# Supplementary material for: Multi‐omic profiling reveals an RNA processing rheostat that predisposes to prostate cancer
Source: EMBO Mol Med. 2023 Apr 24;15(6):e17463. doi: 10.15252/emmm.202317463 (PMC10245041; doi:10.15252/emmm.202317463)
Supplement: Supplementary file 2 — Dataset EV1 [file EMMM-15-e17463-s004.xlsx]

## Sheet: Dataset Legend
Dataset EV1. Differential gene expression in KO and A537T relative to WT, and KO-TRAMP and A537T-TRAMP relative to WT-TRAMP mice at 10 and 30 weeks of age

## Sheet: Elac2 lines 10 weeks
KO						A537T
GeneID	Gene name	baseMean	log2FoldChange	lfcSE	svalue	GeneID	Gene name	baseMean	log2FoldChange	lfcSE	svalue
ENSMUSG00000006221.7	Hspb7	417.65	-3.25522	0.419254	4.10444e-15	ENSMUSG00000030470.15	Csrp3	522.672	-3.52134	0.552918	9.5354e-11
ENSMUSG00000039384.8	Dusp10	211.085	-2.65204	0.445454	6.55913e-10	ENSMUSG00000072674.10	Plac9b	99.3009	1.44543	0.27828	5.14572e-08
ENSMUSG00000001508.15	Sgca	117.39	-3.21888	0.540679	8.74994e-10	ENSMUSG00000048138.10	Dmrt2	24.2098	-3.81611	0.765408	1.37187e-07
ENSMUSG00000040205.8	Cuzd1	73.0654	3.17572	0.562439	2.70495e-09	ENSMUSG00000023272.4	Creld2	1123.53	1.36003	0.2788	2.36726e-07
ENSMUSG00000078636.4	Gm7336	58.2656	-2.46695	0.46898	1.65507e-08	ENSMUSG00000027102.4	Hoxd8	106.692	-1.32149	0.307035	1.86653e-06
ENSMUSG00000068699.12	Flnc	2844.19	-1.9878	0.378172	2.60384e-08	ENSMUSG00000021867.16	Tmem254b	153.092	1.51072	0.354134	3.21417e-06
ENSMUSG00000032060.10	Cryab	723.297	-2.88365	0.549171	3.31286e-08	ENSMUSG00000041889.7	Shisa4	210.925	-1.71903	0.407135	4.48257e-06
ENSMUSG00000026489.13	Coq8a	695.895	-2.84765	0.544146	3.93975e-08	ENSMUSG00000026864.13	Hspa5	10861.2	0.765466	0.181865	5.52558e-06
ENSMUSG00000023092.16	Fhl1	2877.75	-2.31705	0.443607	4.47899e-08	ENSMUSG00000022769.9	Sdf2l1	592.574	0.72916	0.181506	8.18236e-06
ENSMUSG00000027737.10	Slc7a11	55.6417	2.13818	0.423315	6.22814e-08	ENSMUSG00000066364.2	Serpina3b	38.1251	2.6521	0.665751	1.07577e-05
ENSMUSG00000024049.15	Myom1	2215.16	-2.23919	0.455715	9.72702e-08	ENSMUSG00000075225.14	Ccdc162	83.8261	-2.04967	0.518833	1.3324e-05
ENSMUSG00000018566.14	Slc2a4	546.196	-2.3837	0.485275	1.26716e-07	ENSMUSG00000048416.15	Mlf1	425.854	-2.12673	0.546693	1.63873e-05
ENSMUSG00000010492.10	Uckl1os	32.3653	-5.06082	1.06348	1.91891e-07	ENSMUSG00000000555.8	Itga5	287.791	1.46202	0.376553	1.91008e-05
ENSMUSG00000041476.12	Smpx	217.888	-2.75596	0.580786	2.52567e-07	ENSMUSG00000041695.2	Kcnj2	283.162	-1.52815	0.395759	2.17644e-05
ENSMUSG00000023456.15	Tpi1	2495.67	-2.03628	0.436437	3.38256e-07	ENSMUSG00000028571.15	Cyp2j13	37.6604	-4.39277	1.14031	2.42147e-05
ENSMUSG00000091712.2	Sec14l5	51.4007	-3.36162	0.721374	4.15916e-07	ENSMUSG00000073125.10	Xlr3b	41.6119	-2.65731	0.709051	2.82782e-05
ENSMUSG00000060961.16	Slc4a4	275.038	-1.92896	0.415716	4.93881e-07	ENSMUSG00000079262.3	Slco1a6	24.2875	-1.99205	0.543523	3.38874e-05
ENSMUSG00000057666.18	Gapdh	6410.71	-2.03154	0.439518	5.71916e-07	ENSMUSG00000014158.12	Trpv4	57.9942	1.77212	0.512556	4.71544e-05
ENSMUSG00000070533.11	Wfdc8	30.3621	2.76344	0.602186	6.59012e-07	ENSMUSG00000040694.4	Apobec2	832.156	-2.2218	0.647565	6.04971e-05
ENSMUSG00000051367.8	Six1	190.706	-2.28801	0.501668	7.5345e-07	ENSMUSG00000025425.18	St8sia5	25.6364	-2.6869	0.784854	7.29307e-05
ENSMUSG00000021200.14	Asb2	552.647	-2.13273	0.470597	8.56714e-07	ENSMUSG00000032554.15	Trf	924.45	0.639334	0.188485	8.598e-05
ENSMUSG00000039410.16	Prdm16	205.514	2.39333	0.52817	9.50962e-07	ENSMUSG00000010492.10	Uckl1os	37.2662	-2.83912	0.838321	9.81503e-05
ENSMUSG00000023272.4	Creld2	1080.87	1.33859	0.296543	1.04792e-06	ENSMUSG00000049134.15	Nrap	2471.71	-1.71873	0.509386	0.000109981
ENSMUSG00000010342.16	Tex14	13.9506	4.41384	0.987252	1.16658e-06	ENSMUSG00000103065.1	Gm20236	35.4264	9.34949	2.81769	0.000124278
ENSMUSG00000032294.17	Pkm	5339.18	-1.79407	0.401601	1.27834e-06	ENSMUSG00000069917.7	Hba-a2	637.603	1.103	0.334043	0.000138508
ENSMUSG00000053117.11	E330013P04Rik	39.8286	1.91409	0.429813	1.39178e-06	ENSMUSG00000024807.18	Syvn1	992.035	1.3037	0.395734	0.00015215
ENSMUSG00000022357.2	Klhl38	36.8309	-2.84595	0.641833	1.51146e-06	ENSMUSG00000071540.4	3425401B19Rik	705.32	-2.00771	0.627261	0.000171897
ENSMUSG00000078566.8	Bnip3	423.508	-1.63469	0.372684	1.6634e-06	ENSMUSG00000030996.8	Art1	185.43	-1.91106	0.599629	0.000191422
ENSMUSG00000006435.16	Neurl1a	168.242	-2.15446	0.495092	1.83902e-06	ENSMUSG00000103720.1	Gm37094	28.6887	-9.01003	2.84235	0.000211111
ENSMUSG00000038170.15	Pde4dip	4329.97	-2.17801	0.503458	2.03066e-06	ENSMUSG00000052374.16	Actn2	1206.92	-1.58884	0.503026	0.000230498
ENSMUSG00000007097.14	Atp1a2	1704.16	-2.29294	0.532264	2.23098e-06	ENSMUSG00000048337.3	Npy4r	16.6706	5.58203	1.78451	0.000251446
ENSMUSG00000021815.4	Mss51	55.6428	-3.1945	0.741644	2.41945e-06	ENSMUSG00000063415.12	Cyp26b1	56.383	-1.60053	0.514086	0.000272491
ENSMUSG00000048279.19	Sacs	236.268	-1.49607	0.348604	2.61492e-06	ENSMUSG00000020889.11	Nr1d1	155.299	-0.827709	0.269166	0.000296118
ENSMUSG00000005583.16	Mef2c	612.044	-2.26326	0.528624	2.81112e-06	ENSMUSG00000032575.16	Manf	1108.19	0.682661	0.222867	0.000319624
ENSMUSG00000019848.14	Popdc3	24.2429	-3.63962	0.853073	3.01449e-06	ENSMUSG00000087291.1	Gm11946	57.457	2.72891	0.897988	0.000344411
ENSMUSG00000028328.13	Tmod1	325.366	-2.5061	0.591083	3.24142e-06	ENSMUSG00000090799.2	Klhl33	148.974	-1.72453	0.56755	0.00036786
ENSMUSG00000027777.15	Schip1	176.459	-1.99439	0.472152	3.47809e-06	ENSMUSG00000026819.15	Slc25a25	154.838	0.805758	0.265328	0.000390226
ENSMUSG00000031633.4	Slc25a4	2850.54	-2.1955	0.522328	3.73269e-06	ENSMUSG00000021775.11	Nr1d2	424.133	-0.733639	0.243275	0.000413694
ENSMUSG00000039269.5	2300002M23Rik	43.6939	2.69725	0.6491	4.05334e-06	ENSMUSG00000022357.2	Klhl38	41.7448	-1.77335	0.59069	0.000437455
ENSMUSG00000026526.14	Fh1	352.6	-1.29693	0.312318	4.36295e-06	ENSMUSG00000033427.14	Upb1	66.4269	-1.99491	0.666805	0.000461193
ENSMUSG00000043639.15	Rbm20	113.346	-1.9902	0.479919	4.66743e-06	ENSMUSG00000004032.10	Gstm5	179.357	-0.860876	0.288668	0.000484841
ENSMUSG00000026384.13	Ptpn4	401.79	-0.740976	0.179261	4.98165e-06	ENSMUSG00000021270.13	Hsp90aa1	2714.08	0.523131	0.177422	0.00051131
ENSMUSG00000022525.13	Plaat1	45.8252	-2.68919	0.653848	5.32017e-06	ENSMUSG00000079227.10	Ccr5	37.5367	1.6445	0.558615	0.000537108
ENSMUSG00000047747.10	Rnf150	196.605	-1.42959	0.347804	5.64824e-06	ENSMUSG00000075307.3	Klhl41	961.813	-1.59132	0.544778	0.000564544
ENSMUSG00000028496.17	Mllt3	398.178	-1.49703	0.365093	5.98095e-06	ENSMUSG00000024924.14	Vldlr	887.2	-1.38742	0.482655	0.000596954
ENSMUSG00000026678.10	Rgs5	433.46	-1.18451	0.289446	6.3151e-06	ENSMUSG00000037139.15	Myom3	307.415	-1.97615	0.688815	0.000628747
ENSMUSG00000059895.13	Ptp4a3	342.703	-1.81612	0.444756	6.65285e-06	ENSMUSG00000105576.1	Gm42164	151.478	8.35035	2.92993	0.000661877
ENSMUSG00000031382.14	Asb11	91.1684	-3.18219	0.781838	7.00367e-06	ENSMUSG00000071042.12	Rasgrp3	88.7654	-1.10663	0.397907	0.000704516
ENSMUSG00000063229.15	Ldha	3258.37	-1.74906	0.430272	7.35084e-06	ENSMUSG00000056708.5	Ier5	64.4106	1.11474	0.403627	0.000748796
ENSMUSG00000027961.7	Lrrc39	54.1199	-3.12237	0.770203	7.7074e-06	ENSMUSG00000020061.18	Mybpc1	3239.76	-1.54142	0.558381	0.000791529
ENSMUSG00000003865.16	Gys1	529.734	-1.57205	0.388054	8.05604e-06	ENSMUSG00000041523.3	Upk2	57.2245	2.90304	1.06329	0.000838056
ENSMUSG00000025791.18	Pgm1	1025.17	-2.21016	0.548643	8.44108e-06	ENSMUSG00000036172.17	Cd200r3	12.0117	3.7005	1.36464	0.000886306
ENSMUSG00000024924.14	Vldlr	788.729	-1.84946	0.45966	8.82265e-06	ENSMUSG00000028364.15	Tnc	262.299	1.69703	0.628811	0.000935236
ENSMUSG00000011960.12	Ccnt1	505.54	0.681727	0.169998	9.22096e-06	ENSMUSG00000038594.9	Cep85l	327.082	-1.02252	0.380655	0.000984832
ENSMUSG00000034055.16	Phka1	899.199	-2.07282	0.518548	9.63563e-06	ENSMUSG00000028773.8	Fabp3	311.405	-1.64972	0.621719	0.00103935
ENSMUSG00000038028.9	Tigar	150.424	-2.02575	0.507517	1.00498e-05	ENSMUSG00000020689.4	Itgb3	164.618	1.90471	0.721471	0.00109481
ENSMUSG00000087579.7	Hectd2os	12.1884	-4.03611	1.01217	1.0459e-05	ENSMUSG00000032060.10	Cryab	859.295	-1.39402	0.532487	0.0011532
ENSMUSG00000039395.8	Mreg	76.7678	-2.47057	0.619992	1.08608e-05	ENSMUSG00000048373.8	Fgfbp1	85.6748	-1.10048	0.420865	0.00121028
ENSMUSG00000062070.12	Pgk1	1712.69	-1.47519	0.370303	1.12516e-05	ENSMUSG00000025479.9	Cyp2e1	752.432	0.976099	0.374656	0.00126755
ENSMUSG00000026853.15	Crat	480.827	-1.60994	0.404735	1.16438e-05	ENSMUSG00000061780.6	Cfd	1986.66	0.526291	0.204623	0.00133069
ENSMUSG00000040723.14	Rcsd1	188.786	-2.08823	0.527812	1.20767e-05	ENSMUSG00000025823.9	Pdia4	3028.43	0.774638	0.303728	0.00139706
ENSMUSG00000017723.11	Wfdc2	37.7639	-2.07979	0.525956	1.25009e-05	ENSMUSG00000009092.5	Derl3	421.622	0.765002	0.3005	0.00146246
ENSMUSG00000026698.8	Pigc	232.647	0.9521	0.240917	1.29176e-05	ENSMUSG00000031770.16	Herpud1	2299.82	0.590376	0.234068	0.00153179
ENSMUSG00000026688.5	Mgst3	329.641	-1.497	0.379094	1.33291e-05	ENSMUSG00000029804.17	Herc3	232.175	-0.94413	0.37786	0.00160526
ENSMUSG00000049866.12	Arl4c	100.287	1.46675	0.371626	1.37332e-05	ENSMUSG00000022389.15	Tef	640.444	-0.632867	0.254379	0.00167942
ENSMUSG00000063524.13	Eno1	906.642	-0.750113	0.190474	1.41472e-05	ENSMUSG00000039323.18	Igfbp2	745.767	1.49307	0.624655	0.00178153
ENSMUSG00000036854.14	Hspb6	576.104	-1.42006	0.361222	1.45666e-05	ENSMUSG00000015519.12	2310057J18Rik	1368.56	7.49157	3.13575	0.00188099
ENSMUSG00000048373.8	Fgfbp1	186.254	0.982292	0.250315	1.49922e-05	ENSMUSG00000018401.17	Mtmr4	564.882	0.476176	0.200645	0.00198298
ENSMUSG00000079055.10	Slc8a3	53.8179	-2.71117	0.692445	1.5429e-05	ENSMUSG00000026489.13	Coq8a	721.536	-1.35963	0.586602	0.0021025
ENSMUSG00000001604.14	Tcea3	133.413	-2.42098	0.618984	1.58646e-05	ENSMUSG00000040152.8	Thbs1	388.717	0.628771	0.271723	0.00222009
ENSMUSG00000029158.9	Yipf7	48.0128	-3.71017	0.952253	1.63292e-05	ENSMUSG00000030103.11	Bhlhe40	192.195	-0.912076	0.394684	0.00233557
ENSMUSG00000030189.15	Ybx3	706.823	-1.66868	0.430746	1.68461e-05	ENSMUSG00000028710.18	Atpaf1	130.708	-0.746695	0.32536	0.00245406
ENSMUSG00000024659.15	Anxa1	356.423	-1.49541	0.387678	1.74005e-05	ENSMUSG00000030785.8	Cox6a2	335.141	-1.25826	0.553985	0.00257886
ENSMUSG00000024059.10	Clip4	117.636	-2.20107	0.571029	1.79486e-05	ENSMUSG00000029657.15	Hsph1	727.709	0.806014	0.355739	0.00270257
ENSMUSG00000042404.16	Dennd4b	132.251	-1.39805	0.363913	1.85239e-05	ENSMUSG00000074218.3	Cox7a1	243.446	-1.34947	0.609125	0.00284474
ENSMUSG00000037151.8	Lrrc20	195.96	-1.77544	0.465069	1.91667e-05	ENSMUSG00000031448.12	Adprhl1	176.36	-1.28384	0.581148	0.00298603
ENSMUSG00000030089.15	Slc41a3	62.6349	-2.16136	0.56696	1.98122e-05	ENSMUSG00000070436.12	Serpinh1	911.694	0.730178	0.333864	0.00313386
ENSMUSG00000031442.21	Mcf2l	409.383	-0.861872	0.227432	2.05255e-05	ENSMUSG00000068697.7	Myoz1	1563.41	-1.42695	0.653735	0.00327992
ENSMUSG00000039987.15	Phtf2	283.411	-1.69129	0.447008	2.12441e-05	ENSMUSG00000022037.15	Clu	1499.98	-1.10039	0.504687	0.00342341
ENSMUSG00000032366.15	Tpm1	9131.92	-1.55978	0.413203	2.19792e-05	ENSMUSG00000060600.15	Eno3	4840.77	-1.27274	0.584571	0.00356477
ENSMUSG00000028756.12	Pink1	794.248	-0.99715	0.266001	2.28052e-05	ENSMUSG00000004558.15	Ndrg2	2059.77	-1.098	0.506972	0.00370796
ENSMUSG00000002104.11	Rapsn	14.0075	-4.14484	1.10755	2.36387e-05	ENSMUSG00000006369.14	Fbln1	480.024	1.12953	0.528682	0.00386176
ENSMUSG00000071342.5	Lsmem1	27.6591	-3.67672	0.983277	2.44658e-05	ENSMUSG00000079017.3	Ifi27l2a	257.954	0.714516	0.336629	0.00401879
ENSMUSG00000022237.17	Ankrd33b	96.5022	-1.93555	0.518406	2.52979e-05	ENSMUSG00000009633.3	G0s2	109.76	0.617907	0.292724	0.00417798
ENSMUSG00000026327.8	Serpinb11	25.77	-2.77108	0.742475	2.61167e-05	ENSMUSG00000020048.13	Hsp90b1	8433.25	0.655797	0.312833	0.00434092
ENSMUSG00000101655.1	2310040G24Rik	74.9217	-2.67967	0.722687	2.70279e-05	ENSMUSG00000033065.14	Pfkm	3497.57	-1.21797	0.583457	0.00450464
ENSMUSG00000020458.16	Rtn4	1163.46	-1.54592	0.417886	2.79594e-05	ENSMUSG00000033152.13	Podxl2	73.6137	-1.06411	0.526093	0.00470061
ENSMUSG00000025190.13	Got1	285.023	-1.35627	0.366679	2.88725e-05	ENSMUSG00000021379.2	Id4	342.919	0.571867	0.284608	0.00490006
ENSMUSG00000097705.1	Gm26740	22.2183	-3.12681	0.848246	2.98269e-05	ENSMUSG00000027245.11	Hypk	136.899	-0.676382	0.337268	0.00509732
ENSMUSG00000032279.11	Idh3a	475.374	-1.4701	0.400545	3.08417e-05	ENSMUSG00000042828.12	Trim72	175.451	-1.13071	0.571299	0.00530621
ENSMUSG00000038132.6	Rbm24	192.038	-2.06286	0.563052	3.18687e-05	ENSMUSG00000021622.3	Ckmt2	903.16	-1.15298	0.592405	0.00553154
ENSMUSG00000021373.16	Cap2	290.065	-1.38902	0.37928	3.2881e-05	ENSMUSG00000025538.15	Sumf2	61.4259	-0.953627	0.495204	0.00576565
ENSMUSG00000045975.8	C2cd2	450	-1.31167	0.35887	3.39101e-05	ENSMUSG00000054545.17	Ugt1a6a	132.888	1.82075	0.951561	0.00600307
ENSMUSG00000021281.15	Tnfaip2	45.8716	-2.00352	0.548229	3.49198e-05	ENSMUSG00000047205.12	Dusp18	50.423	-0.97802	0.511757	0.00623704
ENSMUSG00000109564.1	Muc16	44.8715	-3.30043	0.905556	3.59615e-05	ENSMUSG00000021250.13	Fos	227.002	1.61345	0.853712	0.00648069
ENSMUSG00000056091.12	St3gal5	179.974	-2.02354	0.555395	3.69882e-05	ENSMUSG00000030759.16	Far1	977.099	0.361408	0.192389	0.0067273
ENSMUSG00000055493.4	Epm2a	107.776	-1.92686	0.529044	3.80005e-05	ENSMUSG00000056900.13	Usp13	735.371	-1.29957	0.692454	0.00697006
ENSMUSG00000020255.8	D10Wsu102e	778.734	0.887596	0.243715	3.89934e-05	ENSMUSG00000021730.8	Hcn1	16.0285	2.19793	1.17373	0.00721079
ENSMUSG00000029490.4	Mfsd7a	95.8825	-1.42086	0.393355	4.01331e-05	ENSMUSG00000072680.11	Tmem254c	154.154	0.78957	0.423969	0.0074539
ENSMUSG00000021702.7	Thbs4	97.9081	-2.64287	0.732208	4.12661e-05	ENSMUSG00000048489.12	Depp1	51.7218	1.33039	0.717765	0.0076984
ENSMUSG00000002324.8	Rec8	163.741	1.07083	0.296684	4.23772e-05	ENSMUSG00000045193.13	Cirbp	222.416	-0.671298	0.364152	0.00794526
ENSMUSG00000029361.18	Nos1	395.064	-1.23184	0.342351	4.35325e-05	ENSMUSG00000032013.6	Trim29	44.7654	1.66069	0.907084	0.00819644
ENSMUSG00000002007.5	Srpk3	42.9987	-2.30598	0.64249	4.47205e-05	ENSMUSG00000021061.15	Sptb	773.872	-0.71837	0.394747	0.00845077
ENSMUSG00000041571.9	Selenow	554.187	-1.32088	0.368237	4.58986e-05	ENSMUSG00000030309.16	Caprin2	55.4375	0.738132	0.407566	0.00870668
ENSMUSG00000039801.7	Cplane1	270.964	0.744536	0.207998	4.71005e-05	ENSMUSG00000006344.17	Ggt5	46.3399	0.93683	0.521536	0.00896875
ENSMUSG00000078486.3	Perm1	222.24	-2.21329	0.62005	4.8343e-05	ENSMUSG00000052305.6	Hbb-bs	1117.58	0.73297	0.408602	0.00922771
ENSMUSG00000006784.14	Ttc25	17.9107	2.96668	0.831129	4.95628e-05	ENSMUSG00000059336.14	Slc14a1	35.8918	2.51878	1.41469	0.00949195
ENSMUSG00000028518.8	Prkaa2	567.488	-1.62685	0.457092	5.08264e-05	ENSMUSG00000021589.13	Rhobtb3	262.863	-0.622	0.350788	0.00975686
ENSMUSG00000038526.14	Car14	56.2238	-1.69554	0.477084	5.21009e-05	ENSMUSG00000028033.16	Kcnq5	167.423	-1.08664	0.620996	0.010035
ENSMUSG00000096606.2	Tpbgl	57.5976	-2.58388	0.729578	5.34349e-05	ENSMUSG00000037892.13	Pcdh18	121.29	0.780101	0.445927	0.0103084
ENSMUSG00000029020.13	Mfn2	760.786	-1.05711	0.298662	5.47593e-05	ENSMUSG00000027499.12	Pkia	714.627	-1.28094	0.736953	0.0105857
ENSMUSG00000025534.17	Gusb	331.151	0.708205	0.200419	5.61003e-05	ENSMUSG00000040605.7	Bace2	183.394	0.783873	0.451237	0.0108589
ENSMUSG00000029427.11	Zcchc8	234.703	0.802102	0.227519	5.74747e-05	ENSMUSG00000090671.1	Gm5067	4.66853	5.0355	2.90282	0.0111292
ENSMUSG00000034127.15	Tspan8	444.765	0.805848	0.229801	5.89603e-05	ENSMUSG00000032332.17	Col12a1	1416.06	0.822786	0.477364	0.0114034
ENSMUSG00000028124.15	Gclm	496.1	0.64559	0.18422	6.04369e-05	ENSMUSG00000050211.14	Pla2g4e	41.5006	-0.963095	0.558861	0.011673
ENSMUSG00000034220.7	Gpc1	466.603	-1.60982	0.459429	6.18918e-05	mt-Nd3	mt-Nd3	5606.94	-0.828587	0.48456	0.0119486
ENSMUSG00000002944.15	Cd36	508.393	-1.33016	0.380163	6.33591e-05	ENSMUSG00000110071.1	Gm45512	17.8114	1.28062	0.751165	0.0122235
ENSMUSG00000020435.17	Osbp2	305.064	1.42516	0.407662	6.48239e-05	ENSMUSG00000058897.18	Col25a1	35.1177	2.16598	1.27571	0.0124993
ENSMUSG00000026202.13	Tuba4a	1010.42	-1.47896	0.424207	6.6336e-05	ENSMUSG00000010651.4	Acaa1b	25.8727	1.89823	1.12063	0.0127736
ENSMUSG00000031642.9	Sh3rf1	251.03	0.715935	0.205616	6.78576e-05	ENSMUSG00000056293.12	Gsdmc2	101.008	1.48548	0.884032	0.0130542
ENSMUSG00000030249.15	Abcc9	567.827	-1.32148	0.380082	6.93935e-05	ENSMUSG00000030787.4	Lyve1	116.157	0.599311	0.358436	0.0133369
ENSMUSG00000036611.5	Eepd1	208.637	-1.31622	0.379394	7.09635e-05	ENSMUSG00000036611.5	Eepd1	224.829	-0.757513	0.45967	0.0136348
ENSMUSG00000067279.3	Ppp1r3c	665.384	-1.91974	0.558232	7.27605e-05	ENSMUSG00000062908.12	Acadm	506.784	-0.541797	0.332348	0.0139429
ENSMUSG00000042363.14	Lgalsl	274.089	-1.41937	0.413026	7.45497e-05	ENSMUSG00000061527.7	Krt5	537.471	1.11794	0.688072	0.0142506
ENSMUSG00000032578.7	Cish	148.796	0.9487	0.276068	7.63107e-05	ENSMUSG00000020475.3	Pgam2	1330.91	-1.09808	0.685862	0.0145741
ENSMUSG00000052544.9	St6galnac3	55.8239	1.64782	0.479711	7.80561e-05	ENSMUSG00000028957.12	Per3	189.419	-0.588461	0.368164	0.0148948
ENSMUSG00000032841.15	Prr5l	35.46	1.51144	0.440522	7.98089e-05	ENSMUSG00000023092.16	Fhl1	3596.29	-0.823147	0.516841	0.0152155
ENSMUSG00000044349.16	Snhg11	529.577	-0.877382	0.25581	8.15447e-05	ENSMUSG00000027510.17	Rbm38	93.0531	-0.801029	0.510399	0.0155519
ENSMUSG00000025425.18	St8sia5	21.5078	-3.30009	0.963557	8.32963e-05	ENSMUSG00000020919.11	Stat5b	581.576	-0.573312	0.369586	0.0158997
ENSMUSG00000051980.13	Casr	15.5441	-3.77393	1.10382	8.50731e-05	ENSMUSG00000086231.1	Rapgef4os3	196.344	1.03742	0.697014	0.016303
ENSMUSG00000102460.1	Gm38197	54.0379	1.64608	0.483959	8.69838e-05	ENSMUSG00000024011.17	Pi16	289.281	0.940224	0.638331	0.0167158
ENSMUSG00000015568.16	Lpl	1281.57	-1.1796	0.347098	8.88917e-05	ENSMUSG00000030278.11	Cidec	403.803	0.52519	0.360341	0.0171384
ENSMUSG00000037493.6	Cib2	69.8372	-1.70909	0.503597	9.0815e-05	ENSMUSG00000028756.12	Pink1	868.397	-0.535455	0.368461	0.017559
ENSMUSG00000079110.12	Capn3	119.649	-2.64129	0.778619	9.27237e-05	ENSMUSG00000002633.4	Shh	27.5193	1.70792	1.17917	0.0179783
ENSMUSG00000030029.14	Lrig1	191.082	-1.14757	0.338797	9.46522e-05	ENSMUSG00000027951.16	Adar	288.397	0.396839	0.275087	0.0183975
ENSMUSG00000040297.12	Suco	5811.34	1.17993	0.348439	9.65603e-05	ENSMUSG00000069919.7	Hba-a1	507.368	0.671377	0.467916	0.0188186
ENSMUSG00000025271.13	Pfkfb1	48.8233	-2.06084	0.609365	9.84824e-05	ENSMUSG00000020911.14	Krt19	2244.23	0.316965	0.22145	0.0192373
ENSMUSG00000039914.6	Coq10a	188.821	-1.36199	0.402769	0.00010038	ENSMUSG00000021567.15	Nkd2	73.9317	0.921984	0.664925	0.0196977
ENSMUSG00000060843.11	Ctnna3	24.257	-2.0736	0.613273	0.000102254	ENSMUSG00000048960.13	Prex2	293.045	0.694868	0.503021	0.0201573
ENSMUSG00000027805.16	Pfn2	237.95	-1.17091	0.346659	0.000104134	ENSMUSG00000031461.4	Myom2	2096.83	-1.07297	0.780296	0.0206173
ENSMUSG00000051373.5	Plpp7	95.2255	-2.07244	0.614676	0.000106046	ENSMUSG00000016349.10	Eef1a2	924.068	-0.881475	0.643684	0.021077
ENSMUSG00000024247.14	Pkdcc	148.148	-1.39853	0.416241	0.000108044	ENSMUSG00000038763.12	Alpk3	636.191	-1.07443	0.785693	0.0215323
ENSMUSG00000090302.1	Gm7714	21.8054	-3.19142	0.950567	0.00011004	ENSMUSG00000023033.14	Scn8a	24.1644	1.05403	0.782205	0.0220035
ENSMUSG00000060675.13	Plaat3	344.976	-1.20293	0.358581	0.000112035	ENSMUSG00000028464.16	Tpm2	9380.22	-0.643743	0.481614	0.0224803
ENSMUSG00000107689.1	Gm44386	10.261	-5.0134	1.4953	0.000114021	ENSMUSG00000042404.16	Dennd4b	152.341	-0.634881	0.477633	0.022959
ENSMUSG00000033400.14	Agl	1541.34	-1.81878	0.543521	0.000116045	ENSMUSG00000019916.14	P4ha1	300.25	0.372162	0.281016	0.0234366
ENSMUSG00000028464.16	Tpm2	8136.35	-1.16191	0.348965	0.000118214	ENSMUSG00000024049.15	Myom1	2948.88	-0.763336	0.581698	0.0239215
ENSMUSG00000029392.12	Rilpl1	208.604	-1.48527	0.446615	0.000120395	ENSMUSG00000021390.6	Ogn	644.532	0.566472	0.432418	0.0244024
ENSMUSG00000050856.16	Atp5k	429.941	-1.40691	0.42371	0.000122603	ENSMUSG00000020042.15	Btbd11	28.5662	0.909906	0.710055	0.0249099
ENSMUSG00000040447.15	Spns2	199.155	-1.55613	0.468793	0.000124793	ENSMUSG00000020186.7	Csrp2	81.6915	0.924373	0.722981	0.025414
ENSMUSG00000051456.4	Hspb3	13.0383	-3.98435	1.20071	0.000126965	ENSMUSG00000023944.14	Hsp90ab1	8469.08	0.319829	0.251324	0.0259185
ENSMUSG00000027488.12	Snta1	214.224	-1.86572	0.56294	0.000129152	ENSMUSG00000021506.7	Pitx1	17.2391	1.69359	1.3756	0.0264659
ENSMUSG00000050211.14	Pla2g4e	35.5943	-1.65959	0.501332	0.000131353	ENSMUSG00000031290.14	Lrch2	52.6298	0.934848	0.759529	0.0270066
ENSMUSG00000023033.14	Scn8a	27.0294	1.72795	0.522998	0.000133596	ENSMUSG00000016308.12	Ube2a	117.993	-0.478168	0.390076	0.0275464
ENSMUSG00000062209.15	Erbb4	268.384	-1.88795	0.572109	0.000135853	ENSMUSG00000031119.4	Gpc4	126.571	0.541822	0.444256	0.0280868
ENSMUSG00000027257.13	Pacsin3	377.276	-1.38377	0.419525	0.000138098	ENSMUSG00000032523.11	Hhatl	133.066	-1.13501	0.951391	0.0286531
ENSMUSG00000027070.14	Lrp2	65.6964	2.19532	0.666857	0.000140386	ENSMUSG00000054263.12	Lifr	857.489	-0.587675	0.493932	0.0292162
ENSMUSG00000070424.12	Art5	13.337	-3.91675	1.19193	0.000142713	ENSMUSG00000031402.12	Mpp1	261.876	0.528135	0.446698	0.0297816
ENSMUSG00000021319.7	Sfrp4	21.7146	-3.16859	0.964297	0.000145012	ENSMUSG00000027318.17	Adam33	125.035	0.591645	0.503674	0.0303494
ENSMUSG00000039601.16	Rcan2	112.65	-1.54816	0.471564	0.000147315	ENSMUSG00000027188.8	Pamr1	77.9102	0.898007	0.772334	0.0309252
ENSMUSG00000042529.14	Kcnj12	73.9143	-2.5712	0.785564	0.000149704	ENSMUSG00000039990.16	Edrf1	240.375	0.3769	0.332725	0.0315322
ENSMUSG00000024955.15	Esrra	193.312	-0.674118	0.206131	0.000152095	ENSMUSG00000043415.5	Otud1	77.5064	1.0794	0.993005	0.0321926
ENSMUSG00000031089.7	Slc6a14	259.66	1.35949	0.418104	0.000154683	ENSMUSG00000028909.17	Ptpru	88.2785	1.22799	1.13608	0.0328532
ENSMUSG00000052920.16	Prkg1	236.814	-1.40805	0.433082	0.000157243	ENSMUSG00000040254.11	Sema3d	69.5423	0.664872	0.617275	0.0335109
ENSMUSG00000036427.5	Gpi1	1803.73	-0.652247	0.200743	0.000159797	ENSMUSG00000022146.12	Osmr	164.833	0.613748	0.598092	0.0342315
ENSMUSG00000008892.12	Vdac3	612.054	-1.25697	0.387624	0.0001624	ENSMUSG00000026628.13	Atf3	102.809	0.935052	0.912773	0.0349459
ENSMUSG00000048126.16	Col6a3	5483.52	-1.56246	0.482562	0.000165034	ENSMUSG00000000296.8	Tpd52l1	276.018	-0.405498	0.395959	0.0356522
ENSMUSG00000049422.7	Chchd10	368.918	-1.45774	0.450242	0.000167638	ENSMUSG00000028989.3	Angptl7	98.3549	0.565618	0.553544	0.0363533
ENSMUSG00000022464.14	Slc38a4	167.823	-2.35731	0.729539	0.000170293	ENSMUSG00000049265.7	Kcnk3	676.265	0.488856	0.503929	0.0371204
ENSMUSG00000037977.6	6430571L13Rik	34.3511	-2.65663	0.823332	0.000172975	ENSMUSG00000032648.14	Pygm	5342.23	-0.84527	0.88534	0.0379012
ENSMUSG00000021585.10	Cast	703.2	-0.635325	0.198005	0.000175863	ENSMUSG00000029304.14	Spp1	11.4777	1.73895	1.86857	0.0387089
ENSMUSG00000034768.4	Asb16	78.0025	-1.50204	0.469162	0.000178814	ENSMUSG00000042359.18	Osbpl6	277.76	-0.452488	0.496357	0.0395361
ENSMUSG00000039156.19	Stim2	188.75	-0.873103	0.272723	0.000181733	ENSMUSG00000043903.4	Zfp469	26.874	0.911616	1.05001	0.0404211
ENSMUSG00000032479.15	Map4	1523.65	-0.935243	0.292213	0.00018463	ENSMUSG00000103032.1	Gm37121	9.95918	1.47863	1.71486	0.0413053
ENSMUSG00000071014.10	Ndufb6	130.644	-1.22038	0.382559	0.000187639	ENSMUSG00000029427.11	Zcchc8	222.822	0.391545	0.467329	0.0422182
ENSMUSG00000070529.7	Wfdc10	31.4622	2.29338	0.718935	0.000190615	ENSMUSG00000023456.15	Tpi1	3019.88	-0.677878	0.827406	0.0431506
ENSMUSG00000018334.18	Ksr1	166.064	-1.39437	0.437887	0.000193637	ENSMUSG00000010311.15	Optc	32.4029	1.70732	2.25576	0.0441755
ENSMUSG00000031198.4	Fundc2	187.853	-1.06508	0.334961	0.00019669	ENSMUSG00000024270.11	Slc39a6	212.917	0.402427	0.544905	0.04522
ENSMUSG00000042485.7	Mustn1	74.3126	-1.56677	0.494046	0.00019983	ENSMUSG00000078812.10	Eif5a	1600.63	-0.00122343	0.00191568	0.0464284
ENSMUSG00000038155.11	Gstp2	43.8617	-2.70511	0.855605	0.000203078	ENSMUSG00000033306.15	Lpp	2810.02	0.557688	0.921643	0.0476847
ENSMUSG00000006057.15	Atp5g1	751.035	-1.26921	0.401489	0.000206295	ENSMUSG00000057672.16	Pkn1	610.063	0.00100128	0.00170311	0.0489588
ENSMUSG00000027867.10	Spag17	24.0384	3.46177	1.09519	0.000209483	ENSMUSG00000018143.10	Mafk	216.553	0.335663	0.677518	0.0503939
ENSMUSG00000012114.17	Med15	378.996	0.670365	0.213089	0.000212862	ENSMUSG00000025139.14	Tollip	486.297	-0.00067	0.00153619	0.0519293
ENSMUSG00000021187.14	Tc2n	506.969	0.711043	0.226329	0.00021627	ENSMUSG00000036617.17	Etl4	706.136	0.000610132	0.00151785	0.0535158
ENSMUSG00000020048.13	Hsp90b1	8140.87	0.843586	0.268858	0.000219704	ENSMUSG00000027342.14	Pcna	172.481	-0.00045503	0.00148177	0.0552773
ENSMUSG00000044433.16	Camsap3	447.87	0.605665	0.193031	0.000223101	ENSMUSG00000029598.12	Plbd2	272.382	0.000448592	0.00148057	0.0570282
ENSMUSG00000113041.1	Gm48302	71.0363	1.01889	0.325869	0.000226635	ENSMUSG00000032773.9	Chrm1	187.173	0.000375386	0.00146856	0.0588576
ENSMUSG00000051910.13	Sox6	212.028	-1.396	0.447034	0.000230193	ENSMUSG00000097451.11	Rian	378.419	0.000349709	0.00146499	0.0607023
ENSMUSG00000048175.13	Asb8	198.95	-1.0664	0.341758	0.000233754	ENSMUSG00000018287.12	Spag7	240.12	-0.000336472	0.00146324	0.0625455
ENSMUSG00000041548.4	Hspb8	618.022	-0.929433	0.298061	0.000237311	ENSMUSG00000037815.7	Ctnna1	1726.21	-0.000311397	0.00146013	0.0644035
ENSMUSG00000026032.8	Ndufb3	211.883	-0.900006	0.289165	0.000240926	ENSMUSG00000023025.16	Larp4	1411.08	0.000305908	0.00145953	0.0662495
ENSMUSG00000043681.5	Fam25c	132.034	-2.2595	0.726339	0.00024453	ENSMUSG00000087380.7	2210408F21Rik	72.8042	0.000301663	0.00145906	0.0680821
ENSMUSG00000005373.13	Mlxipl	77.2009	-1.51548	0.48753	0.000248135	ENSMUSG00000015733.13	Capza2	684.543	0.000291153	0.00145788	0.0699099
ENSMUSG00000055560.8	Zfp459	45.6989	1.83998	0.592105	0.000251718	ENSMUSG00000025132.13	Arhgdia	792.74	-0.000271982	0.00145589	0.0717449
ENSMUSG00000038717.8	Atp5l	899.866	-1.18201	0.381981	0.000255484	ENSMUSG00000074513.9	Arfip1	338.666	0.000268265	0.0014555	0.0735661
ENSMUSG00000031737.11	Irx5	36.077	-1.80122	0.582718	0.000259268	ENSMUSG00000057738.14	Sptan1	2360.41	0.000263408	0.00145504	0.0753754
ENSMUSG00000055320.17	Tead1	909.809	-0.96568	0.312868	0.000263092	ENSMUSG00000031353.13	Rbbp7	1373.6	0.000247818	0.00145354	0.0771872
ENSMUSG00000028927.6	Padi2	49.8893	-1.76688	0.57255	0.000266886	ENSMUSG00000022708.16	Zbtb20	4693.06	-0.000242202	0.00145304	0.0789883
ENSMUSG00000029632.7	Ndufa4	565.135	-1.14259	0.371163	0.000270774	ENSMUSG00000022914.17	Brwd1	1790	-0.000216789	0.00145094	0.0808055
ENSMUSG00000019194.15	Scn1b	199.819	-1.86127	0.605305	0.000274684	ENSMUSG00000039361.11	Picalm	1139.6	-0.000203768	0.00144995	0.0826221
ENSMUSG00000041801.5	Phlda3	171.61	-1.30552	0.424945	0.000278603	ENSMUSG00000092274.3	Neat1	32278.8	-0.000194553	0.00144934	0.084433
ENSMUSG00000024169.16	Ift140	238.548	0.872693	0.28408	0.000282486	ENSMUSG00000056429.4	Tgoln1	2023.11	-0.000190922	0.00144908	0.0862308
ENSMUSG00000112739.1	Gm20597	15.6535	-3.16102	1.02919	0.000286343	ENSMUSG00000020238.14	Ncln	235.237	-0.000178101	0.00144824	0.088028
ENSMUSG00000040118.15	Cacna2d1	700.855	-1.25065	0.40742	0.000290192	ENSMUSG00000022210.7	Dhrs4	166.427	-0.000166194	0.00144752	0.0898234
ENSMUSG00000035049.4	Rrp12	120.462	-1.35167	0.440336	0.000294004	ENSMUSG00000060126.14	Tpt1	5878.18	0.000164576	0.00144739	0.0916035
ENSMUSG00000036879.15	Phkb	1217.33	-1.24901	0.406938	0.000297784	ENSMUSG00000005873.6	Reep5	584.039	0.000162916	0.00144729	0.0933685
ENSMUSG00000023861.17	Mpc1	371.304	-1.10704	0.360899	0.00030156	ENSMUSG00000006301.17	Tmbim1	619.885	-0.000161576	0.00144723	0.0951181
ENSMUSG00000036570.14	Fxyd1	189.278	-1.35733	0.442617	0.000305315	ENSMUSG00000037523.13	Mavs	275.372	-0.000151699	0.00144668	0.0968639
mt-Co2	mt-Co2	23876	-0.803778	0.262237	0.00030906	ENSMUSG00000019794.13	Katna1	126.157	-0.000150157	0.00144661	0.098595
ENSMUSG00000022900.14	Ildr1	361.336	0.632346	0.206582	0.000312841	ENSMUSG00000025809.15	Itgb1	1898.17	0.000145615	0.00144637	0.100316
ENSMUSG00000026077.15	Npas2	64.3206	1.15486	0.377788	0.000316658	ENSMUSG00000088088.1	Rmrp	10532.6	0.000145026	0.00144636	0.102021
ENSMUSG00000022565.15	Plec	5727.18	-1.2007	0.392809	0.000320442	ENSMUSG00000031483.8	Erlin2	479.821	-0.000144875	0.00144631	0.10371
ENSMUSG00000000142.15	Axin2	364.564	1.30406	0.427316	0.000324278	ENSMUSG00000017747.13	Ghdc	62.3993	-0.000142963	0.00144625	0.105385
ENSMUSG00000020547.5	Bzw2	348.015	-0.962889	0.31612	0.000328182	ENSMUSG00000026896.14	Ifih1	246.723	0.000135304	0.00144586	0.107055
ENSMUSG00000035105.5	Egln3	50.3325	-1.28359	0.421556	0.000332068	ENSMUSG00000026701.15	Prdx6	5240.92	-0.000134258	0.00144582	0.108711
ENSMUSG00000035517.17	Tdrd7	230.023	-0.720517	0.23676	0.000335949	ENSMUSG00000027878.11	Notch2	964.591	0.000131063	0.00144565	0.110355
ENSMUSG00000040430.18	Pitpnc1	199.233	-1.09171	0.360578	0.000340079	ENSMUSG00000030533.16	Unc45a	257.418	-0.000124065	0.00144537	0.111993
ENSMUSG00000026664.7	Phyh	1194.45	0.589269	0.195089	0.000344307	ENSMUSG00000011877.13	Git1	279.119	0.000122387	0.00144529	0.113618
ENSMUSG00000034898.17	Filip1	218.502	-0.878059	0.290989	0.000348554	ENSMUSG00000028382.15	Ptbp3	964.431	-0.000118641	0.00144512	0.115233
ENSMUSG00000000253.13	Gmpr	174.375	-1.538	0.509751	0.000352768	ENSMUSG00000037742.14	Eef1a1	40803.4	-0.00011722	0.00144504	0.116835
ENSMUSG00000023263.3	9530002B09Rik	23259.5	-1.52463	0.505385	0.000356953	ENSMUSG00000030522.14	Mtmr10	350.863	0.000116427	0.00144503	0.118423
ENSMUSG00000075232.6	Amd1	4934.89	-1.45139	0.481141	0.000361103	ENSMUSG00000061859.17	Patj	767.946	0.000114713	0.00144496	0.12
ENSMUSG00000030103.11	Bhlhe40	183.825	-1.08098	0.358414	0.000365226	ENSMUSG00000050965.14	Prkca	950.852	0.000107586	0.00144466	0.121571
mt-Co3	mt-Co3	39140.7	-1.08455	0.359711	0.00036933	ENSMUSG00000034889.8	Cactin	109.843	0.000107286	0.00144468	0.123128
ENSMUSG00000021338.17	Carmil1	465.36	0.56189	0.1864	0.00037341	ENSMUSG00000000538.18	Tom1l2	600.292	0.000106864	0.00144463	0.124672
ENSMUSG00000057982.8	Zfp809	255.565	0.68622	0.228876	0.000377766	ENSMUSG00000034269.12	Setd5	1197.14	0.000105753	0.00144459	0.126204
ENSMUSG00000022235.15	Cmbl	61.1781	-1.7042	0.568624	0.000382106	ENSMUSG00000013629.16	Cad	1092.32	0.00010439	0.00144458	0.127723
ENSMUSG00000071042.12	Rasgrp3	79.2101	-1.50305	0.502078	0.000386476	ENSMUSG00000011034.6	Slc5a1	307.001	0.000103501	0.00144453	0.129231
ENSMUSG00000032666.16	1700025G04Rik	256.005	-1.71972	0.574684	0.00039083	ENSMUSG00000024878.9	Cbwd1	73.1949	-9.98795e-05	0.00144442	0.13073
ENSMUSG00000022594.14	Lynx1	339.317	-1.35607	0.454509	0.000395324	ENSMUSG00000004451.14	Ralb	203.135	-9.98246e-05	0.0014444	0.132215
ENSMUSG00000020021.4	Fgd6	218.072	0.865784	0.290228	0.000399789	ENSMUSG00000011254.16	Thg1l	47.9617	9.87433e-05	0.00144438	0.133689
ENSMUSG00000073573.5	Spink11	39.7184	1.76307	0.591443	0.000404258	ENSMUSG00000006673.14	Qrich1	649.628	-9.83183e-05	0.00144433	0.135151
ENSMUSG00000000753.15	Serpinf1	210.108	-0.994955	0.334144	0.000408757	ENSMUSG00000028514.15	Usp24	958.837	9.6374e-05	0.00144427	0.136603
ENSMUSG00000022707.16	Gbe1	251.323	-0.828653	0.278447	0.000413251	ENSMUSG00000101609.2	Kcnq1ot1	3270.51	9.33801e-05	0.00144416	0.138046
ENSMUSG00000036052.14	Dnajb5	203.481	-1.38925	0.466893	0.000417716	ENSMUSG00000034163.10	Zfc3h1	756.222	9.2053e-05	0.00144412	0.139478
ENSMUSG00000026568.6	Mpc2	223.47	-1.30447	0.438961	0.00042222	ENSMUSG00000031529.5	Tnks	796.497	9.15862e-05	0.00144412	0.140899
ENSMUSG00000042446.16	Zmym4	358.858	0.701445	0.236537	0.000426814	ENSMUSG00000039219.18	Arid4b	515.177	-9.14029e-05	0.00144411	0.142307
ENSMUSG00000024381.16	Bin1	547.941	-1.31773	0.445205	0.000431488	ENSMUSG00000026858.18	Miga2	212.809	9.06815e-05	0.00144409	0.143705
ENSMUSG00000075705.12	Msrb1	490.326	-0.975191	0.329896	0.000436201	ENSMUSG00000009894.15	Snap47	263.493	-9.01028e-05	0.00144408	0.145092
ENSMUSG00000040183.13	Ankrd6	53.6425	-1.16286	0.393598	0.000440909	ENSMUSG00000083111.1	Gm14421	37.1852	-8.9826e-05	0.00144409	0.146467
ENSMUSG00000030513.14	Pcsk6	72.2637	-1.29322	0.437747	0.000445582	ENSMUSG00000063894.15	Zkscan8	314.307	8.87022e-05	0.00144403	0.147832
ENSMUSG00000019039.14	Dalrd3	230.658	0.636958	0.21561	0.000450218	ENSMUSG00000089774.2	Slc5a3	1412.94	8.56252e-05	0.00144394	0.14919
ENSMUSG00000020022.17	Ndufa12	415.944	-1.08435	0.367091	0.000454822	ENSMUSG00000038900.17	Rpl12	2428.18	8.4974e-05	0.00144393	0.150537
ENSMUSG00000057604.9	Lmcd1	247.002	-1.14045	0.386279	0.000459419	ENSMUSG00000022124.15	Fbxl3	501.894	-8.33472e-05	0.00144387	0.151875
ENSMUSG00000055447.19	Cd47	551.038	0.923936	0.313025	0.000463995	ENSMUSG00000071657.12	Bscl2	257.051	-7.9648e-05	0.00144376	0.153206
ENSMUSG00000068220.6	Lgals1	513.224	-0.742948	0.25226	0.000468669	ENSMUSG00000033669.8	Zfp7	106.735	7.95795e-05	0.00144378	0.154527
ENSMUSG00000004558.15	Ndrg2	1574.27	-2.45193	0.83297	0.000473339	ENSMUSG00000021108.18	Prkch	164.102	-7.90788e-05	0.00144375	0.155837
ENSMUSG00000032179.7	Bmp5	11.6752	-3.01382	1.02555	0.000478075	ENSMUSG00000020358.17	Hnrnpab	918.905	-7.66888e-05	0.00144368	0.157139
ENSMUSG00000048534.7	Jaml	18.907	2.02923	0.692835	0.000482986	ENSMUSG00000024503.3	Spink1	131774	7.60872e-05	0.0014437	0.158432
ENSMUSG00000031636.7	Pdlim3	927.054	-1.14605	0.391901	0.000487958	ENSMUSG00000001891.16	Ugp2	1184.21	-7.26139e-05	0.0014436	0.159718
ENSMUSG00000062929.8	Cfl2	631.542	-1.15595	0.39549	0.000492924	ENSMUSG00000001100.10	Poldip2	302.767	-7.14896e-05	0.00144355	0.160995
ENSMUSG00000018581.15	Dnah11	59.5727	1.1027	0.377637	0.000497913	ENSMUSG00000001924.15	Uba1	2001.61	7.13286e-05	0.00144354	0.162262
ENSMUSG00000026603.13	Smyd2	219.667	-1.155	0.396108	0.000502955	ENSMUSG00000031708.17	Tecr	678.999	6.79476e-05	0.00144346	0.163523
ENSMUSG00000075296.5	Aldh3b2	57.1397	-1.29704	0.445443	0.000508049	ENSMUSG00000022462.7	Slc38a2	1196.51	6.75748e-05	0.00144344	0.164774
ENSMUSG00000030207.15	Fam234b	510.595	0.666265	0.229007	0.000513157	ENSMUSG00000001521.12	Tulp3	188.259	6.69751e-05	0.00144345	0.166016
ENSMUSG00000032816.15	Igdcc4	75.2222	-1.42301	0.490031	0.000518351	ENSMUSG00000044551.13	9930012K11Rik	33.4882	6.66425e-05	0.00144346	0.167249
ENSMUSG00000028033.16	Kcnq5	144.01	-1.41982	0.488963	0.000523507	ENSMUSG00000003435.9	Supt5	862.602	-6.58967e-05	0.00144339	0.168472
ENSMUSG00000029370.10	Rassf6	72.6546	-1.65249	0.569477	0.000528669	ENSMUSG00000017221.14	Psmd3	567.109	6.5469e-05	0.00144339	0.169687
ENSMUSG00000006216.10	Clcnkb	23.8839	2.22562	0.769874	0.000534044	ENSMUSG00000045983.16	Eif4g1	4217.8	-6.52385e-05	0.00144338	0.170893
mt-Co1	mt-Co1	85066.2	-0.929575	0.321723	0.000539414	ENSMUSG00000000325.16	Arvcf	246.624	-6.44081e-05	0.0014434	0.17209
ENSMUSG00000024053.11	Emilin2	70.3629	-1.10179	0.381681	0.000544806	ENSMUSG00000038914.15	Dido1	853.34	-6.43179e-05	0.00144335	0.173279
ENSMUSG00000074807.3	Gm10762	24.4007	-1.69712	0.588309	0.000550202	ENSMUSG00000047098.18	Rnf31	187.157	-6.40092e-05	0.00144338	0.174458
ENSMUSG00000042179.6	Pnliprp1	57.8304	1.90004	0.659128	0.000555607	ENSMUSG00000073725.8	Lmbrd1	328.158	6.37452e-05	0.00144337	0.175629
ENSMUSG00000019528.18	Gyg	292.387	-1.582	0.549429	0.00056105	ENSMUSG00000029767.16	Calu	1483.31	6.29613e-05	0.00144331	0.176792
ENSMUSG00000025823.9	Pdia4	2938.38	0.830789	0.288802	0.000566515	ENSMUSG00000026974.11	Zmynd19	110.451	-6.16962e-05	0.00144335	0.177947
ENSMUSG00000026415.11	Fcamr	47.8906	-1.56119	0.544222	0.000572134	ENSMUSG00000028676.17	Srsf10	707.29	5.88238e-05	0.00144323	0.179097
ENSMUSG00000084744.1	Gm25291	211.775	-1.45196	0.506217	0.00057772	ENSMUSG00000052911.9	Lamb2	1277.3	5.81031e-05	0.00144325	0.180238
ENSMUSG00000029098.17	Acox3	647.178	-1.06037	0.369815	0.000583288	ENSMUSG00000001424.14	Snd1	2025.46	5.6845e-05	0.00144323	0.181373
ENSMUSG00000096054.3	Syne1	1515.13	-0.86322	0.301146	0.000588835	ENSMUSG00000022969.13	Il10rb	131.325	5.65846e-05	0.00144323	0.182499
ENSMUSG00000026748.13	Plxdc2	239.006	0.666821	0.233109	0.000594486	ENSMUSG00000028672.13	Hmgcl	191.409	5.62276e-05	0.00144322	0.183618
ENSMUSG00000103625.1	Gm37357	42.369	1.64162	0.573997	0.000600109	ENSMUSG00000066151.11	Fkbp15	413.507	-5.62116e-05	0.00144319	0.184728
ENSMUSG00000022354.4	Ndufb9	608.904	-1.006	0.35199	0.000605738	ENSMUSG00000039968.9	Rsbn1l	290.159	5.6074e-05	0.0014432	0.18583
ENSMUSG00000064080.12	Fbln2	333.932	-0.937534	0.329059	0.000611548	ENSMUSG00000061603.8	Akap6	389.394	5.51495e-05	0.00144321	0.186925
ENSMUSG00000028273.15	Pdlim5	1139.48	-1.26199	0.443732	0.000617445	ENSMUSG00000055027.17	Smyd1	584.994	-5.41996e-05	0.0014432	0.188013
ENSMUSG00000039496.8	Cdnf	55.1764	-1.82703	0.642947	0.00062336	ENSMUSG00000035877.17	Zhx3	451.673	5.39253e-05	0.00144317	0.189093
ENSMUSG00000042985.7	Upk3b	25.0999	-2.21989	0.78152	0.000629262	ENSMUSG00000001289.12	Pfdn5	655.594	-5.3613e-05	0.00144315	0.190166
ENSMUSG00000022286.16	Grhl2	736.592	0.470625	0.165964	0.000635244	mt-Rnr1	mt-Rnr1	67046.7	-5.32372e-05	0.00144317	0.191231
ENSMUSG00000021930.14	Spryd7	105.447	-1.19957	0.423138	0.000641202	ENSMUSG00000025130.11	P4hb	8952.89	-5.30943e-05	0.00144316	0.192289
ENSMUSG00000043683.4	Fem1a	690.298	-1.02625	0.362116	0.000647141	ENSMUSG00000071528.4	Atp5md	377.557	-5.2541e-05	0.00144316	0.19334
ENSMUSG00000041695.2	Kcnj2	298.342	-1.02637	0.362167	0.00065304	ENSMUSG00000027782.10	Kpna4	733.409	5.24634e-05	0.00144314	0.194384
ENSMUSG00000032712.16	Resf1	445.856	0.660406	0.233265	0.000658969	ENSMUSG00000040412.17	5330417C22Rik	4969.1	5.22921e-05	0.00144315	0.19542
ENSMUSG00000043019.12	Edem3	1901.3	0.602262	0.213284	0.000665048	ENSMUSG00000118383.1	Gm50321	221.035	5.22762e-05	0.00144315	0.196449
ENSMUSG00000020402.11	Vdac1	1490.71	-1.05276	0.373199	0.000671158	ENSMUSG00000030275.6	Etnk1	1110.44	-5.1584e-05	0.00144315	0.197471
ENSMUSG00000074141.13	Il4i1	23.7449	2.18305	0.77499	0.000677333	ENSMUSG00000026889.12	Rbm18	200.506	5.1193e-05	0.00144312	0.198486
ENSMUSG00000043411.15	Usp48	763.201	0.593355	0.21084	0.000683534	ENSMUSG00000040297.12	Suco	2759.51	-5.09175e-05	0.00144313	0.199495
ENSMUSG00000026869.12	Psmd5	278.933	-0.645629	0.22943	0.000689696	ENSMUSG00000008575.17	Nfib	2185.23	-4.97535e-05	0.00144306	0.200497
ENSMUSG00000036199.9	Ndufa13	591.881	-0.896134	0.318789	0.000695896	ENSMUSG00000034290.9	Nek9	833.425	4.94085e-05	0.00144309	0.201493
ENSMUSG00000044080.9	S100a1	195.88	-0.889559	0.316736	0.00070212	ENSMUSG00000004085.14	Map3k20	1485.9	-4.802e-05	0.00144308	0.202484
ENSMUSG00000074679.3	Defb28	17.39	2.64067	0.940486	0.000708322	ENSMUSG00000021238.11	Aldh6a1	2015.44	-4.79547e-05	0.00144307	0.203467
ENSMUSG00000047485.6	Klhl34	17.0471	-7.91732	2.82039	0.000714496	ENSMUSG00000020612.16	Prkar1a	857.872	4.75309e-05	0.00144306	0.204445
ENSMUSG00000063077.15	Kif1b	3190.48	-0.866738	0.308996	0.000720686	ENSMUSG00000022995.16	Enah	1356.9	-4.74249e-05	0.00144302	0.205415
ENSMUSG00000022747.17	St3gal6	144.73	-1.72693	0.616806	0.000726974	ENSMUSG00000028042.15	Zbtb7b	609.072	4.67634e-05	0.00144304	0.20638
ENSMUSG00000051000.17	Fam160a1	323.269	-1.18169	0.42211	0.000733227	ENSMUSG00000027559.5	Car3	9000.59	4.65713e-05	0.00144306	0.207338
ENSMUSG00000015846.15	Rxra	499.213	-0.519513	0.185609	0.000739452	ENSMUSG00000035284.10	Vps13c	1042.79	-4.65406e-05	0.00144304	0.20829
ENSMUSG00000099906.2	Gm28653	15.5277	-7.78037	2.78161	0.000745686	ENSMUSG00000037174.18	Elf2	352.347	-4.60596e-05	0.00144302	0.209235
ENSMUSG00000027559.5	Car3	6796.01	-2.28659	0.817975	0.000751922	ENSMUSG00000048661.14	Lemd3	119.974	4.53911e-05	0.00144303	0.210175
ENSMUSG00000060923.5	Acyp2	70.3817	-1.8603	0.665874	0.000758161	ENSMUSG00000054889.10	Dsp	2234.27	-4.45537e-05	0.00144299	0.21111
ENSMUSG00000024726.10	Carnmt1	408.048	-1.13985	0.408112	0.000764379	ENSMUSG00000038366.15	Lasp1	984.065	-4.43065e-05	0.00144297	0.212038
ENSMUSG00000102376.1	Gm37975	15.5408	1.82422	0.653381	0.000770583	ENSMUSG00000022205.15	Sub1	351.821	-4.42914e-05	0.001443	0.21296
ENSMUSG00000001334.9	Fndc5	178.689	-1.63104	0.58454	0.000776791	ENSMUSG00000025203.6	Scd2	7502.03	4.39245e-05	0.00144301	0.213877
ENSMUSG00000078942.10	Naip6	859.371	-1.65679	0.594114	0.000783002	ENSMUSG00000041633.14	Kctd12b	68.2643	-4.3748e-05	0.00144302	0.214787
ENSMUSG00000010461.15	Eya4	122.155	-1.04034	0.374167	0.000789397	ENSMUSG00000024121.13	Atp6v0c	712.222	-4.34652e-05	0.00144297	0.215692
ENSMUSG00000034981.9	Parm1	345.234	-0.864631	0.311581	0.000795902	ENSMUSG00000036398.13	Ppp1r11	164.313	4.2997e-05	0.001443	0.216591
ENSMUSG00000028992.13	Nmnat1	43.8674	-1.07628	0.389197	0.000802635	ENSMUSG00000039523.16	Cep104	200.046	4.26589e-05	0.00144299	0.217484
ENSMUSG00000022956.11	Atp5o	630.864	-0.987745	0.35753	0.000809401	ENSMUSG00000024242.15	Map4k3	370.192	-4.24077e-05	0.00144296	0.218372
ENSMUSG00000022477.13	Aco2	1920.15	-0.918165	0.333071	0.000816298	ENSMUSG00000038127.15	Ccdc50	928.29	4.21509e-05	0.00144295	0.219254
ENSMUSG00000096768.8	Gm47283	538.868	1.04465	0.379018	0.000823163	ENSMUSG00000015932.8	Dstn	3856.42	4.15827e-05	0.00144296	0.220131
ENSMUSG00000025938.16	Slco5a1	84.2092	-2.37642	0.863451	0.000830099	ENSMUSG00000117942.1	Maskbp3	76.1498	4.15562e-05	0.00144298	0.221003
ENSMUSG00000099329.2	Gm28052	11.3749	7.36233	2.67581	0.000837013	ENSMUSG00000036781.13	Rps27l	478.366	-4.14264e-05	0.00144298	0.221868
ENSMUSG00000037341.14	Slc9a7	258.955	-0.582595	0.211814	0.00084391	ENSMUSG00000022451.12	Twf1	470.821	-4.13736e-05	0.00144295	0.222729
ENSMUSG00000085779.1	Atcayos	99.3104	-1.32138	0.480804	0.000850829	ENSMUSG00000029580.14	Actb	8566.38	4.13251e-05	0.00144297	0.223584
ENSMUSG00000023951.17	Vegfa	484.636	-0.797596	0.290256	0.000857713	ENSMUSG00000007892.8	Rplp1	3051.73	-4.1233e-05	0.00144297	0.224433
ENSMUSG00000061111.8	Mcrip1	102.658	-0.825091	0.300634	0.000864654	ENSMUSG00000026554.15	Dcaf8	1288.2	-4.11611e-05	0.00144295	0.225277
ENSMUSG00000029059.9	Prxl2b	93.6236	-1.489	0.542584	0.000871557	ENSMUSG00000062825.15	Actg1	5980.48	4.10345e-05	0.00144291	0.226116
ENSMUSG00000030306.14	Tmtc1	359.415	-1.01904	0.37156	0.000878466	ENSMUSG00000003923.14	Tfam	142.427	4.05896e-05	0.00144297	0.22695
ENSMUSG00000029432.12	Nipsnap2	539.331	-1.11202	0.405619	0.000885362	ENSMUSG00000006010.14	Odr4	615.635	-3.99349e-05	0.00144294	0.227779
ENSMUSG00000041552.7	Ptchd1	51.9958	-1.39847	0.510522	0.000892281	ENSMUSG00000021311.9	Mtr	302.909	3.96421e-05	0.00144293	0.228603
ENSMUSG00000041329.13	Atp1b2	57.2719	-1.06245	0.387858	0.000899156	ENSMUSG00000030435.16	U2af2	470.571	3.96066e-05	0.00144292	0.229422
ENSMUSG00000040111.17	Gramd1b	386.176	0.792753	0.289613	0.000906047	ENSMUSG00000068876.15	Cgn	800.132	3.92237e-05	0.00144294	0.230236
ENSMUSG00000048351.14	Coa7	58.4341	-0.959839	0.351594	0.000913113	ENSMUSG00000048222.3	Mfap1b	293.063	3.88967e-05	0.00144292	0.231046
ENSMUSG00000028788.14	Ptp4a2	1355.74	-0.796361	0.291912	0.000920191	ENSMUSG00000059495.14	Arhgef12	1864.15	3.86818e-05	0.00144291	0.23185
ENSMUSG00000023905.15	Tnfrsf12a	39.833	-1.64689	0.604161	0.00092729	ENSMUSG00000020900.15	Myh10	565.425	-3.85766e-05	0.00144292	0.23265
ENSMUSG00000032786.16	Alas1	392.305	-0.537364	0.197441	0.000934475	ENSMUSG00000027808.8	Serp1	3546.35	3.8321e-05	0.00144291	0.233445
ENSMUSG00000004105.8	Angptl2	152.054	-1.05444	0.387486	0.000941627	ENSMUSG00000026879.14	Gsn	6703.55	-3.8092e-05	0.00144292	0.234235
ENSMUSG00000073002.9	Vamp5	61.737	-1.31069	0.482635	0.000948905	ENSMUSG00000031731.16	Ap1g1	1296.65	3.77521e-05	0.00144291	0.235021
ENSMUSG00000034485.10	Uaca	475.286	-0.89467	0.330016	0.000956283	ENSMUSG00000058546.8	Rpl23a	2283.11	-3.7597e-05	0.0014429	0.235802
ENSMUSG00000018599.5	Mief2	120.479	-1.34446	0.49757	0.000963896	ENSMUSG00000031967.15	Afg3l1	232.206	-3.74303e-05	0.00144291	0.236578
ENSMUSG00000033577.18	Myo6	574.634	0.503875	0.186487	0.000971466	ENSMUSG00000026383.14	Epb41l5	263.245	-3.70322e-05	0.00144292	0.23735
ENSMUSG00000060147.15	Serpinb6a	1094.18	-1.01366	0.375351	0.000979033	ENSMUSG00000047040.9	Prr15l	227.958	-3.70258e-05	0.00144292	0.238117
ENSMUSG00000089804.2	Gm16136	599.572	0.549701	0.203638	0.000986591	ENSMUSG00000044147.8	Arf6	352.618	3.69749e-05	0.00144289	0.23888
ENSMUSG00000021520.4	Uqcrb	504.748	-1.09832	0.407192	0.00099417	ENSMUSG00000022672.8	Prkdc	420.159	3.66996e-05	0.00144289	0.239638
ENSMUSG00000023019.12	Gpd1	905.65	-1.05977	0.393025	0.00100173	ENSMUSG00000035828.11	Pim3	372.559	3.57732e-05	0.0014429	0.240392
ENSMUSG00000020386.5	Sar1b	497.145	-1.27605	0.473242	0.00100925	ENSMUSG00000017817.11	Jph2	934.79	3.569e-05	0.0014429	0.241142
ENSMUSG00000039824.4	Myl6b	20.3854	-1.68707	0.626483	0.00101683	ENSMUSG00000038056.15	Kmt2c	3016.01	-3.55784e-05	0.00144287	0.241888
ENSMUSG00000036745.15	Ttll7	419.647	-1.31714	0.489319	0.0010244	ENSMUSG00000025762.15	Larp1b	461.349	3.55001e-05	0.00144289	0.242629
ENSMUSG00000025781.14	Atp5c1	884.07	-0.978333	0.363887	0.00103203	ENSMUSG00000097971.3	Gm26917	45439.9	3.50016e-05	0.0014429	0.243366
ENSMUSG00000074264.12	Amy1	68.2353	-1.0149	0.377498	0.00103962	ENSMUSG00000036202.16	Rif1	499.423	3.49919e-05	0.00144286	0.244099
ENSMUSG00000022994.9	Adcy6	1274.04	0.671493	0.249937	0.00104722	ENSMUSG00000031799.10	Tpm4	482.997	-3.47929e-05	0.00144287	0.244828
ENSMUSG00000027854.12	Sike1	345.011	0.531197	0.197755	0.00105479	ENSMUSG00000026781.17	Acbd5	620.979	-3.45682e-05	0.00144287	0.245552
ENSMUSG00000046818.7	Ddit4l	293.098	-1.80831	0.673281	0.00106233	ENSMUSG00000050708.16	Ftl1	2765.02	3.43399e-05	0.00144285	0.246273
ENSMUSG00000021061.15	Sptb	708.436	-0.890752	0.331875	0.00106988	ENSMUSG00000028917.14	Plekhm2	147.146	3.41769e-05	0.00144288	0.246989
ENSMUSG00000050931.7	Sgms2	1789.23	1.10425	0.411591	0.00107742	ENSMUSG00000025795.8	Rassf3	645.06	-3.37998e-05	0.00144284	0.247701
ENSMUSG00000091575.2	2010016I18Rik	47.0963	-1.6744	0.626083	0.00108519	ENSMUSG00000049751.6	Rpl36al	1228.67	-3.31055e-05	0.00144285	0.24841
ENSMUSG00000054453.11	Sytl5	155.831	-1.20539	0.450853	0.00109295	ENSMUSG00000028121.8	Bcar3	119.764	3.28281e-05	0.00144286	0.249115
ENSMUSG00000033788.15	Dysf	183.509	-1.1319	0.423431	0.00110067	ENSMUSG00000027598.16	Itch	622.706	-3.26966e-05	0.00144283	0.249816
ENSMUSG00000045827.10	Serpinb9	195.511	0.915198	0.342496	0.00110838	ENSMUSG00000000605.9	Clcn4	497.633	-3.24808e-05	0.00144285	0.250513
ENSMUSG00000032231.14	Anxa2	798.498	-0.484872	0.181659	0.00111614	ENSMUSG00000028063.15	Lmna	896.711	-3.24062e-05	0.00144283	0.251207
ENSMUSG00000063694.5	Cycs	835.642	-1.16196	0.435808	0.00112396	ENSMUSG00000005417.17	Mprip	2084.45	-3.23283e-05	0.00144281	0.251896
ENSMUSG00000095115.2	Itpripl2	815.157	-1.22427	0.459401	0.00113177	ENSMUSG00000060591.9	Ifitm2	392.175	-3.20019e-05	0.00144283	0.252581
ENSMUSG00000028626.5	Col9a2	13.8867	-2.64427	0.992502	0.00113956	ENSMUSG00000021610.8	Clptm1l	1057.19	3.19726e-05	0.00144283	0.253263
ENSMUSG00000030780.15	BC017158	275.827	0.689538	0.258957	0.00114735	ENSMUSG00000032410.13	Xrn1	827.8	3.19468e-05	0.00144284	0.253941
ENSMUSG00000032815.16	Fanca	186.641	1.56151	0.587069	0.0011552	ENSMUSG00000058568.6	Defb50	5363.6	-3.1442e-05	0.00144286	0.254615
ENSMUSG00000097814.5	Panct2	214.46	0.908272	0.34172	0.00116306	ENSMUSG00000063511.11	Snrnp70	1760.65	3.11576e-05	0.0014428	0.255286
ENSMUSG00000055538.7	Zcchc24	342.15	-0.544806	0.205052	0.00117091	ENSMUSG00000034377.10	Tulp4	1472.86	-3.11006e-05	0.00144281	0.255953
ENSMUSG00000028035.13	Dnajb4	310.54	-0.663293	0.250504	0.00117902	ENSMUSG00000029648.13	Flt1	206.219	3.10891e-05	0.00144283	0.256616
ENSMUSG00000041482.17	Piezo2	3354.61	-1.2316	0.465381	0.00118714	ENSMUSG00000065944.1	Rnu2-10	743.604	3.10438e-05	0.00144282	0.257276
ENSMUSG00000017817.11	Jph2	822.157	-1.06157	0.402323	0.00119547	ENSMUSG00000030592.18	Ryr1	7420.72	3.09459e-05	0.00144286	0.257932
ENSMUSG00000027010.16	Slc25a12	510.879	-0.934399	0.354156	0.00120377	ENSMUSG00000033671.18	Cep350	1322.35	-3.0766e-05	0.00144284	0.258584
ENSMUSG00000027333.18	Smox	303.897	-0.996883	0.378608	0.0012122	ENSMUSG00000024231.15	Cul2	218.955	3.07174e-05	0.00144284	0.259233
ENSMUSG00000071528.4	Atp5md	319.475	-0.987302	0.375567	0.00122073	ENSMUSG00000021540.16	Smad5	606.131	3.04693e-05	0.0014428	0.259878
ENSMUSG00000046312.4	Myorg	177.056	-1.10564	0.42245	0.00122963	ENSMUSG00000056579.18	Tug1	1099.48	-3.0421e-05	0.00144279	0.26052
ENSMUSG00000014313.15	Cox6c	716.426	-0.940993	0.361206	0.00123892	ENSMUSG00000009470.17	Tnpo1	1238.4	3.00993e-05	0.00144278	0.261159
ENSMUSG00000013629.16	Cad	973.398	-0.836364	0.321253	0.00124822	ENSMUSG00000031626.18	Sorbs2	1484.78	-2.99202e-05	0.0014428	0.261794
ENSMUSG00000001657.7	Hoxc8	13.0394	-2.05742	0.791508	0.00125762	ENSMUSG00000025337.10	Sbds	339.39	-2.98609e-05	0.00144281	0.262426
ENSMUSG00000001333.9	Sync	60.9028	-1.23426	0.474932	0.00126699	ENSMUSG00000036427.5	Gpi1	2079.83	-2.97592e-05	0.0014428	0.263054
ENSMUSG00000043333.12	Rhbdl2	72.642	-1.7775	0.684013	0.00127631	ENSMUSG00000052105.17	Mtcl1	236.985	2.97557e-05	0.00144281	0.263679
ENSMUSG00000026207.16	Speg	442.246	-0.727421	0.280022	0.00128562	ENSMUSG00000050390.12	C77080	314.668	-2.96976e-05	0.00144282	0.2643
ENSMUSG00000001891.16	Ugp2	963.588	-1.10275	0.424672	0.00129491	ENSMUSG00000003429.11	Rps11	1310.5	2.93502e-05	0.0014428	0.264919
ENSMUSG00000058254.12	Tspan7	120.845	-0.860604	0.332015	0.00130433	ENSMUSG00000030094.8	Xpc	173.341	-2.90819e-05	0.00144281	0.265534
ENSMUSG00000028919.11	Arhgef19	102.741	0.992618	0.383112	0.00131374	ENSMUSG00000052146.16	Rps10	1286.37	-2.89657e-05	0.00144281	0.266146
ENSMUSG00000011752.7	Pgam1	693.442	-0.570379	0.220573	0.00132329	ENSMUSG00000035133.9	Arhgap5	1138.57	-2.89624e-05	0.00144278	0.266755
ENSMUSG00000031133.12	Arhgef6	141.123	-1.14398	0.442504	0.00133281	ENSMUSG00000007891.16	Ctsd	3884.74	-2.89209e-05	0.00144277	0.26736
ENSMUSG00000027510.17	Rbm38	92.4303	-1.07101	0.414467	0.00134233	ENSMUSG00000034751.17	Mast4	608.369	2.88203e-05	0.00144282	0.267963
ENSMUSG00000030987.5	Stim1	810.138	-0.531864	0.205975	0.00135186	ENSMUSG00000032966.14	Fkbp1a	337.994	-2.86766e-05	0.00144282	0.268562
ENSMUSG00000028836.14	Slc30a2	235.425	1.08724	0.421323	0.00136141	ENSMUSG00000020962.14	Gtf2a1	493.168	2.84904e-05	0.00144279	0.269158
ENSMUSG00000040451.18	Sgms1	364.626	0.523262	0.202908	0.00137097	ENSMUSG00000099083.7	Atf7	574.579	-2.84002e-05	0.00144279	0.269751
ENSMUSG00000020836.15	Coro6	70.3542	-1.33582	0.518887	0.00138065	ENSMUSG00000046897.17	Zfp740	654.003	-2.83831e-05	0.00144279	0.270341
ENSMUSG00000027900.15	Dram2	304.139	-0.906221	0.352055	0.0013903	ENSMUSG00000014956.15	Ppp1cb	2640.17	2.81437e-05	0.00144279	0.270928
ENSMUSG00000058594.15	Fbh1	340.468	0.504769	0.196367	0.00140002	ENSMUSG00000046782.14	Ttc6	390.32	-2.80882e-05	0.00144282	0.271512
ENSMUSG00000038633.5	Degs1	548.75	0.71175	0.276913	0.00140971	ENSMUSG00000040322.10	Slc25a24	227.489	-2.80443e-05	0.00144282	0.272093
ENSMUSG00000020333.17	Acsl6	37.0824	-1.50467	0.585444	0.00141935	ENSMUSG00000028433.14	Ubap2	333.702	-2.80241e-05	0.00144282	0.272671
ENSMUSG00000028207.18	Asph	922.935	-0.723242	0.281788	0.00142908	ENSMUSG00000028412.17	Slc44a1	678.6	-2.76029e-05	0.00144277	0.273246
ENSMUSG00000002332.16	Dhrs1	219.651	-0.652666	0.254609	0.00143888	ENSMUSG00000028161.17	Ppp3ca	1130.74	-2.73538e-05	0.00144276	0.273818
ENSMUSG00000071203.6	Naip5	117.493	-1.16453	0.454908	0.00144876	ENSMUSG00000021182.16	Ccdc88c	383.351	-2.72793e-05	0.0014428	0.274388
ENSMUSG00000020882.17	Cacnb1	164.521	-1.39551	0.545808	0.00145872	ENSMUSG00000000563.17	Atp5pb	1110.03	-2.69391e-05	0.0014428	0.274954
ENSMUSG00000065649.1	Snora74a	255.657	-1.19075	0.466323	0.00146875	ENSMUSG00000041740.16	Rnf10	955.122	2.68978e-05	0.00144279	0.275518
ENSMUSG00000028278.14	Rragd	552.135	-1.059	0.415271	0.00147887	ENSMUSG00000001416.13	Cct3	596.469	2.68387e-05	0.00144277	0.276079
ENSMUSG00000057561.10	Eif1a	707.999	0.728046	0.285576	0.00148897	ENSMUSG00000027778.15	Ift80	111.303	2.66166e-05	0.00144281	0.276637
ENSMUSG00000028402.18	Mpdz	429.819	-0.4793	0.188135	0.00149908	ENSMUSG00000035781.14	R3hdm4	356.317	-2.65795e-05	0.00144278	0.277192
ENSMUSG00000026208.9	Des	3796.05	-0.805886	0.316371	0.00150915	ENSMUSG00000053470.13	Kdm3a	521.38	-2.6577e-05	0.00144277	0.277745
ENSMUSG00000006345.10	Ggt1	751.202	0.58803	0.231225	0.00151934	ENSMUSG00000053897.15	Slc39a8	664.726	-2.65082e-05	0.00144279	0.278294
ENSMUSG00000024937.15	Ehbp1l1	876.014	-0.899216	0.353698	0.00152951	ENSMUSG00000037820.15	Tgm2	1039.65	-2.64225e-05	0.00144278	0.278841
ENSMUSG00000043940.15	Wdfy3	1534.43	0.455218	0.17906	0.00153963	ENSMUSG00000009073.16	Nf2	627.549	-2.61167e-05	0.00144276	0.279386
mt-Nd3	mt-Nd3	5144.25	-1.10916	0.436439	0.00154974	ENSMUSG00000063142.15	Kcnma1	791.862	-2.58307e-05	0.00144277	0.279928
ENSMUSG00000036902.11	Neto2	38.153	-1.97239	0.776619	0.00155986	ENSMUSG00000055932.15	Fto	559.823	-2.57772e-05	0.00144275	0.280467
ENSMUSG00000037326.10	Capn15	399.714	0.656379	0.258829	0.00157008	ENSMUSG00000015755.16	Tab2	573.249	-2.57596e-05	0.00144276	0.281003
ENSMUSG00000031239.5	Itm2a	80.6387	-1.30441	0.514683	0.00158031	ENSMUSG00000021676.10	Iqgap2	1676.03	-2.56943e-05	0.00144278	0.281537
ENSMUSG00000025103.8	Btbd1	494.903	-0.59809	0.236086	0.00159053	ENSMUSG00000022800.14	Fyttd1	489.681	-2.54647e-05	0.00144276	0.282068
ENSMUSG00000030319.8	Cand2	202.726	-1.02127	0.403236	0.00160073	ENSMUSG00000105643.1	Gm42611	46.8601	2.54105e-05	0.00144279	0.282597
ENSMUSG00000031431.13	Tsc22d3	698.968	-0.857582	0.338606	0.00161088	ENSMUSG00000039001.12	Rps21	964.316	2.51243e-05	0.00144277	0.283123
ENSMUSG00000104012.1	Gm37364	28.883	1.63185	0.648075	0.00162158	ENSMUSG00000090935.10	Synj2bp	429.106	-2.50335e-05	0.00144276	0.283646
ENSMUSG00000064247.14	Plcxd1	13.2501	2.21948	0.881905	0.00163228	ENSMUSG00000002014.12	Ssr4	1262.35	2.49187e-05	0.00144278	0.284167
ENSMUSG00000043126.5	D830039M14Rik	10.5619	-2.76085	1.09712	0.00164293	ENSMUSG00000041815.14	Poldip3	541.859	2.49017e-05	0.00144276	0.284686
ENSMUSG00000070305.10	Mpzl3	124.59	0.719107	0.286197	0.0016537	ENSMUSG00000035199.6	Arl6ip5	369.887	2.48651e-05	0.00144278	0.285202
ENSMUSG00000040969.14	Arhgef38	178.433	1.09936	0.438102	0.00166455	ENSMUSG00000039615.9	Stub1	384.694	2.48363e-05	0.00144275	0.285715
ENSMUSG00000013593.12	Ndufs2	711.774	-0.840311	0.335281	0.00167547	ENSMUSG00000102383.1	Gm38142	14.5233	-2.47565e-05	0.0014428	0.286226
ENSMUSG00000025428.15	Atp5a1	3651.79	-0.787989	0.315426	0.00168669	ENSMUSG00000062115.15	Rai1	431.753	2.46962e-05	0.00144277	0.286735
ENSMUSG00000031782.15	Coq9	412.906	-0.672965	0.269391	0.00169786	ENSMUSG00000016252.7	Atp5e	370.188	-2.45919e-05	0.00144279	0.287241
ENSMUSG00000032265.14	Tent5a	838.203	0.498163	0.200032	0.00170931	ENSMUSG00000001089.14	Luzp1	642.907	-2.45417e-05	0.00144275	0.287744
ENSMUSG00000037053.6	Azgp1	1652.37	-0.883688	0.355308	0.00172084	ENSMUSG00000025508.13	Rplp2	1302.69	-2.44123e-05	0.00144276	0.288245
ENSMUSG00000001542.7	Ell2	1015.57	0.60671	0.243976	0.00173234	ENSMUSG00000035173.14	Ccdc186	571.49	2.42839e-05	0.00144277	0.288744
ENSMUSG00000044322.7	Dsc1	13.1895	2.47718	0.996989	0.00174387	ENSMUSG00000032026.7	Rexo2	293.608	-2.42721e-05	0.00144275	0.289241
ENSMUSG00000021589.13	Rhobtb3	485.183	0.806584	0.325363	0.0017556	ENSMUSG00000026028.12	Trak2	572.035	-2.42227e-05	0.00144276	0.289735
ENSMUSG00000031647.10	Mfap3l	574.611	-0.785188	0.316857	0.00176731	ENSMUSG00000032366.15	Tpm1	10457.6	2.3729e-05	0.00144278	0.290227
ENSMUSG00000036880.10	Acaa2	586.514	-1.04544	0.422161	0.00177904	ENSMUSG00000050107.2	Haspin	9.71477	-2.36521e-05	0.00144279	0.290717
ENSMUSG00000061603.8	Akap6	308.761	-0.933559	0.377598	0.0017909	ENSMUSG00000060036.14	Rpl3	3874.86	-2.34599e-05	0.00144275	0.291204
ENSMUSG00000019179.10	Mdh2	709.823	-0.604806	0.244932	0.00180284	ENSMUSG00000058135.12	Gstm1	2036.92	2.34298e-05	0.00144279	0.291689
ENSMUSG00000037791.15	Phf12	283.713	0.555922	0.225161	0.00181473	ENSMUSG00000025794.9	Rpl14	2186.25	-2.32224e-05	0.00144276	0.292172
ENSMUSG00000097354.7	2310001H17Rik	143.118	0.832058	0.337318	0.00182667	ENSMUSG00000004056.15	Akt2	654.442	-2.31529e-05	0.00144276	0.292653
ENSMUSG00000018476.7	Kdm6b	292.16	0.498891	0.202561	0.00183873	ENSMUSG00000021051.10	Ppp2r5e	274.97	2.30538e-05	0.00144274	0.293132
ENSMUSG00000029190.19	D5Ertd579e	676.264	-0.435449	0.176983	0.00185084	ENSMUSG00000043962.16	Thrap3	1380.34	2.29806e-05	0.00144273	0.293608
ENSMUSG00000032261.16	Sh3bgrl2	687.568	0.398064	0.161868	0.00186296	ENSMUSG00000039943.16	Plcb4	881.249	-2.29495e-05	0.00144277	0.294082
ENSMUSG00000020610.17	Amz2	260.199	-0.484957	0.197284	0.00187506	ENSMUSG00000014867.9	Surf4	1960.82	-2.28137e-05	0.00144276	0.294554
ENSMUSG00000022132.15	Cldn10	202.745	-1.07656	0.438778	0.00188732	ENSMUSG00000021733.11	Slc4a7	503.13	-2.27376e-05	0.00144276	0.295023
ENSMUSG00000027602.9	Map1lc3a	289.023	-0.839784	0.34242	0.00189957	ENSMUSG00000048126.16	Col6a3	7046.32	-2.24194e-05	0.00144277	0.295491
ENSMUSG00000015843.10	Rxrg	75.0786	-1.75225	0.716514	0.00191209	ENSMUSG00000014039.18	Prdm15	209.75	2.24056e-05	0.00144277	0.295957
ENSMUSG00000022754.6	Tmem45a	102.798	-0.811887	0.332041	0.00192456	ENSMUSG00000026238.14	Ptma	2727.29	2.23006e-05	0.00144274	0.29642
ENSMUSG00000058921.3	Slc10a5	251.85	-1.43814	0.588812	0.00193711	ENSMUSG00000003345.16	Csnk1g2	563.145	2.22382e-05	0.00144273	0.296881
ENSMUSG00000026999.14	Nup35	67.8809	-0.783296	0.321781	0.00194999	ENSMUSG00000042323.17	Pbrm1	1060.7	-2.22104e-05	0.00144273	0.297341
ENSMUSG00000036751.7	Cox6b1	769.065	-0.767616	0.315675	0.00196293	ENSMUSG00000021662.11	Arhgef28	262.821	-2.20875e-05	0.00144276	0.297798
ENSMUSG00000028959.14	Fastk	352.222	-0.540683	0.22283	0.00197606	ENSMUSG00000016528.10	Mapkapk2	552.064	-2.19816e-05	0.00144276	0.298253
ENSMUSG00000029832.16	Nfe2l3	61.5393	-1.24584	0.513727	0.0019892	ENSMUSG00000031938.15	4931406C07Rik	267.103	2.19496e-05	0.00144276	0.298706
ENSMUSG00000020788.15	Atp2a3	352.177	0.903897	0.372738	0.00200228	ENSMUSG00000026170.6	Cyp27a1	196.961	-2.19118e-05	0.00144275	0.299157
ENSMUSG00000019139.10	Isyna1	171.861	1.06234	0.43861	0.00201545	mt-Co3	mt-Co3	47336	-2.17492e-05	0.00144276	0.299605
ENSMUSG00000041702.7	Btbd7	991.195	0.597769	0.247068	0.00202868	ENSMUSG00000064387.1	Snora73a	404.2	-2.13426e-05	0.00144275	0.300053
ENSMUSG00000024048.15	Myl12a	447.361	-0.719768	0.297967	0.00204205	ENSMUSG00000029338.13	Antxr2	197.371	-2.13193e-05	0.00144276	0.300498
ENSMUSG00000041058.15	Wwp1	795.143	-0.642732	0.26616	0.00205539	ENSMUSG00000030505.17	Prmt3	111.401	-2.1282e-05	0.00144275	0.300941
ENSMUSG00000027680.15	Fxr1	742.372	-0.8692	0.360732	0.00206893	ENSMUSG00000022607.18	Ptk2	498.328	2.12718e-05	0.00144275	0.301382
ENSMUSG00000045294.11	Insig1	357.06	-0.698727	0.290136	0.00208247	ENSMUSG00000025821.9	Zfp282	237.093	2.11565e-05	0.00144274	0.301821
ENSMUSG00000025968.16	Ndufs1	577.747	-0.760428	0.315886	0.002096	ENSMUSG00000023034.7	Nr4a1	185.696	2.11488e-05	0.00144275	0.302258
ENSMUSG00000033938.5	Ndufb7	315.015	-0.634426	0.263848	0.00210961	ENSMUSG00000000738.18	Spg7	327.216	-2.10927e-05	0.00144274	0.302693
ENSMUSG00000050592.8	Fam78a	29.2181	-2.25905	0.940489	0.00212328	ENSMUSG00000014444.17	Piezo1	409.382	-2.07716e-05	0.00144275	0.303127
ENSMUSG00000031995.9	St14	779.235	0.476873	0.198821	0.00213707	ENSMUSG00000021906.14	Oxnad1	134.48	2.07639e-05	0.00144276	0.303558
ENSMUSG00000025651.14	Uqcrc1	836.912	-0.792879	0.330803	0.00215088	ENSMUSG00000026499.5	Acbd3	416.525	2.06087e-05	0.00144272	0.303988
ENSMUSG00000043154.15	Ppp2r3a	815.396	-0.787818	0.329361	0.00216487	ENSMUSG00000095253.4	Zfp799	158.023	-2.03956e-05	0.00144275	0.304415
ENSMUSG00000051586.17	Mical3	820.046	0.385954	0.161405	0.00217885	ENSMUSG00000030917.13	Tmem159	257.529	-2.03931e-05	0.00144273	0.304841
ENSMUSG00000025790.14	Slco3a1	219.571	-0.490998	0.20558	0.0021929	ENSMUSG00000030214.7	Plbd1	44.9225	2.03107e-05	0.00144275	0.305265
ENSMUSG00000009863.14	Sdhb	417.906	-0.808888	0.338718	0.00220691	ENSMUSG00000020571.12	Pdia6	4263.62	2.02824e-05	0.00144274	0.305687
ENSMUSG00000000399.10	Ndufa9	315.565	-0.799214	0.334718	0.00222087	ENSMUSG00000037235.13	Mxd4	1062.07	-2.01827e-05	0.00144271	0.306108
ENSMUSG00000031932.14	Gpr83	127.656	-1.57378	0.660841	0.0022351	ENSMUSG00000032115.14	Hyou1	4090.79	1.99824e-05	0.00144273	0.306526
ENSMUSG00000079508.8	Apoo	144.314	-1.03327	0.43388	0.00224926	ENSMUSG00000066036.14	Ubr4	3692.39	-1.98325e-05	0.00144271	0.306943
ENSMUSG00000023277.13	Twf2	162.625	-1.28729	0.540758	0.00226341	ENSMUSG00000038084.16	Opa1	623.364	1.97922e-05	0.00144272	0.307358
ENSMUSG00000028883.17	Sema3a	29.4145	-1.41383	0.594314	0.00227757	ENSMUSG00000030554.16	Synm	3747.64	1.97789e-05	0.00144274	0.307771
ENSMUSG00000032018.14	Sc5d	389.817	-0.72298	0.304402	0.00229188	ENSMUSG00000029578.15	Wipi2	575.307	-1.97367e-05	0.00144271	0.308183
ENSMUSG00000052738.14	Suclg1	406.54	-0.621887	0.262027	0.00230621	ENSMUSG00000037242.8	Clic4	1159.3	1.97256e-05	0.00144269	0.308592
ENSMUSG00000038776.13	Ephx1	600.709	0.538007	0.226879	0.00232059	ENSMUSG00000065087.1	Snord22	402.729	-1.96984e-05	0.00144274	0.309
ENSMUSG00000047547.14	Cltb	349.167	-0.672916	0.283778	0.00233491	ENSMUSG00000034560.6	Washc4	449.449	-1.95869e-05	0.00144272	0.309406
ENSMUSG00000038797.13	Zscan2	42.1692	1.22724	0.517999	0.00234927	ENSMUSG00000026384.13	Ptpn4	440.728	-1.95774e-05	0.00144272	0.309811
ENSMUSG00000021290.6	Atp5mpl	215.106	-1.07508	0.453946	0.00236362	ENSMUSG00000058056.16	Palld	641.889	1.95058e-05	0.00144273	0.310213
ENSMUSG00000020153.14	Ndufs7	210.966	-0.746868	0.315632	0.00237801	ENSMUSG00000016918.15	Sulf1	418.639	1.94398e-05	0.00144273	0.310614
ENSMUSG00000020196.10	Cabin1	503.71	0.577709	0.244367	0.00239246	ENSMUSG00000031299.10	Pdha1	1664.13	-1.91683e-05	0.00144273	0.311013
ENSMUSG00000024914.16	Drap1	411.179	-0.775239	0.328669	0.00240712	ENSMUSG00000030846.15	Tial1	434.462	-1.91661e-05	0.0014427	0.311411
ENSMUSG00000061518.11	Cox5b	543.866	-0.948308	0.40218	0.00242177	mt-Co2	mt-Co2	27816.7	-1.9122e-05	0.00144273	0.311807
ENSMUSG00000037960.11	Card19	86.7799	-1.0842	0.459879	0.00243637	ENSMUSG00000007655.16	Cav1	1268.71	1.91102e-05	0.00144275	0.312201
ENSMUSG00000044393.15	Dsg2	403.739	0.410637	0.174399	0.00245107	ENSMUSG00000021495.10	Fam193b	473.664	-1.89857e-05	0.00144271	0.312594
ENSMUSG00000019970.15	Sgk1	3298.77	1.2564	0.533924	0.00246579	ENSMUSG00000014353.15	Tmem87b	424.418	1.89406e-05	0.00144271	0.312985
ENSMUSG00000023089.12	Ndufa5	204.219	-0.901065	0.383329	0.00248057	ENSMUSG00000054321.7	Taf4b	42.4504	1.89351e-05	0.00144275	0.313374
ENSMUSG00000017778.14	Cox7c	592.618	-0.93029	0.396243	0.00249545	ENSMUSG00000023010.15	Tmbim6	3809.12	1.89052e-05	0.00144271	0.313761
ENSMUSG00000031016.9	Wee1	124.429	0.594315	0.253297	0.00251034	ENSMUSG00000030432.12	Rpl28	1719.39	1.8889e-05	0.00144271	0.314147
ENSMUSG00000048486.6	Fitm2	266.336	-0.881933	0.37605	0.00252523	ENSMUSG00000001228.14	Uhrf1	54.3757	-1.88798e-05	0.00144275	0.314532
ENSMUSG00000027533.10	Fabp5	113.811	-0.641916	0.274065	0.00254022	ENSMUSG00000025153.9	Fasn	4222.96	1.88403e-05	0.00144271	0.314914
ENSMUSG00000026571.12	Dcaf6	408.949	-0.66568	0.284384	0.00255522	ENSMUSG00000020538.15	Srebf1	655.683	1.8815e-05	0.00144272	0.315296
ENSMUSG00000104486.1	Gm38066	33.1843	1.89596	0.810832	0.0025703	ENSMUSG00000038121.6	Fam210a	780.793	-1.87934e-05	0.00144273	0.315675
ENSMUSG00000028382.15	Ptbp3	1227.46	0.600981	0.257567	0.00258558	ENSMUSG00000031808.7	Slc27a1	382.486	-1.87642e-05	0.00144272	0.316053
ENSMUSG00000022490.7	Ppp1r1a	21.8185	-1.73795	0.745344	0.00260089	ENSMUSG00000043140.10	Tmem186	144.937	1.87269e-05	0.00144273	0.316429
ENSMUSG00000034121.12	Mks1	47.5746	1.10817	0.4759	0.00261631	ENSMUSG00000004610.4	Etfb	330.349	1.87204e-05	0.00144273	0.316804
ENSMUSG00000026260.12	Ndufa10	425.124	-0.727576	0.312702	0.00263177	ENSMUSG00000001247.16	Lsr	439.048	-1.86642e-05	0.00144273	0.317177
ENSMUSG00000020307.15	Cdc34	231.903	-1.03833	0.446681	0.00264728	ENSMUSG00000000743.9	Chmp1a	512.97	1.86366e-05	0.00144271	0.317549
ENSMUSG00000022610.10	Mapk12	152.606	-1.00169	0.431018	0.00266276	ENSMUSG00000024942.17	Capn1	588.748	1.85788e-05	0.00144273	0.317919
ENSMUSG00000059447.13	Hadhb	636.967	-0.72362	0.311462	0.00267822	ENSMUSG00000036591.16	Arhgap21	535.415	1.85457e-05	0.00144274	0.318288
ENSMUSG00000038412.8	Higd1a	177.927	-0.964741	0.415638	0.00269373	ENSMUSG00000029171.12	Pgm2	106.521	1.85137e-05	0.00144274	0.318655
ENSMUSG00000036977.8	Anapc10	55.731	-1.02989	0.44408	0.00270929	ENSMUSG00000037674.15	Rfx7	441.366	1.84809e-05	0.00144272	0.319021
ENSMUSG00000043003.14	Rasef	527.364	0.378167	0.163128	0.00272484	ENSMUSG00000026062.12	Slc9a2	1858.11	1.844e-05	0.00144274	0.319385
ENSMUSG00000038690.15	Atp5j2	493.99	-0.833555	0.359634	0.00274035	ENSMUSG00000005683.8	Cs	1503.75	-1.83629e-05	0.00144273	0.319748
ENSMUSG00000032041.15	Tirap	159.687	-0.638816	0.275766	0.00275586	ENSMUSG00000028798.16	Eif3i	659.511	-1.82999e-05	0.00144273	0.320109
ENSMUSG00000070419.11	Cyp3a57	107.11	0.793577	0.343192	0.00277155	ENSMUSG00000042628.8	Zfyve1	351.19	1.82854e-05	0.00144273	0.320468
ENSMUSG00000021127.7	Zfp36l1	540.19	0.506086	0.2191	0.00278731	ENSMUSG00000018583.5	G3bp1	783.914	-1.82701e-05	0.00144271	0.320827
ENSMUSG00000031075.19	Ano1	1390.04	0.638901	0.276811	0.00280311	ENSMUSG00000055675.6	Kbtbd11	142.297	1.82641e-05	0.00144275	0.321184
ENSMUSG00000025453.18	Nnt	188.331	-1.22514	0.530978	0.00281889	ENSMUSG00000061315.14	Naca	1717.57	-1.8154e-05	0.00144271	0.321539
ENSMUSG00000059049.14	Frem1	107.919	1.11933	0.485835	0.0028348	ENSMUSG00000036099.16	Vezt	272.188	-1.80755e-05	0.00144271	0.321893
ENSMUSG00000039704.7	Lmbrd2	760.442	-0.385709	0.167471	0.00285068	ENSMUSG00000037049.9	Smpd1	266.71	-1.80445e-05	0.00144273	0.322246
ENSMUSG00000056313.5	Tcim	400.722	0.858348	0.373268	0.00286671	ENSMUSG00000079057.4	Cyp4v3	88.6622	-1.80185e-05	0.00144273	0.322597
ENSMUSG00000024944.6	Arl2	110.559	-0.589208	0.256445	0.00288279	ENSMUSG00000063870.12	Chd4	2182.28	-1.77569e-05	0.0014427	0.322947
ENSMUSG00000055737.12	Ghr	411.609	-0.856185	0.37285	0.00289887	ENSMUSG00000019710.13	Mrpl24	278.617	1.76505e-05	0.00144271	0.323295
ENSMUSG00000033684.14	Qsox1	1090.75	0.834908	0.36359	0.0029149	ENSMUSG00000024143.15	Rhoq	738.597	-1.76149e-05	0.00144273	0.323642
ENSMUSG00000026864.13	Hspa5	8974.61	0.424287	0.184775	0.00293086	ENSMUSG00000034353.14	Ramp1	150.412	-1.7541e-05	0.00144273	0.323988
ENSMUSG00000062981.5	Mrpl42	226.155	-1.04117	0.453896	0.00294689	ENSMUSG00000011158.8	Brf1	375.593	-1.73069e-05	0.00144271	0.324333
ENSMUSG00000036109.17	Mbnl3	202.7	-0.840275	0.367188	0.00296318	ENSMUSG00000041577.5	Prelp	396.958	1.71717e-05	0.00144273	0.324676
ENSMUSG00000058704.9	Memo1	186.535	-0.753422	0.329345	0.00297944	ENSMUSG00000021371.5	Mcur1	325.869	1.71708e-05	0.00144271	0.325018
ENSMUSG00000054978.3	Kbtbd13	36.4869	-1.86142	0.813723	0.00299565	ENSMUSG00000051234.6	Rnf7	329.823	-1.71112e-05	0.00144272	0.325358
ENSMUSG00000046727.13	Cystm1	949.414	-0.8481	0.370998	0.00301188	ENSMUSG00000050989.9	Selenon	139.264	-1.71085e-05	0.00144273	0.325697
ENSMUSG00000003955.8	Fam162a	140.126	-0.955642	0.418071	0.00302805	ENSMUSG00000050944.14	Efcab5	102.24	1.69943e-05	0.00144274	0.326035
ENSMUSG00000027288.16	Zfp106	4066.43	-0.756918	0.33127	0.00304422	ENSMUSG00000031167.16	Rbm3	787.92	-1.67941e-05	0.00144272	0.326372
ENSMUSG00000041313.14	Slc7a1	859.976	0.648797	0.284213	0.00306044	ENSMUSG00000022314.10	Rad21	541.284	-1.66158e-05	0.0014427	0.326707
ENSMUSG00000030499.9	Kctd15	104.188	-0.699136	0.306427	0.00307667	ENSMUSG00000028691.12	Prdx1	1360.4	-1.66006e-05	0.00144271	0.327041
ENSMUSG00000024277.14	Mapre2	316.719	-0.487538	0.213862	0.00309295	ENSMUSG00000022253.15	Nadk2	143.52	-1.65348e-05	0.00144271	0.327374
ENSMUSG00000060429.12	Sntb1	312.943	-0.705081	0.309388	0.00310921	ENSMUSG00000028582.14	Cc2d1b	298.946	1.65203e-05	0.00144271	0.327705
ENSMUSG00000034349.14	Smc4	211.778	0.645064	0.28307	0.00312541	ENSMUSG00000032009.8	Sesn3	1426.46	-1.64972e-05	0.00144269	0.328036
ENSMUSG00000002808.7	Epdr1	93.4663	-1.00495	0.44108	0.00314157	ENSMUSG00000002416.13	Ndufb2	224.453	1.64832e-05	0.00144273	0.328365
ENSMUSG00000002222.14	Rmnd5a	2116.85	-0.885301	0.388772	0.00315774	ENSMUSG00000026895.7	Ndufa8	314.299	-1.64223e-05	0.00144273	0.328692
ENSMUSG00000061100.5	Retnla	114.326	-0.787855	0.346096	0.00317389	ENSMUSG00000027864.9	Ptgfrn	839.534	1.63619e-05	0.00144269	0.329019
ENSMUSG00000021866.15	Anxa11	481.053	-0.62587	0.275224	0.00319012	ENSMUSG00000036371.6	Serbp1	1940.62	1.636e-05	0.00144271	0.329344
ENSMUSG00000075590.4	Nrbp2	403.291	0.653864	0.287601	0.00320631	ENSMUSG00000003166.20	Dgcr2	682.766	-1.63232e-05	0.00144269	0.329668
ENSMUSG00000013701.13	Timm23	395.7	-0.850136	0.373944	0.00322245	ENSMUSG00000030304.11	Ergic2	632.718	-1.63153e-05	0.00144271	0.32999
ENSMUSG00000062078.15	Qk	966.82	-0.542299	0.238678	0.0032386	ENSMUSG00000047045.17	Tmem164	580.107	1.62525e-05	0.00144271	0.330312
ENSMUSG00000110187.1	Gm45496	18.1531	1.54513	0.680224	0.00325472	ENSMUSG00000038510.12	Rpf2	67.0088	1.62389e-05	0.00144273	0.330632
ENSMUSG00000036561.9	Ppp6r2	399.093	-0.57106	0.251661	0.00327092	ENSMUSG00000071856.10	Mcc	330.622	1.62211e-05	0.00144271	0.330951
ENSMUSG00000040693.7	Slco4c1	550.163	0.943499	0.415804	0.00328706	ENSMUSG00000068036.16	Afdn	1013.93	-1.61888e-05	0.00144269	0.331268
ENSMUSG00000038022.11	Mindy4	50.1012	1.25542	0.554261	0.00330338	ENSMUSG00000039286.12	Fndc3b	975.664	1.60672e-05	0.00144268	0.331585
ENSMUSG00000034910.5	Pygo1	95.4229	-1.17323	0.518233	0.0033197	ENSMUSG00000017754.13	Pltp	174.579	1.60675e-05	0.00144272	0.3319
ENSMUSG00000020695.14	Mrc2	132.818	-0.780636	0.345189	0.0033361	ENSMUSG00000031948.14	Kars	541.173	-1.60199e-05	0.0014427	0.332214
ENSMUSG00000027406.13	Idh3b	680.83	-0.76231	0.337142	0.00335246	ENSMUSG00000056167.8	Cnot10	223.029	-1.60088e-05	0.00144271	0.332527
ENSMUSG00000020300.14	Cpeb4	849.5	-0.598998	0.265159	0.00336888	ENSMUSG00000108067.1	Gm43953	55.2801	-1.60085e-05	0.00144272	0.332839
ENSMUSG00000031937.7	Vstm5	41.5399	-1.08609	0.481261	0.00338538	ENSMUSG00000005362.14	Crbn	251.486	1.59911e-05	0.00144271	0.33315
ENSMUSG00000034659.14	Tmem109	308.615	-0.751972	0.333295	0.00340184	ENSMUSG00000015846.15	Rxra	582.002	-1.59639e-05	0.00144269	0.333459
ENSMUSG00000049502.17	Dtx3l	299.002	0.538028	0.238625	0.00341833	ENSMUSG00000035696.15	Rnf38	325.588	1.59543e-05	0.00144271	0.333767
ENSMUSG00000028906.17	Epb41	3777.85	0.365858	0.162378	0.00343486	ENSMUSG00000039652.16	Cpeb3	192.673	-1.58977e-05	0.00144272	0.334074
ENSMUSG00000000751.13	Rpa1	411.451	-0.545607	0.242241	0.00345137	ENSMUSG00000064966.1	Snord15b	380.327	-1.58659e-05	0.00144271	0.33438
ENSMUSG00000021772.15	Nkiras1	84.369	-0.847448	0.376491	0.00346789	ENSMUSG00000058655.9	Eif4b	2613.15	-1.5849e-05	0.00144268	0.334685
ENSMUSG00000057280.15	Musk	40.7327	-1.60112	0.711324	0.00348436	ENSMUSG00000041415.10	Dicer1	802.173	-1.58132e-05	0.00144268	0.334989
ENSMUSG00000020171.8	Yeats4	119.805	0.785064	0.348862	0.0035008	ENSMUSG00000049436.5	Upk1b	592.354	1.57594e-05	0.00144273	0.335291
ENSMUSG00000022844.8	Pdia5	101.289	0.789735	0.351313	0.00351732	ENSMUSG00000014601.13	Strip1	191.224	-1.57223e-05	0.00144271	0.335593
ENSMUSG00000016520.7	Lnx2	186.87	-0.466073	0.207524	0.0035339	ENSMUSG00000022031.6	Elp3	300.892	-1.56783e-05	0.0014427	0.335893
ENSMUSG00000054226.13	Tprkb	80.8528	-0.813639	0.362442	0.00355049	ENSMUSG00000019494.14	Cops6	217.398	-1.56678e-05	0.0014427	0.336192
ENSMUSG00000063415.12	Cyp26b1	59.5884	-1.13337	0.505085	0.00356706	ENSMUSG00000022285.17	Ywhaz	1735.86	-1.56164e-05	0.00144269	0.33649
ENSMUSG00000050860.6	Phospho1	35.3095	-1.54388	0.688412	0.00358365	ENSMUSG00000029190.19	D5Ertd579e	717.834	-1.55909e-05	0.00144269	0.336787
ENSMUSG00000032115.14	Hyou1	3622.01	0.407092	0.181583	0.00360022	ENSMUSG00000017679.16	Ttpal	296.023	1.55737e-05	0.00144271	0.337083
ENSMUSG00000037490.5	Slc2a12	311.721	-1.1477	0.512069	0.00361677	ENSMUSG00000020467.15	Efemp1	369.409	1.55214e-05	0.00144271	0.337378
ENSMUSG00000010122.14	Slc47a1	28.0592	-1.99179	0.889862	0.00363344	ENSMUSG00000028337.14	Coro2a	948.762	1.54348e-05	0.00144273	0.337672
ENSMUSG00000038086.4	Hspb2	30.6015	-1.6924	0.756291	0.00365008	ENSMUSG00000034525.7	Ice1	610.16	-1.54273e-05	0.00144268	0.337965
ENSMUSG00000087968.1	Gm25395	470.915	-0.884958	0.395755	0.00366675	ENSMUSG00000026457.14	Adipor1	1188.99	1.53498e-05	0.00144268	0.338256
ENSMUSG00000047875.6	Gpr157	56.0911	-1.00487	0.449552	0.00368342	ENSMUSG00000024687.11	Osbp	960.189	1.53076e-05	0.00144268	0.338547
ENSMUSG00000032232.14	Cgnl1	1195.07	0.512616	0.229639	0.00370021	ENSMUSG00000018574.14	Acadvl	524.23	-1.52706e-05	0.00144271	0.338836
ENSMUSG00000023959.10	Clic5	513.102	-0.929451	0.416684	0.00371704	ENSMUSG00000040562.12	Gstm2	702.867	-1.51711e-05	0.0014427	0.339125
ENSMUSG00000027177.14	Hipk3	1525.17	-0.598646	0.268424	0.00373382	ENSMUSG00000018593.13	Sparc	2655.58	1.51594e-05	0.00144272	0.339412
ENSMUSG00000022272.17	Myo10	669.911	-0.487127	0.218858	0.00375082	ENSMUSG00000040170.13	Fmo2	759.529	1.51514e-05	0.00144269	0.339699
mt-Atp8_6	mt-Atp8_6	21838.5	-0.49562	0.222692	0.00376777	ENSMUSG00000030224.10	Strap	427.407	1.51134e-05	0.0014427	0.339984
ENSMUSG00000059534.8	Uqcr10	273.73	-0.987445	0.443823	0.0037847	ENSMUSG00000026341.16	Actr3	652.927	1.51016e-05	0.00144269	0.340269
ENSMUSG00000030621.17	Me3	50.9293	-1.31823	0.59303	0.00380169	ENSMUSG00000005610.17	Eif4g2	5420.96	-1.50985e-05	0.00144267	0.340552
ENSMUSG00000029780.14	Nt5c3	107.639	-0.871625	0.392408	0.00381872	ENSMUSG00000059325.14	Hopx	366.891	-1.50154e-05	0.00144272	0.340834
ENSMUSG00000037152.11	Ndufc1	152.862	-1.23047	0.554233	0.00383575	ENSMUSG00000040007.8	Bahd1	120.68	-1.4984e-05	0.00144272	0.341116
ENSMUSG00000039844.20	Rapgef1	450.916	-0.446637	0.201217	0.00385275	ENSMUSG00000019802.13	Sec63	1088.26	1.49697e-05	0.00144269	0.341396
ENSMUSG00000025314.16	Ptprj	1073.02	0.340408	0.153462	0.00386979	ENSMUSG00000028080.16	Lrba	1321.61	-1.49435e-05	0.0014427	0.341675
ENSMUSG00000000563.17	Atp5pb	940.47	-0.7302	0.329265	0.00388679	ENSMUSG00000006221.7	Hspb7	475.145	-1.4899e-05	0.00144273	0.341954
ENSMUSG00000036206.12	Sh3bp4	557.097	0.629912	0.284508	0.00390395	ENSMUSG00000020580.10	Rock2	1299.98	1.48781e-05	0.00144269	0.342231
ENSMUSG00000049225.14	Pdp1	112.655	-0.71347	0.322411	0.00392112	ENSMUSG00000009013.5	Dynll1	537.343	1.47692e-05	0.00144268	0.342508
ENSMUSG00000026094.14	Stk17b	383.943	0.518049	0.234255	0.00393832	ENSMUSG00000031311.17	Nono	840.987	1.47524e-05	0.00144267	0.342783
ENSMUSG00000020949.9	Fkbp3	283.28	-0.856013	0.387106	0.00395547	ENSMUSG00000060675.13	Plaat3	438.394	-1.47165e-05	0.00144272	0.343057
ENSMUSG00000044502.16	Bod1	206.913	-0.801301	0.362456	0.00397259	ENSMUSG00000036023.6	Parp2	109.673	1.46893e-05	0.00144271	0.343331
ENSMUSG00000049604.3	Hoxb13	1139.36	-0.910192	0.412216	0.00398982	ENSMUSG00000020572.8	Nampt	683.951	-1.46669e-05	0.00144269	0.343603
ENSMUSG00000038178.16	Slc43a2	301.398	-0.680566	0.308794	0.00400724	ENSMUSG00000052299.9	Ltn1	707.968	1.46453e-05	0.00144267	0.343875
ENSMUSG00000025085.16	Ablim1	604.821	-0.444724	0.201824	0.00402463	ENSMUSG00000018547.8	Pip4k2b	315.141	-1.46159e-05	0.0014427	0.344146
ENSMUSG00000053329.7	Gatd3a	279.65	-0.661824	0.300502	0.00404203	ENSMUSG00000089804.2	Gm16136	411.183	-1.45785e-05	0.0014427	0.344415
ENSMUSG00000069744.7	Psmb3	256.749	-0.608044	0.2761	0.00405937	ENSMUSG00000029030.14	Tprgl	291.864	-1.45119e-05	0.00144269	0.344684
ENSMUSG00000028479.18	Gne	910.307	-1.12156	0.509332	0.00407667	ENSMUSG00000099021.1	Rn7s1	516309	-1.44973e-05	0.00144267	0.344952
ENSMUSG00000025792.9	Slc25a10	281.291	0.435867	0.198031	0.00409397	ENSMUSG00000026083.12	Eif5b	838.903	1.44503e-05	0.00144272	0.345219
ENSMUSG00000103270.1	Gm37915	66.4534	-1.61135	0.732251	0.00411123	ENSMUSG00000070473.4	Cldn3	504.357	-1.4412e-05	0.00144268	0.345485
ENSMUSG00000033849.3	B3galt2	72.8641	-1.27106	0.577641	0.00412845	ENSMUSG00000037236.16	Matr3	1128.62	1.44034e-05	0.00144266	0.34575
ENSMUSG00000073600.5	Prob1	106.215	-1.06429	0.484173	0.00414574	ENSMUSG00000094724.8	Rnaset2b	364.401	-1.43694e-05	0.00144269	0.346014
ENSMUSG00000053768.13	Chchd3	369.01	-0.880054	0.400422	0.004163	ENSMUSG00000049659.15	Aftph	700.892	1.43574e-05	0.00144267	0.346277
ENSMUSG00000060336.6	Zfp937	58.0153	0.769304	0.350099	0.00418022	ENSMUSG00000043411.15	Usp48	747.767	1.43549e-05	0.00144269	0.346539
ENSMUSG00000031818.12	Cox4i1	1463.27	-0.50967	0.232147	0.0041975	ENSMUSG00000038375.15	Trp53inp2	1130.85	1.42925e-05	0.0014427	0.346801
ENSMUSG00000022551.8	Cyc1	397.861	-0.910589	0.415009	0.0042148	ENSMUSG00000005583.16	Mef2c	860.928	-1.42636e-05	0.00144272	0.347061
ENSMUSG00000025199.16	Chuk	494.987	0.387438	0.176672	0.00423212	ENSMUSG00000028998.6	Tomm7	328.767	1.42239e-05	0.0014427	0.347321
ENSMUSG00000054871.5	Tmem158	20.6974	1.38045	0.629775	0.00424944	ENSMUSG00000029178.14	Klf3	677.933	1.42041e-05	0.00144268	0.347579
ENSMUSG00000018171.9	Vmp1	653.908	-0.670936	0.306438	0.00426685	ENSMUSG00000042699.11	Dhx9	806.514	1.42038e-05	0.00144268	0.347837
ENSMUSG00000027248.13	Pdia3	3194.92	0.387851	0.177151	0.00428422	ENSMUSG00000022136.8	Dnajc3	4261.93	1.41787e-05	0.00144269	0.348094
ENSMUSG00000059734.7	Ndufs8	229.951	-0.638246	0.292077	0.00430178	ENSMUSG00000020823.16	Sec14l1	925.253	1.41696e-05	0.00144269	0.34835
ENSMUSG00000030852.18	Tacc2	1255.01	-0.645229	0.295302	0.0043193	ENSMUSG00000052727.6	Map1b	2857.72	-1.4155e-05	0.00144272	0.348605
ENSMUSG00000004263.15	Atn1	275.024	1.17073	0.536118	0.00433684	ENSMUSG00000027406.13	Idh3b	760.041	-1.41503e-05	0.00144271	0.34886
ENSMUSG00000062683.11	Atp5g2	510.706	-0.711478	0.326752	0.00435472	ENSMUSG00000008140.18	Emc10	278.624	-1.40644e-05	0.0014427	0.349113
ENSMUSG00000074093.4	Svip	241.067	-0.702908	0.323029	0.00437263	ENSMUSG00000052512.17	Nav2	544.41	-1.40532e-05	0.0014427	0.349366
ENSMUSG00000005533.10	Igf1r	1588.2	0.676826	0.311255	0.00439057	ENSMUSG00000031681.16	Smad1	215.073	1.39949e-05	0.0014427	0.349617
ENSMUSG00000005973.6	Rcn1	2184.43	0.609014	0.280081	0.00440846	ENSMUSG00000021484.8	Lman2	1350.93	1.39895e-05	0.00144269	0.349868
ENSMUSG00000067235.14	H2-Q10	346.782	-0.929668	0.427684	0.00442633	ENSMUSG00000030317.8	Timp4	677.891	1.39704e-05	0.00144272	0.350118
ENSMUSG00000018678.13	Sp2	50.0172	0.882274	0.405906	0.00444415	ENSMUSG00000044408.7	Sptssa	287.986	-1.39467e-05	0.0014427	0.350367
ENSMUSG00000022508.5	Bcl6	270.277	-0.642281	0.295496	0.00446191	ENSMUSG00000038696.14	Mapkap1	306.49	1.3908e-05	0.00144269	0.350616
ENSMUSG00000023952.13	Gtpbp2	336.544	0.519567	0.239058	0.00447962	ENSMUSG00000020964.14	Sel1l	2435.99	1.38431e-05	0.0014427	0.350863
ENSMUSG00000024754.13	Cemip2	506.779	0.58468	0.269053	0.00449728	ENSMUSG00000071172.13	Srsf3	949.753	1.38116e-05	0.00144266	0.35111
ENSMUSG00000020581.11	Agr2	1499.4	-0.677876	0.312069	0.00451495	ENSMUSG00000020661.15	Dnmt3a	575.075	-1.36976e-05	0.00144268	0.351356
ENSMUSG00000031303.8	Map3k15	43.6021	1.15841	0.533481	0.00453261	ENSMUSG00000050912.15	Tmem123	989.623	1.36488e-05	0.00144269	0.351601
ENSMUSG00000068747.14	Sort1	4280.04	0.693615	0.320611	0.00455072	ENSMUSG00000030256.11	Bhlhe41	112.573	-1.35853e-05	0.00144271	0.351845
ENSMUSG00000047045.17	Tmem164	771.726	0.495255	0.22899	0.00456881	ENSMUSG00000016998.2	Svs4	5014.3	-1.35343e-05	0.00144273	0.352089
ENSMUSG00000041440.18	Gk5	286.906	0.475165	0.219737	0.00458686	ENSMUSG00000060657.8	Marf1	966.77	1.35164e-05	0.00144267	0.352332
ENSMUSG00000024978.11	Gpam	800.661	-0.832391	0.385981	0.00460524	ENSMUSG00000015094.16	Npdc1	603.626	-1.3503e-05	0.00144269	0.352574
ENSMUSG00000022797.16	Tfrc	443.909	-1.1462	0.532382	0.00462379	ENSMUSG00000021054.6	Sgpp1	1658.16	1.35032e-05	0.00144271	0.352815
mt-Nd1	mt-Nd1	13958.3	-0.530784	0.246562	0.00464229	ENSMUSG00000046062.5	Ppp1r15b	798.626	-1.34956e-05	0.00144268	0.353055
ENSMUSG00000022434.8	Fam118a	58.7763	0.784557	0.365017	0.00466095	ENSMUSG00000037533.20	Rapgef6	462.241	1.3482e-05	0.0014427	0.353295
ENSMUSG00000018340.13	Anxa6	1241.49	-0.422389	0.196805	0.00467976	ENSMUSG00000090150.10	Acad11	454.925	-1.34442e-05	0.00144269	0.353533
ENSMUSG00000034177.15	Rnf43	225.536	0.4988	0.232619	0.00469864	ENSMUSG00000014769.10	Psmb1	590.749	-1.33897e-05	0.00144268	0.353771
ENSMUSG00000024099.15	Ndufv2	456.805	-0.828482	0.387105	0.00471772	ENSMUSG00000026817.14	Ak1	1206.41	-1.33875e-05	0.00144272	0.354008
ENSMUSG00000071179.8	Serpina16	17.4831	2.14761	1.00351	0.00473675	ENSMUSG00000027706.8	Sec62	1085.69	1.33569e-05	0.00144269	0.354245
ENSMUSG00000039307.16	Hexdc	112.372	-0.58611	0.274065	0.00475582	ENSMUSG00000028633.7	Ctps	193.905	1.32882e-05	0.00144269	0.35448
ENSMUSG00000024072.9	Yipf4	262.573	0.465881	0.218166	0.00477504	ENSMUSG00000001441.13	Npepps	453.331	1.32622e-05	0.0014427	0.354715
ENSMUSG00000102302.1	Gm38190	78.2223	0.865463	0.405999	0.00479444	ENSMUSG00000063760.9	Rnf217	244.736	1.3211e-05	0.0014427	0.354949
ENSMUSG00000106826.1	Gm42583	34.5495	1.1873	0.557088	0.00481382	ENSMUSG00000026021.15	Sumo1	306.312	-1.3205e-05	0.00144269	0.355183
ENSMUSG00000049760.6	Micos13	214.586	-0.453735	0.212919	0.00483314	ENSMUSG00000013160.7	Atp6v0d1	410.583	1.31782e-05	0.00144268	0.355415
ENSMUSG00000085148.1	Mir22hg	74.1308	-0.692111	0.3251	0.00485254	ENSMUSG00000036112.15	Metap2	695.066	-1.31408e-05	0.00144268	0.355647
ENSMUSG00000032601.13	Prkar2a	623.001	-0.531345	0.249596	0.00487189	ENSMUSG00000037395.15	Rcor3	266.884	-1.31247e-05	0.0014427	0.355878
ENSMUSG00000040612.13	Ildr2	48.2889	-0.904797	0.425233	0.00489124	ENSMUSG00000042541.10	Sem1	380.558	1.3118e-05	0.00144269	0.356108
ENSMUSG00000006494.11	Pdk1	353.069	-0.544692	0.256222	0.00491067	ENSMUSG00000027194.16	Ttc17	305.336	1.30638e-05	0.00144269	0.356338
ENSMUSG00000110605.1	Gm32856	52.5725	0.862987	0.405995	0.00493004	ENSMUSG00000032050.18	Rdx	982.717	1.30361e-05	0.0014427	0.356567
ENSMUSG00000032330.7	Cox7a2	321.062	-0.673923	0.31716	0.0049494	ENSMUSG00000035325.16	Sec31a	1855.44	1.29618e-05	0.00144269	0.356795
ENSMUSG00000112964.1	E430024I08Rik	92.8734	0.815799	0.384896	0.00496906	ENSMUSG00000031960.14	Aars	787.807	-1.29431e-05	0.00144266	0.357022
ENSMUSG00000100755.1	Rps23-ps1	105.6	-0.749283	0.353608	0.0049887	ENSMUSG00000066440.5	Zfyve26	312.012	1.2887e-05	0.00144268	0.357249
ENSMUSG00000024213.14	Nudt3	544.476	-0.357724	0.168847	0.0050083	ENSMUSG00000079418.3	Atg4a	168.446	-1.28723e-05	0.00144269	0.357475
ENSMUSG00000042439.13	Zfp532	533.589	1.0303	0.486474	0.00502789	ENSMUSG00000003814.8	Calr	6708.69	1.28647e-05	0.00144268	0.3577
ENSMUSG00000065637.1	Gm26397	106.47	-0.761741	0.360072	0.00504757	ENSMUSG00000106940.1	Gm42930	43.039	1.28558e-05	0.00144271	0.357925
ENSMUSG00000032253.13	Phip	1015.67	0.429853	0.203229	0.00506722	ENSMUSG00000066551.12	Hmgb1	1108.81	-1.28109e-05	0.00144268	0.358149
ENSMUSG00000022761.12	Lztr1	362.014	-0.445637	0.21071	0.00508682	ENSMUSG00000002107.18	Celf2	691.737	1.28041e-05	0.00144268	0.358372
ENSMUSG00000025204.10	Ndufb8	488.464	-0.878572	0.415477	0.00510637	ENSMUSG00000020102.15	Slc16a7	836.671	1.28041e-05	0.00144271	0.358594
ENSMUSG00000053675.8	Tgm5	54.0628	-1.25872	0.596862	0.00512626	ENSMUSG00000038286.11	Bphl	166.841	-1.27791e-05	0.00144269	0.358816
ENSMUSG00000037622.14	Wdtc1	277.534	-0.433908	0.20577	0.0051461	ENSMUSG00000022707.16	Gbe1	262.278	-1.27746e-05	0.0014427	0.359037
ENSMUSG00000022307.16	Oxr1	592.884	-0.486968	0.231491	0.00516623	ENSMUSG00000028926.15	Cdk14	302.57	1.27613e-05	0.00144268	0.359257
ENSMUSG00000022337.7	Emc2	208.742	-0.608523	0.289383	0.00518634	ENSMUSG00000030880.14	Polr3e	147.383	1.27555e-05	0.00144269	0.359476
ENSMUSG00000022758.14	P2rx6	120.13	-1.24333	0.591458	0.00520645	ENSMUSG00000034501.7	Pcnx4	81.0442	-1.27433e-05	0.0014427	0.359695
ENSMUSG00000041741.10	Pde3a	222.595	-0.576653	0.274347	0.0052265	ENSMUSG00000019731.13	Slc35e1	641.681	1.27208e-05	0.00144268	0.359913
ENSMUSG00000032501.9	Trib1	122.778	0.720348	0.342955	0.0052466	ENSMUSG00000031161.15	Hdac6	164.035	-1.27186e-05	0.0014427	0.360131
ENSMUSG00000029993.16	Nfu1	92.8534	-0.629061	0.299524	0.00526664	ENSMUSG00000046841.5	Ckap4	513.692	1.27166e-05	0.00144269	0.360348
ENSMUSG00000038506.13	Dcun1d2	200.113	-0.645109	0.307273	0.00528668	ENSMUSG00000017493.12	Igfbp4	369.108	1.26925e-05	0.0014427	0.360564
ENSMUSG00000034327.17	Kctd9	173.363	-0.599331	0.28585	0.00530684	ENSMUSG00000030157.5	Clec2d	790.061	1.26898e-05	0.00144268	0.360779
ENSMUSG00000021182.16	Ccdc88c	345.801	-0.606351	0.289228	0.00532696	ENSMUSG00000026303.6	Mlph	2083.8	1.26694e-05	0.00144271	0.360994
ENSMUSG00000039159.16	Ube2h	886.521	0.33676	0.160651	0.00534703	ENSMUSG00000067787.10	Blcap	175.041	-1.26403e-05	0.0014427	0.361208
ENSMUSG00000005510.9	Ndufs3	313.527	-0.640723	0.305731	0.00536707	ENSMUSG00000042369.8	Rbm45	134.761	-1.26354e-05	0.0014427	0.361421
ENSMUSG00000027298.17	Tyro3	256.245	-0.864735	0.413109	0.00538723	ENSMUSG00000001472.17	Tcf25	1900.32	1.26321e-05	0.00144265	0.361634
ENSMUSG00000029804.17	Herc3	236.541	-0.733447	0.350458	0.00540734	ENSMUSG00000018893.15	Mb	1754.3	-1.26054e-05	0.00144272	0.361846
ENSMUSG00000065037.1	Rn7sk	147557	-0.368186	0.175935	0.0054274	ENSMUSG00000020719.14	Ddx5	6122.87	1.25938e-05	0.00144264	0.362058
ENSMUSG00000031938.15	4931406C07Rik	407.637	0.731512	0.349579	0.00544742	ENSMUSG00000042410.16	Agps	252.665	-1.25704e-05	0.00144268	0.362268
ENSMUSG00000027784.10	Ppm1l	517.669	-0.79872	0.382266	0.00546758	ENSMUSG00000024940.11	Ltbp3	630.111	1.25412e-05	0.00144268	0.362479
ENSMUSG00000031490.6	Eif4ebp1	390.371	-0.694943	0.332918	0.00548783	ENSMUSG00000027678.17	Ncoa3	559.415	1.25387e-05	0.00144268	0.362688
ENSMUSG00000033773.14	Rpap2	88.0061	-0.637348	0.305382	0.00550804	ENSMUSG00000025555.14	Farp1	311.827	1.25286e-05	0.00144269	0.362897
ENSMUSG00000018770.9	Atp5g3	484.005	-0.779156	0.373391	0.00552821	ENSMUSG00000041977.18	Arhgef11	466.225	1.25116e-05	0.00144268	0.363105
ENSMUSG00000032688.9	Malt1	285.868	0.434083	0.20858	0.00554871	ENSMUSG00000021417.15	Eci2	179.538	-1.25014e-05	0.00144269	0.363312
ENSMUSG00000040666.19	Sh3bgr	447.571	-1.11768	0.537167	0.00556918	ENSMUSG00000022214.15	Dcaf11	670.165	-1.24815e-05	0.00144267	0.363519
ENSMUSG00000066839.12	Ecsit	134.705	-0.775147	0.372566	0.00558959	ENSMUSG00000025979.13	Mob4	326.558	-1.24501e-05	0.0014427	0.363726
ENSMUSG00000018672.15	Copz2	475.652	-0.805736	0.387601	0.00561007	ENSMUSG00000040479.12	Dgkz	319.542	-1.2428e-05	0.00144268	0.363931
ENSMUSG00000031987.6	Egln1	422.021	-0.635368	0.305705	0.00563052	ENSMUSG00000009733.9	Tfcp2	165.345	1.2424e-05	0.00144269	0.364136
ENSMUSG00000006611.15	Hfe	80.5188	-0.702908	0.33872	0.00565113	ENSMUSG00000053192.9	Mllt11	129.008	-1.24163e-05	0.00144271	0.364341
ENSMUSG00000024038.17	Ndufv3	407.008	-0.734793	0.354139	0.00567169	ENSMUSG00000042508.16	Dmtf1	302.177	1.23401e-05	0.00144269	0.364544
ENSMUSG00000041560.12	Nop53	580.925	0.449354	0.216745	0.00569232	ENSMUSG00000000171.5	Sdhd	434.187	-1.23273e-05	0.0014427	0.364748
ENSMUSG00000089952.1	4933413C19Rik	50.1378	1.37909	0.665769	0.005713	ENSMUSG00000023367.14	Tmem176a	328.274	1.23197e-05	0.00144271	0.36495
ENSMUSG00000052572.19	Dlg2	216.011	-0.591787	0.285817	0.00573369	ENSMUSG00000005397.8	Nid1	1018.39	1.2298e-05	0.00144269	0.365152
ENSMUSG00000108521.1	Gm44639	88.0033	1.1389	0.550694	0.00575449	ENSMUSG00000039100.10	March6	900.195	-1.22893e-05	0.00144268	0.365353
ENSMUSG00000015776.12	Med22	669.457	-0.869913	0.420728	0.00577526	ENSMUSG00000036309.14	Skp1a	919.522	-1.22568e-05	0.00144269	0.365554
ENSMUSG00000027938.11	Creb3l4	93.6711	-1.23744	0.598984	0.00579609	ENSMUSG00000020064.9	Herc4	437.934	1.22565e-05	0.00144269	0.365754
ENSMUSG00000031841.19	Cdh13	257.142	-0.461105	0.223222	0.00581687	ENSMUSG00000087370.3	Tmem170b	320.703	-1.22536e-05	0.0014427	0.365954
ENSMUSG00000039000.8	Ube3c	597.686	-0.40716	0.197154	0.00583763	ENSMUSG00000030604.9	Zfp626	126.69	1.22047e-05	0.00144269	0.366152
ENSMUSG00000027329.9	Spef1	58.8191	0.92453	0.447728	0.00585834	ENSMUSG00000020620.14	Abca8b	225.744	1.21876e-05	0.0014427	0.366351
ENSMUSG00000090942.1	F830016B08Rik	47.31	-1.5572	0.754459	0.00587905	ENSMUSG00000048732.5	Klhl11	164.202	1.21661e-05	0.00144269	0.366548
ENSMUSG00000020407.13	Upp1	18.9166	2.06956	1.00305	0.00589975	ENSMUSG00000047866.18	Lonp2	670.418	-1.21449e-05	0.00144268	0.366746
ENSMUSG00000031167.16	Rbm3	765.521	-0.449329	0.218176	0.00592067	ENSMUSG00000018830.10	Myh11	13566.9	-1.21068e-05	0.00144272	0.366942
ENSMUSG00000033327.18	Tnxb	1272.68	-0.42811	0.208524	0.00594199	ENSMUSG00000008540.11	Mgst1	277.047	1.20937e-05	0.00144268	0.367138
ENSMUSG00000048701.13	Ccdc6	863.123	0.290283	0.141631	0.0059635	ENSMUSG00000024661.7	Fth1	2659.91	-1.20547e-05	0.0014427	0.367333
ENSMUSG00000031059.9	Ndufb11	420.604	-0.64938	0.317022	0.00598503	ENSMUSG00000020190.13	Mknk2	919.175	-1.20425e-05	0.00144268	0.367528
ENSMUSG00000027227.7	Sord	963.997	1.00846	0.492383	0.00600652	ENSMUSG00000044447.5	Dock5	547.2	1.20237e-05	0.00144269	0.367722
ENSMUSG00000018909.15	Arrb1	1168.51	0.645034	0.314968	0.00602795	ENSMUSG00000030802.14	Bckdk	732.53	-1.20059e-05	0.00144269	0.367916
ENSMUSG00000001507.16	Itga3	677.277	1.06126	0.518218	0.00604933	ENSMUSG00000032925.16	Itgbl1	126.691	1.20015e-05	0.0014427	0.368109
ENSMUSG00000031508.14	Ankrd10	334.734	-0.488994	0.238823	0.00607067	ENSMUSG00000008206.16	Cers4	220.743	-1.19829e-05	0.00144271	0.368302
ENSMUSG00000102059.1	Gm20257	18.6583	-1.34423	0.656527	0.00609194	ENSMUSG00000039637.15	Coro7	133.681	-1.19818e-05	0.00144271	0.368493
ENSMUSG00000031563.8	Wwc2	565.526	0.327557	0.160084	0.00611326	ENSMUSG00000005506.16	Celf1	944.634	1.19719e-05	0.00144266	0.368685
ENSMUSG00000020715.9	Ern1	1536.67	0.660474	0.322792	0.00613451	ENSMUSG00000031536.6	Polb	292.327	-1.19457e-05	0.0014427	0.368876
ENSMUSG00000039270.9	Megf9	275.875	-0.458826	0.224258	0.0061557	ENSMUSG00000040687.16	Madd	293.975	1.19452e-05	0.00144269	0.369066
ENSMUSG00000026437.11	Cdk18	230.464	0.665271	0.325507	0.006177	ENSMUSG00000022895.16	Ets2	440.105	-1.19335e-05	0.00144267	0.369255
ENSMUSG00000027356.8	Fermt1	141.793	-0.676143	0.331165	0.00619838	ENSMUSG00000026437.11	Cdk18	205.882	1.19303e-05	0.0014427	0.369444
ENSMUSG00000028484.16	Psip1	415.588	0.508972	0.249708	0.00621996	ENSMUSG00000034981.9	Parm1	553.309	1.19052e-05	0.00144269	0.369633
ENSMUSG00000022415.12	Syngr1	93.4342	-0.886823	0.436117	0.00624183	ENSMUSG00000041120.6	Nbl1	339.139	1.187e-05	0.00144268	0.369821
ENSMUSG00000062960.10	Kdr	194.283	-0.458184	0.225364	0.00626366	ENSMUSG00000037326.10	Capn15	300.553	1.18541e-05	0.0014427	0.370008
ENSMUSG00000060224.4	Pyroxd2	97.8033	0.892423	0.439358	0.00628557	ENSMUSG00000049288.4	Lix1l	169.392	1.18118e-05	0.00144269	0.370195
ENSMUSG00000027679.13	Dnajc19	152.413	-0.679893	0.334786	0.00630744	ENSMUSG00000022677.15	Fopnl	208.483	-1.1795e-05	0.0014427	0.370382
ENSMUSG00000005683.8	Cs	1358	-0.576226	0.283841	0.0063293	ENSMUSG00000060803.6	Gstp1	525.941	-1.17537e-05	0.00144268	0.370568
ENSMUSG00000060477.14	Irak2	120.318	0.693336	0.341729	0.00635119	ENSMUSG00000060733.13	Ipmk	632.18	-1.17221e-05	0.00144269	0.370753
ENSMUSG00000038084.16	Opa1	584.889	-0.328741	0.162311	0.00637327	ENSMUSG00000032601.13	Prkar2a	702.726	-1.17214e-05	0.0014427	0.370938
ENSMUSG00000060803.6	Gstp1	461.811	-0.413059	0.203986	0.00639533	ENSMUSG00000016481.15	Cr1l	449.379	1.17177e-05	0.00144268	0.371122
ENSMUSG00000033004.16	Mycbp2	4094.9	0.722087	0.356804	0.0064174	ENSMUSG00000024764.10	Naa40	230.94	-1.17164e-05	0.00144268	0.371306
ENSMUSG00000005142.10	Man2b1	1082.65	0.651373	0.322349	0.00643965	ENSMUSG00000018442.13	Derl2	358.258	-1.16752e-05	0.00144269	0.371489
ENSMUSG00000054752.16	Fsd1l	148.953	-0.581512	0.287853	0.00646187	ENSMUSG00000027997.9	Casp6	96.114	1.16545e-05	0.0014427	0.371671
ENSMUSG00000020864.13	Ankrd40	510.762	-0.506835	0.250966	0.00648407	ENSMUSG00000070047.14	Fat1	2591.03	1.16464e-05	0.00144268	0.371853
ENSMUSG00000060860.8	Ube2s	259.644	-0.384857	0.1906	0.00650624	ENSMUSG00000021076.6	Actr10	305.283	-1.16262e-05	0.0014427	0.372035
ENSMUSG00000034171.13	Faah	276.289	0.583585	0.289338	0.00652851	ENSMUSG00000046865.7	Fbl	173.965	-1.16237e-05	0.00144269	0.372216
ENSMUSG00000026229.17	Psmd1	672.927	-0.428717	0.212664	0.00655079	ENSMUSG00000032116.18	Stt3a	1429.52	-1.16195e-05	0.00144267	0.372397
ENSMUSG00000033152.13	Podxl2	74.6793	-1.09817	0.545035	0.00657309	ENSMUSG00000090733.6	Rps27	1779.39	-1.16022e-05	0.00144269	0.372577
ENSMUSG00000074452.13	Pate2	5.60588	2.98793	1.48303	0.00659533	ENSMUSG00000041731.13	Pgm5	1633.36	1.15939e-05	0.00144271	0.372756
ENSMUSG00000060591.9	Ifitm2	315.152	-0.404309	0.200781	0.00661759	ENSMUSG00000001280.13	Sp1	832.891	1.15869e-05	0.00144266	0.372935
ENSMUSG00000025650.13	Col7a1	546.252	0.418967	0.208076	0.0066398	ENSMUSG00000024491.16	Rbm27	304.5	1.15839e-05	0.00144268	0.373114
ENSMUSG00000108211.1	Gm44130	37.6422	-1.39182	0.691529	0.00666201	ENSMUSG00000027367.16	Stard7	758.529	-1.15672e-05	0.0014427	0.373292
ENSMUSG00000057092.12	Fxyd3	391.001	-0.766735	0.381514	0.00668438	ENSMUSG00000031969.16	Acad8	284.857	-1.15424e-05	0.00144268	0.373469
ENSMUSG00000024589.18	Nedd4l	666.147	0.365185	0.181732	0.0067067	ENSMUSG00000031283.16	Chrdl1	287.714	1.15419e-05	0.0014427	0.373646
ENSMUSG00000035000.8	Dpp4	357.552	0.451316	0.224845	0.00672913	ENSMUSG00000029817.11	Tra2a	525.471	1.15379e-05	0.00144268	0.373822
ENSMUSG00000039316.14	Rftn1	86.1517	-0.833111	0.415117	0.00675152	ENSMUSG00000027580.17	Helz2	277.058	1.15154e-05	0.00144269	0.373998
ENSMUSG00000020859.16	Spag9	1113.68	-0.50046	0.249386	0.00677386	ENSMUSG00000077450.13	Rab11b	479.662	-1.14974e-05	0.00144269	0.374174
ENSMUSG00000002010.17	Idh3g	428.477	-0.655917	0.327054	0.00679622	ENSMUSG00000046792.8	Zfp787	150.177	-1.14605e-05	0.00144269	0.374349
ENSMUSG00000026399.12	Cd55	269.066	-0.609832	0.304416	0.0068187	ENSMUSG00000069305.3	Hist1h4n	175.526	1.14591e-05	0.0014427	0.374523
ENSMUSG00000047793.13	Sned1	236.163	0.513021	0.25611	0.00684112	ENSMUSG00000021559.14	Dapk1	668.084	1.14484e-05	0.00144268	0.374697
ENSMUSG00000088856.1	Gm24727	35.9571	-1.24575	0.622143	0.00686354	ENSMUSG00000046352.7	Gjb2	322.788	-1.14383e-05	0.00144271	0.374871
ENSMUSG00000015766.14	Eps8	400.565	0.384114	0.191901	0.00688595	ENSMUSG00000031715.14	Smarca5	635.524	-1.14324e-05	0.00144267	0.375044
ENSMUSG00000026941.16	Mamdc4	12.2612	1.79049	0.895555	0.00690847	ENSMUSG00000024695.16	Zfp91	1112.71	-1.14232e-05	0.00144268	0.375216
ENSMUSG00000002578.18	Ikzf4	44.4717	1.19499	0.597829	0.00693096	ENSMUSG00000020647.10	Ncoa1	680.562	-1.14144e-05	0.00144267	0.375388
ENSMUSG00000048138.10	Dmrt2	71.132	0.829231	0.415141	0.0069535	ENSMUSG00000031672.8	Got2	1127.14	-1.13786e-05	0.00144269	0.37556
ENSMUSG00000020163.12	Uqcr11	485.482	-0.699536	0.350913	0.00697628	ENSMUSG00000054814.14	Usp46	371.572	-1.13535e-05	0.00144269	0.375731
ENSMUSG00000025907.14	Rb1cc1	915.513	0.296626	0.148977	0.00699918	ENSMUSG00000026667.14	Uhmk1	655.864	-1.13515e-05	0.00144267	0.375902
ENSMUSG00000039116.7	Adgrg6	521.759	1.02219	0.514084	0.00702223	ENSMUSG00000028458.12	Tesk1	186.7	-1.1336e-05	0.00144268	0.376072
ENSMUSG00000022110.13	Sucla2	526.605	-0.688072	0.346226	0.00704529	ENSMUSG00000018481.9	Appbp2	511.064	1.13327e-05	0.00144266	0.376241
ENSMUSG00000038871.5	Bpgm	1956.03	1.15183	0.579707	0.00706832	ENSMUSG00000022508.5	Bcl6	312.854	-1.13287e-05	0.00144269	0.376411
ENSMUSG00000027952.16	Pmvk	93.4073	-0.584861	0.294562	0.00709139	ENSMUSG00000030805.14	Stx4a	165.913	-1.13279e-05	0.0014427	0.376579
ENSMUSG00000034566.10	Atp5h	633.592	-0.523271	0.26364	0.00711446	ENSMUSG00000038028.9	Tigar	194.721	-1.1328e-05	0.00144271	0.376748
ENSMUSG00000021614.16	Vcan	398.02	-0.371428	0.187283	0.00713758	ENSMUSG00000026473.16	Glul	3766.15	-1.13187e-05	0.00144269	0.376915
ENSMUSG00000032575.16	Manf	979.924	0.446696	0.225603	0.00716089	ENSMUSG00000001998.15	Ap4e1	146.492	1.13065e-05	0.00144269	0.377083
ENSMUSG00000063882.12	Uqcrh	749.698	-0.521285	0.263548	0.0071843	ENSMUSG00000025016.11	Tm9sf3	3400.63	1.12924e-05	0.00144265	0.377249
ENSMUSG00000026509.15	Capn2	432.988	-0.352215	0.178185	0.00720774	ENSMUSG00000038368.16	Focad	245.21	-1.12845e-05	0.0014427	0.377416
ENSMUSG00000025340.14	Rabgef1	353.404	-0.436535	0.221094	0.00723129	ENSMUSG00000018474.18	Chd3	1254.85	1.12718e-05	0.00144268	0.377582
ENSMUSG00000022037.15	Clu	3672.9	0.957614	0.48536	0.0072549	ENSMUSG00000031939.16	Taf1d	566.583	-1.12713e-05	0.0014427	0.377747
ENSMUSG00000023249.15	Parp3	156.44	-0.811877	0.411825	0.00727856	ENSMUSG00000021819.11	Zswim8	616.451	1.127e-05	0.00144269	0.377912
ENSMUSG00000034211.14	Mrps17	233.053	-0.537549	0.273152	0.00730243	ENSMUSG00000084883.2	Ccdc85c	209.295	-1.12627e-05	0.00144268	0.378077
ENSMUSG00000025348.9	Itga7	140.923	-0.508954	0.258883	0.00732639	ENSMUSG00000026116.11	Tmem131	726.151	1.12597e-05	0.00144269	0.378241
ENSMUSG00000047735.14	Samd9l	247.965	0.751372	0.382423	0.00735038	ENSMUSG00000036918.16	Ttc7	241.568	-1.12582e-05	0.00144268	0.378405
ENSMUSG00000060548.13	Tnfrsf19	345.144	0.729781	0.372005	0.00737455	ENSMUSG00000035299.16	Mid1	156.901	1.1256e-05	0.0014427	0.378568
ENSMUSG00000032602.6	Slc25a20	153.185	-0.671906	0.342513	0.00739866	ENSMUSG00000050017.11	Pitpnb	329.479	1.12393e-05	0.00144269	0.378731
ENSMUSG00000058997.8	Vwa8	557.942	-0.355349	0.181274	0.00742281	ENSMUSG00000059796.16	Eif4a1	1859.22	1.12261e-05	0.00144264	0.378893
ENSMUSG00000000171.5	Sdhd	385.557	-0.614989	0.313951	0.00744701	ENSMUSG00000026566.15	Mpzl1	110.46	1.12174e-05	0.0014427	0.379055
ENSMUSG00000040022.14	Rab11fip2	217.599	0.441758	0.225777	0.00747132	ENSMUSG00000040651.9	Tasor	743.565	1.12001e-05	0.00144265	0.379216
ENSMUSG00000032437.10	Stt3b	2357.6	0.365584	0.187069	0.00749576	ENSMUSG00000026775.9	Yme1l1	845.655	-1.11797e-05	0.00144268	0.379377
ENSMUSG00000071866.12	Ppia	1905.36	-0.340302	0.174176	0.00752017	ENSMUSG00000002395.14	Use1	239.906	-1.11621e-05	0.00144268	0.379538
ENSMUSG00000013419.7	Zfp651	252.523	-0.581303	0.297691	0.0075446	ENSMUSG00000031858.16	Mau2	631.683	1.11562e-05	0.00144266	0.379698
ENSMUSG00000036086.16	Zranb3	90.1279	0.699289	0.358427	0.0075691	ENSMUSG00000029313.18	Aff1	1453.82	1.11537e-05	0.00144268	0.379858
ENSMUSG00000036019.8	Tmtc2	200.241	0.862382	0.442104	0.00759356	ENSMUSG00000112449.1	Srp54b	625.235	1.11455e-05	0.00144269	0.380017
ENSMUSG00000024949.17	Sf1	666.432	0.359982	0.184645	0.00761805	ENSMUSG00000015568.16	Lpl	1745.76	-1.11388e-05	0.0014427	0.380176
ENSMUSG00000038375.15	Trp53inp2	864.874	-0.504754	0.259156	0.00764262	ENSMUSG00000035776.14	Cd99l2	395.194	-1.11343e-05	0.00144268	0.380334
ENSMUSG00000024778.13	Fas	74.8411	0.88019	0.451963	0.00766714	ENSMUSG00000030747.5	Dgat2	268.609	1.11145e-05	0.00144268	0.380492
ENSMUSG00000024845.17	Tmem134	278.155	-0.528958	0.272499	0.00769211	ENSMUSG00000037608.16	Bclaf1	1345.15	-1.10889e-05	0.00144265	0.38065
ENSMUSG00000036863.12	Syde2	163.979	0.598303	0.308367	0.00771708	ENSMUSG00000003731.13	Kpna6	615.459	-1.10875e-05	0.00144267	0.380807
ENSMUSG00000090247.7	Bloc1s1	180.157	-0.548915	0.283136	0.00774212	ENSMUSG00000079834.2	Tmlhe	26.8212	-1.10851e-05	0.00144271	0.380963
ENSMUSG00000048118.17	Arid4a	287.659	0.386471	0.1994	0.00776713	ENSMUSG00000025078.9	Nhlrc2	425.578	-1.10817e-05	0.00144268	0.38112
ENSMUSG00000027133.3	Nop10	195.906	-0.611683	0.315616	0.00779209	ENSMUSG00000036893.17	Ehmt1	667.983	1.10702e-05	0.00144268	0.381276
ENSMUSG00000030842.12	Lamtor1	285.282	-0.557543	0.28769	0.00781698	ENSMUSG00000041638.18	Gcn1	924.371	1.10553e-05	0.00144268	0.381431
ENSMUSG00000030256.11	Bhlhe41	112.546	-0.691844	0.357099	0.00784185	ENSMUSG00000073664.11	Nbeal1	1343.75	-1.10505e-05	0.00144266	0.381586
ENSMUSG00000023972.10	Ptk7	101.614	0.691441	0.357197	0.0078668	ENSMUSG00000027940.18	Tpm3	1241.12	-1.10444e-05	0.0014427	0.381741
ENSMUSG00000042834.15	Nrep	333.507	-0.8927	0.461223	0.00789169	ENSMUSG00000020263.14	Appl2	726.967	1.10418e-05	0.00144266	0.381895
ENSMUSG00000054604.7	Cggbp1	756.85	0.36112	0.186588	0.00791653	ENSMUSG00000032228.16	Tcf12	752.251	1.10391e-05	0.00144267	0.382049
ENSMUSG00000003072.15	Atp5d	502.854	-0.469316	0.242551	0.00794134	ENSMUSG00000028639.14	Ybx1	1233.82	-1.10203e-05	0.00144269	0.382202
ENSMUSG00000037400.17	Atp11b	434.12	0.338546	0.175002	0.00796612	ENSMUSG00000032786.16	Alas1	394.654	-1.10156e-05	0.00144268	0.382355
ENSMUSG00000085912.2	Trp53cor1	10.8247	2.1361	1.10422	0.00799083	ENSMUSG00000022521.10	Crebbp	1071.72	1.09846e-05	0.00144269	0.382508
ENSMUSG00000027366.12	Sppl2a	799.433	-0.625025	0.323175	0.00801552	ENSMUSG00000028657.14	Ppt1	599.241	1.09626e-05	0.00144266	0.38266
ENSMUSG00000023232.17	Serinc2	242.152	-0.442862	0.229294	0.00804036	ENSMUSG00000032540.16	Abhd5	186.128	-1.09627e-05	0.00144269	0.382812
ENSMUSG00000045545.8	Krt14	87.9798	0.797577	0.413095	0.00806518	ENSMUSG00000037029.8	Zfp146	208.793	1.0961e-05	0.00144268	0.382963
ENSMUSG00000006313.5	Upk1a	522.218	-0.924103	0.478777	0.00808999	ENSMUSG00000021477.9	Ctsl	820.154	-1.09537e-05	0.00144267	0.383114
ENSMUSG00000020627.10	Klhl29	98.8043	0.824091	0.427648	0.00811498	ENSMUSG00000030204.10	Ddx47	237.914	1.09504e-05	0.00144268	0.383265
ENSMUSG00000025278.9	Flnb	1929.01	0.399307	0.207263	0.00813995	ENSMUSG00000033253.18	Szt2	357.5	-1.09495e-05	0.0014427	0.383415
ENSMUSG00000029684.14	Wasl	347.737	0.366783	0.190577	0.00816502	ENSMUSG00000020241.13	Col6a2	841.079	-1.09467e-05	0.00144269	0.383565
ENSMUSG00000021257.14	Angel1	94.6811	0.80038	0.41611	0.00819011	ENSMUSG00000035476.9	Tab3	238.991	-1.09371e-05	0.00144269	0.383714
ENSMUSG00000029167.13	Ppargc1a	88.4679	-0.74897	0.3895	0.00821519	ENSMUSG00000012705.16	Retn	150.78	1.09355e-05	0.00144269	0.383863
ENSMUSG00000108460.1	Gm39041	160.63	0.844791	0.439404	0.00824022	ENSMUSG00000019837.8	Gtf3c6	175.703	-1.0918e-05	0.00144268	0.384012
ENSMUSG00000014606.14	Slc25a11	476.966	-0.581075	0.302624	0.00826539	ENSMUSG00000034973.16	Dop1a	445.178	1.09124e-05	0.00144268	0.38416
ENSMUSG00000008734.9	Gprc5b	361.364	0.901435	0.469939	0.00829066	ENSMUSG00000027575.19	Arfgap1	467.986	-1.09096e-05	0.00144269	0.384308
ENSMUSG00000007656.13	Arpp19	445.488	-0.70456	0.367538	0.00831596	ENSMUSG00000015165.16	Hnrnpl	1011.95	-1.09001e-05	0.00144265	0.384456
ENSMUSG00000025203.6	Scd2	5926.94	-0.508169	0.265365	0.00834136	ENSMUSG00000029769.16	Ccdc136	86.4794	-1.08993e-05	0.0014427	0.384603
ENSMUSG00000018999.14	Slc35b4	273.81	0.5737	0.300065	0.00836695	ENSMUSG00000049755.14	Zfp672	265.302	-1.08722e-05	0.00144269	0.384749
ENSMUSG00000046027.17	Stard5	235.616	0.846757	0.443039	0.00839253	ENSMUSG00000058656.13	Samd12	329.028	1.08638e-05	0.00144269	0.384896
ENSMUSG00000071226.11	Cecr2	224.987	-0.523608	0.274294	0.00841824	ENSMUSG00000022878.5	Adipoq	403.971	1.08631e-05	0.00144268	0.385042
ENSMUSG00000032120.11	C2cd2l	184.634	0.503921	0.264747	0.00844434	ENSMUSG00000066306.13	Numa1	1520.64	1.08514e-05	0.00144267	0.385187
ENSMUSG00000039062.15	Anpep	367.947	-0.851361	0.447307	0.00847039	ENSMUSG00000020841.5	Cpd	1373.34	-1.08435e-05	0.00144268	0.385333
ENSMUSG00000029364.15	Wsb2	381.991	-0.396293	0.208239	0.00849639	ENSMUSG00000029093.14	Sorcs2	158.745	1.08381e-05	0.00144269	0.385477
ENSMUSG00000058145.16	Adamts17	45.2749	0.868998	0.456896	0.00852241	ENSMUSG00000004207.14	Psap	4563.12	-1.08208e-05	0.00144264	0.385622
ENSMUSG00000073838.10	Tufm	279.359	-0.372313	0.195899	0.00854849	ENSMUSG00000033060.16	Lmo7	1338.72	1.08167e-05	0.00144266	0.385766
ENSMUSG00000019577.6	Pdk4	402.265	-1.24627	0.656101	0.00857459	ENSMUSG00000020354.15	Sgcd	158.299	-1.08144e-05	0.0014427	0.38591
ENSMUSG00000049115.15	Agtr1a	315.491	-1.10266	0.580562	0.00860064	ENSMUSG00000024966.9	Stip1	608.278	1.08031e-05	0.00144268	0.386053
ENSMUSG00000028953.10	Abcf2	387.454	-0.540073	0.284388	0.00862664	ENSMUSG00000066113.16	Adamtsl1	311.343	1.08031e-05	0.00144269	0.386196
ENSMUSG00000025241.16	Fyco1	1153.63	-0.531632	0.28042	0.00865285	ENSMUSG00000020432.12	Tcn2	536.472	-1.08027e-05	0.00144267	0.386339
ENSMUSG00000025868.6	Higd2a	259.173	-0.607829	0.321339	0.00867936	ENSMUSG00000059824.12	Dbp	68.4957	-1.07492e-05	0.00144271	0.386481
ENSMUSG00000026860.16	Sh3glb2	445.965	0.410776	0.217477	0.00870603	ENSMUSG00000032913.13	Lrig2	263.397	-1.07451e-05	0.00144267	0.386623
ENSMUSG00000021773.11	Comtd1	21.0713	-1.17128	0.620341	0.00873269	ENSMUSG00000030102.11	Itpr1	1076.75	1.07308e-05	0.0014427	0.386764
ENSMUSG00000068874.13	Selenbp1	226.579	-0.574007	0.304129	0.00875935	ENSMUSG00000018501.17	Ncor1	2136.78	1.07118e-05	0.00144267	0.386906
ENSMUSG00000027673.12	Ndufb5	334.203	-0.715357	0.379028	0.00878595	ENSMUSG00000043290.6	Zfp784	30.56	1.0678e-05	0.00144271	0.387046
ENSMUSG00000074415.14	Mir100hg	349.192	0.508224	0.269316	0.0088125	ENSMUSG00000042613.9	Pbxip1	1107.91	-1.06761e-05	0.00144268	0.387187
ENSMUSG00000025403.5	Shmt2	309.292	0.743493	0.393992	0.00883898	ENSMUSG00000039384.8	Dusp10	239.837	-1.06722e-05	0.00144271	0.387327
ENSMUSG00000020593.16	Lpin1	777.142	-0.379072	0.201271	0.00886571	ENSMUSG00000004530.12	Coro1c	407.697	1.06578e-05	0.00144269	0.387467
ENSMUSG00000020027.18	Socs2	124.645	0.644865	0.34256	0.00889246	ENSMUSG00000049760.6	Micos13	238.794	-1.06571e-05	0.00144268	0.387606
ENSMUSG00000022389.15	Tef	684.334	-0.405847	0.215615	0.00891915	ENSMUSG00000027495.4	Fam210b	400.623	1.06547e-05	0.00144268	0.387745
ENSMUSG00000030275.6	Etnk1	2116.16	0.875881	0.4654	0.0089458	ENSMUSG00000042626.13	Shc1	537.694	1.06529e-05	0.00144269	0.387884
ENSMUSG00000060038.14	Dhps	53.8536	-0.691651	0.367544	0.00897239	ENSMUSG00000056537.11	Rlim	1092.08	-1.06503e-05	0.00144265	0.388022
ENSMUSG00000038619.12	Ensa	483.49	-0.428353	0.227646	0.00899893	ENSMUSG00000064127.13	Med14	348.404	-1.06477e-05	0.00144267	0.38816
ENSMUSG00000034926.3	Dhcr24	167.346	-0.435584	0.231539	0.00902545	ENSMUSG00000023809.10	Rps6ka2	237.797	-1.06245e-05	0.0014427	0.388298
ENSMUSG00000034101.14	Ctnnd1	1595.82	0.306941	0.163203	0.00905193	ENSMUSG00000040945.13	Rcc2	355.8	-1.06123e-05	0.00144268	0.388435
ENSMUSG00000022186.14	Oxct1	826.044	-0.6902	0.367075	0.00907839	ENSMUSG00000057440.8	Mpp7	437.315	1.05815e-05	0.00144268	0.388572
ENSMUSG00000033396.13	Spg11	518.673	0.347858	0.185095	0.00910487	ENSMUSG00000047246.7	H2bc6	181.371	1.05776e-05	0.0014427	0.388709
ENSMUSG00000022820.4	Ndufb4	222.075	-0.721392	0.383933	0.00913131	ENSMUSG00000026565.18	Pou2f1	332.567	-1.05713e-05	0.00144268	0.388845
ENSMUSG00000030652.11	Coq7	70.6964	-0.926989	0.493924	0.00915787	ENSMUSG00000029833.17	Trim24	449.008	1.05408e-05	0.00144266	0.388981
ENSMUSG00000044600.14	Smim7	343.526	-0.401044	0.21381	0.00918446	ENSMUSG00000040813.16	Tex264	208.928	-1.05306e-05	0.00144268	0.389117
ENSMUSG00000020857.11	Nme2	714.558	-0.721766	0.384953	0.00921104	ENSMUSG00000021807.6	Rtraf	421.473	1.05274e-05	0.00144269	0.389252
ENSMUSG00000032599.12	Ip6k2	322.413	-0.556322	0.29692	0.00923767	ENSMUSG00000026620.11	Mark1	87.7433	-1.05171e-05	0.0014427	0.389387
ENSMUSG00000007617.18	Homer1	212.371	-0.780306	0.417412	0.00926461	ENSMUSG00000023990.18	Tfeb	76.7332	-1.0514e-05	0.0014427	0.389522
ENSMUSG00000040997.13	Abhd4	307.438	0.374881	0.200548	0.00929148	ENSMUSG00000040028.10	Elavl1	429.991	1.05117e-05	0.00144267	0.389656
ENSMUSG00000067586.4	S1pr3	176.394	-0.599567	0.320775	0.00931831	mt-Atp8_6	mt-Atp8_6	25172.6	-1.05112e-05	0.00144267	0.38979
ENSMUSG00000035242.15	Oaz1	850.335	-0.464186	0.248374	0.00934508	ENSMUSG00000027433.5	Xrn2	315.252	-1.05108e-05	0.00144268	0.389924
ENSMUSG00000039530.17	Tusc3	194.493	0.460455	0.246998	0.0093722	ENSMUSG00000037110.20	Ralgapa2	866.428	1.05047e-05	0.00144268	0.390057
ENSMUSG00000038777.19	Sema6c	80.2217	-1.45762	0.782012	0.00939927	ENSMUSG00000040548.16	Tex2	653.548	-1.05015e-05	0.00144266	0.39019
ENSMUSG00000027245.11	Hypk	130.297	-0.576346	0.309247	0.00942629	ENSMUSG00000002396.8	Ocel1	88.0156	1.04924e-05	0.00144269	0.390323
ENSMUSG00000039735.16	Fnbp1l	632.267	0.606487	0.325667	0.00945337	ENSMUSG00000039178.9	Tbc1d19	107.644	1.04643e-05	0.0014427	0.390455
ENSMUSG00000028228.5	Cpne3	650.619	0.298296	0.160202	0.00948041	ENSMUSG00000004044.9	Cavin1	998.093	1.04641e-05	0.00144269	0.390587
ENSMUSG00000045160.14	Bola3	99.354	-0.910914	0.489232	0.00950739	ENSMUSG00000039671.18	Zmynd8	775.482	1.04592e-05	0.00144268	0.390719
ENSMUSG00000032314.14	Etfa	268.613	-0.499775	0.268564	0.0095344	ENSMUSG00000042460.5	C1galt1	522.344	1.04507e-05	0.00144266	0.39085
ENSMUSG00000034930.16	Rtkn	111.173	-0.597764	0.321238	0.00956134	ENSMUSG00000027010.16	Slc25a12	590.084	-1.04504e-05	0.0014427	0.390981
ENSMUSG00000026473.16	Glul	5537.35	0.4353	0.233963	0.00958824	ENSMUSG00000003234.16	Abcf3	365.382	-1.04343e-05	0.00144267	0.391112
ENSMUSG00000020456.17	Ogdh	1635.98	-0.338344	0.182076	0.00961527	ENSMUSG00000042396.10	Rbm7	227.701	1.04208e-05	0.00144267	0.391242
ENSMUSG00000010025.19	Aldh3a2	1016.2	-0.448873	0.241819	0.00964242	ENSMUSG00000028150.14	Rorc	244.416	-1.04056e-05	0.00144269	0.391372
ENSMUSG00000074527.11	Gm14296	178.012	-0.578569	0.312025	0.00966967	ENSMUSG00000046169.10	Adamts6	70.7875	1.03971e-05	0.00144271	0.391502
ENSMUSG00000007030.8	Vwa7	36.7614	-1.10245	0.595918	0.00969722	ENSMUSG00000031134.16	Rbmx	231.071	-1.03763e-05	0.00144268	0.391631
ENSMUSG00000064387.1	Snora73a	349.319	-0.528132	0.285788	0.00972489	ENSMUSG00000038884.14	Shfl	91.8119	1.03701e-05	0.00144269	0.391761
ENSMUSG00000091896.8	Ube2d2a	675.589	0.318858	0.172548	0.0097525	ENSMUSG00000049327.17	Kmt5a	677.499	-1.03698e-05	0.00144269	0.391889
ENSMUSG00000034903.18	Cobll1	902.543	0.31984	0.173109	0.00978006	ENSMUSG00000037926.15	Ssh2	686.649	-1.03643e-05	0.00144267	0.392018
ENSMUSG00000019944.14	Rhobtb1	144.474	0.563244	0.305329	0.00980782	ENSMUSG00000002028.13	Kmt2a	1227.74	1.03374e-05	0.00144269	0.392146
ENSMUSG00000005882.18	Uqcc1	211.465	-0.526869	0.28574	0.00983558	ENSMUSG00000026417.13	Pigr	5454.56	1.03284e-05	0.00144271	0.392274
ENSMUSG00000052698.15	Tln2	986.857	-0.59112	0.320735	0.00986335	ENSMUSG00000020681.14	Ace	2739.4	1.03176e-05	0.00144269	0.392402
ENSMUSG00000047604.3	Frat2	24.6902	-1.51808	0.824305	0.00989118	ENSMUSG00000036585.16	Fgf1	660.326	-1.03154e-05	0.00144269	0.392529
ENSMUSG00000035199.6	Arl6ip5	314.864	-0.531854	0.288899	0.00991899	ENSMUSG00000034211.14	Mrps17	239.763	-1.03115e-05	0.00144269	0.392656
ENSMUSG00000031430.8	Vsig1	14.5155	2.20741	1.20131	0.00994705	ENSMUSG00000024789.13	Jak2	373.671	-1.03052e-05	0.00144267	0.392782
ENSMUSG00000044150.12	Bclaf3	78.0379	0.57479	0.313115	0.0099752	ENSMUSG00000015882.18	Lcorl	343.996	1.02951e-05	0.00144268	0.392909
ENSMUSG00000039620.17	Trmt9b	51.0756	0.802255	0.437059	0.0100033	ENSMUSG00000033799.10	Tasor2	605.257	1.02869e-05	0.00144266	0.393035
ENSMUSG00000053199.13	Arhgap20	196.554	-0.415532	0.226447	0.0100314	ENSMUSG00000028675.12	Pnrc2	498.571	1.02862e-05	0.00144267	0.393161
ENSMUSG00000015733.13	Capza2	617.764	-0.400114	0.218111	0.0100594	ENSMUSG00000000184.12	Ccnd2	653.665	1.02852e-05	0.00144268	0.393286
ENSMUSG00000025140.15	Pycr1	252.813	-0.740558	0.403696	0.0100874	ENSMUSG00000029389.17	Ddx55	128.153	1.02843e-05	0.00144269	0.393411
ENSMUSG00000020964.14	Sel1l	2191.36	0.349784	0.190758	0.0101154	ENSMUSG00000024283.15	Wac	507.111	1.02636e-05	0.00144267	0.393536
ENSMUSG00000041592.16	Sdk2	90.4924	1.02814	0.560757	0.0101434	ENSMUSG00000027602.9	Map1lc3a	309.088	-1.02619e-05	0.0014427	0.393661
ENSMUSG00000020925.16	Ccdc43	137.214	-0.637324	0.34762	0.0101713	ENSMUSG00000022272.17	Myo10	802.565	-1.02452e-05	0.00144267	0.393785
ENSMUSG00000034258.4	Flvcr2	100.616	0.638	0.348196	0.0101992	ENSMUSG00000030704.14	Rab6a	495.529	-1.02373e-05	0.00144266	0.393909
ENSMUSG00000031333.7	Abcb7	260.379	-0.573884	0.313465	0.0102272	ENSMUSG00000031453.16	Rasa3	149.643	1.02351e-05	0.0014427	0.394032
ENSMUSG00000025261.18	Huwe1	4375.01	0.264782	0.144738	0.0102552	ENSMUSG00000032047.5	Acat1	522.166	-1.02338e-05	0.00144268	0.394156
ENSMUSG00000070436.12	Serpinh1	746.63	0.39196	0.214269	0.0102832	ENSMUSG00000063015.12	Ccni	949.687	1.02304e-05	0.00144266	0.394279
ENSMUSG00000032412.8	Atp1b3	1596.58	0.916833	0.501588	0.0103112	ENSMUSG00000029622.16	Arpc1b	424.622	1.02058e-05	0.00144267	0.394402
ENSMUSG00000037062.13	Sh3glb1	790.082	-0.464737	0.254294	0.0103392	ENSMUSG00000071655.12	Ubxn1	365.292	-1.02025e-05	0.00144267	0.394524
ENSMUSG00000005625.15	Psmd4	450.609	-0.474286	0.259667	0.0103673	ENSMUSG00000025793.17	Hgs	256.951	1.01929e-05	0.00144268	0.394646
ENSMUSG00000030246.11	Ldhb	242.911	-0.666322	0.365231	0.0103954	ENSMUSG00000042046.15	Dstyk	333.56	-1.0191e-05	0.00144268	0.394768
ENSMUSG00000059119.9	Nap1l4	485.577	-0.472625	0.259073	0.0104235	ENSMUSG00000022820.4	Ndufb4	257.298	-1.01844e-05	0.0014427	0.39489
ENSMUSG00000029108.14	Pcdh7	360.511	0.928368	0.509334	0.0104517	ENSMUSG00000026712.3	Mrc1	299.44	1.01796e-05	0.00144269	0.395011
ENSMUSG00000021577.14	Sdha	1514.25	-0.541735	0.297237	0.0104798	ENSMUSG00000027534.16	Snx16	107.16	1.01743e-05	0.0014427	0.395132
ENSMUSG00000042903.8	Foxo4	246.282	-0.384421	0.210924	0.0105079	ENSMUSG00000028048.11	Gba	240.209	1.01677e-05	0.00144268	0.395253
ENSMUSG00000075054.5	Yae1d1	228.04	-0.48499	0.266131	0.0105359	ENSMUSG00000029020.13	Mfn2	894.747	-1.01647e-05	0.00144269	0.395374
ENSMUSG00000054823.16	Nsd3	1114.36	0.308278	0.169165	0.0105638	ENSMUSG00000019039.14	Dalrd3	217.892	1.0161e-05	0.00144269	0.395494
ENSMUSG00000034714.9	Ttyh2	64.6984	-0.817671	0.448954	0.0105918	ENSMUSG00000024949.17	Sf1	653.233	1.01585e-05	0.00144268	0.395614
ENSMUSG00000108884.1	Gm45792	10.24	2.21019	1.21405	0.0106198	ENSMUSG00000021699.17	Pde4d	340.144	1.0152e-05	0.0014427	0.395733
ENSMUSG00000038335.13	Tsr1	232.761	-0.483755	0.265816	0.0106477	ENSMUSG00000033902.12	Mapkbp1	210.448	1.01412e-05	0.0014427	0.395853
ENSMUSG00000022261.6	Sdc2	269.621	-0.36201	0.198932	0.0106756	ENSMUSG00000020846.6	Rflnb	127.095	1.01312e-05	0.00144269	0.395972
ENSMUSG00000022938.8	Fam3b	153.992	-0.798716	0.43907	0.0107035	ENSMUSG00000052373.14	Mpp3	93.78	-1.01041e-05	0.0014427	0.396091
ENSMUSG00000103216.1	Gm37248	28.8327	1.16133	0.639894	0.0107317	ENSMUSG00000024758.15	Rtn3	830.091	1.01021e-05	0.00144269	0.396209
ENSMUSG00000020390.12	Ube2b	447.964	-0.543764	0.299661	0.0107599	ENSMUSG00000037486.18	Asxl2	586.488	1.00944e-05	0.00144267	0.396328
ENSMUSG00000024947.17	Men1	225.935	0.487379	0.268756	0.0107881	ENSMUSG00000026812.16	Tsc1	328.677	-1.00866e-05	0.00144268	0.396445
ENSMUSG00000019505.7	Ubb	5608.72	-0.365917	0.201794	0.0108163	ENSMUSG00000040731.13	Eif4h	954.281	-1.00853e-05	0.00144266	0.396563
ENSMUSG00000066113.16	Adamtsl1	280.627	0.357881	0.197376	0.0108444	ENSMUSG00000034194.17	R3hcc1	103.351	-1.0061e-05	0.00144269	0.396681
ENSMUSG00000000088.7	Cox5a	327.054	-0.867405	0.478803	0.0108726	ENSMUSG00000005069.12	Pex5	244.27	-1.00095e-05	0.00144268	0.396798
ENSMUSG00000024735.13	Prpf19	527.874	-0.447062	0.247181	0.010901	ENSMUSG00000004460.17	Dnajb11	635.617	1.0007e-05	0.00144267	0.396915
ENSMUSG00000020647.10	Ncoa1	598.486	-0.356843	0.197547	0.0109295	ENSMUSG00000041096.13	Tspyl2	307.968	9.99491e-06	0.00144267	0.397031
ENSMUSG00000022371.16	Col14a1	270.672	-0.410635	0.227361	0.010958	ENSMUSG00000033159.14	Cnppd1	265.557	-9.98551e-06	0.00144268	0.397148
ENSMUSG00000021431.15	Snrnp48	255.326	0.437239	0.24228	0.0109865	ENSMUSG00000038485.6	Socs7	409.295	-9.97258e-06	0.00144268	0.397264
ENSMUSG00000018574.14	Acadvl	483.822	-0.53079	0.294299	0.0110151	ENSMUSG00000038722.17	Bud31	150.48	9.97215e-06	0.00144268	0.39738
ENSMUSG00000021466.12	Ptch1	328.262	0.501142	0.277874	0.0110436	ENSMUSG00000057897.14	Camk2b	591.361	-9.94939e-06	0.00144267	0.397495
ENSMUSG00000050965.14	Prkca	764.768	-0.322661	0.178919	0.0110721	ENSMUSG00000002102.15	Psmc3	653.625	-9.92454e-06	0.00144268	0.397611
ENSMUSG00000037148.8	Arhgap10	147.454	-0.624706	0.346501	0.0111005	ENSMUSG00000020747.18	Tmem94	382.999	-9.90195e-06	0.00144269	0.397726
ENSMUSG00000031231.4	Cox7b	624.183	-0.759844	0.421745	0.011129	ENSMUSG00000034707.7	Gns	1024.08	9.8995e-06	0.00144266	0.397841
ENSMUSG00000029403.14	Cdkl2	97.2727	-0.553232	0.307268	0.0111575	ENSMUSG00000037251.5	Pomk	99.5097	-9.89925e-06	0.00144269	0.397955
ENSMUSG00000031708.17	Tecr	594.85	-0.350515	0.194738	0.011186	ENSMUSG00000024213.14	Nudt3	566.551	-9.89804e-06	0.00144267	0.398069
ENSMUSG00000016257.15	Prelid3b	178.5	-0.677048	0.376236	0.0112145	ENSMUSG00000028673.10	Fuca1	1089.51	9.8892e-06	0.00144269	0.398183
ENSMUSG00000028668.5	Eloa	494.756	-0.298663	0.16597	0.0112429	ENSMUSG00000001911.16	Nfix	946.76	9.87826e-06	0.00144267	0.398297
ENSMUSG00000032114.9	Slc37a4	171.435	-0.961944	0.534898	0.0112714	ENSMUSG00000055024.12	Ep300	868.342	-9.87779e-06	0.00144266	0.398411
ENSMUSG00000022407.10	Adsl	271.799	-0.70457	0.391896	0.0112998	ENSMUSG00000026965.12	Anapc2	367.25	9.86322e-06	0.00144268	0.398524
ENSMUSG00000021606.8	Ndufs6	224.768	-0.549601	0.306049	0.0113284	ENSMUSG00000063576.12	Klhdc3	206.547	-9.86284e-06	0.00144268	0.398637
ENSMUSG00000059326.7	Csf2ra	72.0645	0.588162	0.3276	0.0113569	ENSMUSG00000029536.8	Gatc	129.369	9.86231e-06	0.00144269	0.39875
ENSMUSG00000070942.8	Il1rl2	96.664	0.589432	0.32838	0.0113854	ENSMUSG00000030870.12	Ubfd1	492.873	9.84508e-06	0.00144268	0.398862
ENSMUSG00000002831.14	Plin4	1365.4	-0.41806	0.23304	0.011414	ENSMUSG00000028959.14	Fastk	376.093	-9.83988e-06	0.00144268	0.398974
ENSMUSG00000030515.9	Tarsl2	224.358	-0.817133	0.455576	0.0114425	ENSMUSG00000020476.14	Dbnl	246.609	9.82174e-06	0.00144267	0.399086
ENSMUSG00000028849.17	Map7d1	286.635	-0.517426	0.288552	0.011471	ENSMUSG00000029613.15	Eif2ak1	287.413	-9.80788e-06	0.00144267	0.399198
ENSMUSG00000004085.14	Map3k20	1276.33	-0.643121	0.359167	0.0114996	ENSMUSG00000054598.13	9130230L23Rik	295.645	9.80523e-06	0.00144269	0.399309
ENSMUSG00000026637.13	Traf5	48.7507	0.979188	0.546958	0.0115282	ENSMUSG00000016664.16	Pacsin2	546.297	9.79561e-06	0.00144266	0.399421
ENSMUSG00000040652.16	Oaz2	371.467	-0.51807	0.289431	0.0115568	ENSMUSG00000026229.17	Psmd1	782.27	-9.78809e-06	0.00144268	0.399532
ENSMUSG00000029381.16	Shroom3	857.438	0.359781	0.201012	0.0115853	ENSMUSG00000052516.19	Robo2	99.3014	9.78659e-06	0.0014427	0.399642
ENSMUSG00000062257.13	Opcml	22.8116	-1.41081	0.788698	0.0116139	ENSMUSG00000032557.13	Uba5	799.3	9.7853e-06	0.00144267	0.399753
ENSMUSG00000022677.15	Fopnl	195.428	-0.524775	0.293474	0.0116424	ENSMUSG00000022747.17	St3gal6	163.735	-9.77972e-06	0.00144271	0.399863
ENSMUSG00000070337.4	Gpr179	71.379	1.16707	0.652832	0.0116709	ENSMUSG00000020463.15	Ppp4r3b	569.395	9.77465e-06	0.00144267	0.399973
ENSMUSG00000032006.15	Pdgfd	230.771	-0.558633	0.312653	0.0116995	ENSMUSG00000053841.15	Txlna	595.18	9.76179e-06	0.00144267	0.400083
ENSMUSG00000027940.18	Tpm3	1220.72	-0.618573	0.346476	0.0117281	ENSMUSG00000036054.15	Sugp2	329.274	-9.75743e-06	0.00144269	0.400192
ENSMUSG00000056602.12	Fry	1168.03	-0.494116	0.276782	0.0117566	ENSMUSG00000066735.8	Vkorc1l1	390.644	-9.75524e-06	0.00144268	0.400301
ENSMUSG00000029657.15	Hsph1	587.08	0.575098	0.322145	0.0117851	ENSMUSG00000022636.13	Alcam	632.89	9.7506e-06	0.00144269	0.40041
ENSMUSG00000021062.15	Rab15	1028.61	-0.532493	0.298365	0.0118136	ENSMUSG00000009863.14	Sdhb	467.181	-9.74393e-06	0.00144269	0.400519
ENSMUSG00000024491.16	Rbm27	294.86	0.36391	0.204024	0.0118421	ENSMUSG00000056328.14	Myh1	14737.4	-9.7401e-06	0.00144271	0.400628
ENSMUSG00000103194.1	Gm37643	23.1312	1.12247	0.629365	0.0118706	ENSMUSG00000053768.13	Chchd3	418.629	-9.73752e-06	0.0014427	0.400736
ENSMUSG00000027187.10	Cat	436.456	-0.414645	0.2326	0.011899	ENSMUSG00000021706.14	Zfyve16	236.785	9.72085e-06	0.00144267	0.400844
ENSMUSG00000029864.7	Gstk1	134.446	-0.877569	0.492581	0.0119275	ENSMUSG00000021916.16	Glt8d1	127.229	9.72012e-06	0.00144269	0.400952
ENSMUSG00000038510.12	Rpf2	57.5738	-0.69314	0.389185	0.011956	ENSMUSG00000031706.7	Rfx1	94.6708	9.71956e-06	0.00144269	0.401059
ENSMUSG00000071064.15	Zfp827	226.676	0.549162	0.308571	0.0119846	ENSMUSG00000042719.17	Naa25	324.896	-9.71315e-06	0.00144267	0.401167
ENSMUSG00000035392.17	Dennd1a	253.34	0.492059	0.27653	0.0120131	ENSMUSG00000031791.8	Tmem38a	1016.61	-9.71326e-06	0.00144271	0.401274
ENSMUSG00000035778.17	Ggta1	155.026	-0.541851	0.304627	0.0120416	ENSMUSG00000019961.17	Tmpo	463.742	-9.70716e-06	0.00144268	0.401381
ENSMUSG00000054342.8	Kcnn4	141.615	0.462935	0.260433	0.0120701	ENSMUSG00000038143.16	Stox2	561.11	9.70425e-06	0.00144266	0.401487
ENSMUSG00000085042.8	Abhd11os	33.8942	1.00796	0.567461	0.0120987	ENSMUSG00000068267.5	Cenpb	791.514	-9.69581e-06	0.00144267	0.401594
ENSMUSG00000015342.6	Xk	366.944	0.476181	0.268174	0.0121273	ENSMUSG00000012114.17	Med15	340.495	9.68632e-06	0.00144268	0.4017
ENSMUSG00000062580.9	Timm17a	312.697	-0.654988	0.369034	0.0121559	ENSMUSG00000030701.17	Plekhb1	113.315	-9.67975e-06	0.00144269	0.401806
ENSMUSG00000031529.5	Tnks	863.195	0.397615	0.224077	0.0121845	ENSMUSG00000018559.16	Ctdnep1	192.086	9.67273e-06	0.00144268	0.401911
ENSMUSG00000022999.15	Lmbr1l	97.3931	0.709854	0.400085	0.0122131	ENSMUSG00000034659.14	Tmem109	344.755	-9.66505e-06	0.00144269	0.402017
ENSMUSG00000023904.10	Hcfc1r1	178.764	-0.448677	0.253357	0.0122418	ENSMUSG00000046324.12	Ermp1	764.981	9.66437e-06	0.00144269	0.402122
ENSMUSG00000034614.14	Pik3ip1	200.109	0.553355	0.312497	0.0122706	ENSMUSG00000027800.14	Tm4sf1	81.1871	9.6602e-06	0.0014427	0.402227
ENSMUSG00000026427.16	Eif2d	252.558	-0.360623	0.20377	0.0122993	ENSMUSG00000071072.12	Ptges3	852.833	9.65947e-06	0.00144266	0.402332
ENSMUSG00000048763.11	Hoxb3	57.5353	0.951638	0.537732	0.012328	ENSMUSG00000033487.14	Fndc3a	1481.33	9.65013e-06	0.00144265	0.402436
ENSMUSG00000055480.7	Zfp458	83.6449	0.679652	0.38424	0.0123568	ENSMUSG00000002797.9	Ggct	74.837	-9.64919e-06	0.00144269	0.40254
ENSMUSG00000029471.13	Camkk2	197.834	0.532708	0.301229	0.0123854	ENSMUSG00000014355.10	Anapc1	989.902	-9.63585e-06	0.00144266	0.402644
ENSMUSG00000070348.5	Ccnd1	2448.51	1.0371	0.587231	0.0124143	ENSMUSG00000062110.14	Scfd2	171.337	9.63501e-06	0.0014427	0.402748
ENSMUSG00000033161.10	Atp1a1	4591.17	0.505166	0.286124	0.0124431	ENSMUSG00000017390.15	Aldoc	68.5797	-9.63277e-06	0.00144269	0.402852
ENSMUSG00000021096.11	Ppm1a	669.107	-0.387413	0.219522	0.0124719	ENSMUSG00000044150.12	Bclaf3	72.9631	9.624e-06	0.0014427	0.402955
ENSMUSG00000044250.8	Pced1b	57.3966	0.650945	0.368852	0.0125007	ENSMUSG00000061887.14	Ssbp3	386.894	9.60887e-06	0.00144268	0.403058
ENSMUSG00000056121.16	Fez2	114.712	-0.699872	0.397034	0.0125296	ENSMUSG00000041528.15	Rnf123	338.997	-9.59959e-06	0.00144267	0.403161
ENSMUSG00000013076.17	Amotl1	2175.34	-0.556497	0.315753	0.0125585	ENSMUSG00000009535.13	Rnmt	217.727	9.59664e-06	0.00144269	0.403264
ENSMUSG00000063406.11	Tmed5	239.193	-0.369914	0.210212	0.0125875	ENSMUSG00000033526.16	Ppip5k1	309.787	-9.59357e-06	0.00144268	0.403366
ENSMUSG00000020520.14	Galnt10	675.27	0.351496	0.199934	0.0126167	ENSMUSG00000025195.9	Dnmbp	384.586	9.59282e-06	0.00144268	0.403469
ENSMUSG00000022270.16	Retreg1	376.346	-0.621836	0.354027	0.0126459	ENSMUSG00000032350.9	Gclc	263.364	9.59086e-06	0.00144267	0.403571
ENSMUSG00000014470.4	Rnf166	117.429	-0.451713	0.257185	0.0126751	ENSMUSG00000027248.13	Pdia3	3320.22	9.58914e-06	0.00144267	0.403673
ENSMUSG00000028017.7	Egf	2678.59	-0.549178	0.312847	0.0127043	ENSMUSG00000042156.16	Dzip1	71.4877	-9.57864e-06	0.00144269	0.403774
ENSMUSG00000044176.12	Spink10	43.1636	1.44949	0.826041	0.0127335	ENSMUSG00000045205.16	Dpy19l4	352.569	-9.5733e-06	0.00144268	0.403876
ENSMUSG00000022951.16	Rcan1	135.246	-0.770388	0.439066	0.0127626	ENSMUSG00000059920.9	4930453N24Rik	339.41	-9.55348e-06	0.00144269	0.403977
ENSMUSG00000035674.13	Ndufa3	324.662	-0.66833	0.380956	0.0127917	ENSMUSG00000026385.16	Dbi	416.55	-9.54392e-06	0.00144268	0.404078
ENSMUSG00000038700.4	Hoxb5	58.1992	1.02687	0.585582	0.0128208	ENSMUSG00000059291.15	Rpl11	1641.36	9.53957e-06	0.00144266	0.404178
ENSMUSG00000022505.9	Emp2	289.992	-0.448351	0.256005	0.0128501	ENSMUSG00000022307.16	Oxr1	673.273	-9.53869e-06	0.00144268	0.404279
ENSMUSG00000026062.12	Slc9a2	1388.08	-0.86607	0.495453	0.0128796	ENSMUSG00000028405.9	Aco1	311.08	-9.53154e-06	0.00144268	0.404379
ENSMUSG00000025266.11	Gnl3l	398.272	-0.328604	0.187996	0.012909	ENSMUSG00000020929.14	Eftud2	314.646	9.52995e-06	0.00144268	0.404479
ENSMUSG00000025429.9	Pstpip2	52.8244	-0.999371	0.572103	0.0129385	ENSMUSG00000063904.4	Dpp3	444.998	-9.51616e-06	0.00144268	0.404579
ENSMUSG00000030374.15	Strn4	388.21	0.29916	0.17126	0.012968	ENSMUSG00000019179.10	Mdh2	790.234	-9.50066e-06	0.00144268	0.404679
ENSMUSG00000019779.15	Frk	340.667	0.603033	0.345239	0.0129973	ENSMUSG00000042349.13	Ikbke	148.85	9.49477e-06	0.00144269	0.404778
ENSMUSG00000030990.18	Pgap2	2192.1	-0.912633	0.522598	0.0130267	ENSMUSG00000027422.15	Rrbp1	3218.08	9.4912e-06	0.00144266	0.404878
ENSMUSG00000052681.8	Rap1b	384.741	0.358924	0.205548	0.013056	ENSMUSG00000009090.17	Ap1b1	604.259	9.49013e-06	0.00144266	0.404977
ENSMUSG00000045337.4	Defb11	4.30994	3.25807	1.86656	0.0130853	ENSMUSG00000031782.15	Coq9	471.063	-9.47044e-06	0.00144269	0.405076
ENSMUSG00000059743.12	Fdps	205.652	-0.501998	0.287639	0.0131145	ENSMUSG00000052085.7	Dock8	310.701	9.47022e-06	0.00144269	0.405174
ENSMUSG00000006576.16	Slc4a3	175.625	0.576521	0.330495	0.0131438	ENSMUSG00000026571.12	Dcaf6	456.79	-9.45873e-06	0.00144269	0.405273
ENSMUSG00000054452.10	Tle5	1145.11	-0.363944	0.208682	0.013173	ENSMUSG00000039236.18	Isg20	119.274	9.45072e-06	0.0014427	0.405371
ENSMUSG00000022043.19	Trim35	299.1	-0.547844	0.314176	0.0132023	ENSMUSG00000020608.7	Smc6	389.45	9.44172e-06	0.00144268	0.405469
ENSMUSG00000102212.1	C230085N15Rik	40.7339	1.12065	0.643474	0.0132316	ENSMUSG00000037376.14	Trmt6	114.34	9.44149e-06	0.00144269	0.405567
ENSMUSG00000029528.19	Pxn	476.78	0.29886	0.171643	0.0132609	ENSMUSG00000031502.11	Col4a1	2474.7	9.43933e-06	0.00144269	0.405664
ENSMUSG00000078612.9	Fyb2	250.157	0.663019	0.380984	0.0132903	ENSMUSG00000048175.13	Asb8	218.724	-9.4327e-06	0.0014427	0.405761
ENSMUSG00000036781.13	Rps27l	420.641	-0.712016	0.409421	0.0133197	ENSMUSG00000032352.16	Lrrc1	204.067	9.42494e-06	0.00144268	0.405859
ENSMUSG00000010376.15	Nedd8	237.754	-0.416209	0.239388	0.013349	ENSMUSG00000042010.16	Acacb	676.443	-9.42384e-06	0.0014427	0.405956
ENSMUSG00000024331.11	Dsc2	126.726	0.838639	0.482535	0.0133784	ENSMUSG00000026222.16	Sp100	144.133	9.42101e-06	0.00144269	0.406052
ENSMUSG00000013483.14	Card14	158.874	-0.978817	0.563335	0.0134078	ENSMUSG00000037791.15	Phf12	255.204	9.42074e-06	0.00144268	0.406149
ENSMUSG00000052214.9	Opa3	231.5	-0.521644	0.30053	0.0134372	ENSMUSG00000021273.11	Fdft1	350.194	-9.41435e-06	0.00144268	0.406245
ENSMUSG00000017344.4	Vtn	24.7407	-1.05624	0.608672	0.0134667	ENSMUSG00000040723.14	Rcsd1	212.208	-9.40917e-06	0.0014427	0.406341
ENSMUSG00000021611.9	Tert	23.7705	1.04176	0.601039	0.0134962	ENSMUSG00000030091.17	Nup210	333.638	-9.40139e-06	0.0014427	0.406437
ENSMUSG00000097073.7	9430037G07Rik	55.9664	0.731416	0.422057	0.0135258	ENSMUSG00000027104.18	Atf2	459.324	9.39931e-06	0.00144267	0.406533
ENSMUSG00000038774.9	Ascc3	767.798	0.32862	0.189642	0.0135552	ENSMUSG00000055065.7	Ddx17	2997.52	-9.39495e-06	0.00144263	0.406629
ENSMUSG00000021040.15	Slirp	112.108	-0.808049	0.466341	0.0135847	ENSMUSG00000026380.10	Tfcp2l1	1129.76	-9.38542e-06	0.00144268	0.406724
ENSMUSG00000039701.11	Usp53	498.717	0.419169	0.241981	0.0136141	ENSMUSG00000000420.15	Galnt1	422.675	-9.37447e-06	0.00144267	0.406819
ENSMUSG00000040687.16	Madd	283.566	0.425095	0.245435	0.0136435	ENSMUSG00000060992.9	Copz1	360.554	9.37395e-06	0.00144267	0.406914
ENSMUSG00000028868.13	Wasf2	534.315	0.396161	0.228776	0.0136728	ENSMUSG00000036026.15	Tmem63b	360.314	-9.37093e-06	0.00144267	0.407009
ENSMUSG00000022841.15	Ap2m1	680.676	0.264062	0.152497	0.0137021	ENSMUSG00000035530.13	Eif1	905.382	9.36301e-06	0.00144268	0.407103
ENSMUSG00000022756.17	Slc7a4	595.89	-0.443073	0.255963	0.0137314	ENSMUSG00000051236.13	Msrb3	509.615	-9.36258e-06	0.00144268	0.407198
ENSMUSG00000028820.13	Sfpq	959.652	0.265135	0.153204	0.0137606	ENSMUSG00000005299.6	Letm1	334.215	9.35399e-06	0.00144269	0.407292
ENSMUSG00000032803.15	Cdv3	1120.53	-0.485359	0.280468	0.0137898	ENSMUSG00000030208.15	Emp1	397.819	9.34738e-06	0.00144268	0.407386
ENSMUSG00000076431.4	Sox4	126.442	0.667551	0.385803	0.013819	ENSMUSG00000039483.10	Asb6	149.956	-9.34029e-06	0.00144268	0.40748
mt-Cytb	mt-Cytb	15635.5	-0.30747	0.17775	0.0138482	ENSMUSG00000032064.17	Dixdc1	271.107	-9.33787e-06	0.00144269	0.407573
ENSMUSG00000004360.9	9330159F19Rik	139.163	-0.480853	0.278128	0.0138773	ENSMUSG00000054452.10	Tle5	1203.75	-9.33547e-06	0.00144267	0.407667
ENSMUSG00000063632.6	Sox11	45.7312	1.44823	0.838041	0.0139065	ENSMUSG00000019852.7	Arfgef3	2255.53	9.33435e-06	0.00144269	0.40776
ENSMUSG00000030064.16	Frmd4b	519.29	-0.336214	0.194605	0.0139357	ENSMUSG00000053898.12	Ech1	476.549	-9.33124e-06	0.00144268	0.407853
ENSMUSG00000038195.6	Rilp	29.4017	-1.16978	0.677732	0.0139649	ENSMUSG00000076432.13	Ywhaq	726.189	9.32507e-06	0.00144266	0.407946
ENSMUSG00000025586.17	Cpeb1	76.3566	-0.784292	0.454699	0.0139943	ENSMUSG00000033855.15	Ston1	238.035	9.3133e-06	0.00144269	0.408038
ENSMUSG00000026750.6	Psmb7	414.821	-0.530444	0.30761	0.0140235	ENSMUSG00000032308.9	Ulk3	127.139	9.30441e-06	0.00144269	0.408131
ENSMUSG00000022018.7	Rgcc	27.6533	-1.28457	0.745541	0.0140529	ENSMUSG00000071652.8	Ints5	149.563	-9.30154e-06	0.00144269	0.408223
ENSMUSG00000030662.10	Ipo5	824.363	-0.389402	0.226057	0.0140822	ENSMUSG00000007656.13	Arpp19	503.801	9.29984e-06	0.0014427	0.408315
ENSMUSG00000068115.13	Ninl	91.0827	0.534176	0.310187	0.0141116	ENSMUSG00000037772.13	Mrpl23	110.07	-9.29505e-06	0.00144269	0.408407
ENSMUSG00000018547.8	Pip4k2b	286.93	-0.438948	0.25499	0.0141409	ENSMUSG00000096243.1	Gm24265	597.598	-9.28898e-06	0.00144267	0.408499
ENSMUSG00000024548.11	Setbp1	701.345	0.407297	0.236699	0.0141702	ENSMUSG00000030096.8	Slc6a6	541.439	-9.28709e-06	0.00144266	0.40859
ENSMUSG00000022663.3	Atg3	232.425	-0.42274	0.245687	0.0141995	ENSMUSG00000042903.8	Foxo4	267.639	-9.28687e-06	0.00144268	0.408682
ENSMUSG00000034889.8	Cactin	121.815	0.420036	0.244275	0.0142288	ENSMUSG00000020859.16	Spag9	1230.51	-9.28442e-06	0.00144268	0.408773
ENSMUSG00000042680.8	Garem1	203.655	0.394011	0.2292	0.0142581	ENSMUSG00000008604.11	Ubqln4	376.228	-9.27416e-06	0.00144268	0.408864
ENSMUSG00000018604.18	Tbx3	1454.45	0.370019	0.215328	0.0142874	ENSMUSG00000053199.13	Arhgap20	206.818	-9.26881e-06	0.00144269	0.408954
ENSMUSG00000059920.9	4930453N24Rik	308.463	-0.461863	0.268988	0.0143168	ENSMUSG00000003464.13	Pex19	366.643	-9.2686e-06	0.00144267	0.409045
ENSMUSG00000028080.16	Lrba	1206.55	-0.385809	0.224726	0.0143461	ENSMUSG00000034648.9	Lrrn1	62.3852	-9.26174e-06	0.0014427	0.409135
ENSMUSG00000029552.19	Tes	488.613	0.428974	0.250038	0.0143755	ENSMUSG00000004798.14	Ulk2	429.984	-9.25855e-06	0.00144268	0.409225
ENSMUSG00000026198.15	Abcb6	188.571	-0.555903	0.32412	0.0144049	ENSMUSG00000029050.15	Ski	497.471	9.25656e-06	0.00144268	0.409315
ENSMUSG00000037902.18	Sirpa	316.058	0.744619	0.434165	0.0144342	ENSMUSG00000027204.13	Fbn1	1481.18	9.24847e-06	0.00144269	0.409405
ENSMUSG00000050064.14	Zfp697	570.221	0.540833	0.315599	0.0144636	ENSMUSG00000036499.9	Eea1	683.332	9.23493e-06	0.00144265	0.409495
ENSMUSG00000031939.16	Taf1d	537.369	-0.505458	0.295049	0.014493	ENSMUSG00000033938.5	Ndufb7	319.037	-9.23145e-06	0.00144269	0.409584
ENSMUSG00000028757.4	Ddost	1217.9	0.315601	0.184273	0.0145224	ENSMUSG00000021338.17	Carmil1	408.563	9.21598e-06	0.00144267	0.409674
ENSMUSG00000039286.12	Fndc3b	927.333	0.26365	0.153967	0.0145517	ENSMUSG00000024529.14	Lox	215.409	9.21312e-06	0.0014427	0.409763
ENSMUSG00000063142.15	Kcnma1	679.06	-0.383988	0.224702	0.0145813	ENSMUSG00000031004.8	Mki67	414.501	-9.19021e-06	0.00144268	0.409852
ENSMUSG00000013418.8	B4galnt2	77.1688	-0.75315	0.440758	0.0146108	ENSMUSG00000022952.17	Runx1	155.673	9.18435e-06	0.00144269	0.409941
ENSMUSG00000062300.14	Nectin2	216.381	0.388019	0.227094	0.0146403	ENSMUSG00000031523.16	Dlc1	358.815	9.17521e-06	0.00144269	0.410029
ENSMUSG00000022863.15	Btg3	208.181	0.715063	0.418747	0.0146699	ENSMUSG00000085438.1	Oip5os1	2333.72	-9.17265e-06	0.00144269	0.410118
ENSMUSG00000024026.13	Glo1	387.962	-0.341577	0.200323	0.0146996	ENSMUSG00000003477.5	Inmt	258.274	9.16193e-06	0.0014427	0.410206
ENSMUSG00000061474.11	Mrps36	75.91	-0.732685	0.429696	0.0147292	ENSMUSG00000033209.17	Ttc28	272.161	-9.15673e-06	0.00144269	0.410294
ENSMUSG00000057181.15	5730455P16Rik	236.345	-0.496823	0.29145	0.0147589	ENSMUSG00000020457.13	Drg1	268.706	9.15384e-06	0.00144268	0.410382
ENSMUSG00000001794.13	Capns1	651.113	-0.256561	0.150587	0.0147885	ENSMUSG00000006134.4	Crkl	312.687	-9.14644e-06	0.00144267	0.410469
ENSMUSG00000002565.16	Scin	167.093	0.971924	0.570627	0.0148182	ENSMUSG00000035949.15	Fbxw2	328.162	-9.14624e-06	0.00144267	0.410557
ENSMUSG00000039782.15	Cpeb2	303.61	-0.426004	0.250123	0.0148478	ENSMUSG00000063229.15	Ldha	4032.95	-9.13635e-06	0.0014427	0.410644
ENSMUSG00000004035.12	Gstm7	65.8702	0.704287	0.413686	0.0148774	ENSMUSG00000038886.10	Man2a2	609.192	-9.11389e-06	0.00144268	0.410731
ENSMUSG00000040557.14	Mettl27	123.18	0.529759	0.31122	0.014907	ENSMUSG00000044337.5	Ackr3	138.579	9.10922e-06	0.0014427	0.410818
ENSMUSG00000045441.5	Gprin3	97.1756	1.22978	0.722562	0.0149365	ENSMUSG00000037129.7	Tmprss13	387.244	9.10444e-06	0.00144267	0.410905
ENSMUSG00000024953.17	Prdx5	365.528	-0.457397	0.269333	0.0149663	ENSMUSG00000114501.1	Gm48582	183.256	9.09728e-06	0.00144268	0.410992
ENSMUSG00000089417.1	Gm22009	1183.44	-0.353712	0.208386	0.0149962	ENSMUSG00000075705.12	Msrb1	541.472	-9.07651e-06	0.00144269	0.411078
ENSMUSG00000063382.6	Bcl9l	418.245	0.442309	0.260653	0.015026	ENSMUSG00000021518.4	Ptdss1	308.254	-9.07566e-06	0.00144268	0.411165
ENSMUSG00000050103.18	Agmo	62.3872	0.666899	0.393277	0.0150559	ENSMUSG00000062604.11	Srpk2	412.784	-9.06796e-06	0.00144266	0.411251
ENSMUSG00000055239.10	Kcmf1	463.066	-0.405335	0.239149	0.0150858	ENSMUSG00000061479.15	Snrpa	161.392	9.05787e-06	0.00144268	0.411337
ENSMUSG00000078713.8	Tomm5	96.4591	-0.57422	0.338982	0.0151157	ENSMUSG00000033295.14	Ptprf	2543.88	9.04978e-06	0.00144267	0.411423
ENSMUSG00000103976.1	Gm37677	171.248	-0.552777	0.326352	0.0151456	ENSMUSG00000052920.16	Prkg1	261.161	-9.04526e-06	0.0014427	0.411508
ENSMUSG00000019873.8	Reep3	785.701	0.391051	0.230922	0.0151755	ENSMUSG00000020532.18	Acaca	1123.8	9.0447e-06	0.00144268	0.411594
ENSMUSG00000060063.9	Alox5ap	92.1903	1.31344	0.776753	0.0152055	ENSMUSG00000018707.13	Dync1h1	6132.54	9.04436e-06	0.00144263	0.411679
ENSMUSG00000032193.9	Ldlr	328.523	-0.435077	0.257377	0.0152355	ENSMUSG00000000003.15	Pbsn	14634.6	9.03562e-06	0.0014427	0.411764
ENSMUSG00000039103.12	Nexn	293.646	-0.944466	0.559164	0.0152656	ENSMUSG00000018001.18	Cyth3	375.292	-9.03328e-06	0.00144269	0.411849
ENSMUSG00000029185.14	Fam114a1	337.133	-0.370623	0.219444	0.0152957	ENSMUSG00000030319.8	Cand2	217.192	-9.01677e-06	0.0014427	0.411934
ENSMUSG00000069305.3	Hist1h4n	195.8	0.449077	0.26593	0.0153257	ENSMUSG00000001794.13	Capns1	715.645	-9.00456e-06	0.00144266	0.412019
ENSMUSG00000042249.11	Grk3	595.759	0.294501	0.174463	0.0153557	ENSMUSG00000022270.16	Retreg1	453.774	-9.00362e-06	0.00144269	0.412103
ENSMUSG00000029004.15	Kmt2e	842.591	0.349002	0.206834	0.0153857	ENSMUSG00000030168.13	Adipor2	1020.79	8.99369e-06	0.00144267	0.412188
ENSMUSG00000024477.4	Pggt1b	585.667	-0.373655	0.2215	0.0154157	ENSMUSG00000020483.14	Dynll2	485.108	8.99223e-06	0.00144267	0.412272
ENSMUSG00000066152.11	Slc31a2	316.732	0.630995	0.374155	0.0154457	ENSMUSG00000001630.13	Stk38l	198.028	-8.99164e-06	0.00144269	0.412356
ENSMUSG00000036622.15	Atp13a2	453.792	0.281456	0.167007	0.0154757	ENSMUSG00000067889.6	Sptbn2	506.565	-8.98748e-06	0.00144268	0.41244
ENSMUSG00000031505.11	Naxd	410.593	-0.359737	0.213567	0.0155058	ENSMUSG00000069601.14	Ank3	2406.61	-8.97981e-06	0.00144267	0.412523
ENSMUSG00000024750.11	Zfand5	583.108	-0.595236	0.353489	0.0155359	ENSMUSG00000058145.16	Adamts17	47.4704	8.97193e-06	0.0014427	0.412607
ENSMUSG00000063428.8	Ddo	42.543	-1.01771	0.604641	0.0155659	ENSMUSG00000039168.15	Dap	761.894	8.96181e-06	0.00144267	0.41269
ENSMUSG00000053279.8	Aldh1a1	1229.28	-0.512465	0.304826	0.0155961	ENSMUSG00000036097.8	Slf2	371.767	8.95566e-06	0.00144268	0.412773
ENSMUSG00000034480.18	Diaph2	275.723	0.343363	0.204251	0.0156263	ENSMUSG00000021771.14	Vdac2	717.371	-8.95086e-06	0.00144268	0.412856
ENSMUSG00000112900.1	Gm48204	21.6772	1.39308	0.829123	0.0156564	ENSMUSG00000031400.10	G6pdx	395.142	8.94276e-06	0.00144266	0.412939
ENSMUSG00000021684.17	Pde8b	51.2385	1.15348	0.686718	0.0156866	ENSMUSG00000023004.8	Tuba1b	860.483	8.9399e-06	0.00144269	0.413022
ENSMUSG00000051984.13	Sec31b	34.649	-0.900149	0.536108	0.0157168	ENSMUSG00000028580.15	Pum1	563.591	-8.93745e-06	0.00144266	0.413104
ENSMUSG00000004667.18	Polr2e	198.594	-0.506651	0.30217	0.0157471	ENSMUSG00000044768.16	D1Ertd622e	204.361	-8.93638e-06	0.00144268	0.413187
ENSMUSG00000028337.14	Coro2a	1653.43	0.785578	0.46875	0.0157774	ENSMUSG00000070327.14	Rnf213	1560.01	8.93429e-06	0.00144264	0.413269
ENSMUSG00000018965.11	Ywhah	569.47	-0.252778	0.15086	0.0158077	ENSMUSG00000032187.16	Smarca4	1299.23	8.93391e-06	0.00144264	0.413351
ENSMUSG00000029156.11	Sgcb	150.99	-0.67415	0.402371	0.015838	ENSMUSG00000038344.14	Txlng	164.472	8.93167e-06	0.00144268	0.413433
ENSMUSG00000031672.8	Got2	1108.08	-0.450097	0.268671	0.0158682	ENSMUSG00000026509.15	Capn2	518.538	8.92373e-06	0.00144267	0.413514
ENSMUSG00000023460.13	Rab12	218.137	-0.636826	0.380133	0.0158984	ENSMUSG00000043323.17	Fbrsl1	178.717	8.92196e-06	0.00144268	0.413596
ENSMUSG00000034290.9	Nek9	740.798	-0.381403	0.227733	0.0159286	ENSMUSG00000021192.16	Golga5	362.292	8.91889e-06	0.00144268	0.413677
ENSMUSG00000065176.1	Rnu12	346.035	0.526724	0.31451	0.0159587	ENSMUSG00000058975.7	Kcnc1	87.9479	-8.91432e-06	0.0014427	0.413759
mt-Nd6	mt-Nd6	1306.41	-0.274192	0.163729	0.0159887	ENSMUSG00000036854.14	Hspb6	627.026	-8.91392e-06	0.0014427	0.41384
ENSMUSG00000001663.10	Gstt1	93.4931	-0.538056	0.321517	0.0160188	ENSMUSG00000096054.3	Syne1	1538.32	-8.90822e-06	0.00144269	0.413921
ENSMUSG00000002107.18	Celf2	584.665	-0.291846	0.174419	0.0160489	ENSMUSG00000036323.14	Srp72	1020.09	-8.9005e-06	0.00144267	0.414002
ENSMUSG00000042700.16	Sipa1l1	666.546	0.56163	0.335917	0.016079	ENSMUSG00000027346.15	Gpcpd1	535.106	-8.89411e-06	0.0014427	0.414082
ENSMUSG00000032356.12	Rasgrf1	133.517	0.662277	0.396171	0.0161091	ENSMUSG00000031585.13	Gtf2e2	122.306	8.89179e-06	0.00144268	0.414163
ENSMUSG00000056493.9	Foxk1	367.355	0.411693	0.246337	0.0161392	ENSMUSG00000031818.12	Cox4i1	1548.15	-8.88509e-06	0.00144268	0.414243
ENSMUSG00000030884.12	Uqcrc2	736.428	-0.524818	0.314122	0.0161693	ENSMUSG00000018796.13	Acsl1	1234.87	-8.88225e-06	0.00144268	0.414323
ENSMUSG00000036304.14	Zdhhc23	156.201	0.609257	0.3647	0.0161993	ENSMUSG00000024914.16	Drap1	435.163	-8.87161e-06	0.00144269	0.414403
ENSMUSG00000030811.14	Fbxl19	222.406	0.725275	0.434349	0.0162294	ENSMUSG00000006356.10	Crip2	415.503	8.87089e-06	0.00144267	0.414483
ENSMUSG00000093752.1	Gm20716	479.071	-0.464774	0.278351	0.0162593	ENSMUSG00000001151.10	Pcnt	450.97	-8.86363e-06	0.00144268	0.414563
ENSMUSG00000061780.6	Cfd	1164.6	-0.660292	0.39563	0.0162894	ENSMUSG00000041926.15	Rnpep	391.426	8.85973e-06	0.00144268	0.414642
ENSMUSG00000097415.2	AU020206	139.35	0.560443	0.33617	0.0163195	ENSMUSG00000037426.18	Depdc5	1084.51	8.85214e-06	0.00144265	0.414722
ENSMUSG00000040661.6	Rad54l2	367.781	0.330808	0.198492	0.0163496	ENSMUSG00000024953.17	Prdx5	406.874	-8.84875e-06	0.00144268	0.414801
ENSMUSG00000063296.5	Tmem117	54.8468	-0.998503	0.599461	0.0163798	ENSMUSG00000043639.15	Rbm20	126.522	-8.84641e-06	0.0014427	0.41488
ENSMUSG00000020664.10	Dld	514.556	-0.413378	0.248328	0.01641	ENSMUSG00000039316.14	Rftn1	81.8073	-8.84056e-06	0.0014427	0.414959
ENSMUSG00000075706.10	Gpx4	620.814	-0.46134	0.27778	0.0164405	ENSMUSG00000056952.13	Tatdn2	252.457	8.8394e-06	0.00144268	0.415038
ENSMUSG00000047139.9	Cd24a	2697.37	0.277366	0.167104	0.016471	ENSMUSG00000036529.17	Sbf1	418.166	8.83208e-06	0.00144267	0.415117
ENSMUSG00000061904.12	Slc25a3	1138.84	-0.470502	0.283829	0.0165017	ENSMUSG00000024327.16	Slc39a7	1221.87	-8.83182e-06	0.00144265	0.415195
ENSMUSG00000029776.11	Hibadh	644.414	-0.488629	0.294772	0.0165323	ENSMUSG00000026707.15	Nsun6	57.9813	-8.83017e-06	0.00144269	0.415273
ENSMUSG00000018932.9	Map2k3	225.093	-0.422202	0.25471	0.0165629	ENSMUSG00000021096.11	Ppm1a	740.422	-8.82939e-06	0.00144267	0.415352
ENSMUSG00000113902.1	Ndufb1-ps	323.699	-0.948733	0.572475	0.0165934	ENSMUSG00000072720.9	Myo18b	1050.04	-8.82601e-06	0.0014427	0.41543
ENSMUSG00000091844.2	Gm8251	40.0343	0.897102	0.541452	0.016624	ENSMUSG00000030079.15	Ruvbl1	95.6874	-8.8221e-06	0.00144269	0.415508
ENSMUSG00000026042.16	Col5a2	554.58	-0.260783	0.157482	0.0166545	ENSMUSG00000017715.11	Pgs1	194.44	-8.81965e-06	0.00144267	0.415585
ENSMUSG00000066037.14	Hnrnpr	874.168	0.300403	0.181479	0.0166851	ENSMUSG00000039917.10	Rhbdd2	191.101	8.80845e-06	0.00144269	0.415663
ENSMUSG00000004317.14	Clcn5	821.194	1.06138	0.641374	0.0167156	ENSMUSG00000021917.16	Spcs1	408.802	-8.80423e-06	0.00144269	0.415741
ENSMUSG00000039952.15	Dag1	1155.57	-0.24005	0.145092	0.0167462	ENSMUSG00000048058.17	Ldlrad3	285.837	8.79011e-06	0.00144268	0.415818
ENSMUSG00000045671.17	Spred2	178.819	0.662801	0.401237	0.0167769	ENSMUSG00000045659.18	Plekha7	164.156	8.78722e-06	0.00144268	0.415895
ENSMUSG00000039202.12	Abhd2	4870.43	0.589524	0.356918	0.0168076	ENSMUSG00000033016.16	Nfatc1	126.033	-8.78669e-06	0.00144268	0.415972
ENSMUSG00000038205.12	Prkab2	390.73	-0.55844	0.338235	0.0168383	ENSMUSG00000024862.16	Klc2	147.318	-8.78006e-06	0.00144269	0.416049
ENSMUSG00000039230.14	Tbcd	382.442	-0.352423	0.213517	0.0168689	ENSMUSG00000048562.7	Sp8	185.637	8.77023e-06	0.00144269	0.416126
ENSMUSG00000029718.14	Pcolce	216.506	-0.472985	0.286596	0.0168996	ENSMUSG00000037253.8	Mex3c	195.436	-8.76883e-06	0.00144267	0.416202
ENSMUSG00000019850.11	Tnfaip3	80.9413	0.739109	0.447868	0.0169302	ENSMUSG00000004071.13	Cdip1	397.604	-8.76841e-06	0.00144267	0.416279
ENSMUSG00000073062.3	Zxdb	158.932	0.44025	0.266907	0.0169608	ENSMUSG00000063334.16	Krr1	199.235	-8.76514e-06	0.00144268	0.416355
ENSMUSG00000038845.11	Phb	334.909	-0.544226	0.330185	0.0169914	ENSMUSG00000058835.14	Abi1	410.937	8.76301e-06	0.00144266	0.416431
ENSMUSG00000026003.5	Acadl	340.094	-0.347347	0.210752	0.0170221	ENSMUSG00000031060.16	Rbm10	327.327	8.75456e-06	0.00144267	0.416508
ENSMUSG00000055013.16	Agap1	882.33	0.318309	0.19329	0.0170527	ENSMUSG00000098188.1	Sowahc	256.451	8.74963e-06	0.00144269	0.416583
ENSMUSG00000033949.12	Trim36	69.1926	-0.658365	0.399802	0.0170834	ENSMUSG00000026604.17	Ptpn14	592.46	8.74913e-06	0.00144266	0.416659
ENSMUSG00000020696.18	Rffl	154.246	0.43466	0.263969	0.017114	ENSMUSG00000046159.16	Chrm3	99.5942	8.74876e-06	0.00144269	0.416735
ENSMUSG00000025512.15	Chid1	753.412	0.475282	0.2887	0.0171445	ENSMUSG00000036572.16	Upf3b	240.712	-8.74313e-06	0.00144267	0.41681
ENSMUSG00000070372.11	Capza1	362.819	-0.303523	0.184458	0.0171751	ENSMUSG00000034761.15	Map4k5	332.307	8.74197e-06	0.00144266	0.416886
ENSMUSG00000071708.11	Sms	293.18	-0.597171	0.362918	0.0172057	ENSMUSG00000034993.7	Vat1	614.845	8.73972e-06	0.00144267	0.416961
ENSMUSG00000016252.7	Atp5e	326.362	-0.723271	0.439736	0.0172362	ENSMUSG00000027806.9	Tsc22d2	407.891	8.73442e-06	0.00144266	0.417036
ENSMUSG00000015647.9	Lama5	1340.91	0.355368	0.216098	0.0172667	ENSMUSG00000052837.6	Junb	151.982	8.73375e-06	0.0014427	0.417111
ENSMUSG00000088088.1	Rmrp	8629.9	-0.369486	0.224744	0.0172972	ENSMUSG00000029684.14	Wasl	339.805	8.72269e-06	0.00144267	0.417186
ENSMUSG00000031596.15	Slc7a2	167.902	-0.661346	0.402435	0.0173277	ENSMUSG00000046230.11	Vps13a	685.353	8.71757e-06	0.00144267	0.41726
ENSMUSG00000024421.16	Lama3	162.496	0.509261	0.309936	0.0173582	ENSMUSG00000070803.6	Cited4	120.847	-8.71499e-06	0.00144269	0.417335
ENSMUSG00000060802.8	B2m	7162.77	0.840329	0.511588	0.0173887	ENSMUSG00000027996.13	Sfrp2	78.0273	-8.70937e-06	0.00144269	0.417409
ENSMUSG00000028639.14	Ybx1	1087.82	-0.440188	0.268455	0.0174194	ENSMUSG00000022035.6	Ccdc25	227.175	-8.70471e-06	0.00144267	0.417483
ENSMUSG00000025876.15	Unc5a	39.264	-0.867211	0.52902	0.01745	ENSMUSG00000018548.15	Trim37	238.731	-8.70349e-06	0.00144267	0.417558
ENSMUSG00000036160.13	Surf6	344.667	-0.631372	0.38518	0.0174807	ENSMUSG00000014725.16	Adam28	87.2456	8.69612e-06	0.0014427	0.417632
ENSMUSG00000005251.15	Ripk4	221.623	0.362057	0.220892	0.0175112	ENSMUSG00000038774.9	Ascc3	793.696	8.69041e-06	0.00144265	0.417705
ENSMUSG00000035007.5	Rundc1	192.36	0.345013	0.210675	0.0175419	ENSMUSG00000032812.18	Arap1	461.412	-8.68658e-06	0.00144267	0.417779
ENSMUSG00000041995.8	Zbed3	73.5623	0.56735	0.34649	0.0175725	ENSMUSG00000045665.5	Mfsd5	156.494	8.6827e-06	0.00144268	0.417853
ENSMUSG00000072770.9	Acrbp	585.672	-0.888973	0.543423	0.0176033	ENSMUSG00000061132.13	Blnk	279.507	8.68233e-06	0.00144267	0.417926
ENSMUSG00000045594.10	Glb1	468.835	0.335404	0.205268	0.0176341	ENSMUSG00000023072.14	Cep89	82.6973	-8.66938e-06	0.00144269	0.417999
ENSMUSG00000102252.5	Snrpn	174.053	-0.365481	0.223752	0.0176649	ENSMUSG00000075318.13	Scn2a	71.883	-8.66718e-06	0.00144269	0.418073
ENSMUSG00000024085.13	Man2a1	2788.08	0.28517	0.17481	0.0176959	ENSMUSG00000020978.10	Klhdc2	262.713	-8.66359e-06	0.00144268	0.418146
ENSMUSG00000025064.15	Col17a1	92.9535	0.658725	0.404229	0.017727	ENSMUSG00000023932.9	Cdc5l	324.221	8.65284e-06	0.00144268	0.418218
ENSMUSG00000025812.18	Pard3	715.165	-0.316242	0.194123	0.0177581	ENSMUSG00000020153.14	Ndufs7	244.694	-8.64192e-06	0.00144269	0.418291
ENSMUSG00000026930.15	Gpsm1	57.1638	0.658569	0.404367	0.0177892	ENSMUSG00000039156.19	Stim2	207.447	-8.63396e-06	0.00144268	0.418364
ENSMUSG00000033083.16	Tbc1d4	368.301	-0.657665	0.403985	0.0178203	ENSMUSG00000018920.11	Cxcl16	72.1852	8.62601e-06	0.00144269	0.418436
ENSMUSG00000033845.13	Mrpl15	186.655	-0.626483	0.385296	0.0178515	ENSMUSG00000092341.3	Malat1	160184	8.60831e-06	0.00144265	0.418509
ENSMUSG00000042688.16	Mapk6	348.637	-0.308958	0.190515	0.0178831	ENSMUSG00000030357.10	Fkbp4	1470.42	8.60379e-06	0.00144267	0.418581
ENSMUSG00000022682.8	Rrn3	299.658	-0.335935	0.207209	0.0179147	ENSMUSG00000021794.16	Glud1	588.754	-8.6026e-06	0.00144268	0.418653
ENSMUSG00000010914.10	Pdhx	122.678	-0.48646	0.300099	0.0179462	ENSMUSG00000040407.18	Akap9	2551.14	8.59663e-06	0.00144269	0.418725
ENSMUSG00000040548.16	Tex2	616.298	-0.275156	0.17009	0.017978	ENSMUSG00000051375.15	Pcdh1	306.696	8.59553e-06	0.00144266	0.418797
ENSMUSG00000110411.1	Gm45457	151.418	0.355509	0.219949	0.0180099	ENSMUSG00000030990.18	Pgap2	3260.53	-8.59467e-06	0.0014427	0.418869
ENSMUSG00000034892.8	Rps29	1906.07	-0.338522	0.209482	0.0180417	ENSMUSG00000043445.7	Pgp	256.526	-8.58954e-06	0.00144268	0.41894
ENSMUSG00000027204.13	Fbn1	1182.51	-0.365536	0.226248	0.0180736	ENSMUSG00000027805.16	Pfn2	276.03	-8.58541e-06	0.00144269	0.419012
ENSMUSG00000029833.17	Trim24	476.645	0.254186	0.157516	0.0181055	ENSMUSG00000020781.14	Tsen54	59.9684	-8.58257e-06	0.0014427	0.419083
ENSMUSG00000071604.5	Fam189a2	290.474	0.992199	0.614954	0.0181374	ENSMUSG00000040097.16	Flywch1	283.625	8.58145e-06	0.00144267	0.419154
ENSMUSG00000026087.11	Mrpl30	220.934	-0.517646	0.320894	0.0181693	ENSMUSG00000021171.8	Esyt2	801.596	8.57949e-06	0.00144267	0.419225
ENSMUSG00000023175.15	Bsg	1678.37	-0.491378	0.304652	0.0182012	ENSMUSG00000010110.17	Stx5a	780.326	8.57593e-06	0.00144267	0.419296
ENSMUSG00000021832.8	Psmc6	364.963	-0.306395	0.190067	0.0182331	ENSMUSG00000032602.6	Slc25a20	165.689	-8.57082e-06	0.00144269	0.419367
ENSMUSG00000022013.4	Dnajc15	130.108	-0.627412	0.38991	0.0182652	ENSMUSG00000026409.14	Pfkfb2	563.662	8.5627e-06	0.00144266	0.419438
ENSMUSG00000071267.11	Zfp942	154.106	0.382808	0.237909	0.0182973	ENSMUSG00000024816.12	Frmd8	65.8651	8.55968e-06	0.00144269	0.419508
ENSMUSG00000025418.7	Bsnd	5.47905	2.36668	1.47163	0.0183294	ENSMUSG00000024442.6	Dele1	277.094	-8.54423e-06	0.00144267	0.419579
ENSMUSG00000023963.10	Cyp39a1	73.4984	0.898479	0.559466	0.0183617	ENSMUSG00000096210.2	H1f0	428.993	-8.54385e-06	0.00144268	0.419649
ENSMUSG00000061759.15	Armt1	106.572	-0.435725	0.271448	0.0183939	ENSMUSG00000015461.15	Atf6b	271.025	8.54143e-06	0.00144268	0.419719
ENSMUSG00000019054.13	Fis1	226.847	-0.529427	0.330142	0.0184263	ENSMUSG00000039126.10	Prune2	679.096	8.54053e-06	0.0014427	0.419789
ENSMUSG00000031839.7	Hsbp1	330.406	-0.267838	0.167127	0.0184587	ENSMUSG00000055553.16	Kxd1	147.108	-8.53771e-06	0.00144268	0.419859
ENSMUSG00000041879.13	Ipo9	508.356	0.381601	0.238184	0.0184912	ENSMUSG00000035770.8	Dync1li2	817.591	8.51608e-06	0.00144265	0.419929
ENSMUSG00000063810.7	Alms1	217.906	0.510728	0.318784	0.0185235	ENSMUSG00000037075.7	Rnf139	273.984	-8.51598e-06	0.00144268	0.419999
ENSMUSG00000062373.8	Tmem65	399.207	-0.46799	0.292425	0.018556	ENSMUSG00000027009.18	Itga4	80.3727	8.5147e-06	0.0014427	0.420069
ENSMUSG00000006599.13	Gtf2h1	205.159	-0.300497	0.187798	0.0185884	ENSMUSG00000022898.13	Vps26c	176.901	8.51028e-06	0.00144268	0.420138
ENSMUSG00000068373.15	D430041D05Rik	31.7906	-1.20953	0.756	0.0186208	ENSMUSG00000041571.9	Selenow	614.86	-8.50661e-06	0.0014427	0.420207
ENSMUSG00000025538.15	Sumf2	61.8449	-0.743877	0.465034	0.0186532	ENSMUSG00000027809.14	Etfdh	347.994	-8.50624e-06	0.00144268	0.420277
ENSMUSG00000046982.11	Tshz1	345.25	0.420971	0.263334	0.0186856	ENSMUSG00000038587.10	Akap12	868.924	8.50036e-06	0.0014427	0.420346
ENSMUSG00000074994.6	Qser1	751.801	-0.344698	0.21565	0.018718	ENSMUSG00000034006.17	Pqlc1	152.707	-8.49634e-06	0.00144268	0.420415
ENSMUSG00000062997.6	Rpl35	1249.03	-0.463586	0.290119	0.0187503	ENSMUSG00000038648.5	Creb3l2	893.635	8.49556e-06	0.00144269	0.420483
ENSMUSG00000022789.15	Dnm1l	501.971	-0.265091	0.165939	0.0187827	ENSMUSG00000020994.5	Pnn	526.893	8.48835e-06	0.00144266	0.420552
ENSMUSG00000003235.13	Eif2b5	310.9	-0.323363	0.202449	0.018815	ENSMUSG00000057541.14	Pus7	168.738	-8.48539e-06	0.00144268	0.420621
ENSMUSG00000049106.7	Dcaf5	390.215	-0.434738	0.272274	0.0188473	ENSMUSG00000020097.14	Sgpl1	599.434	8.48505e-06	0.00144269	0.420689
ENSMUSG00000003813.15	Rad23a	319.503	-0.42591	0.266788	0.0188796	ENSMUSG00000035623.14	Rsf1	481.255	-8.48277e-06	0.00144267	0.420758
ENSMUSG00000026222.16	Sp100	138.875	0.383336	0.240282	0.0189119	ENSMUSG00000029068.16	Ccnl2	850.711	8.47187e-06	0.00144266	0.420826
ENSMUSG00000020335.13	Zfp354b	28.688	-1.15676	0.725117	0.0189442	ENSMUSG00000001211.15	Agpat3	1091.64	8.47184e-06	0.00144269	0.420894
ENSMUSG00000045868.12	Gvin1	111.594	-0.457761	0.28697	0.0189764	ENSMUSG00000028898.15	Trnau1ap	83.9185	-8.47054e-06	0.00144269	0.420962
ENSMUSG00000028690.4	Mmachc	85.6689	-0.506651	0.317702	0.0190086	ENSMUSG00000034064.14	Poglut1	151.414	8.46968e-06	0.00144268	0.42103
ENSMUSG00000052512.17	Nav2	794.503	0.423581	0.265702	0.0190409	ENSMUSG00000033392.16	Clasp2	437.425	-8.45731e-06	0.00144267	0.421097
ENSMUSG00000001632.16	Brpf1	253.932	0.318441	0.199771	0.019073	ENSMUSG00000039865.8	Slc44a3	290.404	-8.45548e-06	0.00144268	0.421165
ENSMUSG00000030766.15	Arhgap17	213.495	0.327063	0.20522	0.0191052	ENSMUSG00000020321.16	Mdh1	1394.51	-8.45321e-06	0.00144268	0.421233
ENSMUSG00000030282.14	Cmas	397.877	-0.716207	0.44963	0.0191374	ENSMUSG00000026688.5	Mgst3	400.036	-8.45212e-06	0.0014427	0.4213
ENSMUSG00000031441.15	Atp11a	1995.83	0.3528	0.221571	0.0191696	ENSMUSG00000014748.13	Tex261	449.92	-8.44922e-06	0.00144267	0.421367
ENSMUSG00000050947.9	Amigo1	347.54	-0.273735	0.171939	0.0192017	ENSMUSG00000070733.13	Fryl	1016.14	8.44601e-06	0.00144268	0.421434
ENSMUSG00000085208.3	Brip1os	193.633	0.331367	0.208264	0.0192339	ENSMUSG00000022477.13	Aco2	2160.12	-8.44026e-06	0.00144269	0.421502
ENSMUSG00000028838.11	Extl1	75.5327	-1.03681	0.651718	0.019266	ENSMUSG00000025239.3	Limd1	406.028	-8.43993e-06	0.00144266	0.421568
ENSMUSG00000027108.15	Ola1	237.045	-0.423376	0.266171	0.0192981	ENSMUSG00000020593.16	Lpin1	880.489	-8.43002e-06	0.00144269	0.421635
ENSMUSG00000026469.14	Xpr1	511.42	-0.284023	0.178605	0.0193302	ENSMUSG00000041895.15	Wipi1	376.825	-8.42762e-06	0.00144268	0.421702
ENSMUSG00000030802.14	Bckdk	689.261	-0.35681	0.224541	0.0193624	ENSMUSG00000027099.9	Mtx2	119.627	-8.42361e-06	0.00144268	0.421769
ENSMUSG00000020741.17	Cluh	584.292	-0.339738	0.213984	0.0193946	ENSMUSG00000025261.18	Huwe1	4552.93	8.42262e-06	0.00144266	0.421835
ENSMUSG00000002379.7	Ndufa11	187.375	-0.560162	0.353033	0.0194269	ENSMUSG00000040043.17	Rbms2	220.516	8.42097e-06	0.00144268	0.421901
ENSMUSG00000020821.17	Kif1c	1999.21	-0.377923	0.238239	0.0194592	ENSMUSG00000015656.17	Hspa8	9901.99	8.42001e-06	0.00144267	0.421968
ENSMUSG00000037541.21	Shank2	257.199	-0.308419	0.1945	0.0194914	ENSMUSG00000001348.15	Acp5	81.0224	8.41922e-06	0.00144269	0.422034
ENSMUSG00000021963.17	Sap18	380.773	-0.293423	0.185052	0.0195237	ENSMUSG00000042225.3	Ammecr1	55.9357	8.41229e-06	0.0014427	0.4221
ENSMUSG00000019947.10	Arid5b	499.748	0.246348	0.155483	0.0195559	ENSMUSG00000047497.10	Adamts12	107.192	-8.4086e-06	0.00144269	0.422166
ENSMUSG00000032637.15	Atxn2l	507.689	0.470354	0.296905	0.0195882	ENSMUSG00000064145.12	Arih2	340.486	-8.4084e-06	0.00144269	0.422231
ENSMUSG00000027170.12	Eif3m	508.971	-0.471155	0.297507	0.0196204	ENSMUSG00000026639.18	Lamb3	120.417	8.40008e-06	0.00144269	0.422297
ENSMUSG00000053931.11	Cnn3	874.389	0.694892	0.439539	0.0196529	ENSMUSG00000031381.16	Piga	100.472	8.39833e-06	0.00144269	0.422363
ENSMUSG00000014769.10	Psmb1	527.551	-0.289467	0.183178	0.0196854	ENSMUSG00000027506.15	Tpd52	1736.14	-8.39546e-06	0.00144269	0.422428
ENSMUSG00000059182.7	Skap2	152.943	-0.38674	0.244865	0.0197179	ENSMUSG00000019590.16	Cyb561	686.005	8.39466e-06	0.00144267	0.422493
ENSMUSG00000037172.14	E330009J07Rik	432.984	-0.34681	0.219658	0.0197503	ENSMUSG00000023150.14	Ivns1abp	2241.45	-8.38846e-06	0.00144268	0.422559
ENSMUSG00000064210.7	Ano6	970.426	-0.401302	0.254253	0.0197828	ENSMUSG00000052681.8	Rap1b	390.335	8.38834e-06	0.00144267	0.422624
ENSMUSG00000041229.15	Phf8	367.336	0.436147	0.27651	0.0198154	ENSMUSG00000042436.12	Mfap4	144.783	8.38692e-06	0.0014427	0.422689
ENSMUSG00000058070.14	Eml1	596.913	0.354951	0.225122	0.0198479	ENSMUSG00000018171.9	Vmp1	791.002	8.38333e-06	0.00144269	0.422754
ENSMUSG00000052563.13	D930048N14Rik	91.3987	0.610715	0.387474	0.0198805	ENSMUSG00000055866.9	Per2	86.5705	-8.38103e-06	0.00144269	0.422818
ENSMUSG00000019731.13	Slc35e1	543.216	-0.253597	0.16092	0.019913	ENSMUSG00000019944.14	Rhobtb1	102.349	-8.37963e-06	0.00144269	0.422883
ENSMUSG00000039081.10	Zfp503	226.797	0.360313	0.228639	0.0199454	ENSMUSG00000073775.4	Kti12	72.7389	8.37346e-06	0.00144269	0.422947
ENSMUSG00000020733.3	Slc9a3r1	265.458	0.441593	0.280221	0.0199778	ENSMUSG00000028102.15	Pex11b	119.089	-8.36175e-06	0.00144269	0.423012
ENSMUSG00000034112.9	Atp2c2	298.232	-0.867	0.55036	0.0200102	ENSMUSG00000024186.15	Rgs11	110.24	8.35929e-06	0.00144268	0.423076
ENSMUSG00000024900.5	Cpt1a	615.344	0.28511	0.181017	0.0200426	ENSMUSG00000010914.10	Pdhx	149.855	-8.35892e-06	0.00144269	0.42314
ENSMUSG00000004748.5	Mtfp1	41.0041	-1.07554	0.682888	0.0200749	ENSMUSG00000025190.13	Got1	349.613	-8.35862e-06	0.0014427	0.423205
ENSMUSG00000053774.9	Ubxn7	653.467	0.300461	0.190777	0.0201072	ENSMUSG00000031864.16	Ints10	198.786	8.3565e-06	0.00144268	0.423269
ENSMUSG00000055333.14	Fat2	355.741	0.364832	0.231711	0.0201394	ENSMUSG00000045094.8	Arhgef37	100.179	-8.33534e-06	0.00144269	0.423332
ENSMUSG00000028086.15	Fbxw7	260.959	-0.385245	0.244721	0.0201716	ENSMUSG00000025558.19	Dock9	540.02	8.33246e-06	0.00144267	0.423396
ENSMUSG00000020737.12	Jpt1	185.608	-0.406956	0.258553	0.0202038	ENSMUSG00000030760.14	Acer3	245.317	-8.33038e-06	0.00144268	0.42346
ENSMUSG00000021998.16	Lcp1	953.305	0.332986	0.211835	0.0202362	ENSMUSG00000028098.13	Rnf115	401.999	-8.3296e-06	0.00144269	0.423523
ENSMUSG00000030660.9	Pik3c2a	841.934	0.325387	0.207016	0.0202685	ENSMUSG00000033032.15	Afap1l1	82.1841	-8.32893e-06	0.0014427	0.423587
ENSMUSG00000004789.10	Dlst	620.341	-0.336689	0.214249	0.0203008	ENSMUSG00000000631.20	Myo18a	945.983	-8.32518e-06	0.00144269	0.42365
ENSMUSG00000044348.14	Slc25a53	33.5808	0.876484	0.558076	0.0203331	ENSMUSG00000062202.14	Btbd9	302.401	8.32351e-06	0.00144268	0.423713
ENSMUSG00000019132.11	BC005537	1282.41	0.33167	0.211381	0.0203655	ENSMUSG00000033732.10	Sf3b3	627.451	8.32222e-06	0.00144265	0.423777
ENSMUSG00000020140.15	Lgr5	137.926	-0.516275	0.329086	0.0203979	ENSMUSG00000089417.1	Gm22009	1287.63	-8.31344e-06	0.00144268	0.42384
ENSMUSG00000054942.13	Miga1	302.736	0.293254	0.186983	0.0204302	ENSMUSG00000047459.14	Dynlrb1	308.43	-8.30739e-06	0.00144267	0.423903
ENSMUSG00000043079.17	Synpo	196.687	-0.633917	0.404226	0.0204626	ENSMUSG00000030591.17	Psmd8	534.919	-8.29761e-06	0.00144268	0.423965
ENSMUSG00000038764.14	Ptpn3	657.639	-0.43243	0.2758	0.0204949	ENSMUSG00000035181.6	Heatr5a	662.207	-8.29308e-06	0.00144264	0.424028
ENSMUSG00000066406.16	Akap13	2274.71	-0.212647	0.135804	0.0205273	ENSMUSG00000036087.18	Slain2	546.134	-8.28515e-06	0.00144267	0.424091
ENSMUSG00000035620.15	Ric8b	180.443	-0.425426	0.272034	0.0205599	ENSMUSG00000022545.13	Ercc4	131.436	8.28487e-06	0.00144268	0.424153
ENSMUSG00000023809.10	Rps6ka2	213.506	-0.686955	0.439433	0.0205925	ENSMUSG00000032705.9	Exd2	232.181	-8.28281e-06	0.00144268	0.424216
ENSMUSG00000107881.1	Gm44250	263.697	-0.386269	0.247672	0.0206254	ENSMUSG00000056268.15	Dennd1b	397.139	8.28255e-06	0.00144266	0.424278
ENSMUSG00000035247.16	Hectd1	3136.13	0.197324	0.126684	0.0206585	ENSMUSG00000023800.15	Tiam2	213.437	8.28113e-06	0.00144269	0.42434
ENSMUSG00000005442.13	Cic	578.962	0.27255	0.174992	0.0206915	ENSMUSG00000031839.7	Hsbp1	354.779	-8.28078e-06	0.00144266	0.424402
ENSMUSG00000028893.8	Sesn2	106.02	0.435525	0.279846	0.0207246	ENSMUSG00000020115.3	Tbk1	213.789	8.2789e-06	0.00144268	0.424464
ENSMUSG00000024383.9	Map3k2	520.421	0.261863	0.168269	0.0207576	ENSMUSG00000107728.1	Gm38910	72.0013	8.27547e-06	0.00144269	0.424526
ENSMUSG00000020898.18	Ctc1	119.843	0.42075	0.270421	0.0207906	ENSMUSG00000025512.15	Chid1	784.417	8.27512e-06	0.00144269	0.424588
ENSMUSG00000022793.17	B4galt4	285.792	0.565389	0.363467	0.0208236	ENSMUSG00000030872.14	Gga2	461.806	8.27142e-06	0.00144267	0.424649
ENSMUSG00000059495.14	Arhgef12	1923.37	0.25797	0.165852	0.0208565	ENSMUSG00000057691.8	Zfp746	208.418	8.26601e-06	0.00144268	0.424711
ENSMUSG00000046330.10	Rpl37a	1520.48	-0.403966	0.259722	0.0208894	ENSMUSG00000027109.16	Sp3	457.179	-8.25829e-06	0.00144265	0.424772
ENSMUSG00000028964.14	Park7	505.02	-0.56433	0.362934	0.0209223	ENSMUSG00000072915.3	Gm12258	111.115	8.25818e-06	0.00144268	0.424834
ENSMUSG00000029578.15	Wipi2	640.974	0.260183	0.167365	0.0209552	ENSMUSG00000022510.14	Trp63	194.243	8.25521e-06	0.00144269	0.424895
ENSMUSG00000037916.14	Ndufv1	489.504	-0.496209	0.31943	0.0209881	ENSMUSG00000039985.14	Sinhcaf	126.333	-8.25027e-06	0.00144268	0.424956
ENSMUSG00000006342.15	Susd2	366.883	-0.543882	0.350145	0.0210209	ENSMUSG00000001786.14	Fbxo7	122.556	8.24846e-06	0.00144268	0.425017
ENSMUSG00000020160.18	Meis1	392.431	-0.299179	0.192616	0.0210538	ENSMUSG00000053329.7	Gatd3a	316.798	-8.2458e-06	0.00144269	0.425078
ENSMUSG00000047591.5	Mafa	25.8892	-1.39098	0.895668	0.0210866	ENSMUSG00000034343.14	Ube2f	244.298	-8.2443e-06	0.00144267	0.425139
ENSMUSG00000033917.15	Gde1	186.51	0.524366	0.337668	0.0211193	ENSMUSG00000041444.14	Arhgap32	975.851	8.23524e-06	0.00144266	0.4252
ENSMUSG00000030527.15	Crtc3	227.269	-0.326913	0.210525	0.021152	ENSMUSG00000025270.13	Alas2	65.4871	8.23463e-06	0.00144269	0.42526
ENSMUSG00000020657.16	Dnajc27	132.177	-0.863007	0.555993	0.0211847	ENSMUSG00000003813.15	Rad23a	339.491	-8.23123e-06	0.00144268	0.425321
ENSMUSG00000046671.18	Mtfr1l	393.164	-0.364897	0.235188	0.0212175	ENSMUSG00000029291.11	Rufy3	377.026	8.23008e-06	0.00144267	0.425381
ENSMUSG00000018796.13	Acsl1	1235.82	-0.275885	0.178047	0.0212503	ENSMUSG00000044952.5	Kctd21	93.5399	8.21638e-06	0.00144269	0.425442
ENSMUSG00000063953.3	Amd2	44.8658	-1.19793	0.773413	0.0212832	ENSMUSG00000014606.14	Slc25a11	546.441	-8.21563e-06	0.00144268	0.425502
ENSMUSG00000021583.7	Erap1	374.684	-0.391391	0.252813	0.0213161	ENSMUSG00000027984.8	Hadh	388.662	-8.21519e-06	0.00144268	0.425562
ENSMUSG00000002968.9	Med25	278.431	0.321361	0.207634	0.021349	ENSMUSG00000038909.16	Kat7	303.124	8.21487e-06	0.00144267	0.425622
ENSMUSG00000063052.9	Lrrc40	105.03	-0.440409	0.28471	0.0213819	ENSMUSG00000039205.16	Ciz1	377.758	8.20469e-06	0.00144266	0.425682
ENSMUSG00000040322.10	Slc25a24	158.512	-0.571389	0.36964	0.0214149	ENSMUSG00000038690.15	Atp5j2	557.446	-8.20027e-06	0.00144269	0.425742
ENSMUSG00000021238.11	Aldh6a1	1616.34	-0.372268	0.240934	0.0214479	ENSMUSG00000024969.15	Mark2	563.798	8.19595e-06	0.00144268	0.425801
ENSMUSG00000055884.8	Fancm	122.985	0.476645	0.308551	0.0214808	ENSMUSG00000049470.13	Aff4	2395.91	8.19514e-06	0.00144266	0.425861
ENSMUSG00000052656.12	Rnf103	556.971	-0.495524	0.320922	0.0215138	ENSMUSG00000034557.14	Zfyve9	407.69	-8.19264e-06	0.00144269	0.425921
ENSMUSG00000054619.7	Mettl7a1	487.336	-0.26941	0.174566	0.0215468	ENSMUSG00000020844.6	Nxn	333.673	-8.19179e-06	0.00144269	0.42598
ENSMUSG00000029781.7	Fkbp9	694.437	-0.269267	0.174507	0.0215798	ENSMUSG00000024290.9	Rock1	877.937	8.18924e-06	0.00144265	0.426039
ENSMUSG00000061740.8	Cyp2d22	69.0184	0.605686	0.392892	0.0216128	ENSMUSG00000039956.9	Mrap	47.7575	8.18596e-06	0.0014427	0.426099
ENSMUSG00000035161.7	Ints6	825.331	-0.414985	0.269236	0.0216459	ENSMUSG00000056629.16	Fkbp2	472.859	8.17225e-06	0.00144268	0.426158
ENSMUSG00000030917.13	Tmem159	292.395	0.302265	0.196123	0.0216789	ENSMUSG00000026107.11	Nabp1	173.983	8.17077e-06	0.0014427	0.426217
ENSMUSG00000034168.7	Irf2bpl	246.697	0.322656	0.209569	0.021712	ENSMUSG00000020057.2	Dram1	58.3839	8.16525e-06	0.00144269	0.426276
ENSMUSG00000031706.7	Rfx1	93.1301	0.411781	0.267543	0.0217451	ENSMUSG00000021242.9	Npc2	1131.18	-8.15522e-06	0.00144267	0.426335
ENSMUSG00000035498.10	Cdcp1	330.969	0.422548	0.274541	0.0217781	ENSMUSG00000001506.10	Col1a1	1415.89	8.15528e-06	0.00144269	0.426394
ENSMUSG00000055531.12	Cpsf6	672.954	0.233877	0.151997	0.0218111	ENSMUSG00000020738.16	Sumo2	610.25	-8.14736e-06	0.00144267	0.426452
ENSMUSG00000020354.15	Sgcd	135.864	-0.556598	0.361829	0.0218441	ENSMUSG00000020255.8	D10Wsu102e	519.002	-8.14386e-06	0.00144268	0.426511
ENSMUSG00000022698.17	Naa50	650.927	-0.385265	0.250571	0.0218772	ENSMUSG00000026361.9	Cdc73	881.198	8.14293e-06	0.00144269	0.426569
ENSMUSG00000079038.3	D130040H23Rik	61.2295	0.960184	0.624571	0.0219102	ENSMUSG00000005981.11	Trap1	402.878	-8.14119e-06	0.00144267	0.426628
ENSMUSG00000046603.16	Tcaim	87.5605	-0.655231	0.426285	0.0219431	ENSMUSG00000024048.15	Myl12a	510.278	-8.14037e-06	0.00144269	0.426686
ENSMUSG00000049791.4	Fzd4	355.431	-0.437772	0.285273	0.0219763	ENSMUSG00000050052.12	Tdrp	54.3688	-8.13693e-06	0.0014427	0.426744
ENSMUSG00000034342.9	Cbl	702.976	0.251075	0.163839	0.0220096	ENSMUSG00000026926.14	Pmpca	422.986	-8.13646e-06	0.00144267	0.426802
ENSMUSG00000050520.4	Cldn8	704.381	0.595457	0.388789	0.022043	ENSMUSG00000042197.13	Zfp451	539.66	-8.13601e-06	0.00144267	0.42686
ENSMUSG00000096795.4	Zfp433	46.2818	-0.673308	0.439729	0.0220764	ENSMUSG00000032579.14	Hemk1	62.0141	-8.13365e-06	0.00144269	0.426918
ENSMUSG00000093674.7	Rpl41	2519.2	-0.298792	0.195147	0.0221097	ENSMUSG00000014470.4	Rnf166	124.322	-8.13149e-06	0.00144268	0.426976
ENSMUSG00000015702.13	Anxa9	107.207	1.30337	0.851525	0.022143	ENSMUSG00000020044.13	Timp3	1187.51	-8.13136e-06	0.00144269	0.427034
ENSMUSG00000022255.16	Mtdh	794.284	-0.331536	0.216607	0.0221762	ENSMUSG00000091405.2	H4c14	94.6027	8.12868e-06	0.00144269	0.427091
ENSMUSG00000016528.10	Mapkapk2	514.613	-0.455021	0.297287	0.0222094	ENSMUSG00000030934.9	Oat	966.016	8.12761e-06	0.00144265	0.427149
ENSMUSG00000035093.16	Secisbp2l	1014.68	0.211025	0.137893	0.0222426	ENSMUSG00000027257.13	Pacsin3	417.993	-8.12309e-06	0.0014427	0.427206
ENSMUSG00000032594.11	Ip6k1	633.092	0.218329	0.142867	0.0222759	ENSMUSG00000054146.8	Krt15	561.903	8.1203e-06	0.0014427	0.427264
ENSMUSG00000041895.15	Wipi1	488.517	0.290323	0.190027	0.0223092	ENSMUSG00000027677.17	Ttc14	629.923	8.11895e-06	0.00144266	0.427321
ENSMUSG00000033885.15	Pxk	174.837	0.417557	0.273436	0.0223425	ENSMUSG00000057604.9	Lmcd1	267.35	-8.11507e-06	0.0014427	0.427378
ENSMUSG00000022940.17	Pigp	111.897	-0.783397	0.513112	0.0223758	ENSMUSG00000030878.11	Cdr2	134.658	8.11278e-06	0.00144268	0.427435
ENSMUSG00000022550.18	Adck5	221.434	0.324468	0.212542	0.0224091	ENSMUSG00000034667.8	Xpot	548.259	8.10879e-06	0.00144268	0.427492
ENSMUSG00000053580.16	Tanc2	921.134	0.565731	0.370679	0.0224423	ENSMUSG00000025780.7	Itih5	813.868	8.10157e-06	0.00144269	0.427549
ENSMUSG00000020671.9	Rab10	944.175	-0.393677	0.257955	0.0224756	ENSMUSG00000030029.14	Lrig1	219.251	-8.10141e-06	0.00144269	0.427606
ENSMUSG00000031209.14	Heph	217.919	1.00026	0.655909	0.0225088	ENSMUSG00000029826.14	Zc3hav1	523.573	8.10042e-06	0.00144265	0.427663
ENSMUSG00000026335.16	Pam	1004.41	-0.226043	0.148405	0.0225422	ENSMUSG00000074527.11	Gm14296	193.54	-8.09334e-06	0.00144269	0.427719
ENSMUSG00000041685.16	Fcho2	539.33	0.32017	0.210255	0.0225756	ENSMUSG00000040365.14	Trim41	292.827	-8.09295e-06	0.00144268	0.427776
ENSMUSG00000003617.16	Cp	537.225	0.328407	0.215754	0.022609	ENSMUSG00000001248.15	Gramd1a	346.97	-8.09039e-06	0.00144269	0.427832
ENSMUSG00000040225.15	Prrc2c	2539.2	0.211252	0.138803	0.0226424	ENSMUSG00000020423.6	Btg2	565.903	8.08945e-06	0.00144268	0.427889
ENSMUSG00000039419.17	Cntnap2	181.976	-1.12426	0.738947	0.0226757	ENSMUSG00000003437.14	Paf1	256.54	-8.08481e-06	0.00144268	0.427945
ENSMUSG00000034664.13	Itga2b	15.2882	1.10731	0.728278	0.0227091	ENSMUSG00000026374.14	Tsn	344.307	-8.08407e-06	0.00144268	0.428001
ENSMUSG00000026112.7	Coa5	491.93	-0.280974	0.184832	0.0227425	ENSMUSG00000022052.9	Ppp2r2a	293.055	8.07744e-06	0.00144268	0.428057
ENSMUSG00000027663.12	Zmat3	354.889	0.401723	0.264395	0.0227759	ENSMUSG00000038880.13	Mrps34	155.717	-8.07654e-06	0.00144268	0.428113
ENSMUSG00000001280.13	Sp1	840.592	0.215116	0.141597	0.0228093	ENSMUSG00000009907.17	Vps4b	553.933	8.06784e-06	0.00144266	0.428169
ENSMUSG00000021708.17	Rasgrf2	256.344	1.093	0.719467	0.0228426	ENSMUSG00000033021.16	Gmppa	433.859	8.04961e-06	0.00144268	0.428225
ENSMUSG00000019478.16	Rab4a	145.681	0.349613	0.230136	0.0228759	ENSMUSG00000078700.10	D030028A08Rik	91.053	8.04894e-06	0.00144269	0.428281
ENSMUSG00000092274.3	Neat1	24757.3	-0.559827	0.368603	0.0229091	ENSMUSG00000069089.8	Cdk7	171.696	-8.04697e-06	0.00144267	0.428336
ENSMUSG00000074207.10	Adh1	1013.87	0.368904	0.243053	0.0229424	ENSMUSG00000022358.7	Fbxo32	2110.1	-8.02701e-06	0.00144269	0.428392
ENSMUSG00000021273.11	Fdft1	322.628	-0.371556	0.244829	0.0229757	ENSMUSG00000031059.9	Ndufb11	450.876	-8.0267e-06	0.00144269	0.428447
ENSMUSG00000031024.13	St5	488.811	0.305586	0.201483	0.023009	ENSMUSG00000084708.1	Gm22988	2275.48	8.02355e-06	0.00144269	0.428503
ENSMUSG00000017390.15	Aldoc	50.7508	-0.565068	0.372584	0.0230423	ENSMUSG00000037062.13	Sh3glb1	876.813	-8.02346e-06	0.00144268	0.428558
ENSMUSG00000007892.8	Rplp1	2598.97	-0.386577	0.254976	0.0230755	ENSMUSG00000060860.8	Ube2s	274.446	-8.02059e-06	0.00144267	0.428613
ENSMUSG00000019822.12	Smpd2	159.807	0.362202	0.238966	0.0231088	ENSMUSG00000067212.8	H2-T23	436.314	8.01841e-06	0.00144266	0.428668
ENSMUSG00000004364.14	Cul3	908.254	-0.372557	0.245904	0.023142	ENSMUSG00000045639.14	Zfp629	224.746	-8.0158e-06	0.00144267	0.428723
ENSMUSG00000053411.16	Cbx7	342.735	0.335383	0.221458	0.0231753	ENSMUSG00000026655.15	Fam107b	242.792	-8.01358e-06	0.00144268	0.428778
ENSMUSG00000044477.12	Zfand3	395.995	-0.285844	0.188754	0.0232085	ENSMUSG00000044894.14	Uqcrq	343.599	-8.00979e-06	0.00144269	0.428833
ENSMUSG00000022814.6	Umps	52.0298	0.616603	0.40732	0.0232417	ENSMUSG00000042350.13	Arel1	366.007	-8.00428e-06	0.00144268	0.428888
ENSMUSG00000008668.15	Rps18	2164.54	-0.444809	0.293906	0.0232749	ENSMUSG00000031360.14	Ctps2	159.398	-8.00097e-06	0.00144268	0.428943
ENSMUSG00000032324.11	Tspan3	357.38	-0.48135	0.31811	0.0233081	ENSMUSG00000013701.13	Timm23	458.237	-7.98992e-06	0.00144269	0.428997
ENSMUSG00000040550.17	Otud6b	250.391	-0.369778	0.244376	0.0233413	ENSMUSG00000024594.9	Prrc1	626.311	7.98933e-06	0.00144268	0.429052
ENSMUSG00000025393.12	Atp5b	4014.13	-0.437069	0.288971	0.0233744	ENSMUSG00000071076.6	Jund	213.663	7.98744e-06	0.00144268	0.429106
ENSMUSG00000033382.15	Trappc8	482.356	-0.245827	0.162532	0.0234075	ENSMUSG00000024754.13	Cemip2	341.067	-7.97822e-06	0.00144268	0.42916
ENSMUSG00000050821.14	Fam131a	78.9625	-0.711511	0.470699	0.0234406	ENSMUSG00000028468.15	Rgp1	344.695	7.97776e-06	0.00144268	0.429215
ENSMUSG00000025026.15	Add3	968.356	0.242344	0.160328	0.0234737	ENSMUSG00000037286.15	Stag1	480.187	-7.97748e-06	0.00144266	0.429269
ENSMUSG00000034189.5	Hsdl1	259.568	-0.278359	0.184322	0.0235069	ENSMUSG00000026181.13	Ppm1f	167.73	-7.97696e-06	0.00144268	0.429323
ENSMUSG00000020794.13	Ube2g1	325.772	-0.466262	0.308819	0.02354	ENSMUSG00000022698.17	Naa50	754.453	-7.97278e-06	0.00144268	0.429377
ENSMUSG00000038481.13	Cdk19	653.559	-0.582665	0.386097	0.0235732	ENSMUSG00000021493.15	Pdlim7	484.699	-7.96664e-06	0.00144269	0.429431
ENSMUSG00000061665.7	Cd2ap	1419.94	0.208926	0.138469	0.0236063	ENSMUSG00000006494.11	Pdk1	420.591	-7.96502e-06	0.00144268	0.429485
ENSMUSG00000020321.16	Mdh1	1307.81	-0.326614	0.216477	0.0236394	ENSMUSG00000036943.9	Rab8b	159.994	7.96247e-06	0.00144269	0.429538
ENSMUSG00000031137.17	Fgf13	26.7265	-0.918282	0.608938	0.0236726	ENSMUSG00000036249.16	Rbm43	70.5116	7.95785e-06	0.00144269	0.429592
ENSMUSG00000070780.11	Rbm47	989.892	0.424335	0.281472	0.0237057	ENSMUSG00000091337.3	Eid1	463.626	-7.95526e-06	0.00144269	0.429646
ENSMUSG00000030088.15	Aldh1l1	127.123	-0.411156	0.272989	0.0237389	ENSMUSG00000074698.10	Csnk2a1	1142.44	-7.95401e-06	0.00144266	0.429699
ENSMUSG00000091264.3	Smim13	161.938	-0.428214	0.284336	0.0237721	ENSMUSG00000052062.14	Pard3b	231.148	7.95316e-06	0.00144267	0.429753
ENSMUSG00000028211.11	Trp53inp1	498.787	0.583669	0.387756	0.0238053	ENSMUSG00000026260.12	Ndufa10	476.915	-7.94996e-06	0.00144269	0.429806
ENSMUSG00000026819.15	Slc25a25	123.109	0.365138	0.242601	0.0238384	ENSMUSG00000037458.15	Azin1	1121.52	7.94458e-06	0.00144268	0.429859
ENSMUSG00000107390.1	Gm43323	152.372	0.367856	0.244513	0.0238716	ENSMUSG00000024251.10	Thada	298.267	-7.93751e-06	0.00144267	0.429912
ENSMUSG00000052917.15	Senp7	201.558	0.327816	0.217939	0.0239048	ENSMUSG00000004455.16	Ppp1cc	807.818	-7.93395e-06	0.00144268	0.429965
ENSMUSG00000105358.1	Gm43099	115.464	0.750364	0.498973	0.0239379	ENSMUSG00000058301.8	Upf1	472.214	7.92986e-06	0.00144267	0.430018
ENSMUSG00000021987.9	Mtmr6	393.585	-0.339497	0.225787	0.023971	ENSMUSG00000050565.16	Tor1aip2	843.496	-7.92349e-06	0.00144265	0.430071
ENSMUSG00000019715.14	Gle1	273.156	0.397208	0.264178	0.024004	ENSMUSG00000044792.7	Isca1	537.42	-7.91853e-06	0.00144268	0.430124
ENSMUSG00000062995.12	Ica1	343.296	0.300884	0.200201	0.0240371	ENSMUSG00000031732.12	Phlpp2	106.671	7.9161e-06	0.00144269	0.430177
ENSMUSG00000036450.4	Hif1an	546.877	-0.330738	0.220371	0.0240703	ENSMUSG00000021253.7	Tgfb3	274.223	7.91158e-06	0.00144269	0.43023
ENSMUSG00000021981.10	Cab39l	1120.76	-0.421264	0.280924	0.0241036	ENSMUSG00000042622.14	Maff	21.839	7.904e-06	0.0014427	0.430282
ENSMUSG00000084786.9	Ubl5	288.615	-0.40492	0.270047	0.0241369	ENSMUSG00000020368.15	Canx	4441.1	7.90274e-06	0.00144266	0.430335
ENSMUSG00000049775.16	Tmsb4x	1573.8	0.247672	0.165213	0.0241701	ENSMUSG00000029207.16	Apbb2	317.848	7.89564e-06	0.00144268	0.430387
ENSMUSG00000025404.15	R3hdm2	422.962	0.329055	0.219729	0.0242035	ENSMUSG00000020288.13	Ahsa2	218.974	7.88909e-06	0.00144268	0.430439
ENSMUSG00000061589.14	Dot1l	206.9	0.362197	0.241918	0.0242368	ENSMUSG00000055044.12	Pdlim1	253.635	-7.88805e-06	0.00144269	0.430492
ENSMUSG00000022358.7	Fbxo32	1992.77	-0.5258	0.351664	0.0242703	ENSMUSG00000025246.13	Tbl1x	717.678	7.88475e-06	0.00144265	0.430544
ENSMUSG00000019368.13	Sec14l4	210.196	-0.740907	0.495616	0.0243038	ENSMUSG00000014496.8	Ankrd28	448.965	-7.88128e-06	0.00144267	0.430596
ENSMUSG00000028648.13	Ndufs5	189.367	-0.674744	0.451401	0.0243372	ENSMUSG00000028757.4	Ddost	1177.67	7.88053e-06	0.00144266	0.430648
ENSMUSG00000018362.14	Kpna2	233.405	-0.452983	0.303391	0.0243707	ENSMUSG00000028690.4	Mmachc	95.4463	-7.8783e-06	0.00144269	0.4307
ENSMUSG00000025068.8	Gsto1	151.757	-0.330109	0.221107	0.0244042	ENSMUSG00000019842.6	Traf3ip2	404.445	-7.87254e-06	0.00144268	0.430752
ENSMUSG00000026790.19	Odf2	323.388	0.261928	0.175632	0.0244379	ENSMUSG00000002324.8	Rec8	121.866	7.86923e-06	0.00144269	0.430804
ENSMUSG00000038630.8	Zkscan16	75.5594	0.645677	0.43458	0.024472	ENSMUSG00000028788.14	Ptp4a2	1512.32	-7.86805e-06	0.00144269	0.430855
ENSMUSG00000021094.10	Dhrs7	247.491	-0.400248	0.269528	0.0245062	ENSMUSG00000026110.15	Mgat4a	275.157	7.86518e-06	0.0014427	0.430907
ENSMUSG00000063316.13	Rpl27	843.259	-0.458815	0.308983	0.0245403	ENSMUSG00000021978.9	Extl3	576.175	7.86264e-06	0.00144268	0.430959
ENSMUSG00000008348.9	Ubc	3052.28	-0.36806	0.24806	0.0245744	ENSMUSG00000020792.15	Exoc7	449.214	-7.85868e-06	0.00144268	0.43101
ENSMUSG00000029229.8	Chic2	189.51	0.30562	0.205993	0.0246086	ENSMUSG00000022761.12	Lztr1	408.345	-7.85835e-06	0.00144268	0.431061
ENSMUSG00000020521.7	Rnft1	200.058	-0.375126	0.252892	0.0246427	ENSMUSG00000054808.15	Actn4	1679.31	7.85687e-06	0.00144267	0.431113
ENSMUSG00000063019.5	Manbal	136.216	-0.503374	0.33943	0.0246768	ENSMUSG00000037720.16	Tmem33	398.152	7.85427e-06	0.00144268	0.431164
ENSMUSG00000001211.15	Agpat3	869.836	-0.325684	0.219627	0.0247108	ENSMUSG00000032046.15	Abhd12	1097.23	7.85292e-06	0.00144268	0.431215
ENSMUSG00000022848.8	Slc49a4	238.297	-0.40717	0.274768	0.024745	ENSMUSG00000029718.14	Pcolce	300.357	7.85197e-06	0.00144268	0.431266
ENSMUSG00000107304.1	Gm43775	104.1	0.448185	0.302773	0.0247792	ENSMUSG00000067942.6	Zfp160	126.233	-7.84931e-06	0.00144268	0.431317
ENSMUSG00000002658.9	Gtf2f1	145.221	-0.354075	0.239242	0.0248134	ENSMUSG00000005615.15	Pcyt1a	432.291	-7.84516e-06	0.00144268	0.431368
mt-Rnr2	mt-Rnr2	248683	-0.224371	0.151604	0.0248475	ENSMUSG00000014294.4	Ndufa2	239.805	7.83416e-06	0.00144268	0.431419
ENSMUSG00000027936.18	Crtc2	109.394	0.405485	0.27409	0.0248817	ENSMUSG00000034354.17	Mtmr3	739.245	-7.83044e-06	0.00144266	0.43147
ENSMUSG00000039623.13	Ap5z1	116.925	0.409498	0.276864	0.0249158	ENSMUSG00000029309.7	Sparcl1	2261.6	-7.82827e-06	0.0014427	0.431521
ENSMUSG00000037458.15	Azin1	997.686	0.256056	0.173212	0.02495	ENSMUSG00000035266.16	Helq	49.6858	7.82734e-06	0.00144269	0.431571
ENSMUSG00000018166.8	Erbb3	784.126	0.23992	0.162297	0.0249841	ENSMUSG00000030541.16	Idh2	423.641	-7.8245e-06	0.00144268	0.431622
ENSMUSG00000038803.7	Ost4	328.126	-0.292011	0.197546	0.0250181	ENSMUSG00000034893.9	Cog3	373.893	7.82113e-06	0.00144267	0.431672
ENSMUSG00000035944.17	Ttc38	265.208	0.319148	0.215932	0.0250522	ENSMUSG00000059263.9	Usp47	1446.3	-7.81846e-06	0.00144268	0.431723
ENSMUSG00000043998.10	Mgat2	399.316	0.332537	0.225079	0.0250862	ENSMUSG00000038437.11	Mllt6	721.819	-7.81818e-06	0.00144265	0.431773
ENSMUSG00000019066.13	Rab3d	1506.47	-0.376415	0.254925	0.0251203	ENSMUSG00000026305.15	Lrrfip1	856.185	-7.81397e-06	0.00144268	0.431823
ENSMUSG00000022641.15	Bbx	771.8	0.270179	0.183085	0.0251544	ENSMUSG00000021413.9	Prpf4b	1096.93	7.80669e-06	0.00144264	0.431873
ENSMUSG00000051469.14	Zfp24	259.464	-0.327281	0.222152	0.0251887	ENSMUSG00000039354.16	Smarcal1	174.197	7.8016e-06	0.00144267	0.431923
ENSMUSG00000027630.13	Tbl1xr1	452.005	-0.303971	0.206452	0.0252231	ENSMUSG00000026043.18	Col3a1	5436.83	7.79839e-06	0.00144268	0.431973
ENSMUSG00000026131.20	Dst	6051.31	-0.240184	0.163153	0.0252574	ENSMUSG00000027799.12	Nbea	1016.5	-7.79692e-06	0.00144266	0.432023
ENSMUSG00000030272.15	Camk1	201.02	0.359373	0.244316	0.0252918	ENSMUSG00000071054.12	Safb	625.398	-7.79442e-06	0.00144266	0.432073
ENSMUSG00000029602.11	Rasal1	26.4592	1.31539	0.894744	0.0253262	ENSMUSG00000021606.8	Ndufs6	241.907	-7.78566e-06	0.00144269	0.432123
ENSMUSG00000015961.8	Adss	254.935	0.302907	0.206143	0.0253606	ENSMUSG00000003348.10	Mob3a	113.702	7.78512e-06	0.00144269	0.432173
ENSMUSG00000041268.17	Dmxl2	496.84	-0.347285	0.236409	0.0253951	ENSMUSG00000000751.13	Rpa1	467.111	-7.78338e-06	0.00144268	0.432222
ENSMUSG00000028468.15	Rgp1	329.881	0.312218	0.212564	0.0254295	ENSMUSG00000057666.18	Gapdh	8166.95	-7.78122e-06	0.0014427	0.432272
ENSMUSG00000004071.13	Cdip1	389.695	-0.280847	0.191309	0.0254639	ENSMUSG00000029632.7	Ndufa4	659.58	-7.77936e-06	0.00144269	0.432321
ENSMUSG00000004056.15	Akt2	597.168	-0.350848	0.238995	0.0254983	ENSMUSG00000026179.14	Pnkd	210.229	-7.77642e-06	0.00144267	0.432371
ENSMUSG00000030979.13	Uros	115.491	-0.416151	0.283675	0.0255327	ENSMUSG00000019505.7	Ubb	6513.2	7.76107e-06	0.00144267	0.43242
ENSMUSG00000078784.8	Rbis	192.803	-0.406609	0.277342	0.0255672	ENSMUSG00000043535.13	Setx	1306.81	7.75406e-06	0.00144268	0.432469
ENSMUSG00000005672.12	Kit	118.74	0.92971	0.634446	0.0256017	ENSMUSG00000064702.1	Gm24950	712.128	-7.75078e-06	0.00144266	0.432519
ENSMUSG00000040843.10	Tiprl	192.277	0.301085	0.205539	0.0256362	ENSMUSG00000036278.7	Macrod1	141.074	-7.75007e-06	0.00144269	0.432568
ENSMUSG00000042659.15	Arrdc4	262.122	0.385996	0.263537	0.0256706	mt-Nd6	mt-Nd6	1340.22	-7.74857e-06	0.00144268	0.432617
ENSMUSG00000022949.9	Clic6	52.8932	1.24759	0.851973	0.0257051	ENSMUSG00000035517.17	Tdrd7	264.843	7.74631e-06	0.00144269	0.432666
ENSMUSG00000032777.9	Gtf3c1	719.436	0.227115	0.155142	0.0257395	ENSMUSG00000033182.12	Kbtbd12	66.4378	-7.74633e-06	0.0014427	0.432715
ENSMUSG00000027951.16	Adar	276.485	0.318489	0.217801	0.0257741	ENSMUSG00000041297.8	Cdk13	565.431	7.73946e-06	0.00144267	0.432764
ENSMUSG00000037876.17	Jmjd1c	1329.43	0.271232	0.185518	0.0258086	ENSMUSG00000009079.16	Ewsr1	1190.24	-7.72431e-06	0.00144266	0.432812
ENSMUSG00000038648.5	Creb3l2	919.17	0.396898	0.271481	0.0258431	ENSMUSG00000031065.14	Cdk16	646.539	7.72108e-06	0.00144267	0.432861
ENSMUSG00000030057.15	Cnbp	1270.03	-0.391698	0.268036	0.0258776	ENSMUSG00000031673.6	Cdh11	161.984	7.71632e-06	0.00144268	0.43291
ENSMUSG00000048234.13	Rnf149	557.423	0.272634	0.186565	0.025912	ENSMUSG00000023861.17	Mpc1	429.709	-7.71518e-06	0.00144269	0.432958
ENSMUSG00000024799.16	Tm7sf2	90.7217	-0.473149	0.323783	0.0259464	ENSMUSG00000042569.13	Dhrs7b	86.2118	-7.71133e-06	0.00144269	0.433007
ENSMUSG00000049493.13	Pls1	141.373	-0.894514	0.612135	0.0259807	ENSMUSG00000020283.5	Pex13	213.847	7.70827e-06	0.00144268	0.433055
ENSMUSG00000028811.11	Yars	374.208	0.273581	0.187256	0.0260151	ENSMUSG00000062078.15	Qk	1108.82	-7.70714e-06	0.00144268	0.433103
ENSMUSG00000062169.13	Cnih4	116.613	-0.453606	0.310494	0.0260493	ENSMUSG00000039735.16	Fnbp1l	466.301	7.70497e-06	0.00144269	0.433152
ENSMUSG00000022475.19	Hdac7	210.414	0.36879	0.25244	0.0260836	ENSMUSG00000073422.11	H2-Ke6	160.358	7.70387e-06	0.00144267	0.4332
ENSMUSG00000021477.9	Ctsl	776.925	-0.265914	0.182062	0.0261178	ENSMUSG00000032114.9	Slc37a4	205.654	-7.70297e-06	0.0014427	0.433248
ENSMUSG00000036550.16	Cnot1	1538.51	0.279619	0.191604	0.0261521	ENSMUSG00000021820.18	Camk2g	507.581	-7.70227e-06	0.00144269	0.433296
ENSMUSG00000032306.14	Mpi	218.004	-0.322163	0.220767	0.0261863	ENSMUSG00000021549.14	Rasa1	366.527	-7.70045e-06	0.00144267	0.433344
ENSMUSG00000053436.15	Mapk14	451.458	-0.269614	0.184786	0.0262205	ENSMUSG00000065954.11	Tacc1	820.214	7.69803e-06	0.00144265	0.433392
ENSMUSG00000028458.12	Tesk1	184.308	-0.319194	0.218808	0.0262547	ENSMUSG00000022900.14	Ildr1	265.44	-7.69427e-06	0.00144268	0.43344
ENSMUSG00000020823.16	Sec14l1	991.07	0.225443	0.154707	0.026289	ENSMUSG00000054387.13	Mdm4	1037.51	7.69209e-06	0.00144264	0.433487
ENSMUSG00000005893.14	Nr2c2	642.801	-0.226325	0.155328	0.0263233	ENSMUSG00000005510.9	Ndufs3	355.276	-7.69181e-06	0.00144269	0.433535
ENSMUSG00000016427.7	Ndufa1	357.538	-0.369059	0.253613	0.0263577	ENSMUSG00000030654.9	Arl6ip1	310.465	7.68587e-06	0.00144268	0.433583
ENSMUSG00000073702.11	Rpl31	1814.97	-0.336182	0.231038	0.0263921	ENSMUSG00000024422.14	Dhx16	413.625	7.67457e-06	0.00144268	0.43363
ENSMUSG00000029577.13	Ube3b	445.836	-0.279602	0.192183	0.0264264	ENSMUSG00000031503.13	Col4a2	1283.91	7.6746e-06	0.00144269	0.433678
ENSMUSG00000059005.13	Hnrnpa3	1515.82	0.325159	0.223591	0.0264607	ENSMUSG00000005682.9	Pan2	266.47	7.67144e-06	0.00144267	0.433725
ENSMUSG00000041961.14	Znrf3	233.554	0.350536	0.241068	0.0264951	ENSMUSG00000084128.10	Esrp2	389.344	7.67031e-06	0.00144268	0.433773
ENSMUSG00000022074.6	Tnfrsf10b	28.1726	0.905472	0.622803	0.0265294	ENSMUSG00000038203.18	Hoxa13	121.827	7.66986e-06	0.00144269	0.43382
ENSMUSG00000005580.11	Adcy9	335.579	-0.386256	0.265697	0.0265636	ENSMUSG00000037475.15	Thoc2	1278.29	-7.66816e-06	0.00144267	0.433867
ENSMUSG00000080316.11	Spaca6	278.25	0.258823	0.178122	0.0265979	ENSMUSG00000009905.5	Kdsr	214.139	7.66587e-06	0.00144268	0.433914
ENSMUSG00000048612.16	Myof	655.884	0.553034	0.380631	0.0266321	ENSMUSG00000071654.6	Uqcc3	139.13	-7.66239e-06	0.00144269	0.433961
ENSMUSG00000021109.13	Hif1a	483.964	0.250514	0.172435	0.0266663	ENSMUSG00000042608.15	Stk40	224.44	-7.66175e-06	0.00144268	0.434008
ENSMUSG00000084708.1	Gm22988	1816.7	-0.541617	0.373187	0.0267006	ENSMUSG00000033096.7	Apmap	274.028	-7.66143e-06	0.00144266	0.434055
ENSMUSG00000039067.5	Psmd7	484.63	-0.349849	0.241116	0.0267349	ENSMUSG00000040952.16	Rps19	1327.38	7.65934e-06	0.00144268	0.434102
ENSMUSG00000009927.9	Rps25	1770.07	-0.401633	0.276813	0.0267691	ENSMUSG00000025651.14	Uqcrc1	908.162	-7.6584e-06	0.00144269	0.434149
ENSMUSG00000027684.16	Mecom	323.958	1.05104	0.724452	0.0268033	ENSMUSG00000025085.16	Ablim1	695.023	-7.65825e-06	0.00144267	0.434196
ENSMUSG00000018286.6	Psmb6	501.902	-0.330628	0.228125	0.0268376	ENSMUSG00000025586.17	Cpeb1	93.2971	-7.6576e-06	0.00144269	0.434242
ENSMUSG00000053877.12	Srcap	1228.62	0.24102	0.166374	0.0268719	ENSMUSG00000035673.10	Sbno2	461.229	7.65712e-06	0.00144266	0.434289
ENSMUSG00000022336.3	Eif3e	552.583	-0.346938	0.239539	0.0269062	ENSMUSG00000042515.13	Pwwp3b	67.9038	-7.65605e-06	0.00144269	0.434335
ENSMUSG00000070531.4	Wfdc6b	9.09542	1.9298	1.3328	0.0269405	ENSMUSG00000091345.9	Col6a5	424.064	-7.65575e-06	0.00144269	0.434382
ENSMUSG00000031438.11	Rnf128	474.838	0.269017	0.18587	0.0269748	ENSMUSG00000028849.17	Map7d1	320.918	7.64908e-06	0.00144268	0.434428
ENSMUSG00000041920.14	Slc16a6	190.342	0.832739	0.575359	0.0270091	ENSMUSG00000005103.12	Wdr1	1194.75	7.64842e-06	0.00144266	0.434475
ENSMUSG00000053192.9	Mllt11	109.53	-0.683605	0.472367	0.0270433	ENSMUSG00000003352.14	Cacnb3	283.872	7.64762e-06	0.00144267	0.434521
ENSMUSG00000000320.10	Alox12	105.387	0.839035	0.580165	0.0270776	ENSMUSG00000034684.12	Sema3f	79.4012	7.64149e-06	0.0014427	0.434567
ENSMUSG00000031924.4	Cyb5b	1969.58	0.262044	0.181205	0.0271118	ENSMUSG00000067873.11	Htatsf1	398.713	-7.63706e-06	0.00144268	0.434613
ENSMUSG00000060636.14	Rpl35a	1147.49	-0.403194	0.278997	0.0271461	ENSMUSG00000063273.11	Naa15	521.897	-7.63475e-06	0.00144268	0.434659
ENSMUSG00000030095.10	Tmem43	212.134	-0.343131	0.237514	0.0271804	ENSMUSG00000024247.14	Pkdcc	159.267	-7.63147e-06	0.0014427	0.434705
ENSMUSG00000020608.7	Smc6	411.669	0.266588	0.184638	0.0272147	ENSMUSG00000001323.17	Srr	155.214	7.62507e-06	0.00144268	0.434751
ENSMUSG00000030301.17	Ccdc91	247.204	-0.609876	0.42264	0.027249	ENSMUSG00000079469.10	Pigb	113.597	7.6228e-06	0.00144268	0.434797
ENSMUSG00000085133.2	B930095G15Rik	163.06	0.305238	0.211703	0.0272834	ENSMUSG00000056770.15	Setd3	746.011	-7.62091e-06	0.00144267	0.434843
ENSMUSG00000028710.18	Atpaf1	130.337	-0.421994	0.292876	0.0273179	ENSMUSG00000041058.15	Wwp1	893.106	-7.62091e-06	0.00144269	0.434888
ENSMUSG00000020173.17	Cobl	232.249	-1.02348	0.71047	0.0273523	ENSMUSG00000030200.13	Bcl2l14	139.543	7.6182e-06	0.00144268	0.434934
ENSMUSG00000044229.9	Nxpe4	130.775	-0.994454	0.690512	0.0273868	ENSMUSG00000036751.7	Cox6b1	894.412	-7.60612e-06	0.00144269	0.43498
ENSMUSG00000031709.15	Tbc1d9	242.243	0.613369	0.426052	0.0274212	ENSMUSG00000028936.15	Rpl22	973.369	7.60393e-06	0.00144267	0.435025
ENSMUSG00000022370.13	Mrpl13	108.245	-0.527643	0.366628	0.0274557	ENSMUSG00000020472.14	Zkscan17	168.396	-7.60291e-06	0.00144267	0.435071
ENSMUSG00000005615.15	Pcyt1a	396.322	-0.314618	0.218641	0.0274901	ENSMUSG00000038095.15	Sbno1	1203.06	7.59711e-06	0.00144265	0.435116
ENSMUSG00000033596.5	Rfwd3	259.754	0.284112	0.197688	0.0275246	ENSMUSG00000039018.15	Mtg1	51.393	7.5968e-06	0.00144269	0.435161
ENSMUSG00000064994.1	Gm22422	95.8904	-0.87456	0.608754	0.0275592	ENSMUSG00000021268.17	Meg3	698.487	7.5967e-06	0.0014427	0.435207
ENSMUSG00000028029.11	Aimp1	241.534	-0.355505	0.247532	0.0275937	ENSMUSG00000061288.13	Taok3	387.879	7.59486e-06	0.00144267	0.435252
ENSMUSG00000034636.9	Zyg11b	708.073	-0.306197	0.213232	0.0276282	ENSMUSG00000100801.1	Gm15459	63.3173	7.5895e-06	0.00144269	0.435297
ENSMUSG00000003200.10	Sh3gl1	217.924	0.306691	0.213713	0.0276628	ENSMUSG00000014873.15	Surf2	142.388	-7.58515e-06	0.00144268	0.435342
ENSMUSG00000042308.14	Setd1a	258.029	0.468707	0.326887	0.0276974	ENSMUSG00000030602.13	Pak4	216.021	7.57867e-06	0.00144268	0.435387
ENSMUSG00000001482.15	Def8	139.341	-0.382255	0.26669	0.0277321	ENSMUSG00000019539.11	Rcn3	179.555	7.57751e-06	0.00144269	0.435432
ENSMUSG00000021213.12	Akr1c13	52.8758	-1.26024	0.879937	0.0277668	ENSMUSG00000071984.10	Fndc1	274.429	7.57731e-06	0.00144266	0.435477
ENSMUSG00000035284.10	Vps13c	854.13	-0.260562	0.181952	0.0278014	ENSMUSG00000024817.13	Uhrf2	499.017	-7.57569e-06	0.00144269	0.435522
ENSMUSG00000020538.15	Srebf1	573.644	-0.243789	0.170431	0.0278362	ENSMUSG00000037366.14	Pafah2	111.192	7.56958e-06	0.00144269	0.435566
ENSMUSG00000029840.8	Mtpn	754.495	0.232619	0.162675	0.027871	ENSMUSG00000026755.14	Arpc5l	293.57	-7.56776e-06	0.00144268	0.435611
ENSMUSG00000029050.15	Ski	492.59	0.287939	0.201392	0.0279058	ENSMUSG00000036955.16	Kif1bp	219.697	7.56564e-06	0.00144268	0.435656
ENSMUSG00000034663.13	Bmp2k	236.734	-0.328534	0.229928	0.0279406	ENSMUSG00000049225.14	Pdp1	129.496	-7.5635e-06	0.00144269	0.4357
ENSMUSG00000060657.8	Marf1	891.311	0.187839	0.131496	0.0279754	ENSMUSG00000044876.15	Zfp444	53.5512	7.55571e-06	0.0014427	0.435745
ENSMUSG00000007880.16	Arid1a	922.22	0.292192	0.204594	0.0280101	ENSMUSG00000034708.11	Grn	824.224	-7.55449e-06	0.00144266	0.435789
ENSMUSG00000025854.15	Fam20c	196.969	0.456819	0.319876	0.0280449	ENSMUSG00000039497.8	Dse	91.9801	7.55048e-06	0.00144269	0.435834
ENSMUSG00000005803.14	Sqor	308.686	-0.374183	0.262164	0.0280796	ENSMUSG00000022598.6	Psca	89.6774	7.54491e-06	0.0014427	0.435878
ENSMUSG00000030873.9	Scnn1b	80.1767	-0.552238	0.387364	0.0281145	ENSMUSG00000038871.5	Bpgm	636.392	-7.5425e-06	0.0014427	0.435922
ENSMUSG00000042208.15	0610010F05Rik	135.734	-0.562322	0.394556	0.0281494	ENSMUSG00000055670.14	Zzef1	911.78	7.54179e-06	0.00144265	0.435966
ENSMUSG00000088789.1	Scarna13	180.378	-0.384812	0.270086	0.0281843	ENSMUSG00000067235.14	H2-Q10	362.125	-7.5405e-06	0.0014427	0.43601
ENSMUSG00000031732.12	Phlpp2	113.57	0.359964	0.252709	0.0282191	ENSMUSG00000033624.10	Pdpr	421.042	-7.53252e-06	0.00144268	0.436055
ENSMUSG00000006301.17	Tmbim1	573.545	-0.257743	0.181084	0.0282541	ENSMUSG00000032265.14	Tent5a	590.462	-7.52859e-06	0.00144268	0.436099
ENSMUSG00000039463.14	Slc9a8	242.865	0.331013	0.232574	0.0282889	ENSMUSG00000026778.13	Prkcq	112.109	-7.525e-06	0.0014427	0.436142
ENSMUSG00000058761.5	Rnf169	406.784	0.493754	0.346925	0.0283238	ENSMUSG00000022217.14	Emc9	56.4013	-7.52449e-06	0.00144269	0.436186
ENSMUSG00000021892.14	Sh3bp5	134.155	-0.541121	0.380261	0.0283586	ENSMUSG00000018846.8	Pank3	830.044	-7.52178e-06	0.00144267	0.43623
ENSMUSG00000022890.13	Atp5j	372.033	-0.598323	0.420739	0.0283934	ENSMUSG00000028426.10	Rad23b	1173.53	-7.51905e-06	0.00144264	0.436274
ENSMUSG00000036282.15	Naa30	292.039	0.283374	0.199469	0.0284284	ENSMUSG00000012428.9	Steap4	225.45	7.51472e-06	0.00144267	0.436318
ENSMUSG00000066621.12	Tecpr1	365.797	0.298525	0.210134	0.0284633	ENSMUSG00000031878.18	Nae1	213.965	-7.51031e-06	0.00144268	0.436361
ENSMUSG00000044792.7	Isca1	508.179	-0.356273	0.250857	0.0284982	ENSMUSG00000031221.7	Igbp1	290.15	-7.50121e-06	0.00144267	0.436405
ENSMUSG00000030217.2	Art4	36.069	1.09386	0.770231	0.028533	ENSMUSG00000051223.14	Bzw1	725.103	-7.49991e-06	0.00144265	0.436448
ENSMUSG00000049807.16	Arhgap23	133.334	0.363325	0.255912	0.0285679	ENSMUSG00000061232.16	H2-K1	1681.8	-7.49648e-06	0.00144265	0.436492
ENSMUSG00000024892.17	Pcx	560.118	-0.437933	0.308602	0.0286027	ENSMUSG00000047187.9	Rab2a	827.728	7.49305e-06	0.00144267	0.436535
ENSMUSG00000102700.1	Gm38312	22.2503	0.963545	0.679182	0.0286376	ENSMUSG00000021235.13	Coq6	68.9104	-7.48494e-06	0.00144269	0.436578
ENSMUSG00000033985.17	Tesk2	263.584	0.287935	0.20303	0.0286725	ENSMUSG00000031274.16	Col4a5	429.42	-7.48255e-06	0.00144269	0.436622
ENSMUSG00000042055.13	Wdr11	373.237	0.242367	0.171041	0.0287074	ENSMUSG00000024646.14	Cyb5a	518.079	7.46937e-06	0.00144265	0.436665
ENSMUSG00000004098.7	Col5a3	256.82	-0.37962	0.267903	0.0287423	ENSMUSG00000034647.15	Ankrd12	740.236	7.46462e-06	0.00144266	0.436708
ENSMUSG00000021024.14	Psma6	272.175	-0.323146	0.228228	0.0287772	ENSMUSG00000048897.15	Zfp710	200.724	-7.46307e-06	0.00144267	0.436751
ENSMUSG00000103747.1	Gm38236	13.1793	1.22101	0.862513	0.0288121	ENSMUSG00000034189.5	Hsdl1	278.787	-7.46216e-06	0.00144266	0.436794
ENSMUSG00000028557.10	Rnf11	613.402	-0.261468	0.184829	0.0288471	ENSMUSG00000059890.16	Ube4a	933.21	7.45824e-06	0.00144266	0.436837
ENSMUSG00000007670.10	Khsrp	491.404	0.287527	0.203314	0.0288821	ENSMUSG00000039987.15	Phtf2	326.782	-7.45674e-06	0.0014427	0.43688
ENSMUSG00000028745.18	Capzb	574.842	-0.225139	0.159213	0.028917	ENSMUSG00000030982.19	Vps35l	264.461	-7.45424e-06	0.00144268	0.436923
ENSMUSG00000004798.14	Ulk2	397.293	-0.338897	0.239672	0.0289519	ENSMUSG00000021772.15	Nkiras1	93.7238	-7.45407e-06	0.00144269	0.436966
ENSMUSG00000071302.10	2610044O15Rik8	94.5717	-0.436811	0.309019	0.0289868	ENSMUSG00000028980.14	H6pd	534.691	7.45226e-06	0.00144268	0.437008
ENSMUSG00000026356.15	Dars	378.795	-0.35413	0.250619	0.0290217	ENSMUSG00000021038.17	Vipas39	187.649	-7.45186e-06	0.00144267	0.437051
ENSMUSG00000040412.17	5330417C22Rik	3602.86	-0.536482	0.37996	0.0290567	ENSMUSG00000015202.13	Cnksr3	129.168	7.45185e-06	0.00144268	0.437094
ENSMUSG00000042548.14	Asxl1	389.46	0.215234	0.15249	0.0290917	ENSMUSG00000059839.9	Zfp874b	85.4453	-7.44676e-06	0.00144269	0.437136
ENSMUSG00000028998.6	Tomm7	288.334	-0.352449	0.249727	0.0291266	ENSMUSG00000065037.1	Rn7sk	160447	-7.44116e-06	0.00144266	0.437179
ENSMUSG00000060733.13	Ipmk	554.792	-0.299521	0.212235	0.0291615	ENSMUSG00000043252.8	Tmem64	1273.84	7.43968e-06	0.00144263	0.437221
ENSMUSG00000018920.11	Cxcl16	74.3567	0.503204	0.356616	0.0291963	ENSMUSG00000056091.12	St3gal5	211.885	-7.43997e-06	0.0014427	0.437264
ENSMUSG00000110631.1	Gm42047	288.379	0.930596	0.659732	0.0292312	ENSMUSG00000032294.17	Pkm	6548.28	-7.43977e-06	0.00144269	0.437306
ENSMUSG00000026878.17	Rab14	922.09	0.232556	0.164901	0.029266	ENSMUSG00000021120.11	Pigh	161.465	7.43964e-06	0.00144268	0.437348
ENSMUSG00000015755.16	Tab2	592.321	0.2325	0.164876	0.0293008	ENSMUSG00000029863.13	Casp2	167.106	7.43689e-06	0.00144267	0.43739
ENSMUSG00000032301.13	Psma4	334.859	-0.364446	0.258491	0.0293356	ENSMUSG00000034681.17	Rnps1	348.92	-7.43575e-06	0.00144266	0.437433
ENSMUSG00000017664.16	Slc35c2	338.588	-0.346304	0.245703	0.0293704	ENSMUSG00000028273.15	Pdlim5	1184.75	-7.43388e-06	0.0014427	0.437475
ENSMUSG00000021725.9	Parp8	299.167	-0.459764	0.32631	0.0294052	ENSMUSG00000015143.15	Actn1	984.742	7.43339e-06	0.00144269	0.437517
ENSMUSG00000039753.16	Fbxl5	534.308	0.224481	0.159338	0.0294399	ENSMUSG00000029203.16	Ube2k	459.499	7.43124e-06	0.00144266	0.437559
ENSMUSG00000026280.17	Atg4b	268.169	0.328073	0.232872	0.0294746	ENSMUSG00000026663.6	Atf6	1194.16	7.42756e-06	0.00144267	0.4376
ENSMUSG00000042608.15	Stk40	223.497	-0.286846	0.203635	0.0295093	ENSMUSG00000023020.3	Cox14	174.904	-7.42676e-06	0.00144268	0.437642
ENSMUSG00000044308.17	Ubr3	1465.52	-0.323129	0.229428	0.029544	ENSMUSG00000021520.4	Uqcrb	608.551	-7.42419e-06	0.00144269	0.437684
ENSMUSG00000031799.10	Tpm4	492.468	0.209196	0.148536	0.0295786	ENSMUSG00000022024.10	Sugt1	307.658	-7.42315e-06	0.00144268	0.437726
ENSMUSG00000057469.8	E2f6	146.788	-0.500476	0.35562	0.0296132	ENSMUSG00000005949.9	Ctns	473.957	7.42217e-06	0.00144268	0.437768
ENSMUSG00000078941.9	Ak6	182.855	-0.339166	0.241015	0.0296478	ENSMUSG00000056234.15	Ncoa4	3540.06	7.41379e-06	0.00144269	0.437809
ENSMUSG00000021748.9	Pdhb	429.16	-0.41965	0.298319	0.0296825	ENSMUSG00000003865.16	Gys1	650.176	-7.41219e-06	0.00144269	0.437851
ENSMUSG00000024533.17	Spire1	323.686	0.750011	0.533564	0.0297172	ENSMUSG00000025792.9	Slc25a10	259.866	7.41018e-06	0.00144266	0.437892
ENSMUSG00000020841.5	Cpd	1774.9	0.281248	0.200308	0.029752	ENSMUSG00000096255.2	Dynlt1b	289.993	-7.41017e-06	0.00144268	0.437934
ENSMUSG00000038967.13	Pdk2	368.309	-0.251796	0.17934	0.0297867	mt-Co1	mt-Co1	101501	-7.40862e-06	0.00144269	0.437975
ENSMUSG00000036752.4	Tubb4b	1334.76	-0.319793	0.227774	0.0298214	ENSMUSG00000027365.14	Trpm7	755.036	-7.4069e-06	0.00144266	0.438016
ENSMUSG00000034560.6	Washc4	383.512	-0.235821	0.168017	0.0298562	ENSMUSG00000071650.6	Ganab	1279.82	7.39533e-06	0.00144267	0.438058
ENSMUSG00000048027.9	Rgmb	392.881	0.232447	0.165615	0.0298908	ENSMUSG00000005533.10	Igf1r	1148.38	7.38581e-06	0.00144269	0.438099
ENSMUSG00000025034.9	Trim8	194.102	0.266466	0.189905	0.0299255	ENSMUSG00000032560.14	Dnajc13	676.694	-7.38431e-06	0.00144267	0.43814
ENSMUSG00000046324.12	Ermp1	529.511	-0.227342	0.162078	0.0299601	ENSMUSG00000079278.1	Tmem233	181.721	-7.3789e-06	0.0014427	0.438181
ENSMUSG00000057143.15	Trim12c	95.4931	0.382113	0.272439	0.0299948	ENSMUSG00000027660.16	Skil	428.683	7.37745e-06	0.00144267	0.438222
ENSMUSG00000020476.14	Dbnl	241.831	0.264039	0.188328	0.0300294	ENSMUSG00000003549.9	Ercc1	67.5521	7.37649e-06	0.00144269	0.438263
ENSMUSG00000026778.13	Prkcq	107.057	-0.789784	0.563365	0.030064	ENSMUSG00000042446.16	Zmym4	353.918	7.37368e-06	0.00144268	0.438304
ENSMUSG00000038175.10	Mylip	414.943	-0.42716	0.304736	0.0300986	ENSMUSG00000018572.10	Phf23	155.392	-7.37331e-06	0.00144267	0.438345
ENSMUSG00000051379.12	Flrt3	87.2917	-0.444171	0.31763	0.0301334	ENSMUSG00000068328.9	Aup1	414.557	7.36821e-06	0.00144267	0.438386
ENSMUSG00000040359.14	Ufl1	511.745	0.226278	0.161857	0.0301683	ENSMUSG00000023089.12	Ndufa5	228.021	-7.36629e-06	0.00144269	0.438427
ENSMUSG00000071723.7	Gspt2	198.021	0.388485	0.278084	0.0302032	ENSMUSG00000039067.5	Psmd7	583.184	-7.36267e-06	0.00144268	0.438467
ENSMUSG00000035649.17	Zcchc7	475.836	0.322696	0.231086	0.0302381	ENSMUSG00000022201.16	Zfr	701.003	7.36195e-06	0.00144264	0.438508
ENSMUSG00000031948.14	Kars	522.609	-0.263936	0.189078	0.030273	ENSMUSG00000067336.6	Bmpr2	1667.38	7.36032e-06	0.00144263	0.438549
ENSMUSG00000066150.12	Slc31a1	621.886	-0.247103	0.177204	0.0303081	ENSMUSG00000002718.14	Cse1l	283.935	-7.35264e-06	0.00144267	0.438589
ENSMUSG00000036046.14	5031439G07Rik	342.315	-0.275898	0.19787	0.0303431	ENSMUSG00000044433.16	Camsap3	418.346	7.34979e-06	0.00144269	0.43863
ENSMUSG00000038615.17	Nfe2l1	2724.06	-0.251974	0.180757	0.030378	ENSMUSG00000027680.15	Fxr1	878.976	-7.34633e-06	0.00144269	0.43867
ENSMUSG00000052271.7	Bhlha15	1576.35	-0.391118	0.28069	0.030413	ENSMUSG00000021091.8	Serpina3n	103.931	7.34284e-06	0.0014427	0.438711
ENSMUSG00000027677.17	Ttc14	606.93	0.224024	0.160798	0.030448	ENSMUSG00000020402.11	Vdac1	1675.54	-7.33892e-06	0.00144269	0.438751
ENSMUSG00000085438.1	Oip5os1	2184.39	-0.378789	0.271889	0.0304829	ENSMUSG00000007613.15	Tgfbr1	447.752	-7.33733e-06	0.00144266	0.438791
ENSMUSG00000079677.2	Fdx2	70.8453	-0.604182	0.433812	0.0305178	ENSMUSG00000013419.7	Zfp651	288.948	-7.32671e-06	0.00144269	0.438831
ENSMUSG00000038692.8	Hoxb4	56.2499	0.811525	0.582899	0.0305528	ENSMUSG00000021200.14	Asb2	670.236	-7.32582e-06	0.0014427	0.438872
ENSMUSG00000015127.14	Unkl	178.49	0.352927	0.253689	0.0305878	ENSMUSG00000066800.11	Rnasel	105.819	-7.32381e-06	0.00144268	0.438912
ENSMUSG00000030704.14	Rab6a	408.781	-0.226157	0.162598	0.0306227	ENSMUSG00000032643.12	Fhl3	276.432	-7.32152e-06	0.0014427	0.438952
ENSMUSG00000027351.14	Spred1	348.715	0.311526	0.224036	0.0306577	ENSMUSG00000052337.15	Immt	806.249	-7.32093e-06	0.00144268	0.438992
ENSMUSG00000021990.16	Spata13	834.486	0.272207	0.195807	0.0306926	ENSMUSG00000030862.13	Cpxm2	410.064	7.3202e-06	0.00144267	0.439032
ENSMUSG00000020869.8	Lrrc59	699.236	-0.294464	0.211908	0.0307276	ENSMUSG00000030546.14	Plin1	244.675	7.31884e-06	0.00144269	0.439072
ENSMUSG00000037656.9	Slc20a2	337.092	-0.700979	0.504753	0.0307626	ENSMUSG00000045767.9	B230219D22Rik	508.456	7.31808e-06	0.00144265	0.439112
ENSMUSG00000029545.13	Acads	155.919	-0.385145	0.277401	0.0307976	ENSMUSG00000102147.1	Gm38055	84.6704	7.31605e-06	0.00144269	0.439151
ENSMUSG00000038975.14	Rabggtb	209.659	-0.333175	0.240011	0.0308325	ENSMUSG00000047264.8	Zfp358	82.0704	-7.31258e-06	0.00144269	0.439191
ENSMUSG00000040688.16	Tbl3	145.579	-0.328141	0.236438	0.0308675	ENSMUSG00000051331.16	Cacna1c	313.996	7.30746e-06	0.00144269	0.439231
ENSMUSG00000010277.7	2610507B11Rik	2302.48	-0.226301	0.163105	0.0309024	ENSMUSG00000024810.16	Il33	166.252	7.3052e-06	0.00144267	0.43927
ENSMUSG00000061477.4	Rps7	1863.57	-0.349481	0.252057	0.0309374	ENSMUSG00000022387.17	Brd1	488.795	-7.30239e-06	0.00144266	0.43931
ENSMUSG00000040128.9	Pnrc1	577.233	-0.398983	0.287903	0.0309724	ENSMUSG00000041341.10	Atg2b	557.689	7.30215e-06	0.00144267	0.43935
ENSMUSG00000021737.4	Psmd6	306.616	-0.460121	0.332177	0.0310075	ENSMUSG00000041488.16	Stx3	322.789	7.29735e-06	0.00144266	0.439389
ENSMUSG00000022265.7	Ank	1181.07	-0.57667	0.416535	0.0310425	ENSMUSG00000031016.9	Wee1	112.081	7.29333e-06	0.00144268	0.439428
ENSMUSG00000034648.9	Lrrn1	123.753	0.53458	0.386236	0.0310776	ENSMUSG00000054604.7	Cggbp1	720.858	7.29235e-06	0.00144266	0.439468
ENSMUSG00000004610.4	Etfb	316.883	-0.403627	0.291672	0.0311126	ENSMUSG00000004565.15	Pnpla6	321.668	7.29032e-06	0.00144268	0.439507
ENSMUSG00000016386.15	Mpped2	104.827	-0.496813	0.359054	0.0311476	ENSMUSG00000043154.15	Ppp2r3a	921.508	-7.28379e-06	0.00144269	0.439546
ENSMUSG00000068523.12	Gng5	528.392	-0.381986	0.276219	0.0311826	ENSMUSG00000030660.9	Pik3c2a	714.208	-7.28311e-06	0.00144267	0.439586
ENSMUSG00000039031.16	Arhgap18	234.233	0.307225	0.222332	0.0312177	ENSMUSG00000012848.15	Rps5	1818.92	-7.27969e-06	0.00144266	0.439625
ENSMUSG00000035064.17	Eef2k	784.887	0.215782	0.156223	0.0312528	ENSMUSG00000038705.13	Gmeb2	142.382	7.27975e-06	0.00144268	0.439664
ENSMUSG00000030591.17	Psmd8	496.717	-0.33508	0.242642	0.0312879	ENSMUSG00000031904.5	Slc7a6	166.649	7.2784e-06	0.00144267	0.439703
ENSMUSG00000027984.8	Hadh	370.78	-0.352632	0.255518	0.0313231	ENSMUSG00000025428.15	Atp5a1	4119.06	-7.27536e-06	0.00144269	0.439742
ENSMUSG00000027775.9	Mfsd1	280.428	-0.355698	0.257767	0.0313582	ENSMUSG00000021111.15	Papola	1008.92	7.2745e-06	0.00144266	0.439781
ENSMUSG00000039016.5	Timm8b	172.563	-0.534208	0.387212	0.0313933	ENSMUSG00000033964.12	Zbtb41	365.028	-7.2717e-06	0.00144266	0.43982
ENSMUSG00000003814.8	Calr	6267.78	0.22663	0.164295	0.0314283	ENSMUSG00000068220.6	Lgals1	671.06	7.27172e-06	0.00144269	0.439859
ENSMUSG00000019951.10	Uhrf1bp1l	805.761	0.238308	0.172793	0.0314634	ENSMUSG00000030056.8	Isy1	163.23	-7.27095e-06	0.00144268	0.439898
ENSMUSG00000068823.10	Csde1	4172.54	-0.364142	0.264152	0.0314984	ENSMUSG00000038174.14	Fam126b	341.19	7.27046e-06	0.00144267	0.439936
ENSMUSG00000022247.12	Brix1	129.328	-0.558256	0.404976	0.0315335	ENSMUSG00000031633.4	Slc25a4	3418.81	-7.26662e-06	0.0014427	0.439975
ENSMUSG00000057322.12	Rpl38	1104.07	-0.369298	0.267909	0.0315684	ENSMUSG00000039914.6	Coq10a	227.153	-7.26356e-06	0.0014427	0.440014
ENSMUSG00000000552.10	Zfp385a	80.73	-0.860059	0.624129	0.0316034	ENSMUSG00000034459.8	Ifit1	54.7694	7.26203e-06	0.00144269	0.440052
ENSMUSG00000023030.16	Slc11a2	731.067	0.437909	0.318184	0.0316385	ENSMUSG00000071659.4	Hnrnpul2	1158.89	7.2608e-06	0.00144266	0.440091
ENSMUSG00000028057.14	Rit1	164.12	-0.289573	0.210502	0.0316736	ENSMUSG00000063450.14	Syne2	1574.66	-7.259e-06	0.00144267	0.440129
ENSMUSG00000024479.3	Mal2	201.691	-0.480567	0.349793	0.0317089	ENSMUSG00000051695.6	Pcbp1	511.84	7.25688e-06	0.00144267	0.440168
ENSMUSG00000031521.5	Aga	114.583	-0.386362	0.281527	0.0317443	ENSMUSG00000020022.17	Ndufa12	475.228	-7.25662e-06	0.00144269	0.440206
ENSMUSG00000027809.14	Etfdh	331.451	-0.3087	0.225101	0.0317797	ENSMUSG00000075254.12	Heg1	859.69	7.25594e-06	0.00144268	0.440245
ENSMUSG00000021065.16	Fut8	400.047	0.647443	0.472293	0.0318151	ENSMUSG00000034789.8	Rab24	190.771	-7.25238e-06	0.00144267	0.440283
ENSMUSG00000019838.11	Slc16a10	230.451	-0.344014	0.251008	0.0318505	ENSMUSG00000049401.10	Ogfr	204.496	-7.24573e-06	0.00144267	0.440321
ENSMUSG00000063457.14	Rps15	1663.89	-0.282812	0.206599	0.0318861	ENSMUSG00000034620.17	Rxylt1	121.479	-7.24269e-06	0.00144268	0.440359
ENSMUSG00000090386.10	Mir99ahg	208.94	0.391095	0.285729	0.0319216	ENSMUSG00000116138.1	C030006K11Rik	68.3894	-7.2386e-06	0.00144269	0.440397
ENSMUSG00000025465.13	Echs1	315.825	-0.266366	0.194787	0.0319572	ENSMUSG00000040860.16	Crocc	77.4133	7.23646e-06	0.00144269	0.440436
ENSMUSG00000061666.6	Gdpd1	446.256	-0.795509	0.581887	0.0319928	ENSMUSG00000017264.16	Exosc10	243.071	7.22604e-06	0.00144267	0.440474
ENSMUSG00000020919.11	Stat5b	611.752	-0.330307	0.241623	0.0320283	ENSMUSG00000003131.7	Pafah1b2	491.478	7.2259e-06	0.00144268	0.440512
ENSMUSG00000035776.14	Cd99l2	359.394	-0.275808	0.201827	0.0320639	ENSMUSG00000026697.10	Myoc	180.368	-7.22528e-06	0.00144269	0.44055
ENSMUSG00000001376.17	Vps50	216.622	-0.310731	0.227386	0.0320994	ENSMUSG00000040236.4	Trappc5	171.786	-7.22411e-06	0.00144267	0.440587
ENSMUSG00000055523.7	Gucy2g	157.526	-1.20118	0.879291	0.0321349	ENSMUSG00000021470.19	Ercc6l2	291.798	7.22322e-06	0.00144267	0.440625
ENSMUSG00000033965.10	Slc16a2	106.222	0.413591	0.302788	0.0321703	ENSMUSG00000030057.15	Cnbp	1365.76	-7.21126e-06	0.00144268	0.440663
ENSMUSG00000028098.13	Rnf115	364.762	-0.44402	0.325078	0.0322058	ENSMUSG00000107881.1	Gm44250	323.69	-7.20537e-06	0.00144268	0.440701
ENSMUSG00000000555.8	Itga5	184.15	0.339556	0.248601	0.0322411	ENSMUSG00000023088.17	Abcc1	283.493	-7.20453e-06	0.00144266	0.440739
ENSMUSG00000027820.12	Mme	5600.62	-0.505013	0.369951	0.0322766	ENSMUSG00000070498.3	Tmem132b	24.5407	-7.20339e-06	0.0014427	0.440776
ENSMUSG00000002767.13	Mrpl2	107.089	-0.463259	0.3396	0.032312	ENSMUSG00000028792.14	Ak2	229.183	7.20307e-06	0.00144267	0.440814
ENSMUSG00000022217.14	Emc9	56.4279	-0.568619	0.416989	0.0323475	ENSMUSG00000024454.16	Hdac3	286.588	-7.19976e-06	0.00144267	0.440851
ENSMUSG00000026687.14	Aldh9a1	241.342	0.282594	0.207373	0.032383	ENSMUSG00000022665.15	Ccdc80	695.807	7.19844e-06	0.00144269	0.440889
ENSMUSG00000020634.12	Ubxn2a	346.679	-0.437438	0.321015	0.0324185	ENSMUSG00000022247.12	Brix1	140.912	-7.19824e-06	0.00144269	0.440926
ENSMUSG00000034621.14	Gpatch8	445.85	0.232344	0.170651	0.0324541	ENSMUSG00000093445.7	Lrch4	157.491	7.19563e-06	0.00144269	0.440964
ENSMUSG00000074733.14	Zfp950	490.537	0.227559	0.167147	0.0324896	ENSMUSG00000006611.15	Hfe	86.0976	-7.18988e-06	0.00144269	0.441001
ENSMUSG00000030924.16	Rexo5	41.3281	0.805764	0.592158	0.0325251	ENSMUSG00000028086.15	Fbxw7	290.584	-7.18679e-06	0.00144267	0.441038
ENSMUSG00000004207.14	Psap	4399.02	-0.167956	0.123494	0.0325607	ENSMUSG00000035392.17	Dennd1a	229.829	7.18474e-06	0.00144268	0.441076
ENSMUSG00000038807.19	Rap1gap2	198.393	-0.37527	0.276042	0.0325963	ENSMUSG00000042901.10	Aida	215.11	7.18456e-06	0.00144267	0.441113
ENSMUSG00000041528.15	Rnf123	323.994	-0.283006	0.208176	0.0326318	ENSMUSG00000034487.4	Poglut3	123.514	7.18235e-06	0.00144268	0.44115
ENSMUSG00000032633.12	Flcn	323.846	-0.407784	0.300108	0.0326674	ENSMUSG00000025666.16	Tmem47	233.358	7.17787e-06	0.00144269	0.441187
ENSMUSG00000024747.3	Aldh1a7	281.02	-0.756419	0.556838	0.0327029	ENSMUSG00000022203.7	Efs	235.442	7.17456e-06	0.00144268	0.441224
ENSMUSG00000031320.9	Rps4x	2844.46	-0.346127	0.254816	0.0327384	ENSMUSG00000006299.13	Aamp	744.52	-7.17372e-06	0.00144267	0.441261
ENSMUSG00000054404.13	Slfn5	211.6	-0.349266	0.257157	0.0327739	ENSMUSG00000046532.8	Ar	1545.62	-7.16725e-06	0.00144266	0.441298
ENSMUSG00000022769.9	Sdf2l1	500.897	0.297089	0.2188	0.0328094	ENSMUSG00000057530.14	Ece1	446.288	-7.16081e-06	0.00144269	0.441335
ENSMUSG00000048429.10	Timm29	281.909	-0.282494	0.208063	0.0328448	ENSMUSG00000027177.14	Hipk3	1726.52	-7.14584e-06	0.00144268	0.441372
ENSMUSG00000020102.15	Slc16a7	933.082	0.538689	0.396812	0.0328802	ENSMUSG00000000275.16	Trim25	359.258	7.13896e-06	0.00144266	0.441409
ENSMUSG00000026457.14	Adipor1	1114.7	-0.208039	0.153251	0.0329156	ENSMUSG00000024639.5	Gnaq	559.492	7.13899e-06	0.00144268	0.441446
ENSMUSG00000021595.18	Nsun2	412.976	-0.234976	0.17312	0.0329509	ENSMUSG00000046876.16	Atxn1	886.77	7.13743e-06	0.00144269	0.441482
ENSMUSG00000041700.9	Lhfpl1	30.4738	-1.23609	0.910737	0.0329863	ENSMUSG00000111424.1	Gm48478	21.2374	7.13125e-06	0.0014427	0.441519
ENSMUSG00000025921.7	Rdh10	169.495	0.670506	0.494304	0.0330216	ENSMUSG00000005161.15	Prdx2	561.999	-7.13059e-06	0.00144267	0.441556
ENSMUSG00000038296.14	Galnt18	370.076	-0.465462	0.343206	0.0330569	ENSMUSG00000110400.1	Gm45416	23.1879	7.12371e-06	0.0014427	0.441592
ENSMUSG00000071644.10	Eef1g	2707.67	-0.332281	0.245007	0.0330922	ENSMUSG00000044308.17	Ubr3	1670.04	-7.12064e-06	0.00144268	0.441629
ENSMUSG00000037235.13	Mxd4	1070.32	0.193416	0.142629	0.0331274	ENSMUSG00000020864.13	Ankrd40	551.084	-7.11801e-06	0.00144268	0.441665
ENSMUSG00000062908.12	Acadm	490.028	-0.381746	0.281638	0.0331627	ENSMUSG00000045658.16	Pid1	638.442	7.11771e-06	0.00144267	0.441702
ENSMUSG00000042369.8	Rbm45	161.061	0.269804	0.199054	0.0331979	ENSMUSG00000021306.11	Gpr137b	74.7292	7.11652e-06	0.00144269	0.441738
ENSMUSG00000063576.12	Klhdc3	200.211	-0.273033	0.20148	0.0332331	ENSMUSG00000013593.12	Ndufs2	797.201	-7.1117e-06	0.00144269	0.441775
ENSMUSG00000039145.16	Camk1d	456.997	-0.423699	0.312948	0.0332684	ENSMUSG00000029199.11	Lias	171.655	-7.10905e-06	0.00144269	0.441811
ENSMUSG00000030255.13	Sspn	222.614	-0.390983	0.28889	0.0333037	ENSMUSG00000052748.14	Swt1	206.583	-7.10903e-06	0.00144269	0.441847
ENSMUSG00000019210.10	Atp6v1e1	443.191	-0.21994	0.162579	0.033339	ENSMUSG00000020128.15	Vps54	488.376	-7.10673e-06	0.00144267	0.441883
ENSMUSG00000025745.12	Hadha	822.532	-0.308114	0.227828	0.0333743	ENSMUSG00000031511.15	Arhgef7	362.058	7.10324e-06	0.00144268	0.44192
ENSMUSG00000030224.10	Strap	380.956	-0.258652	0.191376	0.0334096	ENSMUSG00000059534.8	Uqcr10	334.539	-7.10016e-06	0.00144269	0.441956
ENSMUSG00000034205.16	Loxl2	162.617	-0.379207	0.280593	0.0334449	ENSMUSG00000002343.11	Armc6	40.0276	7.09976e-06	0.00144269	0.441992
ENSMUSG00000031299.10	Pdha1	1610.66	-0.288228	0.2133	0.0334802	ENSMUSG00000014905.4	Dnajb9	555.569	7.09968e-06	0.00144269	0.442028
ENSMUSG00000001249.14	Hpn	52.6229	0.809279	0.59912	0.0335155	ENSMUSG00000021248.9	Tmed10	1691.12	7.09903e-06	0.00144266	0.442064
ENSMUSG00000000823.16	Zfp512b	517.46	0.258889	0.191714	0.0335508	ENSMUSG00000022013.4	Dnajc15	144.943	-7.09754e-06	0.00144269	0.4421
ENSMUSG00000038116.16	Phf20	441.727	-0.214396	0.158783	0.033586	ENSMUSG00000026211.17	Obsl1	120.368	7.09498e-06	0.00144268	0.442136
ENSMUSG00000040782.12	Cop1	698.483	-0.228671	0.169382	0.0336212	ENSMUSG00000021838.17	Samd4	388.771	7.08945e-06	0.00144269	0.442172
ENSMUSG00000061887.14	Ssbp3	370.104	0.228734	0.169482	0.0336564	ENSMUSG00000024561.11	Mbd1	660.922	-7.08917e-06	0.00144267	0.442207
ENSMUSG00000022174.8	Dad1	520.256	-0.202236	0.149936	0.0336917	ENSMUSG00000075595.9	Zfp652	1602.83	-7.08523e-06	0.00144266	0.442243
ENSMUSG00000102496.1	Gm36989	94.2115	0.385959	0.286215	0.033727	ENSMUSG00000028583.14	Pdpn	94.1627	7.07838e-06	0.00144268	0.442279
ENSMUSG00000022564.7	Grina	516.892	-0.223703	0.165988	0.0337622	ENSMUSG00000062937.7	Mtap	152.07	7.07646e-06	0.00144267	0.442315
ENSMUSG00000023885.9	Thbs2	68.0855	-0.53854	0.400081	0.0337976	ENSMUSG00000032479.15	Map4	1782.93	-7.07636e-06	0.00144268	0.44235
ENSMUSG00000022897.15	Dyrk1a	522.55	-0.276879	0.205738	0.033833	ENSMUSG00000004865.16	Srpk1	493.592	-7.07477e-06	0.00144266	0.442386
ENSMUSG00000011382.8	Dhdh	114.437	-0.42788	0.318184	0.0338685	ENSMUSG00000030842.12	Lamtor1	311.386	-7.07453e-06	0.00144268	0.442421
ENSMUSG00000025019.17	Lcor	555.942	0.203563	0.151451	0.033904	ENSMUSG00000021918.10	Nek4	148.458	-7.07436e-06	0.00144268	0.442457
ENSMUSG00000020029.6	Nudt4	952.745	-0.293742	0.218695	0.0339395	ENSMUSG00000002413.15	Braf	848.56	7.07418e-06	0.00144266	0.442492
ENSMUSG00000043323.17	Fbrsl1	196.416	0.273158	0.203386	0.033975	ENSMUSG00000027035.10	Cers6	384.444	7.0741e-06	0.00144268	0.442528
ENSMUSG00000020792.15	Exoc7	392.412	-0.374994	0.279226	0.0340104	ENSMUSG00000116048.1	Sept2	769.289	7.07269e-06	0.00144267	0.442563
ENSMUSG00000036299.5	BC031181	268.311	-0.324328	0.241567	0.0340459	ENSMUSG00000025047.9	Pdcd11	334.302	7.06741e-06	0.00144265	0.442598
ENSMUSG00000002985.16	Apoe	1958.3	0.287162	0.213909	0.0340813	ENSMUSG00000085795.8	Zfp703	184.636	7.06028e-06	0.00144269	0.442634
ENSMUSG00000006344.17	Ggt5	63.1328	0.87244	0.650095	0.0341167	ENSMUSG00000048118.17	Arid4a	277.353	7.05973e-06	0.00144268	0.442669
ENSMUSG00000048833.9	Slc39a9	825.74	0.208492	0.155386	0.0341521	ENSMUSG00000032409.15	Atr	251.771	-7.05641e-06	0.00144267	0.442704
ENSMUSG00000038900.17	Rpl12	2052.63	-0.435482	0.324597	0.0341875	ENSMUSG00000053460.8	Ggcx	215.086	7.05248e-06	0.00144267	0.442739
ENSMUSG00000008763.16	Man1a2	540.722	0.388284	0.289556	0.0342229	ENSMUSG00000029670.12	Ing3	80.9179	7.04937e-06	0.00144268	0.442774
ENSMUSG00000025413.13	Ttc4	159.764	-0.271102	0.202199	0.0342583	ENSMUSG00000023078.6	Cxcl13	37.4438	7.04767e-06	0.00144269	0.442809
ENSMUSG00000054146.8	Krt15	363.053	0.24195	0.180691	0.0342938	ENSMUSG00000040715.12	Rsc1a1	124.66	-7.04729e-06	0.00144268	0.442844
ENSMUSG00000027893.14	Ahcyl1	1047.79	0.250661	0.187296	0.0343293	ENSMUSG00000033991.9	Ttc37	418.016	7.04206e-06	0.00144267	0.442879
ENSMUSG00000024346.6	Pfdn1	168.095	-0.645954	0.482677	0.0343648	ENSMUSG00000022956.11	Atp5o	698.553	-7.03772e-06	0.00144269	0.442914
ENSMUSG00000046157.13	Tmem229b	92.5524	0.403599	0.30162	0.0344002	ENSMUSG00000028224.14	Nbn	141.695	7.03761e-06	0.00144268	0.442949
ENSMUSG00000053898.12	Ech1	445.419	-0.357231	0.267132	0.0344358	ENSMUSG00000033540.18	Idua	99.9692	7.03495e-06	0.00144268	0.442984
ENSMUSG00000030352.15	Tspan9	296.577	0.301308	0.22538	0.0344712	ENSMUSG00000021702.7	Thbs4	115.043	-7.02401e-06	0.0014427	0.443019
ENSMUSG00000061950.17	Ppp4r1	271.112	0.240529	0.179925	0.0345067	ENSMUSG00000037965.14	Zc3h7a	831.524	7.02361e-06	0.00144268	0.443053
ENSMUSG00000015671.11	Psma2	358.666	-0.339055	0.253631	0.0345421	ENSMUSG00000022525.13	Plaat1	56.6372	-7.01814e-06	0.0014427	0.443088
ENSMUSG00000027305.9	Ndufaf1	79.2909	-0.56947	0.426179	0.0345776	ENSMUSG00000034949.18	Zfr2	123.538	7.01659e-06	0.00144268	0.443123
ENSMUSG00000035545.13	Leng8	1397.83	0.272356	0.20389	0.034613	ENSMUSG00000002885.14	Adgre5	172.449	7.01543e-06	0.00144268	0.443157
ENSMUSG00000041881.13	Ndufa7	386.877	-0.429566	0.321623	0.0346484	ENSMUSG00000037824.6	Tspan14	318.324	7.01536e-06	0.00144266	0.443192
ENSMUSG00000022191.16	Drosha	275.697	0.29767	0.222919	0.0346838	ENSMUSG00000042790.16	Rnf214	269.86	7.01514e-06	0.00144267	0.443227
ENSMUSG00000040850.17	Psme4	1486.31	-0.270221	0.202455	0.0347192	ENSMUSG00000033257.14	Ttll4	301.498	7.00254e-06	0.00144268	0.443261
ENSMUSG00000026672.11	Optn	213.391	-0.353536	0.264883	0.0347546	ENSMUSG00000020522.13	Mfap3	299.062	6.99752e-06	0.00144268	0.443295
ENSMUSG00000030795.18	Fus	969.875	0.346305	0.259527	0.0347899	ENSMUSG00000042688.16	Mapk6	435.877	6.99591e-06	0.00144266	0.44333
ENSMUSG00000026958.13	Dpp7	108.113	-0.766989	0.574888	0.0348253	ENSMUSG00000036561.9	Ppp6r2	454.132	-6.99275e-06	0.00144268	0.443364
ENSMUSG00000066324.2	Impad1	781.638	-0.263882	0.198022	0.0348607	ENSMUSG00000003228.9	Grk5	185.766	-6.98508e-06	0.0014427	0.443399
ENSMUSG00000026254.17	Eif4e2	314.392	-0.306952	0.230376	0.0348961	ENSMUSG00000087679.2	Tmem250-ps	279.008	6.98488e-06	0.00144266	0.443433
ENSMUSG00000040048.14	Ndufb10	352.386	-0.51916	0.390119	0.0349317	ENSMUSG00000026698.8	Pigc	134.011	-6.98225e-06	0.00144268	0.443467
ENSMUSG00000037772.13	Mrpl23	107.885	-0.399885	0.300548	0.0349672	ENSMUSG00000021573.15	Tppp	143.418	6.97971e-06	0.00144269	0.443501
ENSMUSG00000042625.16	Safb2	618.288	0.259739	0.195263	0.0350027	ENSMUSG00000050555.9	Hyls1	58.8293	-6.97515e-06	0.00144269	0.443535
ENSMUSG00000073755.4	5730409E04Rik	159.62	-0.287692	0.216339	0.0350382	ENSMUSG00000058704.9	Memo1	210.892	-6.96791e-06	0.00144268	0.44357
ENSMUSG00000024736.15	Tmem132a	80.6508	0.669562	0.503587	0.0350737	ENSMUSG00000061306.16	Slc38a10	1788.22	6.96667e-06	0.00144265	0.443604
ENSMUSG00000054611.17	Kdm2a	860.146	0.170107	0.127997	0.0351092	ENSMUSG00000038112.15	AW551984	50.1194	6.96663e-06	0.0014427	0.443638
ENSMUSG00000031540.14	Kat6a	1051.23	0.252859	0.190352	0.0351448	ENSMUSG00000000759.14	Tubgcp3	250.154	6.96086e-06	0.00144268	0.443672
ENSMUSG00000046807.10	Lrrc75b	569.784	0.247061	0.185997	0.0351803	ENSMUSG00000072258.10	Taf1a	82.3071	6.95782e-06	0.00144268	0.443706
ENSMUSG00000058443.5	Rpl10-ps3	141.102	-0.491956	0.370446	0.0352157	ENSMUSG00000040842.17	Szrd1	424.177	-6.95487e-06	0.00144267	0.443739
ENSMUSG00000029455.14	Aldh2	1179.18	-0.220035	0.165724	0.0352512	ENSMUSG00000030249.15	Abcc9	690.084	-6.95329e-06	0.00144269	0.443773
ENSMUSG00000029247.17	Paics	504.165	-0.259191	0.195216	0.0352866	ENSMUSG00000004233.14	Wars2	45.8241	6.95131e-06	0.00144269	0.443807
ENSMUSG00000031667.16	Aktip	617.268	0.206254	0.155388	0.035322	ENSMUSG00000001143.13	Lman2l	264.39	6.95089e-06	0.00144268	0.443841
ENSMUSG00000005873.6	Reep5	511.634	-0.201035	0.151498	0.0353574	ENSMUSG00000099291.1	Rnu3b3	441.864	-6.9493e-06	0.00144269	0.443875
ENSMUSG00000028601.18	Echdc2	392.746	0.244504	0.184266	0.0353928	ENSMUSG00000066415.4	Msl2	467.767	6.94636e-06	0.00144265	0.443908
ENSMUSG00000038503.15	Mesd	267.402	0.32227	0.242942	0.0354282	ENSMUSG00000025650.13	Col7a1	459.314	-6.94559e-06	0.00144269	0.443942
ENSMUSG00000026187.9	Xrcc5	154.934	-0.433983	0.327359	0.0354636	ENSMUSG00000031934.14	Panx1	50.6389	6.944e-06	0.00144269	0.443976
ENSMUSG00000040785.19	Ttc3	928.931	-0.201878	0.152452	0.0354991	ENSMUSG00000108621.1	Gm37494	510.996	6.94381e-06	0.00144267	0.444009
ENSMUSG00000040097.16	Flywch1	258.936	-0.239801	0.181131	0.0355346	ENSMUSG00000054065.12	Pkp3	141.826	-6.94334e-06	0.00144268	0.444043
ENSMUSG00000024201.12	Kdm4b	309.372	-0.235371	0.177808	0.0355701	ENSMUSG00000026335.16	Pam	1237.23	6.94308e-06	0.00144265	0.444076
ENSMUSG00000020719.14	Ddx5	5724.13	0.153081	0.115762	0.0356057	ENSMUSG00000026922.13	Agpat2	160.081	6.9416e-06	0.00144268	0.44411
ENSMUSG00000028798.16	Eif3i	580.323	-0.376355	0.284655	0.0356412	ENSMUSG00000020664.10	Dld	570.67	-6.94114e-06	0.00144268	0.444143
ENSMUSG00000026782.15	Abi2	397.937	0.218526	0.165282	0.0356767	ENSMUSG00000059326.7	Csf2ra	66.1765	6.92963e-06	0.00144269	0.444176
ENSMUSG00000078954.9	Arhgap8	180.458	0.795406	0.601727	0.0357122	mt-Nd1	mt-Nd1	15325.3	-6.92909e-06	0.00144268	0.44421
ENSMUSG00000042492.12	Tbc1d10b	184.291	0.257883	0.195124	0.0357477	ENSMUSG00000016427.7	Ndufa1	371.24	-6.92348e-06	0.00144268	0.444243
ENSMUSG00000061130.13	Ppm1b	597.942	-0.388985	0.294372	0.0357831	ENSMUSG00000026991.20	Pkp4	679.818	6.92316e-06	0.00144267	0.444276
ENSMUSG00000042155.3	Klhl23	193.827	0.453233	0.343167	0.0358186	ENSMUSG00000041879.13	Ipo9	434.939	-6.92247e-06	0.00144268	0.444309
ENSMUSG00000029673.17	Auts2	148.655	0.409335	0.309979	0.0358541	ENSMUSG00000007877.2	Tcap	1728.93	-6.9177e-06	0.0014427	0.444342
ENSMUSG00000045128.9	Rpl18a	2273.44	-0.196905	0.149118	0.0358895	ENSMUSG00000090247.7	Bloc1s1	203.431	-6.91375e-06	0.00144268	0.444376
ENSMUSG00000036707.16	Cab39	972.627	-0.276066	0.209152	0.0359249	ENSMUSG00000025504.14	Eps8l2	307.869	6.91029e-06	0.00144267	0.444409
ENSMUSG00000033624.10	Pdpr	398.878	-0.308286	0.2336	0.0359603	ENSMUSG00000035941.15	Ibtk	1233.34	6.9066e-06	0.00144267	0.444442
ENSMUSG00000020111.15	Micu1	218.047	-0.359295	0.272394	0.0359958	ENSMUSG00000029189.10	Sel1l3	2402.22	6.90096e-06	0.00144266	0.444475
ENSMUSG00000038880.13	Mrps34	152.647	-0.323833	0.245614	0.0360312	ENSMUSG00000037151.8	Lrrc20	241.004	-6.90032e-06	0.00144269	0.444508
ENSMUSG00000032068.14	Plet1	632.893	-0.289303	0.219439	0.0360666	ENSMUSG00000110949.1	Nudt8	54.5217	-6.89718e-06	0.00144269	0.444541
ENSMUSG00000025246.13	Tbl1x	700.422	0.195365	0.14826	0.0361021	ENSMUSG00000020610.17	Amz2	280.428	-6.89299e-06	0.00144267	0.444573
ENSMUSG00000045435.9	Tmem60	49.4535	-0.730216	0.554341	0.0361375	ENSMUSG00000063694.5	Cycs	1031.89	-6.88708e-06	0.00144269	0.444606
ENSMUSG00000020186.7	Csrp2	54.2634	0.500352	0.38001	0.036173	ENSMUSG00000028456.18	Unc13b	1992.28	6.88633e-06	0.00144266	0.444639
ENSMUSG00000030279.15	C2cd5	251.948	0.474771	0.360587	0.0362084	ENSMUSG00000063317.7	Usp31	439.299	6.88444e-06	0.00144266	0.444672
ENSMUSG00000024127.15	Prepl	281.96	-0.265327	0.201607	0.0362438	ENSMUSG00000036667.14	Tcaf1	452.798	6.88166e-06	0.00144269	0.444705
ENSMUSG00000007038.5	Neu1	355.187	0.329003	0.250136	0.0362793	ENSMUSG00000027957.13	Slc35a3	788.868	6.88146e-06	0.00144266	0.444737
ENSMUSG00000061787.15	Rps17	1419.65	-0.340116	0.258611	0.0363148	ENSMUSG00000031822.20	Gse1	568.182	6.88076e-06	0.00144268	0.44477
ENSMUSG00000026925.16	Inpp5e	134.938	0.301453	0.229251	0.0363502	ENSMUSG00000092837.1	Rpph1	22803.1	6.87627e-06	0.00144268	0.444802
ENSMUSG00000024019.18	Cmtr1	359.645	-0.246491	0.187908	0.0363859	ENSMUSG00000034462.9	Pkd2	431.226	6.87437e-06	0.00144266	0.444835
ENSMUSG00000028962.14	Slc4a2	282.593	0.350414	0.26715	0.0364216	ENSMUSG00000026605.14	Cenpf	156.066	-6.87122e-06	0.00144268	0.444868
ENSMUSG00000054676.15	1600014C10Rik	101.63	-0.377797	0.288105	0.0364572	ENSMUSG00000028423.15	Nfx1	624.827	-6.86995e-06	0.00144264	0.4449
ENSMUSG00000039007.10	Cpq	163.334	-0.347051	0.264702	0.0364929	ENSMUSG00000069744.7	Psmb3	285.685	-6.87e-06	0.00144268	0.444932
ENSMUSG00000020894.16	Vamp2	424.48	0.460225	0.351175	0.0365285	ENSMUSG00000090112.8	Shprh	358.631	6.86582e-06	0.00144266	0.444965
ENSMUSG00000019853.6	Hebp2	55.9643	-0.576066	0.439782	0.0365642	ENSMUSG00000036199.9	Ndufa13	660.987	-6.86519e-06	0.00144269	0.444997
ENSMUSG00000011179.8	Odc1	1605.84	-0.537737	0.411113	0.0366	ENSMUSG00000000058.6	Cav2	436.609	6.8645e-06	0.00144268	0.44503
ENSMUSG00000032849.14	Abcc4	319.531	-0.360048	0.275367	0.0366359	ENSMUSG00000031532.6	Saraf	1560.13	-6.86388e-06	0.00144268	0.445062
ENSMUSG00000029911.14	Ssbp1	174.027	-0.297676	0.227701	0.0366717	ENSMUSG00000058997.8	Vwa8	610.965	-6.86053e-06	0.00144266	0.445094
ENSMUSG00000035342.14	Lzts2	233.972	0.228788	0.175013	0.0367075	ENSMUSG00000034910.5	Pygo1	110.619	-6.85744e-06	0.00144269	0.445126
ENSMUSG00000021771.14	Vdac2	680.024	-0.309969	0.237197	0.0367433	ENSMUSG00000024083.16	Pja2	1134.45	6.85614e-06	0.00144264	0.445158
ENSMUSG00000025917.9	Cops5	241.252	-0.402334	0.307986	0.036779	ENSMUSG00000050856.16	Atp5k	491.523	-6.85383e-06	0.00144269	0.445191
ENSMUSG00000025533.15	Asl	270.659	-0.501265	0.383786	0.0368148	ENSMUSG00000029415.4	Sdad1	227.338	6.84993e-06	0.00144269	0.445223
ENSMUSG00000024083.16	Pja2	995.396	-0.177173	0.135661	0.0368505	ENSMUSG00000040738.10	Ints8	282.626	6.83974e-06	0.00144266	0.445255
ENSMUSG00000037111.9	Setd7	1200.42	-0.187603	0.143674	0.0368863	ENSMUSG00000034898.17	Filip1	257.657	-6.83625e-06	0.00144268	0.445287
ENSMUSG00000022548.14	Apod	498.975	-0.283887	0.217431	0.0369219	ENSMUSG00000041231.15	Ublcp1	140.968	6.83448e-06	0.00144268	0.445319
ENSMUSG00000021124.13	Vti1b	297.085	-0.24772	0.18987	0.0369577	ENSMUSG00000028776.14	Tinagl1	290.06	6.82442e-06	0.0014427	0.445351
ENSMUSG00000031775.5	Pllp	129.674	0.290147	0.222429	0.0369934	ENSMUSG00000025235.8	Bbs4	88.4789	-6.82115e-06	0.00144268	0.445383
ENSMUSG00000070645.5	Ren1	360.622	0.757604	0.581136	0.0370292	ENSMUSG00000026674.9	Ddr2	718.068	6.81902e-06	0.00144269	0.445414
ENSMUSG00000029695.13	Aass	251.53	0.268587	0.206066	0.0370649	ENSMUSG00000012535.14	Tnpo3	567.183	-6.81829e-06	0.00144265	0.445446
ENSMUSG00000026072.12	Il1r1	345.847	-0.318392	0.244312	0.0371006	ENSMUSG00000029616.9	Erp29	609.646	6.81761e-06	0.00144266	0.445478
ENSMUSG00000027087.11	Itgav	680.312	0.248442	0.190658	0.0371363	ENSMUSG00000028868.13	Wasf2	513.732	6.8127e-06	0.00144268	0.44551
ENSMUSG00000042515.13	Pwwp3b	102.905	0.388851	0.298415	0.037172	ENSMUSG00000027077.7	Smtnl1	185.185	-6.80928e-06	0.0014427	0.445541
ENSMUSG00000030753.15	Thap12	540.848	-0.400417	0.307441	0.0372076	ENSMUSG00000038642.10	Ctss	107.348	-6.80554e-06	0.00144269	0.445573
ENSMUSG00000025555.14	Farp1	317.561	0.226494	0.173951	0.0372433	ENSMUSG00000033767.14	Tmem131l	210.858	-6.80446e-06	0.00144268	0.445605
ENSMUSG00000037016.11	Frem2	134.692	0.343421	0.263832	0.037279	ENSMUSG00000003072.15	Atp5d	548.393	-6.80435e-06	0.00144267	0.445636
ENSMUSG00000027404.15	Snrpb	268.708	-0.254578	0.195706	0.0373147	ENSMUSG00000001829.17	Clpb	321.662	-6.80369e-06	0.00144266	0.445668
ENSMUSG00000043336.14	Filip1l	345.778	-0.324515	0.24964	0.0373504	ENSMUSG00000029049.14	Morn1	41.1226	6.80234e-06	0.0014427	0.445699
ENSMUSG00000037416.13	Dmxl1	1185.51	-0.278027	0.213961	0.0373862	ENSMUSG00000016503.17	Gtf3a	108.002	-6.80218e-06	0.00144269	0.445731
ENSMUSG00000037788.14	Vopp1	563.602	0.356651	0.274506	0.0374219	ENSMUSG00000026603.13	Smyd2	254.98	-6.80141e-06	0.00144269	0.445762
ENSMUSG00000033075.17	Senp1	214.433	0.26451	0.203589	0.0374576	ENSMUSG00000116719.1	Gm29719	59.5558	-6.80124e-06	0.00144269	0.445794
ENSMUSG00000048915.12	Efna5	79.8433	0.918154	0.706885	0.0374933	ENSMUSG00000012076.8	Brms1l	123.896	-6.80031e-06	0.00144268	0.445825
ENSMUSG00000025373.14	Rnf41	189.19	0.257417	0.198192	0.037529	ENSMUSG00000060450.14	Rnf14	319.546	-6.80008e-06	0.00144266	0.445856
ENSMUSG00000037519.17	Ppfia1	563.052	-0.191662	0.147744	0.0375647	ENSMUSG00000029364.15	Wsb2	429.366	-6.79371e-06	0.00144267	0.445888
ENSMUSG00000024583.3	Txnl1	377.081	-0.282498	0.217814	0.0376005	ENSMUSG00000029647.15	Pan3	700.94	-6.79067e-06	0.00144266	0.445919
ENSMUSG00000035725.13	Prkx	186.111	0.298272	0.230021	0.0376363	ENSMUSG00000022394.14	L3mbtl2	114.723	6.78928e-06	0.00144268	0.44595
ENSMUSG00000041841.8	Rpl37	1203.99	-0.293782	0.226657	0.037672	ENSMUSG00000011382.8	Dhdh	132.374	-6.78885e-06	0.00144268	0.445981
ENSMUSG00000017774.19	Myo1c	893.107	0.202569	0.156336	0.0377078	ENSMUSG00000030177.14	Ccdc77	130.623	6.78819e-06	0.00144268	0.446013
ENSMUSG00000060143.7	Gm10076	685.861	-0.435797	0.336373	0.0377435	ENSMUSG00000051989.11	Smim11	85.0171	-6.78603e-06	0.00144268	0.446044
ENSMUSG00000017057.9	Il13ra1	182.345	-0.522487	0.403502	0.0377793	ENSMUSG00000009687.14	Fxyd5	63.3173	6.78542e-06	0.00144269	0.446075
ENSMUSG00000065954.11	Tacc1	775.695	0.176585	0.136418	0.037815	ENSMUSG00000059895.13	Ptp4a3	397.467	-6.78409e-06	0.00144269	0.446106
ENSMUSG00000038495.14	Otud7b	610.878	-0.355326	0.274507	0.0378508	ENSMUSG00000066361.3	Serpina3c	52.8206	6.78305e-06	0.00144269	0.446137
ENSMUSG00000072915.3	Gm12258	114.215	0.417617	0.322735	0.0378865	ENSMUSG00000040557.14	Mettl27	106.713	6.782e-06	0.00144268	0.446168
ENSMUSG00000093843.1	Gm25939	498.782	-0.241755	0.186937	0.0379222	ENSMUSG00000001473.7	Tubb6	128.951	6.77803e-06	0.00144269	0.446199
ENSMUSG00000028630.9	Dyrk2	364.196	-0.239167	0.184938	0.037958	ENSMUSG00000057561.10	Eif1a	443.426	-6.77794e-06	0.00144268	0.44623
ENSMUSG00000004936.8	Map2k1	257.1	-0.286295	0.221438	0.0379937	ENSMUSG00000014303.13	Glis2	77.2954	6.77738e-06	0.00144269	0.44626
ENSMUSG00000046598.15	Bdh1	132.146	-0.434331	0.33603	0.0380294	ENSMUSG00000024357.10	Sil1	526.064	6.77655e-06	0.00144266	0.446291
ENSMUSG00000055553.16	Kxd1	143.157	-0.322334	0.249449	0.0380651	ENSMUSG00000022337.7	Emc2	240.618	-6.77527e-06	0.00144268	0.446322
ENSMUSG00000055435.6	Maf	294.575	-0.255398	0.197682	0.0381008	ENSMUSG00000011148.14	Adssl1	653.537	-6.77267e-06	0.0014427	0.446353
ENSMUSG00000010095.13	Slc3a2	601.288	0.418578	0.324085	0.0381364	ENSMUSG00000026469.14	Xpr1	553.763	-6.77009e-06	0.00144266	0.446383
ENSMUSG00000029472.13	Anapc5	1085.07	-0.324133	0.251051	0.0381721	ENSMUSG00000050953.10	Gja1	96.1206	-6.76838e-06	0.00144269	0.446414
ENSMUSG00000069049.11	Eif2s3y	278.698	0.285384	0.221053	0.0382078	ENSMUSG00000030433.15	Sbk2	450.868	-6.76612e-06	0.0014427	0.446445
ENSMUSG00000031617.16	Tmem184c	120.437	-0.361177	0.279986	0.0382435	ENSMUSG00000000804.14	Usp32	458.82	6.7637e-06	0.00144267	0.446475
ENSMUSG00000021870.17	Slmap	933.297	0.249872	0.193809	0.0382792	ENSMUSG00000052712.17	BC004004	407.741	-6.75972e-06	0.00144268	0.446506
ENSMUSG00000024360.8	Etf1	888.584	-0.216122	0.167662	0.038315	ENSMUSG00000017144.8	Rnd3	101.487	6.75775e-06	0.00144269	0.446537
ENSMUSG00000027030.15	Stk39	368.125	0.329455	0.255591	0.0383506	ENSMUSG00000042408.13	Zmym6	240.312	6.75518e-06	0.00144268	0.446567
ENSMUSG00000035232.8	Pdk3	93.2564	-0.403648	0.313157	0.0383863	ENSMUSG00000026728.9	Vim	848.88	6.75375e-06	0.00144268	0.446597
ENSMUSG00000024413.14	Npc1	297.543	-0.230196	0.178597	0.0384219	ENSMUSG00000000787.12	Ddx3x	2196.21	-6.75243e-06	0.00144264	0.446628
ENSMUSG00000000266.11	Mid2	228.934	-0.340967	0.264567	0.0384575	ENSMUSG00000022283.15	Pabpc1	3613.35	6.74529e-06	0.00144268	0.446658
ENSMUSG00000059291.15	Rpl11	1494.88	-0.203534	0.157935	0.038493	ENSMUSG00000041439.15	Mfsd6	812.695	6.74511e-06	0.00144265	0.446689
ENSMUSG00000026895.7	Ndufa8	292.375	-0.480343	0.372838	0.0385286	ENSMUSG00000024773.15	Atg2a	244.616	6.74317e-06	0.00144268	0.446719
ENSMUSG00000020656.16	Grhl1	532.822	-0.366016	0.284124	0.0385641	ENSMUSG00000068329.12	Htra2	113.497	-6.74204e-06	0.00144268	0.446749
ENSMUSG00000020720.13	Psmd12	291.971	-0.309282	0.240148	0.0385996	ENSMUSG00000031382.14	Asb11	111.103	-6.7393e-06	0.0014427	0.446779
ENSMUSG00000032293.8	Ireb2	628.913	0.178854	0.138891	0.0386351	ENSMUSG00000024855.10	Pacs1	260.805	6.73819e-06	0.00144267	0.44681
ENSMUSG00000063902.13	Gm7964	52.2563	-0.480146	0.372908	0.0386705	ENSMUSG00000030970.16	Ctbp2	227.398	6.73239e-06	0.00144267	0.44684
ENSMUSG00000022800.14	Fyttd1	453.751	-0.192687	0.149689	0.038706	ENSMUSG00000032330.7	Cox7a2	368.074	-6.73173e-06	0.00144268	0.44687
ENSMUSG00000027130.15	Slc12a6	729.737	-0.255898	0.198801	0.0387414	ENSMUSG00000029661.16	Col1a2	2997.52	6.7295e-06	0.00144268	0.4469
ENSMUSG00000028608.15	Czib	184.895	-0.24829	0.192947	0.0387768	ENSMUSG00000073940.3	Hbb-bt	201.607	6.72948e-06	0.00144269	0.44693
ENSMUSG00000035367.9	Rmi1	148.889	0.279848	0.217639	0.0388123	ENSMUSG00000040433.16	Zbtb38	404.362	-6.72641e-06	0.00144267	0.44696
ENSMUSG00000022066.16	Entpd4b	445.572	-0.444259	0.34551	0.0388477	ENSMUSG00000033004.16	Mycbp2	2408.34	-6.72585e-06	0.00144269	0.44699
ENSMUSG00000025283.15	Sat1	516.216	0.278942	0.216943	0.0388831	ENSMUSG00000039891.6	Txlnb	701.599	-6.72521e-06	0.0014427	0.44702
ENSMUSG00000022193.7	Psmb5	248.389	-0.295197	0.229746	0.0389185	ENSMUSG00000044968.16	Napepld	55.4315	-6.72351e-06	0.00144269	0.44705
ENSMUSG00000042254.14	Cilp	394.728	-0.250502	0.19521	0.0389541	ENSMUSG00000020070.18	Rufy2	159.349	6.72021e-06	0.00144268	0.44708
ENSMUSG00000025260.10	Hsd17b10	261.705	-0.36022	0.281012	0.0389898	ENSMUSG00000018008.8	Cyth4	79.0139	6.71933e-06	0.00144269	0.44711
ENSMUSG00000026914.15	Psmd14	215.321	-0.322104	0.251648	0.0390256	ENSMUSG00000039967.14	Zfp292	962.026	6.71657e-06	0.00144266	0.44714
ENSMUSG00000058325.6	Dock1	488.06	0.374775	0.292894	0.0390614	ENSMUSG00000071226.11	Cecr2	258.173	-6.71631e-06	0.00144268	0.447169
ENSMUSG00000019883.11	Echdc1	194.058	-0.358468	0.280442	0.0390973	ENSMUSG00000040865.15	Ino80d	576.436	-6.71161e-06	0.00144267	0.447199
ENSMUSG00000036918.16	Ttc7	240.032	-0.24401	0.190947	0.0391332	ENSMUSG00000005893.14	Nr2c2	686.94	-6.70472e-06	0.00144266	0.447229
ENSMUSG00000027712.13	Anxa5	530.97	-0.181794	0.142277	0.0391691	ENSMUSG00000025366.8	Esyt1	508.784	6.69166e-06	0.00144267	0.447259
ENSMUSG00000002266.17	Zim1	13.802	-1.25206	0.980404	0.039205	ENSMUSG00000021843.17	Ktn1	882.314	-6.69044e-06	0.00144268	0.447288
ENSMUSG00000005506.16	Celf1	959.285	0.190325	0.149112	0.039241	ENSMUSG00000016510.11	Mtif3	72.267	6.68828e-06	0.00144269	0.447318
ENSMUSG00000028550.15	Atg4c	119.342	0.297541	0.233131	0.0392769	ENSMUSG00000032279.11	Idh3a	577.326	-6.68741e-06	0.00144269	0.447348
ENSMUSG00000022837.14	Iqcb1	94.1319	0.369624	0.289648	0.0393128	ENSMUSG00000031089.7	Slc6a14	91.2982	-6.68354e-06	0.0014427	0.447377
ENSMUSG00000061306.16	Slc38a10	1478.23	-0.212446	0.166508	0.0393486	ENSMUSG00000027952.16	Pmvk	105.79	-6.67877e-06	0.00144268	0.447407
ENSMUSG00000029810.15	Tmem176b	458.066	0.349041	0.273587	0.0393844	ENSMUSG00000025754.11	Agbl1	69.896	-6.67841e-06	0.0014427	0.447436
ENSMUSG00000057841.5	Rpl32	2081.23	-0.280308	0.219769	0.0394203	ENSMUSG00000041625.15	Ggact	107.293	-6.67603e-06	0.00144268	0.447466
ENSMUSG00000030986.13	Dhx32	272.168	-0.314791	0.246918	0.0394561	ENSMUSG00000001376.17	Vps50	232.988	-6.67447e-06	0.00144268	0.447495
ENSMUSG00000038650.15	Rnh1	418.351	-0.234487	0.183965	0.0394919	ENSMUSG00000019370.10	Calm3	1038.51	-6.67317e-06	0.00144267	0.447524
ENSMUSG00000020319.9	Wdpcp	54.0224	0.692204	0.543327	0.0395278	ENSMUSG00000031841.19	Cdh13	304.873	-6.67249e-06	0.00144267	0.447554
ENSMUSG00000039958.17	Etfbkmt	72.3044	0.5255	0.412521	0.0395636	ENSMUSG00000028518.8	Prkaa2	741.097	6.67249e-06	0.00144269	0.447583
ENSMUSG00000028184.12	Adgrl2	542.227	0.426742	0.335032	0.0395994	ENSMUSG00000021143.10	Pacs2	356.428	-6.67012e-06	0.00144265	0.447612
ENSMUSG00000026393.10	Nek7	670.479	-0.22269	0.175104	0.0396354	ENSMUSG00000035049.4	Rrp12	151.928	-6.67e-06	0.00144269	0.447642
ENSMUSG00000046201.9	Scaf8	438.259	0.194647	0.153114	0.0396713	ENSMUSG00000091243.2	Vgll3	109	6.66873e-06	0.0014427	0.447671
ENSMUSG00000003031.14	Cdkn1b	407.216	0.209725	0.165078	0.0397073	ENSMUSG00000005882.18	Uqcc1	234.179	-6.66775e-06	0.00144268	0.4477
ENSMUSG00000025871.18	4833439L19Rik	752.997	-0.310497	0.244421	0.0397433	ENSMUSG00000007815.13	Rhoa	1404.29	6.66663e-06	0.00144265	0.447729
ENSMUSG00000041417.15	Pik3r1	1809.23	0.248654	0.195789	0.0397793	ENSMUSG00000032231.14	Anxa2	1038.15	6.6663e-06	0.00144266	0.447758
ENSMUSG00000058600.13	Rpl30	1281.52	-0.300912	0.237032	0.0398152	ENSMUSG00000028195.4	Ccn1	102.621	6.66501e-06	0.00144269	0.447787
ENSMUSG00000035011.15	Zbtb7a	387.94	0.387847	0.305512	0.0398512	ENSMUSG00000030967.15	Zranb1	315.595	-6.66235e-06	0.00144269	0.447816
ENSMUSG00000048038.8	Ccdc187	33.1943	0.95713	0.754395	0.0398872	ENSMUSG00000021987.9	Mtmr6	441.885	-6.66116e-06	0.00144267	0.447845
ENSMUSG00000025525.12	Apool	69.2487	-0.539471	0.425204	0.0399231	ENSMUSG00000052738.14	Suclg1	459.61	-6.65857e-06	0.00144268	0.447874
ENSMUSG00000038290.15	Smg6	434.204	0.2094	0.165092	0.039959	ENSMUSG00000021579.4	Lrrc14b	118.928	-6.65773e-06	0.0014427	0.447903
ENSMUSG00000038949.8	Cnst	306.54	-0.313209	0.247058	0.039995	ENSMUSG00000001482.15	Def8	158.611	-6.65734e-06	0.00144268	0.447932
ENSMUSG00000032527.13	Pccb	496.583	-0.1961	0.154728	0.0400309	ENSMUSG00000020743.15	Mif4gd	144.381	-6.65077e-06	0.00144268	0.447961
ENSMUSG00000021591.8	Glrx	93.769	0.337112	0.266052	0.0400669	ENSMUSG00000025413.13	Ttc4	163.424	-6.64955e-06	0.00144268	0.44799
ENSMUSG00000078945.10	Naip2	61.0524	-0.612865	0.484387	0.0401029	ENSMUSG00000029053.16	Prkcz	117.758	6.64853e-06	0.00144269	0.448019
ENSMUSG00000037001.10	Zfp39	64.4257	-0.494319	0.390776	0.040139	ENSMUSG00000043683.4	Fem1a	787.457	-6.64693e-06	0.00144269	0.448048
ENSMUSG00000062762.17	Ei24	477.329	-0.214281	0.169397	0.0401751	ENSMUSG00000021900.10	Btd	99.3939	6.64473e-06	0.00144269	0.448076
ENSMUSG00000024594.9	Prrc1	580.625	0.207409	0.164142	0.0402112	ENSMUSG00000042190.12	Cmklr1	91.4575	6.64443e-06	0.00144269	0.448105
ENSMUSG00000020015.10	Cdk17	198.169	0.447992	0.354586	0.0402473	ENSMUSG00000090258.7	Churc1	157.761	-6.64151e-06	0.00144268	0.448134
ENSMUSG00000041733.10	Coq5	141.775	-0.406574	0.321817	0.0402834	ENSMUSG00000026187.9	Xrcc5	173.741	-6.6355e-06	0.00144268	0.448162
ENSMUSG00000021929.9	Kpna3	412.03	-0.364787	0.288746	0.0403194	ENSMUSG00000021109.13	Hif1a	478.847	6.63456e-06	0.00144266	0.448191
ENSMUSG00000028837.8	Psmb2	307.63	-0.326106	0.25817	0.0403554	ENSMUSG00000033961.16	Zfp446	68.8882	6.63385e-06	0.00144269	0.44822
ENSMUSG00000027455.16	Nsfl1c	337.209	-0.20903	0.165542	0.0403914	ENSMUSG00000049091.6	Sephs2	131.881	-6.6334e-06	0.00144268	0.448248
ENSMUSG00000033306.15	Lpp	2057.52	0.236251	0.187135	0.0404274	ENSMUSG00000021591.8	Glrx	60.3614	-6.63112e-06	0.00144269	0.448277
ENSMUSG00000087687.3	Pet100	109.77	-0.333132	0.263895	0.0404634	ENSMUSG00000028104.14	Polr3gl	90.8905	-6.63033e-06	0.00144269	0.448305
ENSMUSG00000014776.7	Nol3	56.6745	-0.757073	0.600222	0.0404994	ENSMUSG00000086427.8	Hoxa11os	412.893	-6.62997e-06	0.00144267	0.448334
ENSMUSG00000035696.15	Rnf38	350.534	0.311669	0.247137	0.0405354	ENSMUSG00000038400.15	Pmepa1	133.226	6.62735e-06	0.00144269	0.448362
ENSMUSG00000019818.15	Cd164	1939.88	-0.283192	0.22459	0.0405714	ENSMUSG00000043241.14	Upf2	457.453	-6.62607e-06	0.00144266	0.44839
ENSMUSG00000038910.7	Plcl2	130.767	-0.53867	0.427302	0.0406074	ENSMUSG00000014551.8	Mrps25	186.04	-6.62266e-06	0.00144268	0.448419
ENSMUSG00000087231.7	E230016M11Rik	27.5458	0.901628	0.715439	0.0406434	ENSMUSG00000026836.15	Acvr1	126.277	6.62221e-06	0.00144268	0.448447
ENSMUSG00000058690.14	Ccser2	839.812	0.26045	0.20669	0.0406794	ENSMUSG00000035642.16	Aamdc	132.446	-6.62217e-06	0.00144269	0.448475
ENSMUSG00000031622.16	Sin3b	444.148	-0.217179	0.172641	0.0407155	ENSMUSG00000040652.16	Oaz2	415.698	-6.61951e-06	0.00144268	0.448504
ENSMUSG00000021357.14	Exoc2	240.13	-0.265152	0.210781	0.0407516	ENSMUSG00000062519.13	Zfp398	360.336	6.61908e-06	0.00144267	0.448532
ENSMUSG00000001248.15	Gramd1a	547.353	0.433537	0.344693	0.0407877	ENSMUSG00000040710.10	St8sia4	53.0183	-6.61889e-06	0.00144269	0.44856
ENSMUSG00000060096.5	Amd-ps3	46.1602	-1.05899	0.84247	0.0408238	ENSMUSG00000008090.14	Fgfrl1	89.2435	6.61225e-06	0.00144269	0.448588
ENSMUSG00000102258.1	Gm38257	57.6038	0.490612	0.390372	0.0408599	ENSMUSG00000031749.12	St3gal2	132.831	-6.61211e-06	0.00144268	0.448616
ENSMUSG00000032374.14	Plod2	216.864	-0.699469	0.556616	0.0408959	ENSMUSG00000061130.13	Ppm1b	657.744	-6.61207e-06	0.00144268	0.448645
ENSMUSG00000059263.9	Usp47	1374.54	-0.332738	0.265011	0.0409321	ENSMUSG00000040455.17	Usp45	174.608	-6.60604e-06	0.00144269	0.448673
ENSMUSG00000022472.16	Desi1	253.971	0.412248	0.328358	0.0409682	ENSMUSG00000032475.15	Nck1	221.584	-6.60593e-06	0.00144266	0.448701
ENSMUSG00000028977.17	Casz1	901.115	-0.306376	0.244456	0.0410044	ENSMUSG00000037172.14	E330009J07Rik	493.281	-6.60154e-06	0.00144267	0.448729
ENSMUSG00000031618.13	Nr3c2	233.857	-0.293728	0.234456	0.0410407	ENSMUSG00000027087.11	Itgav	676.737	6.59488e-06	0.00144267	0.448757
ENSMUSG00000049858.8	Suox	674.315	0.362402	0.289347	0.041077	ENSMUSG00000009569.14	Mrtfb	688.806	6.59466e-06	0.00144267	0.448785
ENSMUSG00000019737.14	Syne4	311.523	0.278522	0.222558	0.0411134	ENSMUSG00000007097.14	Atp1a2	2203.42	-6.592e-06	0.0014427	0.448813
ENSMUSG00000024639.5	Gnaq	526.444	0.277789	0.222006	0.0411497	ENSMUSG00000005148.8	Klf5	159.703	6.59074e-06	0.00144267	0.44884
ENSMUSG00000033365.14	Ipo13	435.612	-0.269154	0.215221	0.0411861	ENSMUSG00000037933.16	Bicd2	460.798	6.58729e-06	0.00144266	0.448868
ENSMUSG00000003038.15	Hmgn2	601.098	0.307592	0.246008	0.0412224	ENSMUSG00000020737.12	Jpt1	205.083	-6.58579e-06	0.00144267	0.448896
ENSMUSG00000036737.12	Oxsr1	332.318	-0.233731	0.186981	0.0412587	ENSMUSG00000052974.8	Cyp2f2	240.492	6.58457e-06	0.00144268	0.448924
ENSMUSG00000048756.11	Foxo3	622.864	0.228063	0.182453	0.041295	ENSMUSG00000031333.7	Abcb7	302.627	-6.58374e-06	0.00144268	0.448952
ENSMUSG00000058655.9	Eif4b	2409.75	-0.17814	0.14258	0.0413314	ENSMUSG00000020865.16	Abcc3	402.612	6.58193e-06	0.00144269	0.448979
ENSMUSG00000027806.9	Tsc22d2	389.256	0.1944	0.155608	0.0413676	ENSMUSG00000041037.8	Irgq	295.06	6.58167e-06	0.00144267	0.449007
ENSMUSG00000049659.15	Aftph	699.262	0.17259	0.13821	0.041404	ENSMUSG00000011256.16	Adam19	126.936	6.58091e-06	0.00144269	0.449035
ENSMUSG00000028164.15	Manba	137.747	-0.363148	0.290811	0.0414402	ENSMUSG00000044938.8	Klhl31	1267.6	-6.57878e-06	0.0014427	0.449062
ENSMUSG00000105263.1	Gm42427	79.5084	-0.426962	0.342118	0.0414765	ENSMUSG00000038526.14	Car14	68.6242	-6.57595e-06	0.00144269	0.44909
ENSMUSG00000002102.15	Psmc3	612.556	-0.26122	0.209314	0.0415128	ENSMUSG00000053094.15	Tmem248	804.656	-6.57505e-06	0.00144266	0.449118
ENSMUSG00000024208.16	Uqcc2	124.2	-0.623073	0.499271	0.041549	ENSMUSG00000037622.14	Wdtc1	299.202	-6.57503e-06	0.00144268	0.449145
ENSMUSG00000036856.4	Wnt4	166.082	0.615076	0.492916	0.0415852	ENSMUSG00000020412.16	Ascc2	330.403	6.57435e-06	0.00144266	0.449173
ENSMUSG00000027879.9	Sec22b	457.083	-0.205754	0.164898	0.0416213	ENSMUSG00000010406.12	Mrpl52	105.878	6.57065e-06	0.00144268	0.4492
ENSMUSG00000028974.13	Dffa	138.873	-0.428765	0.34372	0.0416575	ENSMUSG00000025579.14	Gaa	886.153	-6.56812e-06	0.00144265	0.449228
ENSMUSG00000012405.16	Rpl15	1880.1	-0.275238	0.220675	0.0416936	ENSMUSG00000028522.16	Mier1	407.184	-6.56493e-06	0.00144267	0.449255
ENSMUSG00000102573.1	Gm7265	196.745	-0.321555	0.25782	0.0417297	ENSMUSG00000039989.7	Cbx4	214.319	6.5577e-06	0.00144267	0.449282
ENSMUSG00000044030.4	Irf2bp1	106.834	0.331386	0.265717	0.0417658	ENSMUSG00000018770.9	Atp5g3	569.57	-6.55684e-06	0.00144269	0.44931
ENSMUSG00000026675.12	Hsd17b7	70.2727	-0.625058	0.501213	0.0418018	ENSMUSG00000005986.16	Ankrd13d	59.465	6.55395e-06	0.00144269	0.449337
ENSMUSG00000042901.10	Aida	209.025	0.265894	0.213304	0.0418379	ENSMUSG00000040033.16	Stat2	329.243	6.55057e-06	0.00144267	0.449364
ENSMUSG00000033623.13	Pcgf3	334.167	-0.222764	0.178729	0.0418739	ENSMUSG00000028716.15	Pdzk1ip1	205.051	-6.55036e-06	0.00144269	0.449392
ENSMUSG00000079477.9	Rab7	861.763	-0.183046	0.146878	0.0419099	ENSMUSG00000029513.14	Prkab1	298.088	6.54906e-06	0.00144266	0.449419
ENSMUSG00000040010.10	Slc7a5	599.142	0.732343	0.587651	0.0419458	ENSMUSG00000027673.12	Ndufb5	371.362	-6.54683e-06	0.00144269	0.449446
ENSMUSG00000029312.12	Klhl8	76.9615	-0.581062	0.466261	0.0419817	ENSMUSG00000030399.2	Ckm	14302	-6.54669e-06	0.0014427	0.449473
ENSMUSG00000027546.15	Atp9a	606.358	-0.225445	0.180954	0.0420177	ENSMUSG00000029624.10	Ptcd1	105.094	6.54481e-06	0.00144268	0.449501
ENSMUSG00000032353.9	Tmed3	1618.23	0.194127	0.155893	0.0420536	ENSMUSG00000035845.17	Alg12	79.7835	6.53526e-06	0.00144269	0.449528
ENSMUSG00000005981.11	Trap1	385.245	-0.238605	0.19164	0.0420895	ENSMUSG00000007888.15	Crlf1	22.9294	-6.5353e-06	0.0014427	0.449555
ENSMUSG00000028248.15	Pnisr	1144.38	0.211764	0.170171	0.0421254	ENSMUSG00000035357.17	Pdzrn3	306.251	-6.53446e-06	0.00144268	0.449582
ENSMUSG00000062646.12	Ganc	133.59	-0.372523	0.299405	0.0421614	ENSMUSG00000056724.15	Nbeal2	470.976	6.53386e-06	0.00144268	0.449609
ENSMUSG00000097487.7	Ptges3l	45.0259	-1.14355	0.91936	0.0421973	ENSMUSG00000015711.8	Prune1	136.95	-6.53227e-06	0.00144268	0.449636
ENSMUSG00000060938.14	Rpl26	2321.59	-0.232345	0.186817	0.0422332	ENSMUSG00000038013.14	Wipf2	279.552	6.53019e-06	0.00144268	0.449663
ENSMUSG00000005417.17	Mprip	2206.3	0.184617	0.148495	0.0422691	ENSMUSG00000024099.15	Ndufv2	507.603	-6.52962e-06	0.00144269	0.44969
ENSMUSG00000061288.13	Taok3	314.191	-0.244939	0.197019	0.0423049	ENSMUSG00000091803.7	Cox16	168.914	-6.52906e-06	0.00144269	0.449717
ENSMUSG00000036989.16	Trim3	189.64	-0.232354	0.187024	0.0423408	ENSMUSG00000059734.7	Ndufs8	257.733	-6.52876e-06	0.00144268	0.449744
ENSMUSG00000048497.11	Mmgt2	280.191	0.281272	0.226403	0.0423767	ENSMUSG00000037795.14	N4bp2	441.299	6.52791e-06	0.00144267	0.44977
ENSMUSG00000059975.15	Zfp74	66.8586	0.414278	0.333544	0.0424126	ENSMUSG00000038080.17	Kdm1b	427.17	6.5255e-06	0.00144266	0.449797
ENSMUSG00000022035.6	Ccdc25	220.277	-0.247724	0.199454	0.0424484	ENSMUSG00000032462.14	Pik3cb	216.386	6.52472e-06	0.00144267	0.449824
ENSMUSG00000042524.14	Sun2	606.71	-0.223934	0.1804	0.0424843	ENSMUSG00000050332.7	Amer1	418.946	-6.51803e-06	0.00144266	0.449851
ENSMUSG00000051331.16	Cacna1c	341.039	0.435233	0.350659	0.0425201	ENSMUSG00000034768.4	Asb16	87.3868	-6.51711e-06	0.0014427	0.449878
ENSMUSG00000001419.17	Mef2d	395.986	-0.225229	0.181529	0.0425559	ENSMUSG00000038170.15	Pde4dip	5294.87	-6.51107e-06	0.0014427	0.449904
ENSMUSG00000019302.16	Atp6v0a1	574.197	0.209471	0.168923	0.0425918	ENSMUSG00000037306.13	Man1c1	562.601	6.50815e-06	0.00144268	0.449931
ENSMUSG00000026319.13	Relch	438.732	-0.266773	0.215399	0.0426278	ENSMUSG00000007850.16	Hnrnph1	1275.09	6.50596e-06	0.00144264	0.449958
ENSMUSG00000049755.14	Zfp672	266.527	-0.366886	0.296272	0.0426638	ENSMUSG00000021481.11	Zfp346	94.8077	6.50542e-06	0.00144269	0.449984
ENSMUSG00000032010.15	Usp2	132.242	-0.323072	0.260954	0.0426997	ENSMUSG00000025269.16	Apex2	126.824	-6.50515e-06	0.00144268	0.450011
ENSMUSG00000042541.10	Sem1	345.444	-0.234041	0.189047	0.0427356	ENSMUSG00000032702.16	Kank1	508.013	6.50436e-06	0.00144268	0.450037
ENSMUSG00000024843.15	Chka	1571.14	-0.287069	0.231972	0.0427716	ENSMUSG00000041594.18	Tmtc4	115.991	-6.49983e-06	0.00144268	0.450064
ENSMUSG00000039461.12	Tcta	293.665	-0.379115	0.306408	0.0428075	ENSMUSG00000034312.15	Iqsec1	424.775	6.49927e-06	0.00144268	0.45009
ENSMUSG00000027134.4	Lpcat4	100.43	-0.489808	0.39615	0.0428434	ENSMUSG00000034636.9	Zyg11b	767.633	-6.49907e-06	0.00144267	0.450117
ENSMUSG00000005886.14	Ncoa2	589.036	0.205876	0.166531	0.0428794	ENSMUSG00000028656.14	Cap1	763.79	6.49395e-06	0.00144267	0.450143
ENSMUSG00000033530.8	Ttc7b	346.174	-0.435021	0.351941	0.0429153	ENSMUSG00000031825.16	Crispld2	515.307	6.49396e-06	0.00144268	0.45017
ENSMUSG00000022906.15	Parp9	187.587	0.380246	0.307656	0.0429512	ENSMUSG00000020949.9	Fkbp3	311.933	-6.49341e-06	0.00144269	0.450196
ENSMUSG00000061132.13	Blnk	282.865	0.207609	0.168036	0.0429871	ENSMUSG00000064179.13	Tnnt1	367.174	-6.49289e-06	0.0014427	0.450223
ENSMUSG00000011958.17	Bnip2	295.424	-0.194601	0.157543	0.043023	ENSMUSG00000029545.13	Acads	154.304	-6.49283e-06	0.00144269	0.450249
ENSMUSG00000021782.14	Dlg5	340.654	0.481842	0.39013	0.0430588	ENSMUSG00000048371.8	Pdp2	481.651	-6.48466e-06	0.00144268	0.450275
ENSMUSG00000020523.14	Fam114a2	527.524	0.239227	0.193804	0.0430947	ENSMUSG00000026239.14	Pde6d	59.9239	-6.48318e-06	0.00144269	0.450301
ENSMUSG00000025817.12	Nudt5	210.305	0.247975	0.201109	0.0431307	ENSMUSG00000012350.15	Ehf	3379.37	6.48202e-06	0.00144267	0.450328
ENSMUSG00000036478.8	Btg1	873.35	-0.299626	0.243043	0.0431667	ENSMUSG00000053950.10	Adnp2	183.807	6.48186e-06	0.00144267	0.450354
ENSMUSG00000032405.10	Pias1	317.037	0.265244	0.215193	0.0432027	ENSMUSG00000086968.8	4933431E20Rik	88.617	-6.48088e-06	0.00144269	0.45038
ENSMUSG00000022781.8	Pak2	750.632	0.170336	0.138196	0.0432386	ENSMUSG00000002808.7	Epdr1	106.233	-6.48035e-06	0.00144269	0.450406
ENSMUSG00000045098.19	Kmt5b	628.549	0.193836	0.157298	0.0432745	ENSMUSG00000029330.8	Cds1	238.327	6.47749e-06	0.00144268	0.450432
ENSMUSG00000028070.7	Naxe	206.193	-0.245685	0.19941	0.0433104	ENSMUSG00000025287.15	Acot9	135.784	-6.47677e-06	0.00144268	0.450459
ENSMUSG00000027848.12	Olfml3	261.391	-0.215373	0.174854	0.0433463	ENSMUSG00000031434.15	Morc4	129.42	6.47472e-06	0.00144269	0.450485
ENSMUSG00000090935.10	Synj2bp	395.414	-0.191687	0.155706	0.0433822	ENSMUSG00000028082.14	Sh3d19	826.468	6.47429e-06	0.00144265	0.450511
ENSMUSG00000020078.16	Vps26a	293.423	-0.224597	0.182447	0.0434181	ENSMUSG00000037960.11	Card19	99.5259	-6.47113e-06	0.00144269	0.450537
ENSMUSG00000025351.14	Cd63	397.064	-0.269181	0.218767	0.043454	ENSMUSG00000000708.14	Kat2b	772.125	-6.46812e-06	0.00144266	0.450563
ENSMUSG00000017843.14	Ppp2r5c	539.055	-0.170805	0.13885	0.0434899	ENSMUSG00000060739.8	Nsa2	540.505	-6.46373e-06	0.00144266	0.450589
ENSMUSG00000052062.14	Pard3b	225.228	0.227278	0.184816	0.0435258	ENSMUSG00000086629.8	2810403D21Rik	46.0067	-6.4631e-06	0.00144269	0.450615
ENSMUSG00000051256.10	Jagn1	133.645	-0.312018	0.253756	0.0435616	ENSMUSG00000041133.11	Smc1a	591.517	6.46238e-06	0.00144265	0.450641
ENSMUSG00000035451.7	Foxa1	732.571	-0.383796	0.31217	0.0435975	ENSMUSG00000021431.15	Snrnp48	255.962	6.46212e-06	0.00144267	0.450666
ENSMUSG00000029478.16	Ncor2	591.045	0.380863	0.309828	0.0436333	ENSMUSG00000046603.16	Tcaim	98.6118	-6.46093e-06	0.00144269	0.450692
ENSMUSG00000041124.11	Msantd4	217.951	-0.239133	0.194534	0.0436691	ENSMUSG00000021681.8	Aggf1	293.652	-6.45515e-06	0.00144267	0.450718
ENSMUSG00000036528.16	Ppfibp2	413.18	0.185117	0.150679	0.0437049	ENSMUSG00000022246.14	Rai14	152.542	6.4541e-06	0.00144269	0.450744
ENSMUSG00000024287.8	Thoc1	184.995	0.310446	0.252704	0.0437407	ENSMUSG00000024068.8	Spast	325.863	-6.45343e-06	0.00144267	0.45077
ENSMUSG00000048758.14	Rpl29	1389.74	-0.250915	0.204258	0.0437765	ENSMUSG00000042492.12	Tbc1d10b	191.937	6.45267e-06	0.00144268	0.450795
ENSMUSG00000052337.15	Immt	744.06	-0.280581	0.228435	0.0438122	ENSMUSG00000005373.13	Mlxipl	95.1465	-6.45038e-06	0.0014427	0.450821
ENSMUSG00000057113.13	Npm1	1203.71	-0.241603	0.19673	0.0438479	ENSMUSG00000038116.16	Phf20	468.371	-6.44986e-06	0.00144265	0.450847
ENSMUSG00000045767.9	B230219D22Rik	489.653	0.169311	0.137877	0.0438836	ENSMUSG00000033161.10	Atp1a1	3222.03	-6.44788e-06	0.00144268	0.450872
ENSMUSG00000035642.16	Aamdc	124.602	-0.611574	0.498046	0.0439193	ENSMUSG00000019818.15	Cd164	2372.87	-6.44735e-06	0.00144268	0.450898
ENSMUSG00000027502.11	Rtf2	245.141	-0.215015	0.175159	0.0439549	ENSMUSG00000043940.15	Wdfy3	1384.58	6.446e-06	0.00144265	0.450924
ENSMUSG00000028795.15	Ccdc28b	80.4468	-0.375558	0.305988	0.0439906	ENSMUSG00000028466.15	Creb3	218.487	6.4446e-06	0.00144268	0.450949
ENSMUSG00000005897.14	Nr2c1	110.507	0.34821	0.283785	0.0440262	ENSMUSG00000027692.16	Tnik	275.823	-6.44228e-06	0.00144269	0.450975
ENSMUSG00000006717.7	Acot13	104.812	-0.543862	0.443245	0.0440618	ENSMUSG00000005268.20	Prlr	2621.82	6.43873e-06	0.00144268	0.451
ENSMUSG00000027646.15	Src	402.135	0.281249	0.229359	0.0440974	ENSMUSG00000032418.15	Me1	498.665	6.43815e-06	0.00144268	0.451026
ENSMUSG00000068328.9	Aup1	405.096	0.181763	0.148335	0.0441331	ENSMUSG00000009681.10	Bcr	340.194	-6.43514e-06	0.00144269	0.451051
ENSMUSG00000027580.17	Helz2	259.276	0.250162	0.204218	0.0441688	ENSMUSG00000022587.14	Ly6e	1772.61	-6.43433e-06	0.00144268	0.451077
ENSMUSG00000098274.7	Rpl24	881.177	-0.342019	0.279377	0.0442045	ENSMUSG00000023967.9	Mrps18a	181.077	-6.4328e-06	0.00144268	0.451102
ENSMUSG00000045659.18	Plekha7	182.068	0.266228	0.217483	0.0442402	ENSMUSG00000021254.9	Gpatch2l	188.923	-6.43197e-06	0.00144267	0.451128
ENSMUSG00000015806.12	Qdpr	133.696	-0.252406	0.206227	0.0442759	ENSMUSG00000075054.5	Yae1d1	249.805	-6.4269e-06	0.00144267	0.451153
ENSMUSG00000062949.13	Atp11c	319.032	0.274545	0.224391	0.0443116	ENSMUSG00000068699.12	Flnc	3605.86	-6.42532e-06	0.00144269	0.451178
ENSMUSG00000030045.10	Mrpl19	94.6162	-0.397493	0.324902	0.0443472	ENSMUSG00000029851.5	Tcaf2	1906.89	-6.41874e-06	0.0014427	0.451204
ENSMUSG00000024160.16	Spsb3	83.6243	-0.406578	0.332425	0.0443829	ENSMUSG00000070953.13	Rabepk	52.1833	-6.41755e-06	0.00144269	0.451229
ENSMUSG00000038068.15	Rnf144b	247.589	-0.243866	0.19948	0.0444185	ENSMUSG00000021686.6	Ap3b1	541.693	6.4158e-06	0.00144266	0.451254
ENSMUSG00000040151.9	Hs2st1	393.353	0.197454	0.161574	0.0444542	ENSMUSG00000028538.12	St3gal3	158.476	-6.41548e-06	0.00144268	0.451279
ENSMUSG00000032698.15	Lmo2	117.769	0.34752	0.284429	0.0444899	ENSMUSG00000047539.9	Fbxo28	274.478	-6.41525e-06	0.00144267	0.451305
ENSMUSG00000029817.11	Tra2a	483.892	0.223447	0.182998	0.0445256	ENSMUSG00000029432.12	Nipsnap2	630.743	-6.41416e-06	0.00144269	0.45133
ENSMUSG00000020190.13	Mknk2	881.159	-0.206387	0.169045	0.0445612	ENSMUSG00000070544.6	Top1	688.156	6.41231e-06	0.00144266	0.451355
ENSMUSG00000028713.17	Cyp4b1	37.6172	-0.570913	0.467902	0.0445969	ENSMUSG00000041000.8	Trim62	150.743	6.41053e-06	0.00144268	0.45138
ENSMUSG00000056268.15	Dennd1b	374.227	0.188908	0.155179	0.0446329	ENSMUSG00000041881.13	Ndufa7	432.718	-6.40947e-06	0.00144268	0.451405
ENSMUSG00000035933.5	Cog5	415.184	-0.208017	0.170975	0.0446689	ENSMUSG00000037221.13	Mospd3	37.1102	6.40449e-06	0.00144269	0.45143
ENSMUSG00000029622.16	Arpc1b	401.274	0.19137	0.157325	0.0447049	ENSMUSG00000032359.14	Ctsh	272.048	6.40351e-06	0.00144267	0.451455
ENSMUSG00000032570.17	Atp2c1	1326.02	0.297536	0.244789	0.0447409	ENSMUSG00000016559.14	H3f3b	1783.85	-6.4013e-06	0.00144264	0.45148
ENSMUSG00000007827.10	Ankrd26	128.679	0.518208	0.426601	0.044777	ENSMUSG00000025451.15	Paip1	272.508	-6.39884e-06	0.00144267	0.451505
ENSMUSG00000057286.6	St6galnac2	66.81	0.813288	0.669914	0.0448131	ENSMUSG00000041801.5	Phlda3	194.988	-6.39748e-06	0.00144269	0.45153
ENSMUSG00000020777.16	Acox1	1164.07	-0.155163	0.127856	0.0448492	ENSMUSG00000104960.1	Snhg8	79.0267	-6.39743e-06	0.00144269	0.451555
ENSMUSG00000005802.12	Slc30a4	335.104	-0.394451	0.325111	0.0448853	ENSMUSG00000031987.6	Egln1	487.583	-6.39601e-06	0.00144268	0.45158
ENSMUSG00000028378.6	Ptgr1	238.292	0.263123	0.216953	0.0449214	ENSMUSG00000029686.15	Cul1	563.363	-6.38827e-06	0.00144266	0.451605
ENSMUSG00000021893.14	Capn7	420.381	-0.198422	0.163727	0.0449576	ENSMUSG00000022191.16	Drosha	267.929	6.38549e-06	0.00144267	0.45163
ENSMUSG00000008682.13	Rpl10	5281.52	-0.268209	0.221314	0.0449937	ENSMUSG00000089617.1	Scarna10	1069.34	-6.38052e-06	0.00144268	0.451655
ENSMUSG00000025793.17	Hgs	248.992	0.212319	0.175319	0.0450299	ENSMUSG00000025241.16	Fyco1	1261.29	-6.37905e-06	0.00144268	0.451679
ENSMUSG00000061232.16	H2-K1	1676.82	-0.142226	0.117474	0.0450661	ENSMUSG00000071180.5	Smim15	122.722	6.37789e-06	0.00144268	0.451704
ENSMUSG00000034427.17	Myo15b	15.8568	0.987427	0.815634	0.0451022	ENSMUSG00000026276.20	Sept2	481.222	6.37264e-06	0.00144267	0.451729
ENSMUSG00000025076.11	Casp7	124.463	0.406313	0.335629	0.0451383	ENSMUSG00000035000.8	Dpp4	353.375	6.37139e-06	0.00144267	0.451754
ENSMUSG00000019982.15	Myb	45.1985	-1.11389	0.920917	0.0451745	ENSMUSG00000043003.14	Rasef	503.857	6.37043e-06	0.00144265	0.451778
ENSMUSG00000025198.16	Erlin1	349.222	-0.285903	0.236407	0.0452107	ENSMUSG00000029110.13	Rnf4	587.224	6.37004e-06	0.00144265	0.451803
ENSMUSG00000042699.11	Dhx9	812.167	0.165935	0.137575	0.0452471	ENSMUSG00000032555.10	Topbp1	264.329	6.36988e-06	0.00144266	0.451828
ENSMUSG00000024870.6	Rab1b	423.905	-0.213108	0.176752	0.0452836	ENSMUSG00000031958.16	Ldhd	108.113	-6.36812e-06	0.00144269	0.451852
ENSMUSG00000033392.16	Clasp2	433.138	-0.218565	0.181293	0.04532	ENSMUSG00000027835.11	Pdcd10	124.693	6.36745e-06	0.00144268	0.451877
ENSMUSG00000032328.12	Tmem30a	981.8	-0.161056	0.133604	0.0453564	ENSMUSG00000026319.13	Relch	473.016	-6.36595e-06	0.00144267	0.451901
ENSMUSG00000033416.15	Gucd1	426.573	-0.304758	0.252864	0.0453928	ENSMUSG00000067377.12	Tspan6	67.7013	6.36255e-06	0.00144269	0.451926
ENSMUSG00000058706.5	0610030E20Rik	262.756	0.200295	0.166196	0.0454292	ENSMUSG00000091144.2	Phf11c	73.1505	6.36115e-06	0.0014427	0.45195
ENSMUSG00000066551.12	Hmgb1	1079.54	-0.186673	0.154897	0.0454655	ENSMUSG00000054920.12	Klhl5	239.806	6.36099e-06	0.00144267	0.451975
ENSMUSG00000031422.16	Morf4l2	1095.61	-0.212526	0.176466	0.0455018	ENSMUSG00000046985.11	Tapt1	250.749	-6.35942e-06	0.00144268	0.451999
ENSMUSG00000037815.7	Ctnna1	1721.08	0.148326	0.123227	0.0455382	ENSMUSG00000074129.14	Rpl13a	2914.75	-6.35673e-06	0.00144267	0.452024
ENSMUSG00000003452.15	Bicd1	355.443	0.446061	0.370606	0.0455746	ENSMUSG00000030695.16	Aldoa	17226.2	-6.35583e-06	0.0014427	0.452048
ENSMUSG00000003464.13	Pex19	346.067	-0.215271	0.178885	0.0456109	ENSMUSG00000086682.1	Gm16023	26.9705	-6.35475e-06	0.00144269	0.452073
ENSMUSG00000030177.14	Ccdc77	137.951	0.295629	0.24582	0.0456473	ENSMUSG00000078636.4	Gm7336	75.2859	-6.35439e-06	0.00144269	0.452097
ENSMUSG00000050379.15	Sept6	90.873	-0.403752	0.335847	0.0456837	ENSMUSG00000015133.17	Lrrk1	490.082	6.35383e-06	0.00144267	0.452121
ENSMUSG00000041028.16	Ghitm	884.372	-0.295666	0.246091	0.0457201	ENSMUSG00000025465.13	Echs1	342.161	-6.3485e-06	0.00144267	0.452146
ENSMUSG00000031161.15	Hdac6	201.768	0.232593	0.19363	0.0457566	ENSMUSG00000026526.14	Fh1	375.392	-6.34497e-06	0.00144269	0.45217
ENSMUSG00000052407.17	Ccdc171	62.2711	0.449947	0.374779	0.045793	ENSMUSG00000025485.13	Ric8a	301.045	6.34457e-06	0.00144266	0.452194
ENSMUSG00000021366.8	Hivep1	584.411	0.234555	0.195373	0.0458294	ENSMUSG00000032199.13	Polr2m	607.139	-6.34386e-06	0.00144267	0.452218
ENSMUSG00000029101.16	Rgs12	123.176	0.300389	0.250216	0.0458658	ENSMUSG00000037606.18	Osbpl5	221.67	6.34308e-06	0.00144267	0.452243
ENSMUSG00000021676.10	Iqgap2	1676.95	-0.20848	0.173684	0.0459021	ENSMUSG00000042834.15	Nrep	364.37	-6.34305e-06	0.00144269	0.452267
ENSMUSG00000010517.7	Faf1	416.745	-0.219258	0.182743	0.0459385	ENSMUSG00000025862.14	Stag2	978.157	6.34214e-06	0.00144265	0.452291
ENSMUSG00000057375.13	Yipf1	243.235	-0.315012	0.262566	0.0459748	ENSMUSG00000038845.11	Phb	377.834	-6.342e-06	0.00144268	0.452315
ENSMUSG00000042229.9	Rabif	126.857	-0.280397	0.233744	0.0460111	ENSMUSG00000022286.16	Grhl2	591.851	-6.34169e-06	0.00144266	0.452339
ENSMUSG00000032349.13	Elovl5	315.529	0.385893	0.321725	0.0460474	ENSMUSG00000036256.13	Igfbp7	469.02	6.33059e-06	0.00144269	0.452363
ENSMUSG00000033032.15	Afap1l1	75.4547	-0.582455	0.485622	0.0460837	ENSMUSG00000051319.6	Mtln	72.0481	-6.32437e-06	0.00144269	0.452387
ENSMUSG00000002017.10	Fam98a	299.464	-0.311489	0.259747	0.0461199	ENSMUSG00000034457.10	Eda2r	89.8452	-6.32403e-06	0.00144269	0.452411
ENSMUSG00000055639.16	Dach1	431.086	-0.397049	0.331124	0.0461561	ENSMUSG00000034037.14	Fgd5	110.577	6.32388e-06	0.00144269	0.452435
ENSMUSG00000032754.14	Slc8b1	128.899	-0.390868	0.325996	0.0461923	ENSMUSG00000039167.12	Adgrl4	91.1594	6.32269e-06	0.00144269	0.452459
ENSMUSG00000020978.10	Klhdc2	238.898	-0.27405	0.228642	0.0462285	ENSMUSG00000024308.15	Tapbp	697.157	6.32009e-06	0.00144265	0.452483
ENSMUSG00000033751.5	Gadd45gip1	126.102	-0.322443	0.269208	0.0462647	ENSMUSG00000036676.14	Tmtc3	295.982	6.31672e-06	0.00144267	0.452507
ENSMUSG00000028497.12	Hacd4	101.63	0.605452	0.505702	0.046301	ENSMUSG00000024664.5	Fads3	76.237	6.31405e-06	0.00144269	0.452531
ENSMUSG00000001323.17	Srr	147.899	0.254522	0.21259	0.0463372	ENSMUSG00000031843.2	Mphosph6	66.5463	6.31044e-06	0.00144268	0.452555
ENSMUSG00000015290.15	Ubl4a	335.105	-0.315113	0.26345	0.0463735	ENSMUSG00000026837.16	Col5a1	729.312	6.3091e-06	0.00144269	0.452579
ENSMUSG00000027613.15	Eif6	169.919	0.250533	0.209517	0.0464098	ENSMUSG00000035024.16	Ncapd3	171.194	6.30715e-06	0.00144267	0.452603
ENSMUSG00000026924.17	Sec16a	2132.16	-0.14507	0.121343	0.046446	ENSMUSG00000068739.13	Sars	771.965	-6.30583e-06	0.00144267	0.452627
ENSMUSG00000031765.8	Mt1	2046.75	-0.220838	0.184723	0.0464823	ENSMUSG00000015766.14	Eps8	369.218	6.30362e-06	0.00144267	0.45265
ENSMUSG00000032562.13	Gnai2	618.668	0.218309	0.182662	0.0465185	ENSMUSG00000021482.10	Prxl2c	266.175	-6.29718e-06	0.00144268	0.452674
ENSMUSG00000037822.12	Smim14	1883.82	-0.216579	0.181248	0.0465547	ENSMUSG00000026987.16	Baz2b	553.935	-6.29405e-06	0.00144266	0.452698
ENSMUSG00000070939.9	Tgfbrap1	290.632	0.211899	0.177373	0.0465909	ENSMUSG00000027546.15	Atp9a	645.886	-6.29104e-06	0.00144265	0.452722
ENSMUSG00000041040.12	Fam117b	244.926	0.319891	0.267799	0.0466271	ENSMUSG00000061759.15	Armt1	114.588	-6.28911e-06	0.00144268	0.452745
ENSMUSG00000032418.15	Me1	339.228	-0.307516	0.257451	0.0466633	ENSMUSG00000032698.15	Lmo2	79.7375	-6.28688e-06	0.00144269	0.452769
ENSMUSG00000064382.1	Gm26447	359.452	-0.552425	0.462578	0.0466994	ENSMUSG00000036450.4	Hif1an	613.966	-6.28643e-06	0.00144268	0.452793
ENSMUSG00000030116.14	Mfap5	87.3681	-0.394783	0.33059	0.0467355	ENSMUSG00000026482.13	Rgl1	161.302	6.28459e-06	0.00144269	0.452816
ENSMUSG00000101609.2	Kcnq1ot1	2566.43	-0.153889	0.128904	0.0467716	ENSMUSG00000042216.13	Sgsm1	62.039	6.28417e-06	0.00144269	0.45284
ENSMUSG00000050471.17	Fam118b	102.141	-0.295779	0.247918	0.0468078	ENSMUSG00000024829.12	Mrpl21	98.8708	-6.28409e-06	0.00144268	0.452864
ENSMUSG00000022214.15	Dcaf11	770.677	0.181275	0.151977	0.0468439	ENSMUSG00000058793.14	Cds2	1202.95	6.28277e-06	0.00144266	0.452887
ENSMUSG00000032802.8	Srxn1	124.12	-0.254101	0.213088	0.04688	ENSMUSG00000028396.5	2310002L09Rik	110.339	-6.28249e-06	0.0014427	0.452911
ENSMUSG00000034254.17	Agpat1	427.184	0.21038	0.176499	0.0469162	ENSMUSG00000039000.8	Ube3c	674.132	-6.28003e-06	0.00144267	0.452934
ENSMUSG00000038072.14	Galnt11	221.714	0.237212	0.199086	0.0469523	ENSMUSG00000025860.15	Xiap	579.848	6.27739e-06	0.00144265	0.452958
ENSMUSG00000037339.17	Fam53a	212.949	-0.337225	0.283154	0.0469885	ENSMUSG00000066979.6	Bub3	207.704	-6.2758e-06	0.00144267	0.452981
ENSMUSG00000028107.14	Tars2	192.36	-0.218024	0.18307	0.0470246	ENSMUSG00000036733.16	Rbm42	216.154	6.27431e-06	0.00144268	0.453004
ENSMUSG00000003233.12	Dvl3	231.957	0.373781	0.313904	0.0470607	ENSMUSG00000040888.10	Gfer	98.0334	-6.27421e-06	0.00144269	0.453028
ENSMUSG00000023852.14	Chd1	361.646	0.205587	0.172694	0.0470969	ENSMUSG00000039701.11	Usp53	380.679	-6.27394e-06	0.00144267	0.453051
ENSMUSG00000037606.18	Osbpl5	226.364	0.259106	0.217681	0.0471329	ENSMUSG00000023046.6	Igfbp6	290.321	6.27365e-06	0.00144268	0.453075
ENSMUSG00000032477.14	Cdc25a	210.813	0.277072	0.2329	0.0471691	ENSMUSG00000061482.7	H4c4	435.005	6.27309e-06	0.00144267	0.453098
ENSMUSG00000028093.15	Acp6	147.385	0.26832	0.225615	0.0472052	ENSMUSG00000035919.16	Bbs9	168.3	6.2723e-06	0.00144267	0.453121
ENSMUSG00000031731.16	Ap1g1	1119.8	-0.22532	0.189724	0.0472414	ENSMUSG00000070392.5	Gm20634	256.145	6.27194e-06	0.00144268	0.453144
ENSMUSG00000030452.16	Nipa2	208.012	-0.212061	0.178652	0.0472777	ENSMUSG00000017550.14	Atad5	58.3034	-6.27106e-06	0.00144269	0.453168
ENSMUSG00000029068.16	Ccnl2	860.88	0.189691	0.159827	0.0473139	ENSMUSG00000072966.11	Gprasp2	51.8392	6.27e-06	0.0014427	0.453191
ENSMUSG00000036893.17	Ehmt1	668.104	0.209402	0.17644	0.0473502	ENSMUSG00000051344.13	Plekhm3	230.034	6.2698e-06	0.00144267	0.453214
ENSMUSG00000054263.12	Lifr	1223.23	0.377229	0.317886	0.0473864	ENSMUSG00000030189.15	Ybx3	850.852	-6.26986e-06	0.00144269	0.453237
ENSMUSG00000018474.18	Chd3	1206.75	0.212816	0.179363	0.0474225	ENSMUSG00000050079.10	Rspry1	262.23	6.2696e-06	0.00144267	0.453261
ENSMUSG00000103238.1	Gm36527	32.2016	0.790537	0.666407	0.0474587	ENSMUSG00000020821.17	Kif1c	2069.1	-6.26867e-06	0.00144268	0.453284
ENSMUSG00000036966.15	Spryd3	331.496	-0.279891	0.236017	0.0474949	ENSMUSG00000089872.10	Rps6kc1	197.532	6.26271e-06	0.00144269	0.453307
ENSMUSG00000035469.17	Rcbtb1	266.224	0.2348	0.198061	0.047531	ENSMUSG00000022812.14	Gsk3b	948.295	6.25835e-06	0.00144266	0.45333
ENSMUSG00000097365.7	C030034L19Rik	104.83	1.22904	1.03699	0.0475672	ENSMUSG00000025962.15	Fastkd2	92.9835	-6.2564e-06	0.00144268	0.453353
ENSMUSG00000021417.15	Eci2	172.483	-0.216505	0.18274	0.0476034	ENSMUSG00000049775.16	Tmsb4x	1491.05	6.2549e-06	0.00144268	0.453376
ENSMUSG00000033295.14	Ptprf	2798.44	0.214522	0.181073	0.0476395	ENSMUSG00000043909.16	Trp53bp1	602.948	6.25335e-06	0.00144267	0.453399
ENSMUSG00000039109.16	F13a1	208.716	-0.266418	0.224922	0.0476756	ENSMUSG00000025204.10	Ndufb8	537.514	-6.24731e-06	0.00144269	0.453422
ENSMUSG00000109498.1	Gm45222	93.1365	0.295046	0.24913	0.0477117	ENSMUSG00000052353.13	Cemip	98.6796	6.2455e-06	0.00144268	0.453445
ENSMUSG00000086949.1	Gm13066	15.7389	-1.02851	0.86875	0.0477478	ENSMUSG00000017404.12	Rpl19	3106.26	6.24164e-06	0.00144266	0.453468
ENSMUSG00000031274.16	Col4a5	536.243	0.435375	0.367825	0.0477839	ENSMUSG00000059119.9	Nap1l4	555.079	-6.2411e-06	0.00144268	0.453491
ENSMUSG00000024104.11	Washc2	733.466	0.284674	0.240637	0.04782	ENSMUSG00000018927.3	Ccl6	87.2976	6.24061e-06	0.00144268	0.453514
ENSMUSG00000037058.16	Paip2	464.083	-0.226342	0.191422	0.0478562	ENSMUSG00000054641.10	Mmrn1	103.925	6.23872e-06	0.00144269	0.453537
ENSMUSG00000045216.7	Hs6st1	282.677	0.237821	0.201153	0.0478923	ENSMUSG00000028293.14	Slc35a1	107.614	6.23581e-06	0.00144268	0.45356
ENSMUSG00000059248.13	Sept9	255.043	0.227549	0.192517	0.0479284	ENSMUSG00000032481.17	Smarcc1	606.24	-6.23489e-06	0.00144267	0.453582
ENSMUSG00000034343.14	Ube2f	216.256	-0.204436	0.173073	0.0479646	ENSMUSG00000037526.7	Atg14	79.2319	6.23492e-06	0.00144268	0.453605
ENSMUSG00000018428.15	Akap1	285.58	-0.274865	0.232737	0.0480007	ENSMUSG00000020458.16	Rtn4	1324.48	-6.23391e-06	0.00144269	0.453628
ENSMUSG00000053205.9	Styx	275.736	-0.291876	0.247227	0.0480369	ENSMUSG00000035754.8	Wdr18	202.751	6.23363e-06	0.00144268	0.453651
ENSMUSG00000020679.11	Hnf1b	94.8151	0.458583	0.388531	0.048073	ENSMUSG00000037971.10	1110032A03Rik	140.738	-6.23198e-06	0.00144268	0.453673
ENSMUSG00000027829.15	Ccnl1	383.846	0.169181	0.1434	0.0481091	ENSMUSG00000029007.8	Agtrap	255.254	6.23186e-06	0.00144267	0.453696
ENSMUSG00000049047.11	Armcx3	427.31	-0.193451	0.163995	0.0481453	ENSMUSG00000071793.12	2610005L07Rik	443.748	6.22902e-06	0.00144267	0.453719
ENSMUSG00000070462.4	Tlnrd1	87.6089	0.369005	0.313148	0.0481815	ENSMUSG00000020307.15	Cdc34	262.35	-6.22732e-06	0.00144269	0.453742
ENSMUSG00000018442.13	Derl2	350.628	0.210356	0.178644	0.0482178	ENSMUSG00000037470.14	Uggt1	2672.72	6.22459e-06	0.00144265	0.453764
ENSMUSG00000090862.3	Rps13	999.402	-0.331808	0.281809	0.048254	ENSMUSG00000006517.5	Mvd	89.3717	6.22298e-06	0.00144268	0.453787
ENSMUSG00000027255.14	Arfgap2	410.639	-0.235751	0.200236	0.0482902	ENSMUSG00000022687.12	Boc	276.023	6.22129e-06	0.00144268	0.453809
ENSMUSG00000029610.13	Aimp2	123.113	-0.690767	0.586769	0.0483264	ENSMUSG00000034930.16	Rtkn	114.516	-6.21964e-06	0.00144268	0.453832
ENSMUSG00000031246.14	Sh3bgrl	604.359	0.264203	0.224584	0.0483627	ENSMUSG00000058099.16	Nfam1	32.6705	6.21943e-06	0.00144269	0.453855
ENSMUSG00000031393.16	Mecp2	702.732	0.157024	0.133485	0.0483989	ENSMUSG00000017969.13	Ptgis	83.4203	6.21837e-06	0.00144269	0.453877
ENSMUSG00000033444.14	Specc1l	797.452	-0.158308	0.134614	0.0484351	ENSMUSG00000023904.10	Hcfc1r1	203.354	-6.21728e-06	0.00144266	0.4539
ENSMUSG00000047153.4	Khnyn	348.947	0.22114	0.188065	0.0484713	ENSMUSG00000038777.19	Sema6c	80.0916	-6.21629e-06	0.00144269	0.453922
ENSMUSG00000035357.17	Pdzrn3	269.148	-0.286714	0.243887	0.0485074	ENSMUSG00000021112.9	Mpp5	484.275	6.21435e-06	0.00144266	0.453945
ENSMUSG00000032244.9	Fem1b	445.128	0.21322	0.18142	0.0485436	ENSMUSG00000062694.7	Cav3	58.3884	-6.21324e-06	0.0014427	0.453967
ENSMUSG00000050565.16	Tor1aip2	809.009	-0.171495	0.145959	0.0485798	ENSMUSG00000027282.17	Mtch2	451.341	-6.21164e-06	0.00144268	0.45399
ENSMUSG00000004565.15	Pnpla6	322.524	0.235536	0.200488	0.0486159	ENSMUSG00000060862.10	Zbtb40	149.241	6.21077e-06	0.00144268	0.454012
ENSMUSG00000051341.6	Zfp52	79.3504	0.374991	0.319331	0.0486521	ENSMUSG00000041476.12	Smpx	267.268	-6.2097e-06	0.0014427	0.454034
ENSMUSG00000043257.15	Pigv	131.017	0.282423	0.240505	0.0486882	ENSMUSG00000096780.7	Tmem181b-ps	257.974	-6.20849e-06	0.00144268	0.454057
ENSMUSG00000032705.9	Exd2	210.065	-0.265667	0.226409	0.0487244	ENSMUSG00000037958.13	Nsrp1	142.336	-6.20539e-06	0.00144267	0.454079
ENSMUSG00000024664.5	Fads3	74.8892	0.646451	0.550961	0.0487605	ENSMUSG00000024787.14	Snx15	54.9676	6.20522e-06	0.00144269	0.454101
ENSMUSG00000058056.16	Palld	627.43	0.198317	0.16904	0.0487966	ENSMUSG00000034220.7	Gpc1	532.063	-6.20435e-06	0.00144269	0.454124
ENSMUSG00000024370.17	Cdc23	289.049	-0.230127	0.196171	0.0488327	ENSMUSG00000026827.12	Gpd2	382.806	-6.20289e-06	0.00144269	0.454146
ENSMUSG00000027637.3	Rab5if	263.915	-0.332914	0.283837	0.0488688	ENSMUSG00000023959.10	Clic5	607.527	-6.20275e-06	0.00144269	0.454168
ENSMUSG00000055782.9	Abcd2	119.194	-0.703006	0.599453	0.0489049	ENSMUSG00000027309.18	4930402H24Rik	298.269	-6.1992e-06	0.00144269	0.45419
ENSMUSG00000029775.14	Klhdc10	672.026	-0.193384	0.164902	0.0489409	ENSMUSG00000017210.14	Med24	241.221	-6.1969e-06	0.00144266	0.454213
ENSMUSG00000027367.16	Stard7	690.439	-0.304337	0.259691	0.048977	ENSMUSG00000035168.16	Tanc1	401.962	6.19192e-06	0.00144269	0.454235
ENSMUSG00000030213.12	Atf7ip	843.366	0.189124	0.161459	0.0490131	ENSMUSG00000060923.5	Acyp2	78.7886	-6.19097e-06	0.0014427	0.454257
ENSMUSG00000040715.12	Rsc1a1	100.34	-0.701311	0.598783	0.0490491	ENSMUSG00000070003.7	Ssbp4	58.8536	-6.1889e-06	0.00144269	0.454279
ENSMUSG00000037824.6	Tspan14	257.763	-0.232752	0.198753	0.0490852	ENSMUSG00000041837.4	Pdcd7	64.3975	-6.18617e-06	0.00144269	0.454301
ENSMUSG00000096255.2	Dynlt1b	284.297	-0.285293	0.243622	0.0491212	ENSMUSG00000020435.17	Osbp2	126.449	-6.1856e-06	0.0014427	0.454323
ENSMUSG00000017404.12	Rpl19	2904.26	-0.188821	0.161432	0.0491573	ENSMUSG00000028760.16	Eif4g3	1064.64	-6.18275e-06	0.00144268	0.454345
ENSMUSG00000020453.17	Patz1	221.988	0.210403	0.179959	0.0491935	ENSMUSG00000028300.14	C9orf72	111.086	-6.1772e-06	0.00144268	0.454367
ENSMUSG00000009092.5	Derl3	378.359	0.333541	0.285355	0.0492296	ENSMUSG00000027637.3	Rab5if	304.089	-6.17706e-06	0.00144268	0.454389
ENSMUSG00000020941.7	Map3k14	71.9231	0.471452	0.403715	0.0492658	ENSMUSG00000021236.16	Entpd5	229.598	6.17581e-06	0.00144269	0.454411
ENSMUSG00000028494.12	Plin2	120.118	-0.617909	0.529334	0.049302	ENSMUSG00000000168.9	Dlat	340.26	-6.17528e-06	0.00144269	0.454433
ENSMUSG00000071379.2	Hpcal1	142.597	0.25612	0.21949	0.0493382	ENSMUSG00000015488.14	Cacfd1	366.587	6.17483e-06	0.00144267	0.454455
ENSMUSG00000035168.16	Tanc1	359.376	0.199124	0.170701	0.0493744	ENSMUSG00000051627.3	H1f4	269.347	-6.17356e-06	0.00144268	0.454477
[truncated: 53,471 more rows]

## Sheet: Elac2 lines 30 weeks
KO						A537T
GeneID	Gene name	baseMean	log2FoldChange	lfcSE	svalue	GeneID	Gene name	baseMean	log2FoldChange	lfcSE	svalue
ENSMUSG00000058568.6	Defb50	10288	-0.733338	0.0983167	4.36094e-14	ENSMUSG00000066584.10	Scgb2b27	218.538	-3.30021	0.336572	5.33849e-23
ENSMUSG00000039410.16	Prdm16	138.587	4.02276	0.575348	6.99965e-13	ENSMUSG00000059908.9	Mug1	7069	-1.65214	0.212417	1.84496e-15
ENSMUSG00000056234.15	Ncoa4	4858.22	-0.795607	0.116073	1.6603e-12	ENSMUSG00000110386.1	Gm42031	5089.44	1.53861	0.206646	1.73076e-14
ENSMUSG00000022056.9	Adam7	399.212	-1.66733	0.245919	2.74764e-12	ENSMUSG00000022056.9	Adam7	387.516	-1.92546	0.262303	3.95626e-14
ENSMUSG00000060586.11	H2-Eb1	248.933	1.19544	0.185475	1.37356e-11	ENSMUSG00000002325.15	Irf9	293.701	1.17789	0.168119	2.76361e-13
ENSMUSG00000057230.14	Aak1	1667.27	-0.763693	0.122391	4.79589e-11	ENSMUSG00000076609.2	Igkc	779.377	2.57126	0.379043	1.20734e-12
ENSMUSG00000040132.6	Svs2	140544	15.241	2.45357	7.85294e-11	ENSMUSG00000096336.2	Igkv1-135	47.5257	5.14962	0.763569	2.13437e-12
ENSMUSG00000005268.20	Prlr	4770.9	-0.680626	0.111562	1.34641e-10	ENSMUSG00000017003.7	Svs3a	273.959	9.32291	1.45797	1.19374e-11
ENSMUSG00000017003.7	Svs3a	160.212	8.48346	1.49359	8.68386e-10	ENSMUSG00000040132.6	Svs2	146282	15.316	2.42928	2.66463e-11
ENSMUSG00000028909.17	Ptpru	64.6346	2.21266	0.390651	1.52077e-09	ENSMUSG00000083494.1	Gm12873	110.032	-3.41626	0.558813	7.27398e-11
ENSMUSG00000026303.6	Mlph	2334.9	-0.892788	0.159235	2.31962e-09	ENSMUSG00000060586.11	H2-Eb1	287.89	1.45946	0.24473	1.78311e-10
ENSMUSG00000017004.7	Svs5	58466.8	13.5338	2.42861	3.17157e-09	ENSMUSG00000017004.7	Svs5	57744.8	13.7273	2.34788	3.72395e-10
ENSMUSG00000022037.15	Clu	2919.98	2.12377	0.382632	4.02364e-09	ENSMUSG00000074151.13	Nlrc5	109.925	1.87261	0.320365	5.38297e-10
ENSMUSG00000056293.12	Gsdmc2	44.1532	3.70238	0.671533	4.99378e-09	ENSMUSG00000095562.8	Gm21887	26.6759	-4.65754	0.83209	1.27698e-09
ENSMUSG00000036594.15	H2-Aa	360.078	0.887629	0.164365	6.87801e-09	ENSMUSG00000096370.8	Gm21992	102.432	-1.93985	0.352231	2.40634e-09
ENSMUSG00000002985.16	Apoe	1963.92	0.818921	0.15261	8.96239e-09	ENSMUSG00000075602.10	Ly6a	308.711	1.59632	0.290805	3.51692e-09
ENSMUSG00000039741.15	Bahcc1	228.15	-1.01478	0.196099	1.51437e-08	ENSMUSG00000005268.20	Prlr	4592.58	-0.654301	0.120416	4.93388e-09
ENSMUSG00000027820.12	Mme	9647.84	-1.01836	0.197191	2.10048e-08	ENSMUSG00000067149.6	Jchain	231.816	2.12112	0.402214	8.37543e-09
ENSMUSG00000072676.12	Tmem254a	64.7949	-3.08356	0.608309	3.04195e-08	ENSMUSG00000103738.1	Gm37652	51.1718	4.759	0.916212	1.33448e-08
ENSMUSG00000033576.12	Apol6	44.3922	2.62405	0.518188	3.91672e-08	ENSMUSG00000012350.15	Ehf	4799.93	-0.537052	0.103806	1.84172e-08
ENSMUSG00000034903.18	Cobll1	1236.93	-0.7224	0.142941	4.7612e-08	ENSMUSG00000038578.15	Susd1	46.9935	2.79291	0.540558	2.32124e-08
ENSMUSG00000055827.13	Gsdmc3	33.9866	3.209	0.649128	6.28824e-08	ENSMUSG00000021733.11	Slc4a7	952.91	-0.693905	0.135084	2.85075e-08
ENSMUSG00000024827.10	Gldc	51.0653	3.02296	0.620036	8.3747e-08	ENSMUSG00000026616.16	Cr2	43.2099	6.5151	1.26838	3.3351e-08
ENSMUSG00000054342.8	Kcnn4	122.254	1.56254	0.328581	1.21517e-07	ENSMUSG00000020681.14	Ace	3262.94	-0.901475	0.179198	4.21474e-08
ENSMUSG00000052131.7	Akr1b7	3308.46	12.5093	2.65044	1.63889e-07	ENSMUSG00000073530.11	Pappa2	897.908	-0.901174	0.184228	6.04618e-08
ENSMUSG00000028262.13	Clca3a2	49.0414	4.58156	0.981555	2.16172e-07	ENSMUSG00000076937.3	Iglc2	44.4493	2.1273	0.438174	8.12969e-08
ENSMUSG00000024743.16	Syt7	577.698	-1.29597	0.278043	2.66426e-07	ENSMUSG00000076613.4	Ighg2b	58.9909	2.95875	0.611685	1.0269e-07
ENSMUSG00000063632.6	Sox11	37.6752	5.75548	1.23797	3.16434e-07	ENSMUSG00000063632.6	Sox11	42.2298	5.94927	1.23058	1.22857e-07
ENSMUSG00000074151.13	Nlrc5	98.9607	1.7203	0.37494	3.82603e-07	ENSMUSG00000044694.2	2010007H06Rik	261.348	2.01744	0.417458	1.41847e-07
ENSMUSG00000053541.3	Gm4759	55.8169	3.29743	0.729166	4.71853e-07	ENSMUSG00000087095.2	Emx2os	48.1957	4.86085	1.02626	1.73369e-07
ENSMUSG00000030218.2	Mgp	374.064	0.817441	0.181668	5.66426e-07	ENSMUSG00000003477.5	Inmt	356.055	0.87725	0.186527	2.09112e-07
ENSMUSG00000021907.13	Msmb	5811.5	-0.86316	0.193579	6.7742e-07	ENSMUSG00000032265.14	Tent5a	752.198	0.810529	0.172871	2.45552e-07
ENSMUSG00000075225.14	Ccdc162	93.531	2.72228	0.615827	8.06074e-07	ENSMUSG00000014782.16	Plekhg4	39.9088	4.36878	0.935753	2.8403e-07
ENSMUSG00000033022.8	Cdo1	3610.76	6.23056	1.41307	9.34909e-07	ENSMUSG00000040296.15	Ddx58	193.518	1.01794	0.221541	3.39366e-07
ENSMUSG00000039269.5	2300002M23Rik	49.4625	6.64641	1.50864	1.05893e-06	ENSMUSG00000022949.9	Clic6	43.6498	3.0101	0.65942	4.01103e-07
ENSMUSG00000024610.15	Cd74	552.352	0.731553	0.168341	1.22238e-06	ENSMUSG00000057230.14	Aak1	1668.56	-0.546091	0.120322	4.68621e-07
ENSMUSG00000027006.13	Dnajc10	13810	-0.596802	0.13896	1.42566e-06	ENSMUSG00000018654.17	Ikzf1	67.1959	2.75453	0.608247	5.36175e-07
ENSMUSG00000001911.16	Nfix	945.567	-0.557958	0.134957	1.85653e-06	ENSMUSG00000024164.15	C3	1185.09	1.29057	0.285372	6.02511e-07
ENSMUSG00000009545.14	Kcnq1	91.4972	1.9112	0.462694	2.27281e-06	ENSMUSG00000020183.11	Cpm	362.948	-0.928016	0.206207	6.74016e-07
ENSMUSG00000075602.10	Ly6a	268.529	1.26652	0.309214	2.74157e-06	ENSMUSG00000036594.15	H2-Aa	424.83	1.20339	0.26898	7.53183e-07
ENSMUSG00000105263.1	Gm42427	161.6	1.17755	0.287717	3.19461e-06	ENSMUSG00000060063.9	Alox5ap	62.5935	2.83598	0.636058	8.35377e-07
ENSMUSG00000008540.11	Mgst1	158.841	1.05318	0.258712	3.67612e-06	ENSMUSG00000024610.15	Cd74	700.545	1.20844	0.271934	9.2067e-07
ENSMUSG00000018339.11	Gpx3	2517.03	-0.48873	0.120797	4.19676e-06	ENSMUSG00000028017.7	Egf	5824.65	-0.876305	0.198915	1.02203e-06
ENSMUSG00000026395.16	Ptprc	167.549	0.908769	0.225367	4.7288e-06	ENSMUSG00000052131.7	Akr1b7	1951.8	11.6802	2.6782	1.14579e-06
ENSMUSG00000020571.12	Pdia6	5657.69	-0.455363	0.113276	5.27054e-06	ENSMUSG00000028037.13	Ifi44	35.7514	2.1781	0.501726	1.27777e-06
ENSMUSG00000042010.16	Acacb	164.999	2.16555	0.53947	5.80427e-06	ENSMUSG00000049409.9	Prokr1	54.2817	3.21335	0.742274	1.41276e-06
ENSMUSG00000103738.1	Gm37652	37.5713	4.1564	1.03905	6.35404e-06	ENSMUSG00000022032.14	Scara5	251.501	1.24602	0.291051	1.58054e-06
ENSMUSG00000026971.15	Itgb6	71.6755	1.26085	0.31798	6.98564e-06	ENSMUSG00000039269.5	2300002M23Rik	50.3133	6.64623	1.5527	1.74191e-06
ENSMUSG00000008734.9	Gprc5b	205.69	2.42953	0.617711	7.69868e-06	ENSMUSG00000026354.8	Lct	20.6671	-3.47218	0.820808	1.94461e-06
ENSMUSG00000004988.9	Fxyd4	24.6298	5.56197	1.41575	8.39898e-06	ENSMUSG00000020901.13	Pik3r5	42.1707	2.50318	0.591798	2.13963e-06
ENSMUSG00000031209.14	Heph	100.924	2.37917	0.606766	9.09861e-06	ENSMUSG00000073409.12	H2-Q6	56.2384	1.46612	0.349451	2.36461e-06
ENSMUSG00000022508.5	Bcl6	311.659	-0.772204	0.197078	9.78121e-06	ENSMUSG00000060550.16	H2-Q7	82.7546	1.21998	0.29145	2.59226e-06
ENSMUSG00000063975.13	Slco1a5	30.0348	4.63894	1.1938	1.05586e-05	ENSMUSG00000028571.15	Cyp2j13	108.303	2.91855	0.699217	2.82568e-06
ENSMUSG00000018654.17	Ikzf1	59.2822	2.52703	0.65281	1.13667e-05	ENSMUSG00000028207.18	Asph	1044.63	-0.487781	0.116913	3.05273e-06
ENSMUSG00000018417.14	Myo1b	353.468	3.78201	0.977521	1.21536e-05	ENSMUSG00000034422.14	Parp14	520.584	0.764093	0.184404	3.30806e-06
ENSMUSG00000101325.1	Scgb2b4-ps	25.8337	-2.32478	0.603507	1.29821e-05	ENSMUSG00000096768.8	Gm47283	185.028	-1.8567	0.450098	3.57985e-06
ENSMUSG00000044349.16	Snhg11	620.23	-0.797185	0.210247	1.4067e-05	ENSMUSG00000055675.6	Kbtbd11	63.9993	1.63716	0.398422	3.86543e-06
ENSMUSG00000038375.15	Trp53inp2	609.838	-0.55835	0.147709	1.51761e-05	ENSMUSG00000026365.15	Cfh	543.757	0.557494	0.135853	4.14937e-06
ENSMUSG00000042195.9	Slc35f2	30.9158	5.82144	1.54269	1.62828e-05	ENSMUSG00000001123.15	Lgals9	114.507	1.96938	0.48027	4.4283e-06
ENSMUSG00000051506.17	Wdfy4	108.977	1.69981	0.452008	1.74241e-05	ENSMUSG00000097982.1	Scgb2b12	158.637	-2.19808	0.536747	4.70602e-06
ENSMUSG00000016998.2	Svs4	6617.83	10.852	2.88712	1.85381e-05	ENSMUSG00000024924.14	Vldlr	147.389	0.953983	0.23297	4.9751e-06
ENSMUSG00000032099.3	Pate4	28398	14.0118	3.76511	1.98363e-05	ENSMUSG00000097972.1	Scgb2b15	3901.35	-1.22921	0.300243	5.23671e-06
ENSMUSG00000070498.3	Tmem132b	50.9614	3.54937	0.960569	2.12661e-05	ENSMUSG00000064215.13	Ifi27	241.632	0.90594	0.22303	5.53977e-06
ENSMUSG00000059668.6	Krt4	111.661	1.52969	0.418424	2.29366e-05	ENSMUSG00000048612.16	Myof	505.892	1.51674	0.374747	5.85789e-06
ENSMUSG00000061306.16	Slc38a10	1889.08	-0.64354	0.176119	2.45697e-05	ENSMUSG00000046438.5	Scgb2b24	58.4653	-2.4441	0.6076	6.21064e-06
ENSMUSG00000032487.8	Ptgs2	680.946	5.99182	1.64412	2.62279e-05	ENSMUSG00000095351.2	Igkv3-2	18.3156	5.22369	1.30368	6.58265e-06
ENSMUSG00000051397.5	Tacstd2	52.2586	1.5097	0.415596	2.79303e-05	ENSMUSG00000055368.14	Slc6a2	614.634	-0.699939	0.175809	6.996e-06
ENSMUSG00000020901.13	Pik3r5	36.8316	2.25193	0.622887	2.97254e-05	ENSMUSG00000045868.12	Gvin1	122.63	1.37001	0.345256	7.42581e-06
ENSMUSG00000031827.13	Cotl1	102.438	1.37895	0.382722	3.15741e-05	ENSMUSG00000022584.14	Ly6c2	13.7588	3.85228	0.973356	7.86649e-06
ENSMUSG00000062609.14	Kcnj15	64.5471	3.52761	0.984707	3.35549e-05	ENSMUSG00000028479.18	Gne	4570.93	-0.742775	0.187846	8.3027e-06
ENSMUSG00000021822.3	Plau	1184.87	5.22003	1.46889	3.57569e-05	ENSMUSG00000042129.8	Rassf4	96.6107	1.19825	0.303543	8.74178e-06
ENSMUSG00000014782.16	Plekhg4	31.2732	3.83659	1.08242	3.79922e-05	ENSMUSG00000042195.9	Slc35f2	40.0374	6.21546	1.57935	9.19702e-06
ENSMUSG00000056418.3	BC043934	19.7883	4.06254	1.14808	4.02273e-05	ENSMUSG00000076934.2	Iglv1	34.6985	2.46944	0.628221	9.65082e-06
ENSMUSG00000085795.8	Zfp703	199.862	-1.03728	0.294341	4.2555e-05	ENSMUSG00000022508.5	Bcl6	284.45	-1.13115	0.288033	1.01012e-05
ENSMUSG00000106826.1	Gm42583	70.5076	3.21995	0.920644	4.51186e-05	ENSMUSG00000041797.7	Abca9	160.38	1.0096	0.257248	1.05456e-05
ENSMUSG00000029154.13	Cwh43	233.578	6.10688	1.74882	4.76789e-05	ENSMUSG00000023367.14	Tmem176a	354.01	0.676911	0.17266	1.09882e-05
ENSMUSG00000031442.21	Mcf2l	404.06	-0.772887	0.221548	5.02129e-05	ENSMUSG00000039410.16	Prdm16	158.81	3.89115	0.993801	1.14315e-05
ENSMUSG00000030413.7	Pglyrp1	16.2888	2.53489	0.727426	5.27269e-05	ENSMUSG00000034463.4	Scara3	108.514	1.64738	0.421209	1.1874e-05
ENSMUSG00000020159.8	Gabrp	91.0543	6.656	1.91817	5.53537e-05	ENSMUSG00000076615.4	Ighg3	24.8266	2.15939	0.552593	1.23133e-05
ENSMUSG00000100642.1	Gm28230	30.1705	3.84809	1.11498	5.81493e-05	ENSMUSG00000021719.9	Rgs7bp	279.21	-1.03978	0.266094	1.27421e-05
ENSMUSG00000034127.15	Tspan8	404.108	1.20634	0.350815	6.10397e-05	ENSMUSG00000053117.11	E330013P04Rik	28.1486	2.19933	0.562912	1.31615e-05
ENSMUSG00000045441.5	Gprin3	59.7832	2.47192	0.720736	6.39795e-05	ENSMUSG00000070337.4	Gpr179	46.9816	4.07521	1.04585	1.35959e-05
ENSMUSG00000026773.19	Pfkfb3	2926.74	4.75355	1.38632	6.68594e-05	ENSMUSG00000031209.14	Heph	118.266	2.63529	0.677858	1.40418e-05
ENSMUSG00000036273.15	Lrrk2	91.2685	1.36234	0.40087	7.00972e-05	ENSMUSG00000053541.3	Gm4759	47.3027	2.99244	0.770606	1.44882e-05
ENSMUSG00000020681.14	Ace	3368.79	-0.724918	0.213651	7.33392e-05	ENSMUSG00000032099.3	Pate4	34127.2	14.3171	3.72068	1.50184e-05
ENSMUSG00000028551.14	Cdkn2c	58.7685	1.3946	0.411473	7.65605e-05	ENSMUSG00000058624.13	Gda	97.0588	1.5146	0.393789	1.55411e-05
ENSMUSG00000018800.14	Abca5	1382.75	-0.479793	0.142566	8.0073e-05	ENSMUSG00000029547.10	Ints1	463.61	-0.729368	0.190074	1.60775e-05
ENSMUSG00000021087.18	Rtn1	33.0736	-3.1418	0.93398	8.35298e-05	ENSMUSG00000054404.13	Slfn5	288.852	0.887589	0.232695	1.66705e-05
ENSMUSG00000047735.14	Samd9l	215.395	1.2595	0.37615	8.71577e-05	ENSMUSG00000073421.6	H2-Ab1	263.66	0.961954	0.252929	1.72855e-05
ENSMUSG00000061111.8	Mcrip1	116.939	-0.878633	0.263803	9.10029e-05	ENSMUSG00000054520.15	Sh3bp2	58.6061	1.45115	0.382845	1.79288e-05
ENSMUSG00000026701.15	Prdx6	8541.81	-0.655817	0.197551	9.49535e-05	ENSMUSG00000040649.15	Rimklb	311.33	-1.55652	0.410933	1.8567e-05
ENSMUSG00000056973.6	Ces1d	403.983	3.43322	1.03475	9.88498e-05	ENSMUSG00000017737.2	Mmp9	77.1631	1.76446	0.46876	1.92736e-05
ENSMUSG00000048612.16	Myof	491.842	1.38805	0.419085	0.000102766	ENSMUSG00000037410.13	Tbc1d2b	218.421	0.752925	0.201398	2.00617e-05
ENSMUSG00000032815.16	Fanca	88.6359	2.69795	0.820577	0.000107042	ENSMUSG00000037278.9	Tmem97	142.698	-1.89196	0.508912	2.09178e-05
ENSMUSG00000090066.2	1110002E22Rik	22.9476	-3.75721	1.14495	0.000111349	ENSMUSG00000098094.7	Scgb2b17	4760.72	-1.16976	0.314743	2.17606e-05
ENSMUSG00000031530.6	Dusp4	92.0302	4.92268	1.50435	0.000115745	ENSMUSG00000055782.9	Abcd2	47.1656	2.64014	0.712091	2.26237e-05
ENSMUSG00000067235.14	H2-Q10	566.557	-0.528013	0.162048	0.000120328	ENSMUSG00000027006.13	Dnajc10	13058.5	-0.729304	0.198159	2.35909e-05
ENSMUSG00000048070.4	Pirt	255.448	-0.728796	0.227059	0.000125879	ENSMUSG00000105547.1	Iglc3	12.6078	4.08666	1.11083	2.45451e-05
ENSMUSG00000037410.13	Tbc1d2b	213.169	0.656656	0.207669	0.00013252	ENSMUSG00000033022.8	Cdo1	4012.8	6.21625	1.69254	2.55091e-05
ENSMUSG00000029407.10	Uso1	2061.88	-0.425298	0.134551	0.000139059	ENSMUSG00000073764.2	Gm12888	12.1222	-3.57439	0.973747	2.64632e-05
ENSMUSG00000054580.14	Pla2r1	81.4032	1.88521	0.598931	0.000145831	ENSMUSG00000026104.14	Stat1	288.916	0.846363	0.231011	2.74318e-05
ENSMUSG00000047631.4	Apof	420.384	-0.784097	0.24928	0.00015253	ENSMUSG00000049103.14	Ccr2	65.259	1.35252	0.370053	2.84239e-05
ENSMUSG00000026698.8	Pigc	199.549	1.2765	0.406496	0.000159244	ENSMUSG00000001248.15	Gramd1a	526.424	1.19715	0.32839	2.94434e-05
ENSMUSG00000032046.15	Abhd12	1278.43	-0.569346	0.181369	0.000165858	ENSMUSG00000020892.10	Aloxe3	18.7688	-3.06286	0.841211	3.0466e-05
ENSMUSG00000048138.10	Dmrt2	48.1878	5.62786	1.7966	0.000172532	ENSMUSG00000042064.13	Myo3b	51.7644	2.6626	0.732892	3.15098e-05
ENSMUSG00000042842.11	Serpinb6b	23.5745	2.80468	0.895651	0.000179109	ENSMUSG00000026395.16	Ptprc	173.855	0.936609	0.259545	3.26644e-05
ENSMUSG00000028238.6	Atp6v0d2	36.8942	2.54857	0.818217	0.000186037	ENSMUSG00000076612.8	Ighg2c	131.743	3.73233	1.03484	3.38083e-05
ENSMUSG00000035638.14	Muc20	21.8769	3.37507	1.08872	0.000193273	ENSMUSG00000041649.13	Klf8	142.707	-1.3332	0.369672	3.49324e-05
ENSMUSG00000097982.1	Scgb2b12	169.607	-1.6695	0.539839	0.000200602	ENSMUSG00000037306.13	Man1c1	658.429	-0.809587	0.225709	3.61472e-05
ENSMUSG00000052928.9	Ctif	158.024	-0.72087	0.233975	0.000208157	ENSMUSG00000105906.1	Iglc1	31.7738	2.72791	0.76066	3.73435e-05
ENSMUSG00000043252.8	Tmem64	1465.88	-0.534545	0.173634	0.00021565	ENSMUSG00000022906.15	Parp9	203.764	0.904776	0.252471	3.85331e-05
ENSMUSG00000027186.15	Elf5	451.812	5.02523	1.63265	0.000223029	ENSMUSG00000004885.5	Crabp2	20.7323	5.19882	1.45388	3.97476e-05
ENSMUSG00000020577.17	Tspan13	1071.75	-0.54747	0.177919	0.000230305	ENSMUSG00000020467.15	Efemp1	341.026	1.05471	0.295318	4.09667e-05
ENSMUSG00000040451.18	Sgms1	281.475	1.03212	0.336274	0.000237696	ENSMUSG00000042515.13	Pwwp3b	109.728	1.84634	0.517835	4.22002e-05
ENSMUSG00000056313.5	Tcim	336.647	1.36109	0.443661	0.000245003	ENSMUSG00000047945.6	Marcksl1	46.5024	1.46353	0.410724	4.34256e-05
ENSMUSG00000022967.13	Ifnar1	277.069	0.615393	0.202081	0.000252911	ENSMUSG00000030786.18	Itgam	73.8089	1.4236	0.401422	4.47346e-05
ENSMUSG00000016487.15	Ppfibp1	462.896	0.860671	0.283107	0.000260856	ENSMUSG00000096108.2	Ighv11-2	82.5192	4.7173	1.33097	4.60348e-05
ENSMUSG00000087598.9	Zfp111	155.57	0.746699	0.246396	0.000268992	ENSMUSG00000000690.5	Hoxb6	80.4075	2.33054	0.659348	4.7375e-05
ENSMUSG00000022949.9	Clic6	32.3434	2.35783	0.778785	0.000277089	ENSMUSG00000033355.6	Rtp4	46.2686	1.66272	0.471293	4.87363e-05
ENSMUSG00000000690.5	Hoxb6	73.3307	2.17356	0.722264	0.000285688	ENSMUSG00000021822.3	Plau	1017.01	4.99791	1.41998	5.01303e-05
ENSMUSG00000044258.10	Ctla2a	140.128	0.804625	0.267405	0.000294157	ENSMUSG00000054263.12	Lifr	760.607	1.49625	0.425633	5.15307e-05
ENSMUSG00000074039.10	4930520O04Rik	25.2285	2.92322	0.977975	0.000303215	ENSMUSG00000047735.14	Samd9l	244.791	1.4068	0.402323	5.30389e-05
ENSMUSG00000038007.14	Acer2	330.816	1.61205	0.539321	0.000312127	ENSMUSG00000024420.9	Zfp521	70.0253	1.14191	0.328077	5.46412e-05
ENSMUSG00000030275.6	Etnk1	1686.64	1.31846	0.441999	0.000321121	ENSMUSG00000031156.18	Slc35a2	261.531	-0.721481	0.208196	5.63354e-05
ENSMUSG00000025921.7	Rdh10	137.977	1.40621	0.472736	0.000330286	ENSMUSG00000056429.4	Tgoln1	3054.79	-0.635304	0.184141	5.81262e-05
ENSMUSG00000038578.15	Susd1	31.9304	1.78068	0.604513	0.000340454	ENSMUSG00000069516.8	Lyz2	478.666	1.22277	0.354632	5.9906e-05
ENSMUSG00000073421.6	H2-Ab1	218.855	0.621569	0.213837	0.000352152	ENSMUSG00000036273.15	Lrrk2	100.788	1.54024	0.448269	6.17587e-05
ENSMUSG00000070337.4	Gpr179	29.1041	3.20019	1.10291	0.000363904	ENSMUSG00000073411.12	H2-D1	2304.5	0.412493	0.120255	6.36327e-05
ENSMUSG00000073409.12	H2-Q6	48.3804	1.10579	0.381722	0.000375693	ENSMUSG00000026991.20	Pkp4	898.627	-0.787181	0.229718	6.55072e-05
ENSMUSG00000073573.5	Spink11	55.7369	3.03035	1.04673	0.000387384	ENSMUSG00000016756.17	Cmah	42.4145	1.36618	0.39984	6.74402e-05
ENSMUSG00000053729.4	Spinkl	36.0399	3.71289	1.28384	0.000399037	ENSMUSG00000069515.6	Lyz1	57.7447	2.40947	0.706883	6.94177e-05
ENSMUSG00000049409.9	Prokr1	38.3217	2.47309	0.861618	0.000411548	ENSMUSG00000032320.7	Rcn2	1593.61	-0.62597	0.184439	7.15017e-05
ENSMUSG00000105987.4	AI506816	436.786	-0.470749	0.164804	0.000424561	ENSMUSG00000074896.3	Ifit3	66.7449	1.20792	0.357565	7.37072e-05
ENSMUSG00000026457.14	Adipor1	1138.23	-0.365574	0.12884	0.000438362	ENSMUSG00000074604.9	Mgst2	14.5525	-3.77048	1.11757	7.59233e-05
ENSMUSG00000059049.14	Frem1	79.2061	1.284	0.452556	0.000451969	ENSMUSG00000021591.8	Glrx	73.1275	1.59041	0.471574	7.81192e-05
ENSMUSG00000054252.18	Fgfr3	66.5878	1.34668	0.475759	0.000465728	ENSMUSG00000035916.8	Ptprq	64.428	-1.57302	0.466967	8.03225e-05
ENSMUSG00000003477.5	Inmt	323.071	0.612255	0.217033	0.000479799	ENSMUSG00000038521.17	C1s1	375.646	0.656159	0.195527	8.2624e-05
ENSMUSG00000041608.8	Entpd3	320.473	-0.579678	0.206161	0.000494173	ENSMUSG00000104713.4	Gbp6	61.7214	1.1132	0.331778	8.48981e-05
ENSMUSG00000031089.7	Slc6a14	163.401	1.6967	0.605674	0.000508924	ENSMUSG00000046805.10	Mpeg1	231.625	0.660117	0.197031	8.71909e-05
ENSMUSG00000018983.9	E2f2	26.6053	-1.41553	0.506875	0.000523959	ENSMUSG00000066071.6	Cyp4a12a	238.841	6.47923	1.93639	8.94958e-05
ENSMUSG00000034648.9	Lrrn1	53.2825	2.47639	0.889189	0.000539225	ENSMUSG00000001249.14	Hpn	39.9879	2.34833	0.704969	9.19284e-05
ENSMUSG00000074679.3	Defb28	23.0719	3.52048	1.26919	0.000554937	ENSMUSG00000021198.16	Unc79	166.531	3.9946	1.2001	9.43549e-05
ENSMUSG00000038871.5	Bpgm	1095.52	3.49945	1.26485	0.000570857	ENSMUSG00000032487.8	Ptgs2	463.404	5.39514	1.6228	9.67913e-05
ENSMUSG00000039092.9	Sptlc3	57.4719	1.20343	0.436437	0.000587122	ENSMUSG00000026773.19	Pfkfb3	2557.89	4.60985	1.38887	9.92543e-05
ENSMUSG00000057897.14	Camk2b	639.157	-0.521485	0.189197	0.000603231	ENSMUSG00000063810.7	Alms1	162.495	1.018	0.307165	0.000101739
ENSMUSG00000003746.16	Man1a	4015.2	-1.01096	0.368356	0.000619852	ENSMUSG00000045441.5	Gprin3	61.4277	2.50118	0.754828	0.000104197
ENSMUSG00000003644.17	Rps6ka1	445.69	-0.559629	0.204786	0.000636999	ENSMUSG00000022636.13	Alcam	608.891	-0.646559	0.195481	0.000106689
ENSMUSG00000002578.18	Ikzf4	36.2832	-1.62037	0.593308	0.000654022	ENSMUSG00000029810.15	Tmem176b	468.134	0.505851	0.153316	0.000109242
ENSMUSG00000022040.8	Ephx2	27.5917	2.04138	0.747782	0.000670892	ENSMUSG00000094053.2	Scgb2b7	1300.81	-2.11681	0.645151	0.000111978
ENSMUSG00000027999.15	Pla2g12a	331.115	-0.504199	0.185717	0.00068852	ENSMUSG00000020473.13	Aebp1	336.631	0.808223	0.247985	0.000114956
ENSMUSG00000027907.4	S100a11	106.29	0.840399	0.309593	0.000705937	ENSMUSG00000000142.15	Axin2	285.962	0.799524	0.246713	0.000118143
ENSMUSG00000037902.18	Sirpa	269.801	0.935214	0.345134	0.000723445	ENSMUSG00000076522.2	Igkv16-104	12.8706	4.50803	1.39206	0.00012132
ENSMUSG00000020396.8	Nefh	542.194	4.85512	1.80024	0.000741587	ENSMUSG00000029154.13	Cwh43	252.361	6.12143	1.89027	0.000124456
ENSMUSG00000050148.9	Ubqln2	499.558	-0.410708	0.152633	0.000759913	ENSMUSG00000024827.10	Gldc	41.5139	2.53102	0.782597	0.000127609
ENSMUSG00000060063.9	Alox5ap	45.8536	2.0438	0.760338	0.000778197	ENSMUSG00000094345.2	Igkv14-126	53.3224	5.16694	1.60021	0.000130794
ENSMUSG00000047295.16	Smgc	38.0563	-1.24229	0.462758	0.000796488	ENSMUSG00000030921.17	Trim30a	85.658	1.05266	0.32644	0.000133998
ENSMUSG00000058022.14	Adtrp	9.23511	4.60594	1.71663	0.000814643	ENSMUSG00000029174.18	Tbc1d1	358.883	0.741285	0.230116	0.000137208
ENSMUSG00000037568.12	Vash2	22.6768	3.82439	1.42547	0.000832584	ENSMUSG00000024691.13	Fam111a	45.3435	1.35618	0.421694	0.000140452
ENSMUSG00000039168.15	Dap	803.195	-0.353144	0.131803	0.000850545	ENSMUSG00000025498.15	Irf7	103.287	1.34531	0.420426	0.000143893
ENSMUSG00000041476.12	Smpx	17.7776	3.02997	1.1325	0.00086855	ENSMUSG00000031765.8	Mt1	1800.99	-0.855743	0.267878	0.00014737
ENSMUSG00000029189.10	Sel1l3	3095.42	-0.540139	0.202629	0.000887018	ENSMUSG00000049502.17	Dtx3l	267.285	0.773561	0.242684	0.000150911
ENSMUSG00000032528.5	Vipr1	360.111	-0.66391	0.250568	0.000906414	ENSMUSG00000110462.1	Gm35572	44.065	-1.47476	0.463761	0.000154525
ENSMUSG00000042985.7	Upk3b	6.26319	4.18266	1.58998	0.000926997	ENSMUSG00000030691.15	Fchsd2	707.82	-0.563924	0.17741	0.000158116
ENSMUSG00000000402.2	Egfl6	12.297	4.96478	1.9057	0.000949336	ENSMUSG00000079017.3	Ifi27l2a	100.901	1.75151	0.55129	0.000161687
ENSMUSG00000050359.7	Sprr1a	12.7735	4.23718	1.62894	0.000971735	ENSMUSG00000061959.13	Ces1e	42.5304	3.05954	0.964229	0.000165278
ENSMUSG00000032601.13	Prkar2a	493.727	-0.483291	0.187288	0.0009956	ENSMUSG00000034648.9	Lrrn1	61.2454	2.75856	0.869895	0.000168856
ENSMUSG00000020581.11	Agr2	1890.76	-0.531805	0.206098	0.00101919	ENSMUSG00000018909.15	Arrb1	1117.92	0.487144	0.153982	0.00017251
ENSMUSG00000028341.9	Nr4a3	196.578	3.92652	1.53272	0.00104411	ENSMUSG00000005672.12	Kit	66.8773	1.73378	0.553537	0.000176647
ENSMUSG00000001123.15	Lgals9	105.498	1.67646	0.656694	0.00106954	ENSMUSG00000026558.13	Uck2	200.597	1.10771	0.353873	0.000180769
ENSMUSG00000039031.16	Arhgap18	327.032	0.508399	0.199588	0.00109519	ENSMUSG00000029798.11	Herc6	84.7867	1.16782	0.373962	0.000184974
ENSMUSG00000030226.12	Lmo3	16.2585	7.62083	2.99365	0.00112067	ENSMUSG00000045284.9	Dcaf12l1	2975.49	-0.745329	0.23908	0.000189226
ENSMUSG00000033917.15	Gde1	118.192	1.24696	0.49018	0.00114603	ENSMUSG00000027322.11	Siglec1	67.4927	1.55674	0.499425	0.000193436
ENSMUSG00000056752.16	Dnah9	16.7539	3.28813	1.29448	0.00117143	ENSMUSG00000030849.18	Fgfr2	450.585	1.30658	0.419278	0.000197611
ENSMUSG00000026644.7	Acbd7	12.0411	4.85211	1.91503	0.00119713	ENSMUSG00000031934.14	Panx1	55.94	-1.11063	0.356985	0.000201831
ENSMUSG00000042515.13	Pwwp3b	92.8896	1.46933	0.57994	0.00122255	ENSMUSG00000102252.5	Snrpn	173.798	-0.661763	0.213274	0.000206153
ENSMUSG00000021198.16	Unc79	142.028	3.54026	1.4027	0.00124857	ENSMUSG00000030214.7	Plbd1	36.925	1.5101	0.486842	0.000210446
ENSMUSG00000104486.1	Gm38066	18.5372	3.23626	1.28364	0.00127456	ENSMUSG00000040987.15	Mill2	64.1274	1.0655	0.34491	0.000214926
ENSMUSG00000099241.2	Gm18852	8.58621	6.73504	2.67212	0.00130032	ENSMUSG00000037902.18	Sirpa	276.552	0.929828	0.3018	0.000219515
ENSMUSG00000026616.16	Cr2	63.351	5.58123	2.21473	0.00132583	ENSMUSG00000090231.10	Cfb	90.7731	0.985139	0.319947	0.000224089
ENSMUSG00000060371.12	Caln1	60.4049	-1.33895	0.537708	0.00135394	ENSMUSG00000029175.17	Slc35f6	500.106	-0.643243	0.209175	0.000228688
ENSMUSG00000005716.16	Pvalb	14.1985	7.39146	2.97269	0.0013821	ENSMUSG00000057897.14	Camk2b	625.703	-0.636779	0.207464	0.000233351
ENSMUSG00000003814.8	Calr	8442.58	-0.291479	0.117262	0.00141003	ENSMUSG00000098557.1	Kctd12	199.512	0.76218	0.248431	0.00023799
ENSMUSG00000022769.9	Sdf2l1	605.983	-0.456635	0.18395	0.00143798	ENSMUSG00000032253.13	Phip	1047.59	0.608822	0.19864	0.000242637
ENSMUSG00000027070.14	Lrp2	56.2626	6.16324	2.48399	0.00146575	ENSMUSG00000018008.8	Cyth4	90.3064	0.946038	0.308875	0.000247276
ENSMUSG00000022136.8	Dnajc3	4471.73	-0.356203	0.144114	0.00149417	ENSMUSG00000002565.16	Scin	103.017	1.93487	0.632928	0.000251982
ENSMUSG00000033004.16	Mycbp2	3448.03	0.96384	0.390367	0.00152256	ENSMUSG00000020262.15	Adarb1	140.465	0.887591	0.290789	0.00025673
ENSMUSG00000045763.8	Basp1	54.3487	1.77825	0.721779	0.00155118	ENSMUSG00000034903.18	Cobll1	1243.4	-0.603107	0.197941	0.000261539
ENSMUSG00000005949.9	Ctns	560.387	-0.497218	0.201835	0.00157952	ENSMUSG00000090588.2	Gm9573	13.1532	5.2717	1.731	0.000266327
ENSMUSG00000021728.8	Emb	166.839	1.08368	0.440365	0.00160783	ENSMUSG00000031089.7	Slc6a14	165.116	1.75398	0.576482	0.000271124
ENSMUSG00000054598.13	9130230L23Rik	332.742	-0.437652	0.178468	0.00163673	ENSMUSG00000020159.8	Gabrp	97.0985	6.5658	2.15927	0.000275907
ENSMUSG00000027248.13	Pdia3	4148.94	-0.285291	0.116383	0.00166542	ENSMUSG00000073643.11	Wdfy1	264.792	0.918983	0.302435	0.000280684
ENSMUSG00000086427.8	Hoxa11os	275.167	-0.522727	0.213688	0.00169434	ENSMUSG00000000385.8	Tmprss2	1243.55	-0.791766	0.261115	0.000285543
ENSMUSG00000063450.14	Syne2	2204.87	0.678607	0.277441	0.00172299	ENSMUSG00000016494.9	Cd34	245.581	0.773731	0.255701	0.000290486
ENSMUSG00000032741.9	Tpcn1	339.206	-0.583679	0.239027	0.00175176	ENSMUSG00000022309.9	Angpt1	54.732	1.77109	0.586439	0.000295501
ENSMUSG00000053117.11	E330013P04Rik	32.5805	2.1462	0.881563	0.00178101	ENSMUSG00000034634.7	Ly6d	26.3975	2.35317	0.780525	0.000300578
ENSMUSG00000000738.18	Spg7	351.71	-0.516929	0.212343	0.00180998	ENSMUSG00000006344.17	Ggt5	48.0398	1.87455	0.629009	0.000306394
ENSMUSG00000031822.20	Gse1	571.314	-0.410662	0.168809	0.00183883	ENSMUSG00000063975.13	Slco1a5	25.8471	4.20338	1.41066	0.000312161
ENSMUSG00000025757.13	Hspa4l	234.243	-0.549178	0.226222	0.00186792	ENSMUSG00000054545.17	Ugt1a6a	35.3245	1.61074	0.542812	0.000318169
ENSMUSG00000038776.13	Ephx1	648.998	0.430358	0.178266	0.00189816	ENSMUSG00000027346.15	Gpcpd1	344.819	1.05682	0.356596	0.000324209
ENSMUSG00000070533.11	Wfdc8	25.6966	2.35231	0.975412	0.00192838	ENSMUSG00000039910.10	Cited2	522.322	-0.774227	0.261893	0.000330372
ENSMUSG00000030047.14	Arhgap25	19.5054	1.43879	0.597726	0.00195878	ENSMUSG00000032028.15	Nxpe2	600.864	-1.2357	0.419037	0.000336661
ENSMUSG00000038633.5	Degs1	516.694	0.727168	0.302411	0.00198916	ENSMUSG00000027330.16	Cdc25b	43.595	1.66435	0.566023	0.000343107
ENSMUSG00000049775.16	Tmsb4x	1727.73	0.446428	0.187388	0.00202173	ENSMUSG00000029772.17	Ahcyl2	1638.06	-0.466931	0.158867	0.000349524
ENSMUSG00000073530.11	Pappa2	935.548	-0.576894	0.242195	0.00205403	ENSMUSG00000028341.9	Nr4a3	239.83	4.20296	1.43018	0.000355887
ENSMUSG00000058135.12	Gstm1	905.268	0.684049	0.288297	0.00208708	ENSMUSG00000028532.14	Cachd1	302.658	-0.542554	0.184851	0.000362284
ENSMUSG00000037111.9	Setd7	1209.25	-0.335387	0.141648	0.00212039	ENSMUSG00000057156.10	Homez	104.187	-0.83658	0.285045	0.000368624
ENSMUSG00000029810.15	Tmem176b	460.987	0.445435	0.188656	0.00215416	ENSMUSG00000002985.16	Apoe	2045.8	0.837674	0.286314	0.000375144
ENSMUSG00000038692.8	Hoxb4	41.4069	1.76622	0.75062	0.00218857	ENSMUSG00000024042.7	Sik1	131.257	0.699279	0.239476	0.000381754
mt-Nd3	mt-Nd3	2728.63	0.456118	0.194171	0.00222312	ENSMUSG00000032855.6	Pkd1	1360.32	0.378724	0.129706	0.000388305
ENSMUSG00000038721.8	Hoxb7	33.5773	2.47281	1.05524	0.00225803	ENSMUSG00000026102.9	Inpp1	155.766	1.23108	0.422218	0.000394905
ENSMUSG00000015702.13	Anxa9	53.1749	3.98205	1.71043	0.00229451	ENSMUSG00000056418.3	BC043934	14.1212	3.45934	1.19203	0.000401818
ENSMUSG00000020091.15	Eif4ebp2	2282.54	-0.396171	0.170223	0.00233072	ENSMUSG00000024998.17	Plce1	617.241	-0.440365	0.151813	0.000408704
ENSMUSG00000034463.4	Scara3	98.2052	1.30217	0.56051	0.00236713	ENSMUSG00000032796.8	Lama1	70.5872	1.05312	0.363213	0.00041556
ENSMUSG00000073643.11	Wdfy1	273.119	0.840039	0.363159	0.00240446	ENSMUSG00000029108.14	Pcdh7	231.197	1.45537	0.502181	0.00042239
ENSMUSG00000037926.15	Ssh2	510.353	0.567898	0.245873	0.00244189	ENSMUSG00000027957.13	Slc35a3	1039.29	-0.447088	0.154467	0.00042926
ENSMUSG00000060550.16	H2-Q7	71.9952	0.832525	0.360531	0.00247905	ENSMUSG00000027248.13	Pdia3	4040.45	-0.368359	0.12746	0.000436191
ENSMUSG00000039145.16	Camk1d	817.721	-0.532775	0.230731	0.00251587	ENSMUSG00000031827.13	Cotl1	88.863	1.08388	0.375179	0.000443086
ENSMUSG00000101174.8	Hoxd4	53.9094	2.26653	0.981677	0.00255239	ENSMUSG00000033060.16	Lmo7	1239.32	-0.841059	0.29122	0.000449945
ENSMUSG00000078664.2	Sprr2a1	10.8769	6.82531	2.95921	0.00258887	ENSMUSG00000028544.14	Slc5a9	266.567	-0.503361	0.175199	0.000457171
ENSMUSG00000009376.15	Met	275.167	1.04072	0.45176	0.00262537	ENSMUSG00000095105.2	Edaradd	48.4566	1.37691	0.480947	0.000464633
ENSMUSG00000035929.11	H2-Q4	147.131	0.579695	0.252744	0.00266285	ENSMUSG00000046432.12	Bex3	298.956	-0.573985	0.201111	0.000472296
ENSMUSG00000051375.15	Pcdh1	337.058	-0.421787	0.184387	0.00270078	ENSMUSG00000008734.9	Gprc5b	246.844	2.53112	0.88793	0.000479997
ENSMUSG00000002799.6	Jag2	180.527	0.793799	0.347331	0.00273864	ENSMUSG00000118383.1	Gm50321	550.364	-0.751417	0.264871	0.000488058
ENSMUSG00000042064.13	Myo3b	48.5528	2.28419	1.00107	0.00277664	ENSMUSG00000042410.16	Agps	261.636	0.623475	0.220242	0.000496241
ENSMUSG00000026361.9	Cdc73	1044.22	-0.316647	0.138978	0.00281475	ENSMUSG00000022231.10	Sema5a	514.046	0.996995	0.352674	0.000504479
ENSMUSG00000015880.13	Ncapg	14.896	1.8181	0.798009	0.00285254	ENSMUSG00000050953.10	Gja1	66.6708	1.22526	0.435331	0.000513053
ENSMUSG00000006360.11	Crip1	195.42	1.5088	0.663857	0.00289072	ENSMUSG00000024515.13	Smad4	667.572	-0.525541	0.187266	0.000521828
ENSMUSG00000041737.8	Tmem45b	49.9441	1.35058	0.594763	0.00292883	ENSMUSG00000022946.10	Dop1b	1000.33	-0.652238	0.233176	0.000530844
ENSMUSG00000001027.7	Scn4a	24.6681	-1.53375	0.675802	0.00296678	ENSMUSG00000025823.9	Pdia4	2985.74	-0.568744	0.203642	0.000539934
ENSMUSG00000042155.3	Klhl23	98.8172	1.32599	0.584763	0.00300465	ENSMUSG00000025492.6	Ifitm3	294.447	0.603984	0.216308	0.000548965
ENSMUSG00000034591.5	Slc41a2	405.492	1.28501	0.566894	0.0030423	ENSMUSG00000024066.9	Xdh	322.822	0.711391	0.254862	0.000557952
ENSMUSG00000022206.7	Npr3	92.1128	1.09601	0.485417	0.00308081	ENSMUSG00000038721.8	Hoxb7	36.2907	2.7085	0.971201	0.000566948
ENSMUSG00000072791.11	Abcb5	34.1548	2.66024	1.18308	0.00312025	ENSMUSG00000104486.1	Gm38066	16.2295	3.15626	1.13391	0.000576054
ENSMUSG00000039910.10	Cited2	534.929	-0.661619	0.294244	0.00315935	ENSMUSG00000032068.14	Plet1	1025.35	-0.566458	0.203666	0.000585161
ENSMUSG00000020953.17	Coch	50.6793	1.47758	0.658063	0.00319856	ENSMUSG00000022150.16	Dab2	157.539	0.866804	0.311913	0.000594272
ENSMUSG00000034634.7	Ly6d	23.9004	2.03219	0.906239	0.00323783	ENSMUSG00000020682.17	Mmp28	39.7944	1.82165	0.657352	0.000603587
ENSMUSG00000028977.17	Casz1	1224.61	-0.545412	0.243316	0.00327689	ENSMUSG00000066583.4	Scgb1b27	11.8176	-2.82094	1.01813	0.000612841
ENSMUSG00000110496.1	Gm45909	8.355	6.3913	2.85829	0.00331637	ENSMUSG00000109517.1	Gm44763	11.7753	3.10547	1.12525	0.000622417
ENSMUSG00000031373.4	Car5b	198.378	0.526951	0.235662	0.00335553	ENSMUSG00000024935.11	Slc1a1	28.013	2.50899	0.912708	0.00063232
ENSMUSG00000027495.4	Fam210b	454.215	-0.453552	0.204136	0.00339633	ENSMUSG00000052928.9	Ctif	168.727	-0.59626	0.217161	0.000642265
ENSMUSG00000021553.14	Slc28a3	363.439	0.427145	0.192929	0.0034379	ENSMUSG00000099241.2	Gm18852	11.4054	7.32529	2.67186	0.000652283
ENSMUSG00000074489.9	Bglap3	67.0703	1.79419	0.813606	0.00348038	ENSMUSG00000078920.3	Ifi47	20.029	1.66303	0.607294	0.000662342
ENSMUSG00000028211.11	Trp53inp1	525.433	0.494177	0.224163	0.00352261	ENSMUSG00000026663.6	Atf6	1192.75	-0.52618	0.192215	0.000672356
ENSMUSG00000024354.13	Slc23a1	32.6086	2.79248	1.27123	0.00356564	ENSMUSG00000038871.5	Bpgm	1232.86	3.63479	1.33202	0.000682627
ENSMUSG00000063889.16	Crem	73.1916	1.19035	0.542662	0.00360878	ENSMUSG00000039997.16	Ifi203	88.3875	1.11842	0.409904	0.000692825
ENSMUSG00000030650.18	Tmc5	6.99137	4.03096	1.83816	0.00365165	ENSMUSG00000030220.13	Arhgdib	41.4014	1.15335	0.423816	0.000703224
ENSMUSG00000052854.15	Nrk	11.6579	2.6315	1.2029	0.00369496	ENSMUSG00000073902.5	Gm1966	56.2092	1.13502	0.417197	0.000713568
ENSMUSG00000004885.5	Crabp2	15.0583	4.18701	1.91566	0.0037382	mt-Nd5	mt-Nd5	7774.2	-0.376913	0.138543	0.00072383
ENSMUSG00000055675.6	Kbtbd11	64.3597	1.46699	0.671267	0.00378114	ENSMUSG00000024743.16	Syt7	589.659	-1.03013	0.379281	0.000734192
ENSMUSG00000026697.10	Myoc	154.915	0.60107	0.275942	0.00382479	ENSMUSG00000015090.13	Ptgds	28.4435	2.93409	1.08188	0.00074463
ENSMUSG00000001588.12	Acap1	13.8191	2.0611	0.948573	0.0038689	ENSMUSG00000020607.7	Lratd1	1027.02	-0.809168	0.298672	0.000755097
ENSMUSG00000054435.16	Gimap4	41.5756	1.04002	0.478847	0.0039128	ENSMUSG00000035161.7	Ints6	1026.57	-0.417258	0.154248	0.000765649
ENSMUSG00000019966.18	Kitl	325.286	0.543773	0.252206	0.00395875	ENSMUSG00000032115.14	Hyou1	3701.34	-0.370852	0.137375	0.000776344
ENSMUSG00000102460.1	Gm38197	26.7677	2.36501	1.09935	0.00400508	ENSMUSG00000022558.16	Mroh1	1089.2	-0.563972	0.209055	0.000787031
ENSMUSG00000079277.9	Hoxd3	15.0296	2.93106	1.36307	0.0040512	ENSMUSG00000036896.5	C1qc	157.229	1.00545	0.372857	0.00079768
ENSMUSG00000047361.16	Gm973	14.301	2.67346	1.24425	0.00409721	ENSMUSG00000096422.2	Igkv12-44	20.7337	2.82085	1.04612	0.000808251
ENSMUSG00000005873.6	Reep5	452.709	-0.351651	0.163947	0.00414345	ENSMUSG00000059049.14	Frem1	77.972	1.30102	0.483983	0.000819084
ENSMUSG00000019852.7	Arfgef3	1986.21	-0.335772	0.156842	0.00418996	ENSMUSG00000021749.6	Oit1	1773.47	-0.664181	0.247271	0.000829922
ENSMUSG00000042613.9	Pbxip1	1001.12	0.546935	0.256358	0.00423727	ENSMUSG00000076617.9	Ighm	1854.14	2.08708	0.779466	0.000841033
ENSMUSG00000041920.14	Slc16a6	118.938	1.26219	0.591761	0.0042843	ENSMUSG00000031762.7	Mt2	1069.78	-0.695526	0.259933	0.000852136
ENSMUSG00000039262.16	Prrc2b	2482.05	-0.344444	0.161722	0.00433146	ENSMUSG00000050103.18	Agmo	47.5612	1.43487	0.536295	0.000863164
ENSMUSG00000066152.11	Slc31a2	271.13	1.00435	0.471651	0.00437832	ENSMUSG00000058656.13	Samd12	509.353	-0.657845	0.246012	0.000874172
ENSMUSG00000021559.14	Dapk1	569.447	-0.394969	0.185808	0.00442541	ENSMUSG00000026123.11	Plekhb2	667.257	-0.421736	0.158134	0.000885401
ENSMUSG00000032348.6	Gsta4	134.453	0.871638	0.410262	0.00447233	ENSMUSG00000021589.13	Rhobtb3	317.784	1.458	0.548916	0.000897016
ENSMUSG00000090113.7	Nhlrc4	9.15742	6.3926	3.01164	0.0045192	ENSMUSG00000076940.3	Iglv2	17.5672	1.9305	0.727948	0.00090873
ENSMUSG00000022283.15	Pabpc1	3578.77	-0.420328	0.19807	0.00456579	ENSMUSG00000027009.18	Itga4	85.1978	0.956687	0.361864	0.000920725
ENSMUSG00000051159.16	Cited1	40.4852	1.94719	0.928308	0.004616	ENSMUSG00000029189.10	Sel1l3	2992.01	-0.654735	0.247664	0.000932636
ENSMUSG00000003948.17	Mmd	99.4583	0.869464	0.41451	0.00466584	ENSMUSG00000026473.16	Glul	5149.3	0.779767	0.295059	0.000944498
ENSMUSG00000016028.10	Celsr1	60.3134	1.40029	0.676335	0.00471989	ENSMUSG00000028657.14	Ppt1	729.266	-0.460624	0.174353	0.000956311
ENSMUSG00000001249.14	Hpn	32.5174	1.91053	0.924161	0.00477409	ENSMUSG00000056648.5	Hoxb8	27.4951	2.90866	1.101	0.00096804
ENSMUSG00000013629.16	Cad	1350.23	-0.515237	0.249348	0.00482805	ENSMUSG00000036887.5	C1qa	208.226	0.879915	0.333293	0.000979761
ENSMUSG00000027593.15	Raly	312.029	-0.388272	0.188107	0.00488201	ENSMUSG00000038642.10	Ctss	171.723	0.633006	0.240485	0.000991753
ENSMUSG00000026483.13	Fam129a	346.457	0.901088	0.436711	0.0049357	ENSMUSG00000027580.17	Helz2	287.212	0.52549	0.19997	0.00100386
ENSMUSG00000031075.19	Ano1	1284.57	0.473247	0.229862	0.00498978	ENSMUSG00000035208.16	Slfn8	31.2194	1.41172	0.537453	0.00101593
ENSMUSG00000030935.15	Acsm3	27.9509	1.14578	0.557131	0.00504387	ENSMUSG00000095794.2	Igkv6-17	10.4386	3.50067	1.33358	0.00102799
ENSMUSG00000032253.13	Phip	1057.64	0.500233	0.243273	0.00509762	ENSMUSG00000027999.15	Pla2g12a	312.836	-0.666423	0.254214	0.00104012
ENSMUSG00000060487.7	Samd5	44.7846	2.05632	1.00016	0.00515103	ENSMUSG00000034353.14	Ramp1	159.52	0.943699	0.361008	0.00105252
ENSMUSG00000030660.9	Pik3c2a	1008.82	0.434974	0.211653	0.0052042	ENSMUSG00000035929.11	H2-Q4	154.302	0.673263	0.257672	0.00106488
ENSMUSG00000026610.13	Esrrg	246.471	-0.538656	0.26286	0.00525803	ENSMUSG00000026748.13	Plxdc2	166.787	1.20852	0.462866	0.00107724
ENSMUSG00000046805.10	Mpeg1	216.811	0.463172	0.226711	0.00531255	ENSMUSG00000054580.14	Pla2r1	87.9273	1.78961	0.687116	0.00108983
ENSMUSG00000021665.9	Hexb	248.486	0.538404	0.264197	0.0053676	ENSMUSG00000027186.15	Elf5	484.712	4.87131	1.87392	0.00110256
ENSMUSG00000041762.16	Gpr155	1144.5	-0.636258	0.312658	0.00542277	ENSMUSG00000112592.1	Gm19972	26.5695	2.6991	1.03995	0.0011154
ENSMUSG00000032115.14	Hyou1	3745.74	-0.318847	0.157369	0.00547914	ENSMUSG00000038729.24	Pakap	621.454	-0.690354	0.266047	0.00112818
ENSMUSG00000004552.16	Ctse	15.6452	2.91273	1.43911	0.00553551	ENSMUSG00000005949.9	Ctns	524.348	-0.621546	0.239801	0.00114101
ENSMUSG00000027523.20	Gnas	3503.55	-0.273331	0.135425	0.0055925	ENSMUSG00000060548.13	Tnfrsf19	222.706	1.38982	0.53623	0.00115375
ENSMUSG00000004328.15	Hif3a	41.3411	1.02219	0.506614	0.00564921	ENSMUSG00000018819.10	Lsp1	136.178	0.9776	0.377598	0.00116655
ENSMUSG00000039062.15	Anpep	453.655	-0.670151	0.332945	0.00570642	ENSMUSG00000056222.15	Spock1	127.06	0.958368	0.371004	0.00117954
ENSMUSG00000023013.5	Aqp2	11.9966	4.50799	2.24587	0.00576425	ENSMUSG00000105263.1	Gm42427	134.046	0.739811	0.287255	0.00119282
ENSMUSG00000041559.7	Fmod	208.238	0.449337	0.224129	0.00582213	ENSMUSG00000028337.14	Coro2a	1413.26	0.943413	0.366409	0.00120605
ENSMUSG00000029430.13	Ran	357.336	-0.472331	0.236341	0.00588078	ENSMUSG00000053040.13	Aph1c	46.1992	-1.3159	0.511666	0.00121933
ENSMUSG00000019139.10	Isyna1	147.962	0.864639	0.433331	0.00593962	ENSMUSG00000020571.12	Pdia6	5382.07	-0.555229	0.216027	0.00123261
ENSMUSG00000022558.16	Mroh1	1120.71	-0.477155	0.240132	0.00599962	ENSMUSG00000060882.5	Kcnd2	66.1069	2.21398	0.862372	0.00124594
ENSMUSG00000044337.5	Ackr3	167.274	-0.524322	0.264306	0.00605983	ENSMUSG00000056752.16	Dnah9	14.9401	3.36497	1.313	0.0012594
ENSMUSG00000034957.10	Cebpa	46.9494	0.942903	0.477281	0.00612119	ENSMUSG00000020437.12	Myo1g	29.7952	1.60381	0.627971	0.00127323
ENSMUSG00000004032.10	Gstm5	239.601	0.961573	0.487135	0.00618246	ENSMUSG00000017390.15	Aldoc	96.7286	-0.910741	0.35707	0.00128714
ENSMUSG00000025283.15	Sat1	614.994	0.306247	0.15547	0.00624411	ENSMUSG00000004988.9	Fxyd4	15.6619	4.49168	1.76141	0.00130099
ENSMUSG00000063130.4	Calml3	9.58772	2.61019	1.32514	0.00630535	ENSMUSG00000006777.7	Krt23	41.1757	-1.24455	0.489577	0.00131516
ENSMUSG00000026288.14	Inpp5d	67.067	1.22559	0.623185	0.00636678	ENSMUSG00000031353.13	Rbbp7	1536.53	-0.344679	0.135759	0.0013294
ENSMUSG00000031740.8	Mmp2	188.055	0.637212	0.32403	0.00642783	ENSMUSG00000089617.1	Scarna10	1124.79	0.537293	0.211881	0.00134372
ENSMUSG00000031353.13	Rbbp7	1550.93	-0.303691	0.154437	0.00648848	ENSMUSG00000024940.11	Ltbp3	599.725	-0.441196	0.174505	0.00135834
ENSMUSG00000041702.7	Btbd7	894.772	0.559175	0.284404	0.00654879	ENSMUSG00000025207.16	Sema4g	84.2951	-0.944849	0.373836	0.00137292
ENSMUSG00000103870.1	Gm38362	7.11403	5.87205	2.99103	0.00660926	ENSMUSG00000114298.1	Gm48371	11.6654	-2.35636	0.935284	0.00138783
ENSMUSG00000019838.11	Slc16a10	237.69	-0.409303	0.208841	0.00666997	ENSMUSG00000044986.10	Tst	364.051	-0.960805	0.381641	0.00140275
ENSMUSG00000024008.16	Cpne5	247.066	-0.462665	0.236974	0.00673173	ENSMUSG00000029561.17	Oasl2	121.862	1.35786	0.539502	0.00141761
ENSMUSG00000054808.15	Actn4	1911.19	-0.316081	0.16255	0.00679463	ENSMUSG00000057963.9	Itpk1	530.173	-0.900772	0.358129	0.00143246
ENSMUSG00000074794.10	Arrdc3	494.763	-0.34284	0.176801	0.00685819	ENSMUSG00000025650.13	Col7a1	611.61	0.927121	0.368924	0.00144734
ENSMUSG00000041740.16	Rnf10	999.599	-0.296897	0.153575	0.00692251	ENSMUSG00000020048.13	Hsp90b1	8201.12	-0.463031	0.184305	0.00146216
ENSMUSG00000117775.1	Gm50462	43.3131	1.6973	0.878608	0.00698669	ENSMUSG00000020841.5	Cpd	1239.96	0.853553	0.340024	0.001477
ENSMUSG00000009092.5	Derl3	406.841	-0.437969	0.226959	0.00705088	ENSMUSG00000025921.7	Rdh10	136.824	1.34279	0.536072	0.00149204
ENSMUSG00000021144.14	Mta1	192.319	-0.454782	0.235926	0.00711507	ENSMUSG00000029705.17	Cux1	1372.18	-0.403456	0.162184	0.00150797
ENSMUSG00000076435.3	Acsf2	437.683	-0.570427	0.296114	0.0071791	ENSMUSG00000032000.17	Birc3	743.777	-0.393614	0.158955	0.00152446
ENSMUSG00000022528.8	Hes1	200.644	0.520406	0.270232	0.00724284	ENSMUSG00000089952.1	4933413C19Rik	30.3021	2.0836	0.842806	0.0015411
ENSMUSG00000039509.8	Nup133	110.596	0.592012	0.307517	0.0073063	ENSMUSG00000033400.14	Agl	490.029	-0.435274	0.1765	0.00155799
ENSMUSG00000074505.6	Fat3	122.549	0.581021	0.302776	0.00737059	ENSMUSG00000035638.14	Muc20	16.0072	2.79061	1.13361	0.00157505
ENSMUSG00000063229.15	Ldha	1614.99	-0.290647	0.151994	0.00743584	ENSMUSG00000024955.15	Esrra	202.503	-0.648624	0.263521	0.00159202
ENSMUSG00000055044.12	Pdlim1	252.791	0.566677	0.296403	0.00750075	ENSMUSG00000017493.12	Igfbp4	307.22	0.592609	0.240928	0.00160898
ENSMUSG00000032849.14	Abcc4	457.906	-0.387552	0.20338	0.00756653	ENSMUSG00000031303.8	Map3k15	35.9614	1.89441	0.770684	0.00162594
ENSMUSG00000050335.17	Lgals3	104.946	0.859152	0.451625	0.00763256	ENSMUSG00000028459.11	Cd72	18.7898	1.63523	0.665566	0.00164286
ENSMUSG00000002289.16	Angptl4	65.5049	0.743054	0.391979	0.00769955	ENSMUSG00000033220.7	Rac2	36.2047	1.30983	0.533352	0.00165974
ENSMUSG00000024883.8	Rin1	47.5655	0.917021	0.483913	0.00776626	ENSMUSG00000018417.14	Myo1b	362.765	3.34068	1.36075	0.00167657
ENSMUSG00000041000.8	Trim62	151.553	-0.624865	0.330082	0.00783295	ENSMUSG00000022372.14	Sla	32.5156	1.18481	0.482868	0.00169337
ENSMUSG00000057666.18	Gapdh	2113.2	-0.267903	0.142129	0.00790092	ENSMUSG00000063450.14	Syne2	2158.64	0.649083	0.265653	0.0017107
ENSMUSG00000063065.13	Mapk3	542.136	-0.449395	0.238733	0.007969	ENSMUSG00000026971.15	Itgb6	59.7629	0.863664	0.353839	0.00172809
ENSMUSG00000061959.13	Ces1e	40.8167	2.48845	1.3238	0.00803721	ENSMUSG00000035314.10	Gdpd5	141.248	-1.45528	0.597567	0.00174571
ENSMUSG00000020048.13	Hsp90b1	8549.06	-0.304207	0.161918	0.00810521	ENSMUSG00000016998.2	Svs4	8329.27	10.4141	4.27715	0.00176326
ENSMUSG00000000682.7	Cd52	1568.23	3.75712	2.00088	0.00817301	ENSMUSG00000072791.11	Abcb5	35.928	2.79343	1.14807	0.00178081
ENSMUSG00000033214.10	Slitrk5	21.7343	1.90012	1.01282	0.00824075	ENSMUSG00000040270.16	Bach2	63.4223	1.73013	0.712187	0.0017985
ENSMUSG00000027684.16	Mecom	186.079	2.23991	1.1954	0.00830856	ENSMUSG00000021775.11	Nr1d2	569.406	0.494919	0.20411	0.00181636
ENSMUSG00000107728.1	Gm38910	88.2882	-0.587967	0.314638	0.00837701	ENSMUSG00000038692.8	Hoxb4	45.2607	1.91622	0.790636	0.0018342
ENSMUSG00000001248.15	Gramd1a	505.462	0.890742	0.477829	0.00844603	ENSMUSG00000025016.11	Tm9sf3	3934.89	-0.29624	0.122755	0.00185259
ENSMUSG00000024378.9	Stard4	244.377	-0.458028	0.247591	0.00851767	ENSMUSG00000024085.13	Man2a1	3449.98	-0.287178	0.119002	0.00187088
ENSMUSG00000033855.15	Ston1	256.269	-0.484539	0.261998	0.00858901	ENSMUSG00000053729.4	Spinkl	109.432	4.91273	2.03834	0.00188926
ENSMUSG00000044021.14	Muc19	1107.16	-0.615098	0.333443	0.00866093	ENSMUSG00000101174.8	Hoxd4	53.8998	2.26301	0.940338	0.00190776
ENSMUSG00000026385.16	Dbi	328.706	0.497779	0.270313	0.00873313	ENSMUSG00000030536.10	Iqgap1	1612.93	0.289265	0.120279	0.00192627
ENSMUSG00000042129.8	Rassf4	77.2762	0.629101	0.34256	0.008806	ENSMUSG00000034265.8	Zdhhc14	124.34	-0.680113	0.284114	0.0019454
ENSMUSG00000043629.12	1700019D03Rik	187.652	-0.547773	0.298321	0.0088785	ENSMUSG00000030096.8	Slc6a6	576.057	0.472239	0.197984	0.00196501
ENSMUSG00000072568.4	Lratd2	1081.48	-0.253116	0.138014	0.00895105	ENSMUSG00000037568.12	Vash2	19.825	3.53944	1.49052	0.00198525
ENSMUSG00000020183.11	Cpm	402.426	-0.429864	0.234864	0.00902399	ENSMUSG00000036473.16	Tbc1d24	376.895	-0.735414	0.310799	0.00200596
ENSMUSG00000038615.17	Nfe2l1	2956.83	-0.282939	0.155056	0.00909772	ENSMUSG00000051506.17	Wdfy4	93.9907	0.823907	0.348673	0.00202678
ENSMUSG00000057561.10	Eif1a	670.968	0.75568	0.414208	0.0091711	ENSMUSG00000047193.16	Dync2h1	579.265	0.528621	0.224191	0.00204784
ENSMUSG00000112592.1	Gm19972	22.7037	2.22851	1.22235	0.00924433	ENSMUSG00000028497.12	Hacd4	89.1472	0.951834	0.403967	0.00206891
ENSMUSG00000030272.15	Camk1	147.459	0.833181	0.458755	0.00931868	ENSMUSG00000048163.13	Selplg	28.6191	1.43695	0.609883	0.00208986
ENSMUSG00000054385.14	Ceacam2	312.273	-0.449427	0.247767	0.0093931	ENSMUSG00000007891.16	Ctsd	3896.44	-0.342101	0.145305	0.00211081
ENSMUSG00000037306.13	Man1c1	706.891	-0.473506	0.261262	0.00946743	ENSMUSG00000026879.14	Gsn	5093.5	0.43086	0.183149	0.00213178
ENSMUSG00000110397.1	Gm45540	78.9989	1.52088	0.840512	0.00954199	ENSMUSG00000050148.9	Ubqln2	507.305	-0.348516	0.148715	0.00215329
ENSMUSG00000042659.15	Arrdc4	308.088	0.438455	0.242333	0.00961615	ENSMUSG00000029455.14	Aldh2	1597.62	-0.337284	0.143934	0.00217468
ENSMUSG00000044042.19	Fmn1	438.055	-0.614676	0.340031	0.00969024	ENSMUSG00000109564.1	Muc16	9.04099	6.61882	2.8282	0.00219618
ENSMUSG00000029254.16	Stap1	40.0699	2.40505	1.33398	0.00976498	ENSMUSG00000113041.1	Gm48302	51.8361	0.905825	0.387297	0.00221766
ENSMUSG00000023944.14	Hsp90ab1	7400.35	-0.255517	0.141785	0.00983947	ENSMUSG00000000402.2	Egfl6	12.5046	4.83436	2.07528	0.00223972
ENSMUSG00000074781.5	Ube2n	465.943	-0.377841	0.21001	0.00991421	ENSMUSG00000043505.8	Gimap5	15.5679	2.09831	0.903407	0.00226217
ENSMUSG00000041607.17	Mbp	364.422	-0.625294	0.348117	0.00998918	ENSMUSG00000032285.15	Dnaja4	308.814	-1.08834	0.469618	0.0022849
ENSMUSG00000097073.7	9430037G07Rik	40.4569	1.43822	0.80142	0.0100641	ENSMUSG00000027412.12	Lpin3	106.377	-0.661413	0.286392	0.00230812
ENSMUSG00000030062.7	Rpn1	2432.83	-0.204928	0.114451	0.0101395	ENSMUSG00000054342.8	Kcnn4	112.085	1.19053	0.515892	0.00233135
ENSMUSG00000047517.12	Dmbt1	15.9726	2.64512	1.48503	0.0102166	ENSMUSG00000041608.8	Entpd3	289.443	-0.88791	0.385551	0.00235482
ENSMUSG00000031799.10	Tpm4	397.3	0.493853	0.277327	0.0102934	ENSMUSG00000017754.13	Pltp	172.005	0.778072	0.338665	0.0023786
ENSMUSG00000055415.8	Atp10b	73.0975	0.618282	0.347853	0.0103705	ENSMUSG00000008575.17	Nfib	2626.26	-0.310394	0.135111	0.00240225
ENSMUSG00000021754.17	Map3k1	431.991	0.372235	0.210013	0.0104484	ENSMUSG00000114780.1	AI197445	19.6835	3.15366	1.37463	0.00242603
ENSMUSG00000030217.2	Art4	25.6403	1.58402	0.893724	0.0105258	ENSMUSG00000076731.3	Ighv8-12	8.20011	6.44128	2.8128	0.00245001
ENSMUSG00000022755.4	Adgrg7	164.362	-0.517399	0.292623	0.0106038	ENSMUSG00000017002.14	Slpi	8.41829	3.67791	1.60651	0.0024739
ENSMUSG00000064065.15	Ipcef1	47.4938	0.957061	0.542275	0.0106821	ENSMUSG00000079419.4	Ms4a6c	18.769	1.53444	0.671263	0.00249795
ENSMUSG00000032042.11	Srpr	2162.55	-0.239222	0.135638	0.0107602	ENSMUSG00000042842.11	Serpinb6b	22.6975	2.45299	1.07364	0.00252196
ENSMUSG00000074063.10	Osgin1	183.994	-0.612585	0.34737	0.010838	ENSMUSG00000037321.17	Tap1	136.206	0.649015	0.285091	0.0025465
ENSMUSG00000022812.14	Gsk3b	1022.99	-0.258872	0.147103	0.0109162	ENSMUSG00000024053.11	Emilin2	51.9724	1.39464	0.613642	0.00257123
ENSMUSG00000022598.6	Psca	54.2628	1.1687	0.664524	0.0109942	ENSMUSG00000020865.16	Abcc3	302.608	-0.818838	0.360437	0.00259589
ENSMUSG00000042439.13	Zfp532	296.952	1.9315	1.09932	0.0110722	ENSMUSG00000106826.1	Gm42583	84.781	3.12629	1.37694	0.00262053
ENSMUSG00000026473.16	Glul	5058.32	0.653945	0.372401	0.01115	ENSMUSG00000032046.15	Abhd12	1219.64	-0.662408	0.292726	0.00264567
ENSMUSG00000024807.18	Syvn1	610.88	-0.422984	0.240958	0.0112275	ENSMUSG00000050248.11	Evc2	53.0302	1.06363	0.472738	0.00267178
ENSMUSG00000047945.6	Marcksl1	44.7145	1.14716	0.654757	0.0113053	ENSMUSG00000019087.13	Atp6ap1	1384.43	-0.32126	0.142851	0.00269783
ENSMUSG00000022270.16	Retreg1	326.964	-0.406886	0.232264	0.0113828	ENSMUSG00000024925.11	Rnaseh2c	60.3799	0.935759	0.416535	0.00272395
ENSMUSG00000022178.11	Ajuba	123.07	0.616014	0.351749	0.01146	ENSMUSG00000022994.9	Adcy6	1284.53	0.577905	0.25732	0.00274998
ENSMUSG00000021877.12	Arf4	1407.48	-0.265758	0.151955	0.0115374	ENSMUSG00000022967.13	Ifnar1	286.879	0.605968	0.270443	0.00277633
ENSMUSG00000040430.18	Pitpnc1	67.5194	0.875897	0.502181	0.0116154	ENSMUSG00000070498.3	Tmem132b	32.0545	2.30824	1.03059	0.00280261
ENSMUSG00000007122.11	Casq1	33.9476	1.49512	0.858215	0.0116935	ENSMUSG00000027712.13	Anxa5	468.698	0.421131	0.188189	0.00282892
ENSMUSG00000095351.2	Igkv3-2	5.96462	2.94232	1.69382	0.0117723	ENSMUSG00000031958.16	Ldhd	115.596	0.991547	0.443336	0.0028552
ENSMUSG00000061878.15	Sphk1	23.7237	1.56187	0.899174	0.0118508	ENSMUSG00000008540.11	Mgst1	177.238	1.08864	0.487647	0.0028817
ENSMUSG00000034422.14	Parp14	409.177	0.28795	0.166355	0.0119303	ENSMUSG00000057672.16	Pkn1	635.308	-0.369623	0.165784	0.00290832
ENSMUSG00000040297.12	Suco	4456.41	1.3152	0.760009	0.0120094	ENSMUSG00000003458.12	Ncstn	924.257	-0.326789	0.146687	0.00293495
ENSMUSG00000038150.7	Ormdl3	639.062	-0.291679	0.168851	0.0120889	ENSMUSG00000055333.14	Fat2	311.689	0.582399	0.261739	0.00296167
ENSMUSG00000087095.2	Emx2os	52.3275	3.98053	2.30469	0.012168	ENSMUSG00000032883.15	Acsl3	222.329	-0.91991	0.41422	0.00298864
ENSMUSG00000039704.7	Lmbrd2	1036.19	-0.360312	0.208795	0.012247	ENSMUSG00000026644.7	Acbd7	12.2111	4.68097	2.11209	0.00301587
ENSMUSG00000032232.14	Cgnl1	1394.58	0.364822	0.211491	0.0123258	ENSMUSG00000056481.7	Cd248	84.307	0.896249	0.404777	0.00304314
ENSMUSG00000021591.8	Glrx	66.9214	1.17678	0.684641	0.0124056	ENSMUSG00000005610.17	Eif4g2	5362.46	-0.239254	0.108281	0.0030707
ENSMUSG00000057329.7	Bcl2	228.582	0.5822	0.339498	0.012486	ENSMUSG00000070348.5	Ccnd1	1745.11	2.46367	1.11789	0.00309862
ENSMUSG00000035451.7	Foxa1	1109.35	-0.52147	0.308024	0.0125713	ENSMUSG00000046879.7	Irgm1	129.572	0.639939	0.290714	0.00312664
ENSMUSG00000023972.10	Ptk7	84.0382	0.83758	0.494799	0.0126562	ENSMUSG00000022488.9	Nckap1l	75.9873	0.802505	0.364634	0.00315456
ENSMUSG00000021775.11	Nr1d2	572.984	0.452706	0.269043	0.0127431	ENSMUSG00000022665.15	Ccdc80	332.357	0.932736	0.425277	0.00318303
ENSMUSG00000043342.9	Hoxd9	27.7751	2.15919	1.28527	0.0128303	ENSMUSG00000075588.6	Hoxb2	19.4628	2.50616	1.14424	0.00321164
ENSMUSG00000037447.16	Arid5a	120.07	-0.520886	0.312036	0.0129197	ENSMUSG00000069874.7	Irgm2	91.0144	0.689688	0.315312	0.00324037
ENSMUSG00000037443.13	Cep85	293.268	-0.376949	0.227276	0.0130115	ENSMUSG00000037989.15	Wnk2	802.821	-0.468925	0.214543	0.00326911
ENSMUSG00000036323.14	Srp72	1037.42	-0.221602	0.134048	0.0131041	ENSMUSG00000053398.11	Phgdh	1135.65	-0.410057	0.18781	0.00329791
ENSMUSG00000032899.14	Styk1	14.344	2.21733	1.34893	0.0131988	ENSMUSG00000032356.12	Rasgrf1	125.693	0.686984	0.314722	0.00332663
ENSMUSG00000015709.9	Arnt2	34.3976	1.80023	1.09574	0.0132931	ENSMUSG00000063065.13	Mapk3	527.042	-0.591972	0.271769	0.00335563
ENSMUSG00000073411.12	H2-D1	2137.4	0.199494	0.121458	0.0133872	ENSMUSG00000002748.7	Baz1b	1260.61	0.294992	0.135916	0.00338523
ENSMUSG00000041488.16	Stx3	510.295	-0.410911	0.250452	0.0134812	ENSMUSG00000069808.13	Fam57a	54.2607	1.11003	0.513845	0.00341566
ENSMUSG00000061436.15	Hipk2	837.951	-0.342689	0.209369	0.0135758	ENSMUSG00000022812.14	Gsk3b	994.393	-0.297388	0.137681	0.00344597
ENSMUSG00000022711.16	Pmm2	1192.41	-0.291753	0.178336	0.0136701	ENSMUSG00000026489.13	Coq8a	147.258	-0.558116	0.258973	0.0034766
ENSMUSG00000076441.9	Ass1	121.272	-0.742804	0.456547	0.0137663	ENSMUSG00000023829.9	Slc22a1	376.771	-1.0053	0.466752	0.00350721
ENSMUSG00000044026.3	Slc35g1	149.495	0.65803	0.405579	0.0138633	ENSMUSG00000038608.15	Dock10	99.7766	0.738508	0.34365	0.00353814
ENSMUSG00000057530.14	Ece1	381.139	0.759741	0.469932	0.0139613	ENSMUSG00000036905.8	C1qb	165.012	0.862941	0.401691	0.00356899
ENSMUSG00000070348.5	Ccnd1	1260.69	1.83854	1.13838	0.0140592	ENSMUSG00000003644.17	Rps6ka1	443.552	-0.521788	0.242982	0.00359976
ENSMUSG00000097028.2	Ptgs2os	12.6127	2.52186	1.56604	0.014158	ENSMUSG00000044934.13	Zfp367	100.864	0.728915	0.339501	0.00363043
ENSMUSG00000022553.16	Maf1	163.591	0.376984	0.236414	0.0142606	ENSMUSG00000026483.13	Fam129a	294.746	0.69997	0.326899	0.00366151
ENSMUSG00000022863.15	Btg3	177.277	0.874691	0.549963	0.0143638	ENSMUSG00000107728.1	Gm38910	84.218	-0.757116	0.353768	0.00369255
ENSMUSG00000026185.8	Igfbp5	2609.35	-0.621183	0.39059	0.0144666	ENSMUSG00000006360.11	Crip1	181.311	1.3436	0.629172	0.00372391
ENSMUSG00000020263.14	Appl2	777.963	-0.265766	0.167128	0.0145689	ENSMUSG00000034926.3	Dhcr24	330.687	-0.639551	0.299744	0.0037553
ENSMUSG00000026238.14	Ptma	2732.55	0.235791	0.14858	0.0146716	ENSMUSG00000036686.16	Cc2d1a	348.381	-0.613768	0.287731	0.00378658
ENSMUSG00000024589.18	Nedd4l	619.103	0.390494	0.246928	0.0147753	ENSMUSG00000022754.6	Tmem45a	142.711	-0.805665	0.37788	0.00381782
ENSMUSG00000038718.15	Pbx3	27.7871	1.46084	0.925483	0.0148794	ENSMUSG00000019139.10	Isyna1	152.496	0.972224	0.458437	0.00385006
ENSMUSG00000023169.15	Slc38a1	1342.09	-0.412394	0.261336	0.014983	ENSMUSG00000021242.9	Npc2	1544.48	-0.364365	0.17212	0.00388254
ENSMUSG00000044768.16	D1Ertd622e	242.349	0.3657	0.231781	0.0150863	ENSMUSG00000049134.15	Nrap	58.7104	-1.28404	0.607863	0.00391533
ENSMUSG00000066071.6	Cyp4a12a	285.96	5.69067	3.60738	0.0151891	ENSMUSG00000043252.8	Tmem64	1433.46	-0.520163	0.246724	0.00394839
ENSMUSG00000020311.17	Erlec1	508.97	-0.253113	0.160808	0.0152923	ENSMUSG00000028919.11	Arhgef19	73.3105	1.26247	0.59997	0.00398171
ENSMUSG00000024393.14	Prrc2a	2001.62	-0.305556	0.194846	0.0153968	ENSMUSG00000020788.15	Atp2a3	275.787	1.05485	0.501794	0.0040151
ENSMUSG00000037266.18	Rsrp1	2666.22	-0.21344	0.136267	0.0155012	ENSMUSG00000063015.12	Ccni	1197.55	-0.327938	0.156076	0.00404843
ENSMUSG00000032085.5	Tagln	3647.76	0.188004	0.120293	0.0156061	ENSMUSG00000060487.7	Samd5	48.7492	2.18568	1.04201	0.00408198
ENSMUSG00000030104.9	Edem1	1568.1	-0.322681	0.206491	0.0157106	ENSMUSG00000058022.14	Adtrp	11.2075	4.49921	2.14605	0.00411548
ENSMUSG00000011148.14	Adssl1	21.2241	1.11285	0.714001	0.0158157	ENSMUSG00000062127.11	Cttnbp2nl	135.796	0.620682	0.296164	0.00414891
ENSMUSG00000022946.10	Dop1b	1022.85	-0.328192	0.211043	0.0159213	ENSMUSG00000095630.2	Igkv6-23	5.23587	3.63625	1.73714	0.00418244
ENSMUSG00000022820.4	Ndufb4	172.743	0.404516	0.260668	0.0160273	ENSMUSG00000021876.15	Rnase4	179.25	0.513355	0.245328	0.00421588
ENSMUSG00000058624.13	Gda	78.5792	0.790205	0.50952	0.0161332	ENSMUSG00000000056.7	Narf	383.261	-0.445055	0.213177	0.00424968
ENSMUSG00000024276.7	Zfp397	349.922	0.288593	0.18771	0.0162423	ENSMUSG00000074634.12	Tmem267	45.8247	-1.02686	0.492275	0.00428351
ENSMUSG00000055560.8	Zfp459	43.1822	1.25888	0.821433	0.0163524	ENSMUSG00000020102.15	Slc16a7	1009.86	-0.451858	0.216896	0.00431746
ENSMUSG00000033220.7	Rac2	37.3987	1.24908	0.815344	0.0164621	ENSMUSG00000032570.17	Atp2c1	1134.68	0.689594	0.331892	0.00435185
ENSMUSG00000023232.17	Serinc2	455.664	-0.534775	0.349927	0.0165724	ENSMUSG00000053646.13	Plxnb1	264.84	1.0035	0.483365	0.00438627
ENSMUSG00000051498.6	Tlr6	9.98	1.97659	1.29677	0.0166834	ENSMUSG00000024011.17	Pi16	117.178	1.09856	0.52922	0.00442055
ENSMUSG00000001334.9	Fndc5	178.306	-0.547042	0.359176	0.0167941	ENSMUSG00000114828.1	AI463229	159.632	-0.60221	0.29039	0.00445489
ENSMUSG00000085042.8	Abhd11os	19.3673	2.06796	1.35992	0.0169051	ENSMUSG00000017639.13	Rab11fip4	607.268	-0.417004	0.2014	0.00448943
ENSMUSG00000036966.15	Spryd3	445.153	-0.319953	0.211295	0.0170174	ENSMUSG00000098814.2	Igkv19-93	5.3124	5.61526	2.71328	0.00452391
ENSMUSG00000037470.14	Uggt1	3250.92	-0.201884	0.133793	0.0171308	ENSMUSG00000001569.10	Nom1	237.154	-0.674938	0.326277	0.00455833
ENSMUSG00000031156.18	Slc35a2	258.963	-0.322274	0.213897	0.0172443	ENSMUSG00000022136.8	Dnajc3	4426.31	-0.37535	0.181517	0.00459268
ENSMUSG00000026365.15	Cfh	488.925	0.235487	0.157504	0.0173608	ENSMUSG00000037111.9	Setd7	1152.92	-0.384128	0.185809	0.00462692
ENSMUSG00000021248.9	Tmed10	1983.83	-0.179789	0.12037	0.0174772	ENSMUSG00000063130.4	Calml3	11.4225	2.88023	1.39661	0.00466156
ENSMUSG00000020255.8	D10Wsu102e	541.589	0.629737	0.42208	0.0175935	ENSMUSG00000037053.6	Azgp1	4302.38	-0.601573	0.291843	0.00469614
ENSMUSG00000029084.5	Cd38	32.8274	1.00101	0.674275	0.0177116	ENSMUSG00000049775.16	Tmsb4x	1704.23	0.404023	0.197356	0.00473215
ENSMUSG00000079427.10	Mthfsl	51.8978	0.684837	0.463374	0.0178311	ENSMUSG00000057530.14	Ece1	370.444	0.728941	0.356295	0.00476813
ENSMUSG00000001910.5	Nacc1	520.596	-0.261203	0.177061	0.0179509	ENSMUSG00000026701.15	Prdx6	7959.65	-0.756645	0.369966	0.00480402
ENSMUSG00000024376.7	Epb41l4a	113.667	0.491501	0.334004	0.0180714	ENSMUSG00000103194.1	Gm37643	12.6774	2.89545	1.41636	0.00483985
ENSMUSG00000026104.14	Stat1	244.696	0.363337	0.248148	0.0181935	ENSMUSG00000041720.14	Pi4ka	1238.55	-0.35907	0.175677	0.00487556
ENSMUSG00000020788.15	Atp2a3	229.631	0.695074	0.474786	0.0183152	ENSMUSG00000027642.15	Rpn2	3064.45	-0.226015	0.110634	0.00491123
ENSMUSG00000048497.11	Mmgt2	351.801	-0.341351	0.233266	0.0184365	ENSMUSG00000020396.8	Nefh	544.577	4.54327	2.22433	0.00494677
ENSMUSG00000044080.9	S100a1	159.192	0.360704	0.247376	0.0185588	ENSMUSG00000024087.4	Cyp1b1	112.804	1.29067	0.633292	0.00498265
ENSMUSG00000023932.9	Cdc5l	325.105	0.313353	0.215708	0.0186824	ENSMUSG00000024354.13	Slc23a1	26.2474	2.40286	1.17919	0.00501842
ENSMUSG00000036427.5	Gpi1	1407.63	-0.234247	0.161364	0.0188056	ENSMUSG00000036617.17	Etl4	810.59	-0.397432	0.195516	0.00505458
ENSMUSG00000033400.14	Agl	503.215	-0.312392	0.216122	0.0189303	ENSMUSG00000063286.7	Gm8995	108.284	0.854317	0.420496	0.0050907
ENSMUSG00000035161.7	Ints6	980.774	-0.248222	0.171981	0.0190551	ENSMUSG00000096020.2	Ighv1-75	5.48395	5.61841	2.76901	0.00512696
ENSMUSG00000003810.13	Mast2	692.891	-0.261493	0.181692	0.0191807	ENSMUSG00000059401.14	Mamld1	99.4871	1.14784	0.565882	0.00516314
ENSMUSG00000030536.10	Iqgap1	1580.61	0.191965	0.133406	0.0193057	ENSMUSG00000039683.16	Sdk1	294.822	2.44654	1.20776	0.00519946
ENSMUSG00000009575.14	Cbx5	834.452	0.270484	0.188391	0.0194312	ENSMUSG00000029470.15	P2rx4	525.014	-0.450505	0.222608	0.00523584
ENSMUSG00000022791.19	Tnk2	488.29	-0.365396	0.254816	0.0195568	ENSMUSG00000026698.8	Pigc	184.182	0.960093	0.474678	0.00527219
ENSMUSG00000049103.14	Ccr2	51.2041	0.669565	0.468875	0.0196836	ENSMUSG00000070047.14	Fat1	3368.42	-0.329729	0.163055	0.00530842
ENSMUSG00000061718.12	Ppp1r1b	118.961	0.530409	0.372514	0.0198112	ENSMUSG00000055447.19	Cd47	506.093	0.500389	0.248644	0.00534562
ENSMUSG00000033161.10	Atp1a1	5477.43	0.271008	0.190406	0.0199385	ENSMUSG00000028517.8	Plpp3	523.991	0.377344	0.187701	0.0053829
ENSMUSG00000024665.8	Fads2	344.732	1.69894	1.19457	0.0200655	ENSMUSG00000028551.14	Cdkn2c	62.2491	1.29787	0.646266	0.00542026
ENSMUSG00000038642.10	Ctss	173.326	0.5271	0.370927	0.0201923	ENSMUSG00000066152.11	Slc31a2	262.77	0.942451	0.46968	0.00545766
ENSMUSG00000024789.13	Jak2	397.49	0.295182	0.208427	0.0203202	ENSMUSG00000062609.14	Kcnj15	71.8646	3.17622	1.58378	0.00549502
ENSMUSG00000041215.16	Yeats2	2259.49	-0.501969	0.355008	0.0204482	ENSMUSG00000026417.13	Pigr	16385.2	-0.534486	0.266604	0.00553229
ENSMUSG00000053646.13	Plxnb1	271.348	1.01594	0.718927	0.0205759	ENSMUSG00000017418.14	Arl5b	454.651	0.455875	0.227742	0.00556977
ENSMUSG00000028657.14	Ppt1	776.014	-0.220137	0.155901	0.0207034	ENSMUSG00000031613.9	Hpgd	602.941	0.978878	0.489143	0.00560713
ENSMUSG00000076615.4	Ighg3	17.5704	1.17549	0.837603	0.0208331	ENSMUSG00000008035.12	Mid1ip1	175.01	0.915216	0.458018	0.00564469
ENSMUSG00000110187.1	Gm45496	22.1785	1.55907	1.1127	0.020963	ENSMUSG00000074679.3	Defb28	20.7687	3.08752	1.54619	0.00568225
ENSMUSG00000021223.13	Papln	86.3709	0.63623	0.454591	0.0210928	ENSMUSG00000019944.14	Rhobtb1	92.406	1.0941	0.548425	0.00571987
ENSMUSG00000000056.7	Narf	385.311	-0.266416	0.190875	0.0212234	ENSMUSG00000030882.19	Dnhd1	83.2027	-0.672561	0.337707	0.00575772
ENSMUSG00000029108.14	Pcdh7	226.626	1.03435	0.745055	0.0213558	ENSMUSG00000056313.5	Tcim	319.019	1.12016	0.562619	0.00579549
ENSMUSG00000026864.13	Hspa5	8721.37	-0.197724	0.142786	0.0214887	ENSMUSG00000027603.15	Ggt7	39.3996	1.93352	0.973279	0.00583361
ENSMUSG00000047496.6	Rnf152	42.5917	1.30405	0.94392	0.0216222	ENSMUSG00000021559.14	Dapk1	580.63	-0.385115	0.195878	0.00587406
ENSMUSG00000007888.15	Crlf1	22.4538	1.3587	0.984444	0.0217556	ENSMUSG00000036206.12	Sh3bp4	528.083	0.542246	0.275803	0.00591434
ENSMUSG00000075031.4	H2bc3	29.5584	0.815778	0.593046	0.0218899	ENSMUSG00000034602.15	Mon2	1243.71	-0.245335	0.125064	0.005955
ENSMUSG00000032000.17	Birc3	735.847	-0.363275	0.264566	0.0220244	ENSMUSG00000032548.14	Slco2a1	617.947	2.2466	1.14674	0.0059958
ENSMUSG00000104012.1	Gm37364	25.3814	1.88523	1.37912	0.0221605	ENSMUSG00000026697.10	Myoc	166.634	0.696412	0.35678	0.00603732
ENSMUSG00000042870.15	Tom1	204.234	-0.360246	0.263839	0.0222964	ENSMUSG00000025854.15	Fam20c	160.787	0.691457	0.354246	0.00607868
ENSMUSG00000053774.9	Ubxn7	837.395	0.301057	0.220985	0.0224328	ENSMUSG00000074039.10	4930520O04Rik	24.9759	2.58631	1.32613	0.00612007
ENSMUSG00000058793.14	Cds2	1395.88	-0.237529	0.174381	0.0225687	ENSMUSG00000090124.7	Ugt1a7c	16.215	1.5528	0.797044	0.00616154
ENSMUSG00000074207.10	Adh1	1236.81	0.226042	0.16604	0.0227043	ENSMUSG00000044176.12	Spink10	210.975	4.73802	2.43447	0.00620309
ENSMUSG00000009828.15	Ick	571.755	-0.25271	0.186873	0.0228424	ENSMUSG00000026409.14	Pfkfb2	627.676	-0.317997	0.163604	0.00624478
ENSMUSG00000022231.10	Sema5a	502.108	0.742089	0.549138	0.0229801	ENSMUSG00000002496.10	Tsc2	798.76	-0.36487	0.188114	0.00628682
ENSMUSG00000031202.5	Rab39b	344.316	-0.310858	0.231508	0.0231203	ENSMUSG00000051159.16	Cited1	29.6755	1.49143	0.770533	0.0063292
ENSMUSG00000017300.9	Tnnc2	159.792	0.504917	0.376322	0.0232601	ENSMUSG00000036856.4	Wnt4	158.084	0.821482	0.425315	0.00637193
ENSMUSG00000025016.11	Tm9sf3	4024.92	-0.172704	0.1292	0.0234011	ENSMUSG00000013629.16	Cad	1471.35	-0.460668	0.238802	0.0064148
ENSMUSG00000020100.15	Slc29a3	298.304	-0.338323	0.253857	0.0235429	ENSMUSG00000023078.6	Cxcl13	49.4035	1.095	0.568031	0.00645766
ENSMUSG00000026269.14	Rnpepl1	362.106	-0.274588	0.206205	0.0236845	ENSMUSG00000001119.7	Col6a1	642.413	0.382015	0.198346	0.00650056
ENSMUSG00000038312.10	Edem2	1204.65	-0.333024	0.250219	0.0238257	ENSMUSG00000050912.15	Tmem123	1018.06	-0.284676	0.147816	0.0065433
ENSMUSG00000034586.14	Hid1	746.405	-0.281821	0.211788	0.0239664	ENSMUSG00000027684.16	Mecom	171.328	2.16734	1.12658	0.00658614
ENSMUSG00000028369.15	Svep1	401.83	0.231519	0.174582	0.0241081	ENSMUSG00000001127.12	Araf	932.805	-0.379185	0.197477	0.00662927
ENSMUSG00000056131.13	Pgm3	304.759	-0.293226	0.221495	0.02425	ENSMUSG00000078122.4	F630028O10Rik	19.5635	1.46962	0.766499	0.0066726
ENSMUSG00000089715.12	Cbx6	1181.85	0.211012	0.159539	0.0243917	ENSMUSG00000000682.7	Cd52	1922.67	4.03119	2.10396	0.00671591
ENSMUSG00000045827.10	Serpinb9	203.813	0.660892	0.500146	0.0245332	ENSMUSG00000031015.8	Swap70	179.772	0.422943	0.221039	0.00675939
ENSMUSG00000022309.9	Angpt1	48.8878	1.24312	0.940796	0.0246742	ENSMUSG00000051341.6	Zfp52	66.4292	0.905617	0.473787	0.00680295
ENSMUSG00000056429.4	Tgoln1	3224.51	-0.335419	0.253983	0.0248148	ENSMUSG00000040451.18	Sgms1	272.659	0.850049	0.445167	0.00684659
ENSMUSG00000029063.16	Nadk	631.409	-0.197252	0.149375	0.024955	ENSMUSG00000073489.6	Ifi204	51.4224	1.02542	0.537053	0.00689007
ENSMUSG00000056851.14	Pcbp2	940.569	-0.333198	0.252356	0.0250946	ENSMUSG00000061436.15	Hipk2	834.86	-0.423481	0.221919	0.00693352
ENSMUSG00000005610.17	Eif4g2	5430.74	-0.134493	0.102075	0.0252345	ENSMUSG00000027523.20	Gnas	3497.29	-0.250959	0.131589	0.00697694
ENSMUSG00000025036.7	Sfxn2	295.642	-0.314472	0.24011	0.0253766	ENSMUSG00000048138.10	Dmrt2	42.7473	4.8276	2.53595	0.00702063
ENSMUSG00000025616.14	Usp16	1020.15	-0.411617	0.316386	0.0255212	ENSMUSG00000021696.9	Elovl7	123.271	-0.665287	0.349612	0.00706425
ENSMUSG00000027007.16	Itprid2	759.52	0.241294	0.186389	0.0256673	ENSMUSG00000046027.17	Stard5	190.584	0.730058	0.384268	0.0071081
ENSMUSG00000040964.16	Arhgef10l	321.869	-0.279278	0.216007	0.0258135	ENSMUSG00000041229.15	Phf8	414.826	0.56477	0.297362	0.00715185
ENSMUSG00000028843.8	Sh3bgrl3	516.102	1.32472	1.02777	0.0259605	ENSMUSG00000044461.6	Shisa2	89.2016	-0.83267	0.438853	0.00719568
ENSMUSG00000005672.12	Kit	78.9679	1.4693	1.14285	0.026108	mt-Nd4l_4	mt-Nd4l_4	10950.8	-0.264472	0.139723	0.00723993
ENSMUSG00000045482.16	Trrap	1136.7	0.191987	0.150978	0.0262599	ENSMUSG00000085786.1	Gm15987	8.78523	2.40011	1.27086	0.00728458
ENSMUSG00000024456.16	Diaph1	616.298	-0.208516	0.164431	0.0264125	ENSMUSG00000000957.11	Mmp14	187.184	0.624081	0.330556	0.00732913
ENSMUSG00000030432.12	Rpl28	1739.95	-0.171455	0.135481	0.0265653	ENSMUSG00000046329.14	Slc25a23	359.709	-0.406164	0.215152	0.00737352
ENSMUSG00000054619.7	Mettl7a1	549.898	-0.254496	0.201513	0.0267185	ENSMUSG00000078921.3	Tgtp2	34.5878	1.23438	0.654449	0.00741796
ENSMUSG00000038729.24	Pakap	657.716	-0.473286	0.374796	0.0268711	ENSMUSG00000049580.12	Tsku	50.6677	1.29091	0.684873	0.0074624
ENSMUSG00000029153.11	Ociad2	14.1723	2.53887	2.01238	0.0270235	ENSMUSG00000022711.16	Pmm2	1147.63	-0.382938	0.203762	0.0075074
ENSMUSG00000074925.4	Ptar1	644.097	0.197227	0.156681	0.0271764	ENSMUSG00000009090.17	Ap1b1	707.282	-0.339296	0.180749	0.00755252
ENSMUSG00000027792.11	Bche	89.0396	1.35192	1.07427	0.0273287	ENSMUSG00000024645.5	Timm21	76.0317	0.671771	0.358212	0.00759771
ENSMUSG00000002831.14	Plin4	543.208	0.709954	0.56507	0.0274812	ENSMUSG00000042985.7	Upk3b	6.91339	3.89379	2.07723	0.00764283
ENSMUSG00000026748.13	Plxdc2	147.178	0.750192	0.597988	0.0276338	ENSMUSG00000031133.12	Arhgef6	80.3586	0.806526	0.430504	0.00768792
ENSMUSG00000020849.13	Ywhae	1246.22	-0.182707	0.145883	0.0277865	ENSMUSG00000015709.9	Arnt2	38.095	2.19316	1.17278	0.00773329
ENSMUSG00000021687.14	Scamp1	1129.5	-0.212308	0.170664	0.0279416	ENSMUSG00000076441.9	Ass1	120.699	-0.81025	0.43367	0.00777872
ENSMUSG00000031770.16	Herpud1	1909.68	-0.201033	0.162587	0.0280989	ENSMUSG00000024818.15	Slc25a45	28.4599	1.49932	0.803697	0.00782436
ENSMUSG00000029161.7	Cgref1	47.5798	-0.598937	0.485097	0.0282562	ENSMUSG00000031490.6	Eif4ebp1	774.729	-0.488513	0.261982	0.00786993
ENSMUSG00000028337.14	Coro2a	1453.01	0.766612	0.623666	0.0284148	ENSMUSG00000094872.1	Igkv9-120	5.94921	3.60807	1.93525	0.00791537
ENSMUSG00000096054.3	Syne1	692.416	0.368815	0.301181	0.0285746	ENSMUSG00000102460.1	Gm38197	26.2856	2.24402	1.20887	0.00796174
ENSMUSG00000031303.8	Map3k15	33.2603	1.42221	1.16236	0.0287341	ENSMUSG00000015702.13	Anxa9	49.8578	3.66566	1.98194	0.00800888
ENSMUSG00000001521.12	Tulp3	193.101	-0.298411	0.244479	0.0288941	ENSMUSG00000000861.15	Bcl11a	289.94	-0.337956	0.182826	0.00805598
ENSMUSG00000079477.9	Rab7	948.09	-0.15821	0.129861	0.0290543	ENSMUSG00000049866.12	Arl4c	90.5269	1.19693	0.647528	0.0081029
ENSMUSG00000047844.3	Bex4	23.1977	1.90871	1.56718	0.029214	ENSMUSG00000034850.15	Tmem127	697.448	-0.238849	0.129249	0.00814971
ENSMUSG00000020911.14	Krt19	1982.71	-0.30409	0.249756	0.0293732	ENSMUSG00000030272.15	Camk1	154.412	0.918361	0.499496	0.00819766
ENSMUSG00000106024.1	A530083M17Rik	10.649	2.293	1.88343	0.0295319	ENSMUSG00000020864.13	Ankrd40	369.277	-0.329759	0.179629	0.00824583
ENSMUSG00000038991.17	Txndc5	1274.34	-0.143884	0.11826	0.0296902	ENSMUSG00000030102.11	Itpr1	1209.07	0.46045	0.250827	0.00829381
ENSMUSG00000026605.14	Cenpf	67.9312	0.593044	0.487829	0.0298483	ENSMUSG00000069892.9	9930111J21Rik2	76.1833	0.725657	0.395889	0.00834201
ENSMUSG00000024966.9	Stip1	443.225	-0.217895	0.179308	0.0300059	ENSMUSG00000076435.3	Acsf2	429.649	-0.592808	0.323793	0.00839032
ENSMUSG00000071454.13	Dtnb	468.367	0.228807	0.188997	0.0301647	ENSMUSG00000072620.3	Slfn2	38.8099	0.947164	0.517518	0.00843854
ENSMUSG00000026778.13	Prkcq	39.4457	0.834083	0.689601	0.0303232	ENSMUSG00000054808.15	Actn4	1959.87	-0.280444	0.153524	0.00848708
ENSMUSG00000057637.13	Prdm2	781.378	-0.188659	0.155988	0.0304811	ENSMUSG00000030711.16	Sult1a1	70.2166	0.940596	0.516144	0.00853606
ENSMUSG00000020859.16	Spag9	863.362	0.152273	0.126207	0.0306395	ENSMUSG00000093861.2	Igkv1-110	40.8707	1.42341	0.781171	0.00858488
ENSMUSG00000031591.14	Asah1	445.367	0.205042	0.170171	0.0307979	ENSMUSG00000053644.13	Aldh7a1	885.258	-0.235277	0.129275	0.00863383
ENSMUSG00000029655.17	N4bp2l2	716.378	0.195801	0.162815	0.0309566	ENSMUSG00000024896.9	Minpp1	204.555	-0.446269	0.245357	0.00868276
ENSMUSG00000039782.15	Cpeb2	381.7	-0.256588	0.213633	0.0311152	ENSMUSG00000003814.8	Calr	8152.33	-0.328503	0.180668	0.00873158
ENSMUSG00000078879.10	Zfp973	92.1801	0.678229	0.565608	0.0312739	ENSMUSG00000027332.11	Ivd	736.647	-0.231939	0.127643	0.0087804
ENSMUSG00000036553.16	Sh3tc1	49.1381	1.12662	0.940389	0.0314325	ENSMUSG00000049421.13	Zfp260	348.947	0.346261	0.190697	0.00882921
ENSMUSG00000015461.15	Atf6b	259.059	-0.273751	0.228776	0.0315909	ENSMUSG00000039501.14	Znfx1	612.158	0.529076	0.291411	0.00887788
ENSMUSG00000021359.16	Tfap2a	212.74	-0.360084	0.301646	0.0317498	ENSMUSG00000054072.12	Iigp1	63.1608	0.869006	0.48046	0.00892735
ENSMUSG00000055681.14	Cope	847.802	-0.160925	0.135264	0.0319096	ENSMUSG00000022270.16	Retreg1	321.717	-0.490102	0.270992	0.00897667
ENSMUSG00000021371.5	Mcur1	418.493	-0.416626	0.350799	0.0320696	ENSMUSG00000028383.17	Hsdl2	620.836	-0.315998	0.175656	0.0090272
ENSMUSG00000049971.17	Glt1d1	154.722	-0.39005	0.329372	0.0322302	ENSMUSG00000054435.16	Gimap4	38.6576	0.840034	0.467448	0.00907783
ENSMUSG00000050555.9	Hyls1	84.0386	0.738936	0.62458	0.0323907	ENSMUSG00000020911.14	Krt19	2005.78	-0.348954	0.194251	0.00912836
ENSMUSG00000032575.16	Manf	958.412	-0.232631	0.197978	0.0325535	ENSMUSG00000024130.16	Abca3	1559.97	-0.296057	0.165318	0.00917954
ENSMUSG00000058291.14	Zfp68	330.999	0.222812	0.189815	0.0327161	ENSMUSG00000108542.1	Gm44834	58.2772	-0.705293	0.395135	0.0092314
ENSMUSG00000046434.16	Hnrnpa1	1046.55	0.177358	0.151093	0.0328782	ENSMUSG00000002885.14	Adgre5	190.148	0.442154	0.248403	0.00928382
ENSMUSG00000027412.12	Lpin3	106.556	-0.465205	0.396907	0.0330403	ENSMUSG00000018677.9	Slc25a39	538.285	-0.281473	0.158273	0.00933629
ENSMUSG00000090841.2	Myl6	3095.45	0.123632	0.105506	0.0332019	ENSMUSG00000029992.14	Gfpt1	5059.94	-0.280606	0.157863	0.0093887
ENSMUSG00000022587.14	Ly6e	3768.33	0.120408	0.103057	0.0333642	ENSMUSG00000030557.17	Mef2a	800.307	0.322462	0.181635	0.00944125
ENSMUSG00000005506.16	Celf1	1012.27	0.185571	0.158981	0.0335264	ENSMUSG00000026457.14	Adipor1	1143.69	-0.302943	0.170825	0.00949389
ENSMUSG00000020366.18	Mapk9	864.074	-0.297356	0.256094	0.0336902	ENSMUSG00000005397.8	Nid1	503.092	0.471427	0.266557	0.00954708
ENSMUSG00000019851.8	Perp	861.855	-0.254615	0.219427	0.0338536	ENSMUSG00000045392.8	Olfr1033	29.0561	1.79276	1.01775	0.00960117
ENSMUSG00000045983.16	Eif4g1	3919.99	-0.14235	0.122717	0.0340167	ENSMUSG00000016028.10	Celsr1	56.7126	1.2677	0.719896	0.00965514
ENSMUSG00000041997.16	Tlk1	708.065	-0.161279	0.139233	0.0341797	ENSMUSG00000043705.7	Capn13	116.518	-0.552251	0.313743	0.00970903
ENSMUSG00000041889.7	Shisa4	114.358	2.55527	2.20725	0.0343424	ENSMUSG00000032348.6	Gsta4	134.536	0.824687	0.46953	0.00976331
ENSMUSG00000031392.18	Irak1	858.652	-0.161834	0.140157	0.0345056	ENSMUSG00000075706.10	Gpx4	647.447	-0.2534	0.144304	0.00981746
ENSMUSG00000054545.17	Ugt1a6a	31.8419	1.05906	0.922782	0.0346708	ENSMUSG00000047181.12	Samd14	29.9619	1.38484	0.790989	0.00987222
ENSMUSG00000003363.15	Pld3	649.727	-0.218371	0.190564	0.0348361	ENSMUSG00000048027.9	Rgmb	364.57	0.324771	0.185661	0.00992702
ENSMUSG00000031168.14	Ebp	223.505	-0.277209	0.243294	0.0350033	ENSMUSG00000041966.18	Dcaf17	190.266	-0.41742	0.238684	0.00998169
ENSMUSG00000014547.10	Wdfy2	788.082	-0.164529	0.144602	0.0351704	ENSMUSG00000022463.8	Srebf2	587.904	-0.260167	0.148852	0.0100363
ENSMUSG00000062949.13	Atp11c	327.168	0.423945	0.373645	0.0353382	ENSMUSG00000028268.14	Gbp3	43.6125	1.13726	0.650826	0.0100908
ENSMUSG00000025026.15	Add3	1228.38	0.253712	0.223743	0.0355056	ENSMUSG00000020581.11	Agr2	1791.45	-0.611722	0.350082	0.0101451
ENSMUSG00000053841.15	Txlna	606.165	-0.199442	0.176167	0.0356731	ENSMUSG00000054675.5	Tmem119	38.5146	0.867375	0.497164	0.0101997
ENSMUSG00000023367.14	Tmem176a	351.176	0.294345	0.260045	0.03584	ENSMUSG00000036304.14	Zdhhc23	113.658	0.941684	0.539785	0.010254
ENSMUSG00000039239.14	Tgfb2	203.634	-0.351037	0.311651	0.0360085	ENSMUSG00000026821.16	Ralgds	296.065	0.339603	0.194681	0.0103082
ENSMUSG00000078612.9	Fyb2	307.262	0.447066	0.397622	0.0361771	ENSMUSG00000020435.17	Osbp2	240.312	1.84666	1.06104	0.0103628
ENSMUSG00000050074.12	Spink8	630.025	2.78183	2.47543	0.0363453	ENSMUSG00000030047.14	Arhgap25	18.1129	1.19491	0.686838	0.0104174
ENSMUSG00000063455.16	D630045J12Rik	775.362	-0.202043	0.180514	0.0365146	ENSMUSG00000035545.13	Leng8	1595.88	-0.202138	0.116461	0.0104723
ENSMUSG00000021215.15	Net1	385.273	0.469055	0.419646	0.036684	ENSMUSG00000018459.15	Slc13a3	15.224	2.42579	1.40188	0.0105279
ENSMUSG00000017802.14	Retreg3	537.786	0.207097	0.18585	0.036854	ENSMUSG00000034485.10	Uaca	321.254	-0.400155	0.231398	0.0105835
ENSMUSG00000024664.5	Fads3	53.1402	0.945713	0.848716	0.0370234	ENSMUSG00000032554.15	Trf	353.502	1.04201	0.603862	0.0106395
ENSMUSG00000050912.15	Tmem123	1051.95	-0.158515	0.14229	0.0371923	ENSMUSG00000117294.1	Gm49839	349.795	-0.358196	0.207686	0.0106954
ENSMUSG00000014867.9	Surf4	2078.87	-0.128412	0.115495	0.0373615	ENSMUSG00000036661.14	Dennd3	244.431	-0.487302	0.282848	0.0107514
ENSMUSG00000000838.17	Fmr1	294.152	0.252517	0.228256	0.0375321	ENSMUSG00000021285.15	Ppp1r13b	356.73	-0.30879	0.179571	0.0108078
ENSMUSG00000046598.15	Bdh1	99.9421	-0.509458	0.46091	0.0377026	ENSMUSG00000032294.17	Pkm	2679.72	-0.211109	0.1228	0.010864
ENSMUSG00000039952.15	Dag1	1115.98	-0.13192	0.119429	0.0378727	ENSMUSG00000073573.5	Spink11	66.0663	2.90829	1.69272	0.0109202
ENSMUSG00000031540.14	Kat6a	1137.2	0.156174	0.142371	0.0380451	ENSMUSG00000020577.17	Tspan13	1084.59	-0.423641	0.246859	0.0109765
ENSMUSG00000042744.16	Hectd4	1408.76	-0.116789	0.106514	0.0382171	ENSMUSG00000030342.8	Cd9	660.307	0.689617	0.401914	0.0110326
ENSMUSG00000029291.11	Rufy3	354.421	-0.194685	0.17789	0.0383893	ENSMUSG00000030522.14	Mtmr10	336.289	0.33706	0.196489	0.0110887
ENSMUSG00000039683.16	Sdk1	303.797	2.03095	1.85702	0.0385612	ENSMUSG00000102953.1	Gm37019	76.6431	-0.881517	0.514361	0.0111447
ENSMUSG00000034850.15	Tmem127	708.61	-0.139511	0.128143	0.0387344	ENSMUSG00000069833.13	Ahnak	11306.2	0.266191	0.155363	0.0112007
ENSMUSG00000017721.15	Pigt	375.575	-0.188078	0.172857	0.0389072	ENSMUSG00000039899.5	Fgl2	166.131	0.42289	0.247372	0.0112571
ENSMUSG00000007817.15	Zmiz1	660.709	-0.31264	0.287744	0.0390801	ENSMUSG00000046722.14	Cdc42se1	533.687	0.30298	0.177346	0.0113135
ENSMUSG00000028207.18	Asph	1074.08	-0.227155	0.209102	0.0392524	ENSMUSG00000057561.10	Eif1a	674.152	0.774604	0.453701	0.0113698
ENSMUSG00000040462.13	Os9	3106.24	-0.191777	0.177011	0.0394252	ENSMUSG00000047844.3	Bex4	23.24	2.126	1.24608	0.0114261
ENSMUSG00000037458.15	Azin1	1056.07	-0.199662	0.184829	0.0395986	ENSMUSG00000059323.14	Tonsl	28.2506	1.16851	0.685251	0.0114824
ENSMUSG00000030671.9	Pde3b	191.819	0.361983	0.335185	0.0397715	ENSMUSG00000045509.7	Gpr150	6.17249	3.5309	2.07101	0.0115386
ENSMUSG00000057719.11	Sh3rf2	16.8472	0.987169	0.914235	0.039944	ENSMUSG00000022371.16	Col14a1	167.359	0.460594	0.270312	0.0115947
ENSMUSG00000020964.14	Sel1l	2125.44	-0.226613	0.209912	0.0401159	ENSMUSG00000026491.13	Ahctf1	583.971	0.333653	0.196322	0.0116513
ENSMUSG00000020841.5	Cpd	1236.95	0.600493	0.556347	0.0402873	ENSMUSG00000031799.10	Tpm4	403.801	0.49895	0.293983	0.0117081
ENSMUSG00000050965.14	Prkca	843.913	-0.200738	0.187577	0.0404616	ENSMUSG00000000303.12	Cdh1	2846.93	-0.219843	0.129533	0.0117648
ENSMUSG00000073902.5	Gm1966	49.568	0.691997	0.647458	0.0406359	ENSMUSG00000051375.15	Pcdh1	328.968	-0.502296	0.296681	0.0118219
ENSMUSG00000028572.13	Hook1	892.341	-0.122111	0.114301	0.0408097	ENSMUSG00000104339.1	C130089K02Rik	391.415	-0.358372	0.21201	0.0118792
ENSMUSG00000032009.8	Sesn3	1811.95	-0.259112	0.242608	0.0409831	ENSMUSG00000039270.9	Megf9	453.055	-0.417148	0.247071	0.0119367
ENSMUSG00000051998.14	Lax1	9.14769	1.48688	1.39837	0.0411577	ENSMUSG00000035778.17	Ggta1	525.499	-0.413902	0.245219	0.011994
ENSMUSG00000032204.13	Aqp9	38.4275	1.10992	1.04488	0.0413321	ENSMUSG00000024008.16	Cpne5	253.252	-0.379558	0.225463	0.0120519
ENSMUSG00000066036.14	Ubr4	3730.51	-0.157421	0.148208	0.041506	ENSMUSG00000003134.10	Tbc1d8	577.164	-0.330934	0.196646	0.0121097
ENSMUSG00000029390.13	Tmed2	2735.27	-0.113856	0.107308	0.0416797	ENSMUSG00000037206.15	Islr	102.398	0.644172	0.383756	0.012168
ENSMUSG00000039917.10	Rhbdd2	247.015	-0.323012	0.305268	0.0418539	ENSMUSG00000041762.16	Gpr155	1179.31	-0.480385	0.286245	0.0122261
ENSMUSG00000049502.17	Dtx3l	244.444	0.394235	0.3726	0.0420276	ENSMUSG00000031824.15	6430548M08Rik	504.515	0.885133	0.528162	0.0122844
ENSMUSG00000031246.14	Sh3bgrl	637.7	0.146266	0.138369	0.042201	ENSMUSG00000029254.16	Stap1	31.9563	2.0824	1.24784	0.0123438
ENSMUSG00000029713.15	Gnb2	919.998	-0.117569	0.111405	0.0423746	ENSMUSG00000027102.4	Hoxd8	96.986	2.47924	1.48696	0.0124031
ENSMUSG00000068747.14	Sort1	4042.5	0.454645	0.431811	0.0425485	ENSMUSG00000109953.1	5430430B14Rik	68.9058	-0.606652	0.364611	0.0124629
ENSMUSG00000090733.6	Rps27	2120.11	0.215588	0.205026	0.0427224	ENSMUSG00000043342.9	Hoxd9	33.0572	2.36319	1.42128	0.0125226
ENSMUSG00000035086.13	Becn1	815.233	-0.139322	0.132542	0.0428958	ENSMUSG00000027775.9	Mfsd1	401.703	-0.292747	0.176072	0.0125822
ENSMUSG00000002496.10	Tsc2	794.661	-0.143185	0.13683	0.0430704	ENSMUSG00000003420.8	Fcgrt	122.522	0.515574	0.310105	0.0126415
ENSMUSG00000055639.16	Dach1	469.325	-0.205025	0.195969	0.0432446	ENSMUSG00000103625.1	Gm37357	25.3062	1.43371	0.862455	0.0127007
ENSMUSG00000046062.5	Ppp1r15b	845.598	0.183542	0.175901	0.0434192	ENSMUSG00000040253.15	Gbp7	89.7977	0.539202	0.324931	0.0127602
ENSMUSG00000017781.17	Pitpna	863.814	-0.119661	0.11471	0.0435933	ENSMUSG00000032661.9	Oas3	8.84542	2.36531	1.42804	0.01282
ENSMUSG00000069114.8	Zbtb10	534.38	-0.167582	0.160747	0.0437672	ENSMUSG00000057666.18	Gapdh	2164.04	-0.19862	0.11992	0.0128796
ENSMUSG00000034949.18	Zfr2	138.136	-0.318054	0.306644	0.0439425	ENSMUSG00000027848.12	Olfml3	402.68	-0.271484	0.16415	0.0129395
ENSMUSG00000026640.12	Plxna2	179.481	1.01582	0.980839	0.0441178	ENSMUSG00000110537.1	Gm4316	154.348	0.722	0.436687	0.0129992
ENSMUSG00000021484.8	Lman2	1506.53	-0.121597	0.117556	0.044293	ENSMUSG00000026674.9	Ddr2	492.414	0.374983	0.227029	0.013059
ENSMUSG00000060743.12	H3f3a	1006.99	0.15299	0.148198	0.0444684	ENSMUSG00000035934.16	Pknox2	601.254	-0.440729	0.267028	0.0131188
ENSMUSG00000032504.15	Pdcd6ip	1108.75	-0.121352	0.117727	0.0446439	ENSMUSG00000038388.14	Mpp6	170.706	0.482584	0.292395	0.0131784
ENSMUSG00000006169.20	Clint1	2310.22	-0.122797	0.119229	0.0448191	ENSMUSG00000026872.18	Zeb2	415.795	0.518659	0.314914	0.0132384
ENSMUSG00000041530.16	Ago1	632.877	-0.16288	0.158222	0.0449939	ENSMUSG00000020697.16	Lig3	531.688	0.275002	0.167197	0.0132986
ENSMUSG00000041293.5	Adgrf1	145.877	0.54788	0.532577	0.0451684	ENSMUSG00000022003.7	Slc25a30	606.908	-0.389233	0.236867	0.0133588
ENSMUSG00000035967.15	Ints6l	682.457	-0.136089	0.132332	0.0453425	ENSMUSG00000032718.4	Mansc1	451.275	-0.406985	0.247906	0.0134191
ENSMUSG00000029657.15	Hsph1	403.066	-0.513322	0.50004	0.0455168	ENSMUSG00000000340.10	Dbt	381.692	-0.285504	0.175152	0.0134812
ENSMUSG00000003617.16	Cp	519.691	0.345543	0.336618	0.0456904	ENSMUSG00000039917.10	Rhbdd2	246.876	-0.381289	0.234194	0.0135435
ENSMUSG00000043019.12	Edem3	1614.87	0.359338	0.350151	0.0458636	ENSMUSG00000028060.14	Khdc4	427.444	0.241037	0.148263	0.0136059
ENSMUSG00000034377.10	Tulp4	1383.39	-0.109175	0.106476	0.0460366	ENSMUSG00000048000.15	Gigyf2	1023.48	-0.202761	0.124842	0.0136684
ENSMUSG00000024085.13	Man2a1	3607.34	-0.110668	0.108415	0.0462108	ENSMUSG00000033427.14	Upb1	165.929	0.801763	0.493767	0.0137308
ENSMUSG00000020149.17	Rab1a	1776.17	-0.129524	0.127274	0.0463856	ENSMUSG00000042439.13	Zfp532	380.481	2.20485	1.35869	0.0137931
ENSMUSG00000026623.16	Lpgat1	591.111	0.26911	0.26472	0.0465603	ENSMUSG00000042807.15	Hecw2	33.9909	0.942241	0.581878	0.0138559
ENSMUSG00000003068.16	Stk11	551.051	-0.156744	0.154354	0.0467348	ENSMUSG00000028413.13	B4galt1	723.177	-0.236951	0.146483	0.0139187
ENSMUSG00000061244.14	Exoc5	540.992	-0.224845	0.223233	0.0469119	ENSMUSG00000040462.13	Os9	3094.21	-0.270101	0.167221	0.0139817
ENSMUSG00000029616.9	Erp29	656.357	-0.201547	0.201241	0.0470907	ENSMUSG00000038372.14	Gmds	399.548	-0.485388	0.301041	0.0140451
ENSMUSG00000070733.13	Fryl	1280.69	-0.158436	0.158427	0.0472695	ENSMUSG00000030413.7	Pglyrp1	13.7599	1.83682	1.1418	0.0141088
ENSMUSG00000027642.15	Rpn2	3108.05	-0.114392	0.114541	0.0474482	ENSMUSG00000027333.18	Smox	93.6527	0.822004	0.511242	0.0141726
ENSMUSG00000027828.12	Ssr3	2529.75	-0.097569	0.0978283	0.0476269	ENSMUSG00000042289.11	Hsd3b7	189.488	0.375013	0.233715	0.0142367
ENSMUSG00000022629.17	Kif21a	591.278	-0.355837	0.356963	0.0478052	ENSMUSG00000033174.17	Mgll	341.564	0.484353	0.302156	0.0143008
ENSMUSG00000062070.12	Pgk1	1147.4	-0.168585	0.169382	0.0479835	ENSMUSG00000031818.12	Cox4i1	1667.6	-0.198237	0.12371	0.0143649
ENSMUSG00000034908.16	Sidt2	792.894	-0.108003	0.108852	0.0481625	ENSMUSG00000062070.12	Pgk1	1172.52	-0.186178	0.11624	0.0144289
ENSMUSG00000021285.15	Ppp1r13b	349.955	-0.184905	0.186536	0.0483412	ENSMUSG00000063455.16	D630045J12Rik	739.206	-0.389129	0.24307	0.0144928
ENSMUSG00000056692.13	Ilrun	1366.89	-0.144538	0.145888	0.0485196	ENSMUSG00000040152.8	Thbs1	446.285	-0.425557	0.26583	0.0145565
ENSMUSG00000019818.15	Cd164	2632.97	-0.201723	0.20389	0.048698	ENSMUSG00000027288.16	Zfp106	2825.6	-0.205387	0.128326	0.0146201
ENSMUSG00000035765.10	Dym	303.962	-0.20033	0.202535	0.0488759	ENSMUSG00000020777.16	Acox1	1577.22	-0.19668	0.122908	0.0146835
ENSMUSG00000022146.12	Osmr	114.289	0.482466	0.488102	0.0490534	ENSMUSG00000033196.17	Myh2	46.5424	-0.736454	0.460992	0.0147472
ENSMUSG00000036687.13	Tmem184a	329.003	-0.219805	0.223245	0.049232	ENSMUSG00000051177.16	Plcb1	132.107	0.946231	0.595286	0.0148122
ENSMUSG00000032366.15	Tpm1	2479.39	0.191174	0.194494	0.0494106	ENSMUSG00000006169.20	Clint1	2289.01	-0.194573	0.122496	0.0148771
ENSMUSG00000028452.7	Vcp	2990.81	-0.0923292	0.0940023	0.0495889	ENSMUSG00000001891.16	Ugp2	529.215	-0.230267	0.14497	0.0149418
ENSMUSG00000039100.10	March6	902.593	-0.126824	0.129173	0.0497668	ENSMUSG00000022451.12	Twf1	830.272	-0.296887	0.187268	0.0150068
ENSMUSG00000031790.8	Mmp15	357.533	-0.180607	0.183979	0.0499442	ENSMUSG00000058793.14	Cds2	1368.92	-0.338691	0.213686	0.0150717
ENSMUSG00000040033.16	Stat2	367.108	-0.247123	0.2519	0.0501213	ENSMUSG00000023990.18	Tfeb	46.1185	0.879774	0.555548	0.0151367
ENSMUSG00000037110.20	Ralgapa2	923.073	0.140755	0.143884	0.0502989	ENSMUSG00000019810.15	Fuca2	546.163	-0.250998	0.159242	0.0152028
ENSMUSG00000025508.13	Rplp2	1450.91	-0.11402	0.116595	0.0504761	ENSMUSG00000028518.8	Prkaa2	729.103	-0.457363	0.290233	0.0152687
ENSMUSG00000039703.15	Nploc4	533.265	-0.166588	0.170386	0.0506528	ENSMUSG00000015970.19	Chdh	568.999	-0.281768	0.17903	0.0153348
ENSMUSG00000040225.15	Prrc2c	3016.12	-0.11284	0.115574	0.0508295	ENSMUSG00000112307.1	Gm48751	5.28639	2.68662	1.7094	0.0154011
ENSMUSG00000058301.8	Upf1	512.075	-0.167978	0.172906	0.0510075	ENSMUSG00000070531.4	Wfdc6b	9.99351	2.66804	1.6986	0.0154673
ENSMUSG00000031987.6	Egln1	345.858	-0.159229	0.163922	0.0511851	ENSMUSG00000041215.16	Yeats2	2233.75	-0.582269	0.370908	0.0155335
ENSMUSG00000020319.9	Wdpcp	52.6583	0.588374	0.606841	0.0513627	ENSMUSG00000078771.10	Evi2a	19.3763	1.15784	0.737693	0.0155995
ENSMUSG00000063015.12	Ccni	1264.64	-0.119019	0.122757	0.0515398	ENSMUSG00000085042.8	Abhd11os	23.012	2.37409	1.51314	0.0156655
ENSMUSG00000036698.11	Ago2	895.013	-0.131276	0.135734	0.0517173	ENSMUSG00000003228.9	Grk5	205.603	0.69546	0.443482	0.0157313
ENSMUSG00000005501.14	Usp40	295.16	0.202276	0.209353	0.0518946	ENSMUSG00000027746.13	Ufm1	736.781	-0.36414	0.232387	0.0157972
ENSMUSG00000068284.14	Usf3	872.372	-0.0986142	0.102688	0.0520737	ENSMUSG00000035258.15	Abi3bp	112.746	0.84276	0.537911	0.015863
ENSMUSG00000047126.17	Cltc	6859.23	-0.176771	0.184448	0.0522529	ENSMUSG00000061859.17	Patj	1086.54	-0.234674	0.149795	0.0159285
ENSMUSG00000039585.15	Myo9a	348.136	0.34583	0.361757	0.0524325	ENSMUSG00000026003.5	Acadl	286.891	-0.311693	0.199342	0.0159944
ENSMUSG00000056999.15	Ide	858.858	-0.120382	0.126734	0.052614	ENSMUSG00000040407.18	Akap9	2720.65	-0.199171	0.127538	0.0160604
ENSMUSG00000001847.14	Rac1	1289.95	-0.125646	0.132441	0.0527953	ENSMUSG00000029919.5	Hpgds	38.3985	1.01134	0.647762	0.0161263
ENSMUSG00000095105.2	Edaradd	46.532	0.935076	0.989299	0.0529774	ENSMUSG00000026335.16	Pam	1254.73	-0.264403	0.1694	0.0161921
ENSMUSG00000029287.14	Tgfbr3	862.645	-0.162417	0.17199	0.0531594	ENSMUSG00000028832.11	Stmn1	61.7731	0.697795	0.447325	0.0162579
ENSMUSG00000020780.15	Srp68	789.129	-0.159792	0.169296	0.0533409	ENSMUSG00000095115.2	Itpripl2	187.772	0.454006	0.291908	0.0163243
ENSMUSG00000008035.12	Mid1ip1	167.742	0.694591	0.736645	0.0535223	ENSMUSG00000033917.15	Gde1	117.572	1.07636	0.692599	0.0163907
ENSMUSG00000028173.10	Wls	628.638	0.13106	0.139219	0.0537037	ENSMUSG00000022723.16	Crybg3	525.321	0.241976	0.155855	0.0164571
ENSMUSG00000022175.9	Lrp10	753.286	-0.12963	0.138499	0.0538867	ENSMUSG00000021311.9	Mtr	261.903	0.32797	0.211393	0.0165236
ENSMUSG00000051339.10	2900026A02Rik	911.908	-0.1594	0.170471	0.0540694	ENSMUSG00000098188.1	Sowahc	191.916	0.334204	0.215477	0.01659
ENSMUSG00000052997.15	Uba2	351.418	0.17245	0.184703	0.0542522	ENSMUSG00000041702.7	Btbd7	894.015	0.494802	0.319516	0.0166565
ENSMUSG00000027429.16	Sec23b	696.471	-0.114668	0.1229	0.0544346	ENSMUSG00000041488.16	Stx3	516.737	-0.35714	0.230665	0.016723
ENSMUSG00000042460.5	C1galt1	736.608	-0.113454	0.12189	0.0546174	ENSMUSG00000048070.4	Pirt	262.28	-0.502565	0.325631	0.0167901
ENSMUSG00000052609.9	Plekhg3	766.787	-0.155958	0.167787	0.0548001	ENSMUSG00000005360.14	Slc1a3	44.1833	1.49429	0.968373	0.0168571
ENSMUSG00000024083.16	Pja2	1077.32	-0.0920078	0.0990896	0.0549827	ENSMUSG00000097134.2	1110002J07Rik	6.38945	2.84386	1.84569	0.0169243
ENSMUSG00000054408.9	Spcs3	1598.78	-0.086923	0.0937295	0.0551652	ENSMUSG00000039831.16	Arhgap29	1303.19	-0.325815	0.211547	0.0169914
ENSMUSG00000025873.16	Faf2	609.269	-0.157693	0.170414	0.0553479	ENSMUSG00000021069.17	Pygl	85.206	1.3433	0.872218	0.0170584
ENSMUSG00000041966.18	Dcaf17	196.176	-0.274528	0.297166	0.0555306	ENSMUSG00000033767.14	Tmem131l	250.753	0.496288	0.322274	0.0171251
ENSMUSG00000001175.15	Calm1	2885.65	-0.12308	0.133348	0.0557131	ENSMUSG00000021248.9	Tmed10	1990.74	-0.182076	0.118318	0.0171919
ENSMUSG00000030228.18	Pik3c2g	232.364	-0.450354	0.488376	0.0558954	ENSMUSG00000085795.8	Zfp703	202.869	-0.653202	0.425419	0.0172591
ENSMUSG00000038708.10	Golga4	2755.78	-0.0886441	0.0964344	0.0560784	ENSMUSG00000040249.15	Lrp1	2754.13	0.186881	0.121772	0.0173262
ENSMUSG00000024045.6	Akap8	859.904	0.118328	0.128741	0.0562608	ENSMUSG00000043629.12	1700019D03Rik	187.063	-0.515797	0.336682	0.0173936
ENSMUSG00000032328.12	Tmem30a	1262.8	-0.11208	0.121964	0.0564427	ENSMUSG00000024353.5	Mzb1	8.94056	1.94468	1.27407	0.0174619
ENSMUSG00000029405.16	G3bp2	1761.96	-0.0955887	0.104081	0.0566243	ENSMUSG00000055980.2	Irs1	1156.52	-0.449626	0.295108	0.0175304
ENSMUSG00000001576.15	Ergic1	1837.88	-0.121346	0.132187	0.0568055	ENSMUSG00000026339.18	Ccdc93	735.681	-0.351064	0.230487	0.0175988
ENSMUSG00000058656.13	Samd12	534.973	-0.203549	0.221788	0.0569863	ENSMUSG00000030811.14	Fbxl19	217.333	0.528243	0.347716	0.0176678
ENSMUSG00000026094.14	Stk17b	338.079	0.274156	0.298832	0.0571667	ENSMUSG00000041530.16	Ago1	642.048	-0.241408	0.159137	0.017737
ENSMUSG00000021109.13	Hif1a	504.24	0.139238	0.151834	0.0573466	ENSMUSG00000057637.13	Prdm2	768.955	-0.26057	0.172357	0.0178069
ENSMUSG00000040987.15	Mill2	58.4757	0.565888	0.617559	0.0575264	ENSMUSG00000020255.8	D10Wsu102e	552.597	0.661274	0.438127	0.0178771
ENSMUSG00000054008.9	Ndst1	1323.97	-0.14238	0.155726	0.0577064	ENSMUSG00000025321.14	Itgb8	204.863	-0.306059	0.203073	0.0179475
ENSMUSG00000030987.5	Stim1	858.803	-0.132771	0.145472	0.0578865	ENSMUSG00000055725.11	Paqr3	170.09	-0.500884	0.332343	0.0180177
ENSMUSG00000035227.7	Spcs2	1253.45	-0.0944231	0.103661	0.0580667	ENSMUSG00000051998.14	Lax1	9.24114	1.67486	1.11144	0.0180877
ENSMUSG00000022463.8	Srebf2	588.155	-0.136516	0.15006	0.0582469	ENSMUSG00000026670.15	Uap1	293.702	0.324752	0.215671	0.0181578
ENSMUSG00000022214.15	Dcaf11	804.789	0.0968708	0.10655	0.0584267	ENSMUSG00000004032.10	Gstm5	240.268	0.881567	0.58556	0.0182276
ENSMUSG00000007034.15	Slc44a4	292.575	-0.175725	0.193847	0.0586071	ENSMUSG00000030259.12	Rassf8	216.672	0.372125	0.247502	0.0182977
ENSMUSG00000019188.16	H13	1225.27	-0.101497	0.112039	0.0587871	ENSMUSG00000019838.11	Slc16a10	232.358	-0.450862	0.29994	0.0183676
ENSMUSG00000035325.16	Sec31a	1842.75	-0.107261	0.118609	0.0589673	ENSMUSG00000032324.11	Tspan3	521.64	-0.286449	0.190683	0.0184375
ENSMUSG00000041229.15	Phf8	412.001	0.386418	0.427479	0.0591471	ENSMUSG00000022020.15	Naa16	145.494	0.492767	0.328162	0.0185073
ENSMUSG00000031154.15	Otud5	366.927	0.152445	0.169361	0.0593278	ENSMUSG00000017858.12	Ift52	214.564	-0.305437	0.203424	0.0185769
ENSMUSG00000003662.10	Ciao1	306.908	-0.177811	0.197664	0.0595082	ENSMUSG00000032193.9	Ldlr	333.708	-0.324005	0.215928	0.0186465
ENSMUSG00000027957.13	Slc35a3	1054.23	-0.200368	0.222824	0.0596882	ENSMUSG00000047866.18	Lonp2	809.575	-0.240717	0.160425	0.0187159
ENSMUSG00000003458.12	Ncstn	966.606	-0.137213	0.152649	0.0598679	ENSMUSG00000027820.12	Mme	10026	-0.584419	0.391198	0.0187863
ENSMUSG00000029422.15	Rsrc2	640.642	0.111164	0.123726	0.0600472	ENSMUSG00000070436.12	Serpinh1	465.873	0.284919	0.19073	0.0188566
ENSMUSG00000005514.14	Por	557.455	-0.167451	0.186721	0.0602266	ENSMUSG00000071454.13	Dtnb	470.096	0.216317	0.144973	0.018927
ENSMUSG00000026796.16	Fam129b	670.986	0.132239	0.147479	0.0604055	ENSMUSG00000031703.8	Itfg1	832.316	-0.224262	0.150413	0.0189974
ENSMUSG00000034088.15	Hdlbp	6154.08	-0.101117	0.112786	0.060584	ENSMUSG00000029272.8	Sult1e1	124.481	0.615055	0.412823	0.0190677
ENSMUSG00000027763.13	Mbnl1	1225.21	0.103808	0.116094	0.0607629	ENSMUSG00000004626.14	Stxbp2	721.889	-0.231502	0.155493	0.0191381
ENSMUSG00000025372.16	Baiap2	536.64	-0.174404	0.195146	0.0609414	ENSMUSG00000020368.15	Canx	5459.06	-0.171126	0.114967	0.0192084
ENSMUSG00000019841.15	Rev3l	1257.25	-0.146228	0.163646	0.0611195	ENSMUSG00000117775.1	Gm50462	47.3747	1.65176	1.11225	0.0192791
ENSMUSG00000027422.15	Rrbp1	3604.82	-0.0810515	0.0907614	0.0612973	ENSMUSG00000022848.8	Slc49a4	262.972	-0.294873	0.198751	0.0193498
ENSMUSG00000028618.11	Tmem59	1507.29	-0.130817	0.14671	0.0614751	ENSMUSG00000034101.14	Ctnnd1	1992.67	-0.173765	0.117182	0.0194205
ENSMUSG00000028826.14	Maco1	486.398	-0.121224	0.136168	0.0616529	ENSMUSG00000035086.13	Becn1	825.953	-0.177647	0.119904	0.0194913
ENSMUSG00000010277.7	2610507B11Rik	2127.69	-0.0874872	0.0987732	0.0618319	ENSMUSG00000046062.5	Ppp1r15b	850.204	0.233256	0.157445	0.0195618
ENSMUSG00000024290.9	Rock1	949.157	0.0906239	0.102373	0.0620107	ENSMUSG00000044921.5	Rassf9	159.854	-0.511729	0.346548	0.0196331
ENSMUSG00000040943.12	Tet2	561.015	0.114753	0.129672	0.062189	ENSMUSG00000020366.18	Mapk9	878.28	-0.311711	0.211119	0.0197042
ENSMUSG00000050017.11	Pitpnb	382.004	-0.154661	0.174867	0.062367	ENSMUSG00000084399.2	Gm15666	42.229	1.01652	0.688703	0.0197752
ENSMUSG00000012350.15	Ehf	5294.86	-0.114457	0.12968	0.0625452	ENSMUSG00000079487.11	Med12	529.313	-0.23848	0.161789	0.0198464
ENSMUSG00000019810.15	Fuca2	561.943	-0.167183	0.189817	0.0627237	ENSMUSG00000042473.8	Tbc1d8b	441.975	-0.219992	0.149617	0.0199181
ENSMUSG00000029613.15	Eif2ak1	349.767	-0.123112	0.139813	0.0629017	ENSMUSG00000047126.17	Cltc	6856.05	-0.239339	0.163269	0.0199904
ENSMUSG00000063358.17	Mapk1	1464.04	-0.114371	0.130112	0.0630797	ENSMUSG00000028719.8	Cmpk1	745.482	-0.266493	0.182181	0.0200631
ENSMUSG00000055980.2	Irs1	1212.73	-0.25692	0.292574	0.0632577	ENSMUSG00000026202.13	Tuba4a	669.64	-0.267673	0.183032	0.0201357
ENSMUSG00000031660.13	Brd7	233.611	0.208802	0.237816	0.0634351	ENSMUSG00000056529.7	Ptafr	48.6317	0.703962	0.481655	0.0202082
ENSMUSG00000048058.17	Ldlrad3	303.447	-0.212157	0.241725	0.0636122	ENSMUSG00000039354.16	Smarcal1	163.594	0.358082	0.245309	0.0202809
ENSMUSG00000022999.15	Lmbr1l	105.246	0.390031	0.444601	0.063789	ENSMUSG00000021484.8	Lman2	1517.76	-0.162436	0.111343	0.0203536
ENSMUSG00000039852.17	Rere	1101.47	-0.222566	0.25382	0.0639654	ENSMUSG00000021969.8	Zdhhc20	539.998	-0.223695	0.153418	0.0204262
ENSMUSG00000068267.5	Cenpb	838.924	0.145366	0.166271	0.0641423	ENSMUSG00000021134.17	Srsf5	3143.04	-0.142637	0.0978472	0.0204986
ENSMUSG00000028426.10	Rad23b	1141.8	-0.0878615	0.100535	0.0643189	ENSMUSG00000104943.1	Gm42868	212.998	-0.433429	0.298024	0.0205716
ENSMUSG00000024130.16	Abca3	1621.14	-0.106274	0.121624	0.064495	ENSMUSG00000045394.9	Epcam	1879.53	-0.224773	0.15461	0.0206444
ENSMUSG00000001472.17	Tcf25	2121.19	-0.0903504	0.103853	0.064672	ENSMUSG00000019943.10	Atp2b1	938.875	0.196496	0.135301	0.0207173
ENSMUSG00000019961.17	Tmpo	425.316	0.151682	0.174571	0.064849	ENSMUSG00000024121.13	Atp6v0c	862.768	-0.219378	0.151131	0.0207901
ENSMUSG00000038143.16	Stox2	563.557	-0.124395	0.143244	0.0650257	ENSMUSG00000020196.10	Cabin1	514.22	-0.261694	0.18053	0.0208631
ENSMUSG00000025790.14	Slco3a1	218.705	-0.297243	0.342306	0.0652019	ENSMUSG00000042155.3	Klhl23	106.341	1.12496	0.776416	0.0209361
ENSMUSG00000028559.17	Osbpl9	500.549	0.130976	0.150855	0.0653777	ENSMUSG00000025353.5	Ormdl2	257.035	-0.35649	0.246153	0.021009
ENSMUSG00000020409.10	Slu7	363.402	0.125493	0.144698	0.0655533	ENSMUSG00000030795.18	Fus	946.98	0.217541	0.150223	0.0210817
ENSMUSG00000051695.6	Pcbp1	520.774	-0.114545	0.132297	0.065729	ENSMUSG00000004317.14	Clcn5	435.013	1.57595	1.08846	0.0211542
ENSMUSG00000023010.15	Tmbim6	4928.65	-0.0918555	0.106174	0.0659045	ENSMUSG00000029098.17	Acox3	1181.42	-0.383399	0.264859	0.0212266
ENSMUSG00000041688.16	Amot	360.621	0.152598	0.176501	0.0660797	ENSMUSG00000029076.14	Sdf4	1553.22	-0.185574	0.128287	0.0212991
ENSMUSG00000054874.12	Pcnx3	513.544	-0.12025	0.139529	0.0662555	ENSMUSG00000039704.7	Lmbrd2	1058.89	-0.209039	0.144567	0.0213714
ENSMUSG00000006442.10	Srm	245.375	-0.246318	0.286012	0.066431	ENSMUSG00000026238.14	Ptma	2902.12	0.297632	0.205933	0.0214436
ENSMUSG00000031865.16	Dctn1	931.23	-0.0990054	0.114969	0.0666061	ENSMUSG00000052889.11	Prkcb	123.749	0.433089	0.299669	0.0215157
ENSMUSG00000008575.17	Nfib	2787.15	-0.0814661	0.0947553	0.0667812	ENSMUSG00000063229.15	Ldha	1685.98	-0.190176	0.131628	0.0215876
ENSMUSG00000031029.6	Eif3f	596.709	-0.0995518	0.115981	0.0669563	ENSMUSG00000056755.13	Grm7	9.12804	2.03952	1.41304	0.0216597
ENSMUSG00000003031.14	Cdkn1b	453.125	0.138812	0.161858	0.0671313	ENSMUSG00000068747.14	Sort1	4180.92	0.554147	0.38445	0.0217319
ENSMUSG00000039218.17	Srrm2	6770.85	-0.0835548	0.0975	0.067306	ENSMUSG00000079018.10	Ly6c1	118.218	0.746507	0.51828	0.0218041
ENSMUSG00000051236.13	Msrb3	330.468	0.157187	0.18355	0.0674805	ENSMUSG00000030207.15	Fam234b	508.505	0.224716	0.156133	0.0218763
ENSMUSG00000013663.7	Pten	1344.77	-0.0798055	0.0933149	0.0676549	ENSMUSG00000020523.14	Fam114a2	517.821	-0.270449	0.188257	0.0219489
ENSMUSG00000030826.19	Bcat2	357.496	-0.193348	0.226461	0.0678294	ENSMUSG00000022443.17	Myh9	7129.42	-0.283698	0.19757	0.0220214
ENSMUSG00000020368.15	Canx	5587.4	-0.0948781	0.111402	0.0680043	ENSMUSG00000051339.10	2900026A02Rik	891.04	-0.258916	0.1807	0.0220942
ENSMUSG00000021978.9	Extl3	592.573	-0.0927953	0.108981	0.0681787	ENSMUSG00000021936.14	Mapk8	246.066	0.294224	0.205556	0.0221672
ENSMUSG00000028082.14	Sh3d19	719.644	-0.142101	0.166935	0.0683527	ENSMUSG00000036943.9	Rab8b	132.609	0.47875	0.334595	0.0222401
ENSMUSG00000042688.16	Mapk6	416.755	-0.170139	0.200424	0.0685272	ENSMUSG00000050555.9	Hyls1	87.3835	0.84809	0.593344	0.0223131
ENSMUSG00000015094.16	Npdc1	622.205	-0.111547	0.131681	0.0687018	ENSMUSG00000042156.16	Dzip1	61.2486	0.690119	0.483536	0.0223862
ENSMUSG00000000340.10	Dbt	400.055	-0.138134	0.163595	0.068877	ENSMUSG00000039050.8	Osbpl2	816.228	-0.198777	0.13939	0.0224594
ENSMUSG00000036057.11	Ptpn23	269.46	-0.313268	0.371077	0.0690518	ENSMUSG00000055044.12	Pdlim1	259.047	0.471757	0.331441	0.022533
ENSMUSG00000030180.15	Kdm5a	861.668	0.0879485	0.104203	0.0692262	ENSMUSG00000031438.11	Rnf128	619.03	-0.206542	0.145239	0.0226066
ENSMUSG00000025351.14	Cd63	510.195	-0.107472	0.127561	0.0694007	ENSMUSG00000048118.17	Arid4a	393.141	0.233756	0.164449	0.0226801
ENSMUSG00000018707.13	Dync1h1	6954.36	-0.0911875	0.108264	0.0695748	ENSMUSG00000055172.10	C1ra	178.749	0.451354	0.318248	0.022754
ENSMUSG00000025266.11	Gnl3l	480.12	-0.119863	0.142486	0.0697489	ENSMUSG00000069114.8	Zbtb10	523.619	-0.237412	0.167635	0.0228281
ENSMUSG00000056629.16	Fkbp2	606.051	-0.111548	0.132832	0.069923	ENSMUSG00000020330.16	Hmmr	12.2759	1.3605	0.960791	0.0229021
ENSMUSG00000021039.9	Snw1	412.319	0.163854	0.195461	0.0700972	ENSMUSG00000041650.15	Pcca	244.978	-0.361665	0.255608	0.0229761
ENSMUSG00000005566.14	Trim28	654.992	-0.113428	0.135409	0.0702712	ENSMUSG00000026434.12	Nucks1	1310.53	-0.15427	0.109061	0.02305
ENSMUSG00000038039.13	Gcc2	790.556	-0.0999392	0.119358	0.0704449	ENSMUSG00000003099.11	Ppp5c	271.422	-0.31698	0.224192	0.0231238
ENSMUSG00000030662.10	Ipo5	811.261	-0.0844473	0.100865	0.0706181	ENSMUSG00000022469.17	Rapgef3	132.839	0.412069	0.291467	0.0231974
ENSMUSG00000033335.17	Dnm2	976.634	-0.099825	0.11927	0.070791	ENSMUSG00000096054.3	Syne1	696.238	0.352322	0.24954	0.0232712
ENSMUSG00000042197.13	Zfp451	594.803	-0.0989438	0.118446	0.070964	ENSMUSG00000029407.10	Uso1	2164.59	-0.231953	0.164303	0.0233449
ENSMUSG00000053094.15	Tmem248	927.806	-0.10509	0.125817	0.0711366	ENSMUSG00000104012.1	Gm37364	21.9335	1.73503	1.2309	0.0234187
ENSMUSG00000019731.13	Slc35e1	631.38	-0.144668	0.173298	0.0713089	ENSMUSG00000038732.15	Mboat1	433.088	-0.225641	0.160161	0.0234925
ENSMUSG00000028423.15	Nfx1	892.302	-0.0956831	0.114841	0.0714813	ENSMUSG00000089911.4	Mfsd14a	537.78	-0.24613	0.175187	0.0235669
ENSMUSG00000109517.1	Gm44763	7.81031	1.77042	2.12632	0.0716535	ENSMUSG00000021756.12	Il6st	1778.46	0.199102	0.142281	0.0236422
ENSMUSG00000038764.14	Ptpn3	762.93	-0.11727	0.141076	0.0718258	ENSMUSG00000031392.18	Irak1	891.623	-0.180974	0.129571	0.0237178
ENSMUSG00000020671.9	Rab10	818.73	-0.0933142	0.112269	0.0719976	ENSMUSG00000002602.16	Axl	549.44	0.303056	0.217044	0.0237933
ENSMUSG00000032280.16	Tle3	917.24	-0.231357	0.278742	0.0721695	ENSMUSG00000001847.14	Rac1	1273.32	-0.235052	0.168564	0.0238689
ENSMUSG00000042473.8	Tbc1d8b	446.811	-0.118847	0.143216	0.0723409	ENSMUSG00000020263.14	Appl2	787.334	-0.297172	0.213175	0.0239445
ENSMUSG00000018387.12	Shroom1	203.856	-0.243174	0.29317	0.072512	ENSMUSG00000038241.16	Cep250	211.088	0.426906	0.306401	0.0240199
ENSMUSG00000003575.13	Crtc1	189.726	-0.252509	0.304912	0.0726832	ENSMUSG00000095463.8	Entpd4	750.21	-0.436703	0.31383	0.0240956
ENSMUSG00000061887.14	Ssbp3	441.128	-0.158828	0.191816	0.0728539	ENSMUSG00000069305.3	Hist1h4n	190.753	0.41679	0.299864	0.0241713
ENSMUSG00000037736.20	Limch1	1124.1	-0.247554	0.29966	0.073025	ENSMUSG00000042613.9	Pbxip1	1004.73	0.464207	0.33404	0.0242469
ENSMUSG00000025417.8	Pip4k2c	637.762	-0.0910763	0.110285	0.0731956	ENSMUSG00000028211.11	Trp53inp1	493.529	0.31221	0.224913	0.0243227
ENSMUSG00000043733.14	Ptpn11	1272.5	-0.107579	0.13032	0.073366	ENSMUSG00000100313.1	Gm28323	9.55023	2.27809	1.64118	0.0243982
ENSMUSG00000042082.7	Arsb	299.717	-0.14861	0.180057	0.073536	ENSMUSG00000028618.11	Tmem59	1496.11	-0.228585	0.164903	0.0244739
ENSMUSG00000056608.14	Chd9	19428.9	-0.0804911	0.0977238	0.0737061	ENSMUSG00000056973.6	Ces1d	424.385	2.73891	1.97661	0.0245495
ENSMUSG00000040940.18	Arhgef1	381.479	-0.141982	0.172468	0.073876	ENSMUSG00000026796.16	Fam129b	671.816	0.212398	0.153325	0.024625
ENSMUSG00000042079.13	Hnrnpf	1586.68	0.0971796	0.118127	0.0740457	ENSMUSG00000028969.10	Cdk5	102.85	0.455945	0.329183	0.0247003
ENSMUSG00000001924.15	Uba1	2225.93	-0.100108	0.122023	0.0742157	ENSMUSG00000027329.9	Spef1	49.3682	0.851521	0.616176	0.0247761
ENSMUSG00000034101.14	Ctnnd1	2055.99	-0.0690078	0.0841286	0.0743853	ENSMUSG00000097194.2	9330175E14Rik	12.8707	1.64164	1.18851	0.0248518
ENSMUSG00000031972.5	Acta1	796.738	0.154069	0.187838	0.0745546	ENSMUSG00000031659.13	Adcy7	105.063	0.548052	0.396831	0.0249274
ENSMUSG00000021474.9	Sfxn1	513.954	-0.256905	0.31366	0.0747238	ENSMUSG00000019929.16	Dcn	2375.67	0.249852	0.181047	0.0250029
ENSMUSG00000020869.8	Lrrc59	788.25	-0.130342	0.159557	0.0748934	ENSMUSG00000072568.4	Lratd2	1106.9	-0.178238	0.129324	0.0250786
ENSMUSG00000039835.16	Nhsl1	555.144	-0.107533	0.132041	0.0750634	ENSMUSG00000030830.18	Itgal	24.5848	1.02937	0.748015	0.0251546
ENSMUSG00000003813.15	Rad23a	305.004	-0.124109	0.152642	0.0752335	ENSMUSG00000039835.16	Nhsl1	537.776	-0.299241	0.217716	0.0252307
ENSMUSG00000033826.10	Dnah8	25.2043	1.59843	1.96731	0.0754034	ENSMUSG00000013846.10	St3gal1	84.0734	0.524941	0.38231	0.0253068
ENSMUSG00000101609.2	Kcnq1ot1	3145.47	-0.0956984	0.11793	0.0755732	ENSMUSG00000089715.12	Cbx6	1211.1	0.250652	0.182669	0.025383
ENSMUSG00000038025.8	Phf2	359.622	-0.127379	0.157072	0.0757428	ENSMUSG00000039703.15	Nploc4	543.265	-0.243417	0.177439	0.025459
ENSMUSG00000085438.1	Oip5os1	1577.2	0.0723298	0.0894414	0.0759128	ENSMUSG00000001870.16	Ltbp1	234.283	0.268293	0.195613	0.0255349
ENSMUSG00000022094.15	Slc39a14	305.428	-0.16663	0.206131	0.0760825	ENSMUSG00000023341.15	Mx2	20.395	1.65417	1.20711	0.0256108
ENSMUSG00000049922.8	Slc35c1	177.679	-0.368454	0.456042	0.0762519	ENSMUSG00000020537.9	Drg2	271.498	-0.457807	0.334744	0.0256871
ENSMUSG00000022964.14	Tmem50b	369.064	-0.139027	0.172089	0.0764208	ENSMUSG00000049470.13	Aff4	2661.84	-0.271167	0.198331	0.0257632
ENSMUSG00000032383.7	Ppib	2074.71	-0.102731	0.12742	0.07659	ENSMUSG00000022462.7	Slc38a2	1066.16	0.204968	0.150145	0.0258396
ENSMUSG00000024121.13	Atp6v0c	885.597	-0.099495	0.124249	0.0767607	ENSMUSG00000025026.15	Add3	1247.62	0.292683	0.214456	0.0259159
ENSMUSG00000093904.2	Tomm20	787.306	-0.196313	0.245225	0.0769311	mt-Cytb	mt-Cytb	12681.9	-0.134042	0.0982973	0.0259922
ENSMUSG00000015970.19	Chdh	570.594	-0.145181	0.181376	0.0771011	ENSMUSG00000027007.16	Itprid2	759.069	0.213143	0.156449	0.0260685
ENSMUSG00000020196.10	Cabin1	503.004	-0.130551	0.163345	0.0772711	ENSMUSG00000044017.16	Adgrd1	232.222	0.327863	0.24066	0.0261447
ENSMUSG00000000594.7	Gm2a	483.289	0.108104	0.135612	0.0774414	ENSMUSG00000026576.12	Atp1b1	3330.85	-0.23488	0.172535	0.0262209
ENSMUSG00000024248.14	Cox7a2l	1291.65	-0.0852554	0.107184	0.0776119	ENSMUSG00000024054.14	Smchd1	475.848	0.249302	0.183484	0.0262974
ENSMUSG00000058690.14	Ccser2	745.397	0.2573	0.323533	0.0777821	ENSMUSG00000051906.15	Cd209f	52.2738	0.773832	0.570373	0.0263741
ENSMUSG00000025165.12	Sectm1a	6.41469	1.74142	2.19004	0.0779519	ENSMUSG00000032504.15	Pdcd6ip	1089.78	-0.180402	0.133086	0.0264508
ENSMUSG00000040731.13	Eif4h	946.157	0.0808044	0.101676	0.0781214	ENSMUSG00000042500.11	Ago4	551.091	-0.430143	0.317656	0.0265277
ENSMUSG00000033732.10	Sf3b3	673.791	-0.0955917	0.120476	0.0782909	ENSMUSG00000063856.7	Gpx1	685.981	-0.227594	0.168291	0.0266047
ENSMUSG00000021033.11	Gstz1	431.215	-0.0972083	0.122888	0.0784609	ENSMUSG00000074207.10	Adh1	1242.06	0.247554	0.183251	0.0266818
ENSMUSG00000028580.15	Pum1	635.682	-0.0800908	0.101329	0.0786307	ENSMUSG00000038534.18	Osbpl7	192.051	-0.298105	0.220882	0.0267589
ENSMUSG00000048546.8	Tob2	243.151	0.159925	0.202451	0.0788003	ENSMUSG00000028423.15	Nfx1	873.419	-0.155029	0.114972	0.0268362
ENSMUSG00000022477.13	Aco2	1099.23	0.0749486	0.0949206	0.0789695	ENSMUSG00000047648.13	Fbxo30	152.795	0.439957	0.326737	0.0269136
ENSMUSG00000036333.11	Kidins220	1633.26	-0.0794114	0.100672	0.0791386	ENSMUSG00000085933.3	Tmem61	5.34386	2.49617	1.85486	0.0269909
ENSMUSG00000026790.19	Odf2	369.682	-0.114709	0.145539	0.0793076	ENSMUSG00000028926.15	Cdk14	344.474	-0.325956	0.242376	0.0270683
ENSMUSG00000026987.16	Baz2b	680.306	0.114599	0.145482	0.0794763	ENSMUSG00000063142.15	Kcnma1	1028.84	-0.365366	0.271969	0.0271457
ENSMUSG00000030894.5	Tpp1	346.289	-0.107557	0.136712	0.0796449	ENSMUSG00000026131.20	Dst	4481.76	-0.212915	0.158504	0.027223
ENSMUSG00000074212.7	Dnajb14	565.464	-0.0875405	0.111475	0.0798136	ENSMUSG00000034269.12	Setd5	1268.73	0.139939	0.104534	0.027301
ENSMUSG00000001105.15	Ift20	352.717	-0.134897	0.172007	0.0799823	ENSMUSG00000031422.16	Morf4l2	1096.08	0.146155	0.10938	0.0273793
ENSMUSG00000004591.16	Pkn2	662.16	0.0835992	0.106615	0.0801506	ENSMUSG00000005907.14	Pex1	138.319	-0.497086	0.372075	0.0274575
ENSMUSG00000026604.17	Ptpn14	641.516	0.0918188	0.117165	0.0803186	ENSMUSG00000047821.16	Trim16	142.615	0.427431	0.320743	0.0275362
ENSMUSG00000066306.13	Numa1	1783.7	0.0706811	0.0902369	0.0804864	ENSMUSG00000041258.18	Zfp236	311.112	0.368535	0.276869	0.027615
ENSMUSG00000041763.14	Tpp2	439.126	0.0902265	0.115258	0.080654	ENSMUSG00000041096.13	Tspyl2	352.883	-0.235665	0.177057	0.0276935
ENSMUSG00000025579.14	Gaa	1015.64	-0.116972	0.149635	0.0808215	ENSMUSG00000021583.7	Erap1	453.864	-0.244334	0.18363	0.027772
ENSMUSG00000077450.13	Rab11b	500.46	-0.0907377	0.116186	0.0809889	ENSMUSG00000068823.10	Csde1	3514.55	-0.123864	0.0931201	0.0278504
ENSMUSG00000036391.16	Sec24a	675.908	-0.0786369	0.100952	0.0811566	ENSMUSG00000064945.1	Rny3	1081.37	-0.230943	0.173633	0.0279286
ENSMUSG00000021831.9	Ero1l	357.105	-0.115672	0.148713	0.0813243	ENSMUSG00000036879.15	Phkb	1050.47	-0.251443	0.189087	0.0280067
ENSMUSG00000021816.11	Ppp3cb	367.484	0.123861	0.159372	0.0814918	ENSMUSG00000023852.14	Chd1	385.773	0.204108	0.153524	0.0280847
ENSMUSG00000034341.17	Wbp2	462.207	-0.0839277	0.108019	0.081659	ENSMUSG00000023232.17	Serinc2	462.561	-0.452077	0.340222	0.0281626
ENSMUSG00000027940.18	Tpm3	943.716	0.107363	0.13829	0.081826	ENSMUSG00000024079.4	Eif2ak2	349.474	0.333467	0.251272	0.0282406
ENSMUSG00000019087.13	Atp6ap1	1415.17	-0.122642	0.157976	0.0819926	ENSMUSG00000036377.19	C530008M17Rik	25.8237	1.38576	1.04432	0.0283185
ENSMUSG00000069601.14	Ank3	2699.11	-0.0729007	0.0939355	0.0821589	ENSMUSG00000049115.15	Agtr1a	897.823	-0.418368	0.31539	0.0283963
ENSMUSG00000025151.16	Maged1	2745.38	-0.113066	0.145739	0.0823249	ENSMUSG00000047501.3	Cldn4	686.747	-0.260906	0.196811	0.028474
ENSMUSG00000031765.8	Mt1	2032.89	-0.276933	0.357114	0.0824906	ENSMUSG00000026605.14	Cenpf	72.1624	0.660338	0.498621	0.0285519
ENSMUSG00000074272.10	Ceacam1	4897.68	-0.296576	0.382899	0.0826562	ENSMUSG00000021238.11	Aldh6a1	3281.1	-0.329571	0.249056	0.0286297
ENSMUSG00000078652.9	Psme3	351.719	-0.196111	0.253449	0.0828217	ENSMUSG00000039131.15	Gipc2	111.314	-0.480094	0.362979	0.0287076
ENSMUSG00000021969.8	Zdhhc20	558.221	-0.0885303	0.11442	0.0829869	ENSMUSG00000044447.5	Dock5	689.074	-0.228689	0.172923	0.0287852
ENSMUSG00000026353.9	Ubxn4	1128.28	-0.107111	0.138465	0.0831517	ENSMUSG00000052504.7	Epha3	43.4146	-0.784172	0.593196	0.0288628
ENSMUSG00000046694.6	Tent5b	66.1754	0.52408	0.678034	0.0833163	ENSMUSG00000045725.5	Prr15	204.117	-0.298975	0.226245	0.0289403
ENSMUSG00000028522.16	Mier1	485.7	0.104833	0.135636	0.0834805	ENSMUSG00000022863.15	Btg3	183.089	0.853734	0.646088	0.0290176
ENSMUSG00000031232.17	Magt1	1400.98	-0.0736069	0.0952386	0.0836443	ENSMUSG00000042306.11	S100a14	21.8854	1.07608	0.814373	0.0290947
ENSMUSG00000022174.8	Dad1	649.308	-0.0757102	0.0979671	0.0838078	ENSMUSG00000044026.3	Slc35g1	150.52	0.613824	0.465564	0.0291722
ENSMUSG00000022568.17	Scrib	433.021	-0.0882139	0.114242	0.0839711	ENSMUSG00000038879.8	Nipal2	427.211	-0.279425	0.211941	0.0292496
ENSMUSG00000041444.14	Arhgap32	1162.01	-0.115757	0.150047	0.0841343	ENSMUSG00000000555.8	Itga5	135.441	-0.496165	0.376915	0.0293272
ENSMUSG00000038235.4	F11r	584.308	0.101213	0.131196	0.0842971	ENSMUSG00000001151.10	Pcnt	373.167	0.238721	0.181465	0.0294047
ENSMUSG00000070436.12	Serpinh1	445.693	0.119885	0.155512	0.0844597	ENSMUSG00000032776.9	Mctp2	166.162	-0.459769	0.34996	0.0294824
ENSMUSG00000049470.13	Aff4	2714.65	-0.192403	0.249923	0.0846222	ENSMUSG00000020250.10	Txnrd1	481.707	-0.209259	0.159336	0.0295601
ENSMUSG00000003316.14	Glg1	1847.59	-0.126157	0.163884	0.0847844	ENSMUSG00000034621.14	Gpatch8	496.36	0.18606	0.141685	0.0296375
ENSMUSG00000019066.13	Rab3d	1889.26	-0.194562	0.25282	0.0849463	ENSMUSG00000031078.15	Cttn	865.261	-0.179529	0.136831	0.0297151
ENSMUSG00000026409.14	Pfkfb2	655.09	-0.100918	0.131327	0.0851082	ENSMUSG00000074785.5	Plxnc1	28.4315	0.807799	0.616128	0.0297926
ENSMUSG00000031627.9	Irf2	485.875	-0.232839	0.303023	0.0852698	ENSMUSG00000032199.13	Polr2m	577.604	-0.161434	0.123271	0.0298702
ENSMUSG00000026667.14	Uhmk1	710.693	-0.0778181	0.101291	0.085431	ENSMUSG00000040964.16	Arhgef10l	320.676	-0.255809	0.195454	0.0299478
ENSMUSG00000052298.12	Cdc42se2	314.383	-0.0983173	0.127986	0.0855918	ENSMUSG00000037266.18	Rsrp1	2563.93	-0.193429	0.147812	0.0300253
ENSMUSG00000028063.15	Lmna	760.294	-0.14568	0.189668	0.0857523	ENSMUSG00000069601.14	Ank3	2744.22	-0.167145	0.127914	0.030103
ENSMUSG00000006276.10	Eps15l1	555.445	-0.0785713	0.10231	0.0859125	ENSMUSG00000028555.15	Ttc39a	491.134	-0.268562	0.205698	0.0301807
ENSMUSG00000020402.11	Vdac1	888.395	-0.070689	0.0920685	0.0860724	ENSMUSG00000030275.6	Etnk1	1777.96	1.08755	0.833252	0.0302583
ENSMUSG00000030688.15	Stard10	607.614	-0.0776647	0.101211	0.086232	ENSMUSG00000026222.16	Sp100	172.604	0.497144	0.38107	0.0303358
ENSMUSG00000031672.8	Got2	866.087	0.0809437	0.105538	0.0863914	ENSMUSG00000044139.12	Prss53	134.218	-0.571765	0.438683	0.0304135
ENSMUSG00000030986.13	Dhx32	324.756	-0.123874	0.161688	0.0865507	ENSMUSG00000033590.8	Myo5c	4305.98	-0.407074	0.312554	0.0304911
ENSMUSG00000015363.13	Trabd	1006.12	-0.0790264	0.103212	0.0867098	ENSMUSG00000041372.10	B4galnt3	48.5409	-0.751696	0.577684	0.0305687
ENSMUSG00000007670.10	Khsrp	467.847	-0.108286	0.141487	0.0868686	ENSMUSG00000030660.9	Pik3c2a	1000.99	0.315775	0.242954	0.0306465
ENSMUSG00000040560.10	Wdr7	489.859	-0.106815	0.139669	0.0870272	ENSMUSG00000020176.17	Grb10	146.75	0.885549	0.68207	0.0307244
ENSMUSG00000029723.16	Tsc22d4	306.307	-0.104218	0.136337	0.0871857	ENSMUSG00000030662.10	Ipo5	791.534	-0.178716	0.137776	0.0308024
ENSMUSG00000039457.4	Ppl	369.89	0.121015	0.15845	0.0873439	ENSMUSG00000020057.2	Dram1	45.41	0.688089	0.530814	0.0308803
ENSMUSG00000069539.11	Scyl2	506.127	-0.0802767	0.105173	0.087502	ENSMUSG00000023830.14	Igf2r	2473.5	-0.156364	0.120687	0.0309582
ENSMUSG00000021069.17	Pygl	77.5261	0.937957	1.22936	0.0876598	ENSMUSG00000032575.16	Manf	985.682	-0.217428	0.167963	0.0310361
ENSMUSG00000045302.13	Preb	794.88	-0.111234	0.145849	0.0878174	ENSMUSG00000048058.17	Ldlrad3	291.157	-0.336951	0.260305	0.0311139
ENSMUSG00000011877.13	Git1	277.922	-0.16231	0.212979	0.0879747	ENSMUSG00000031004.8	Mki67	196.269	0.555535	0.429502	0.0311917
ENSMUSG00000028456.18	Unc13b	2192.95	-0.104722	0.137483	0.0881319	ENSMUSG00000040855.15	Reps2	405.28	0.222445	0.172059	0.0312694
ENSMUSG00000021939.8	Ctsb	1193.09	0.116459	0.153074	0.088289	ENSMUSG00000021687.14	Scamp1	1128.66	-0.206592	0.159801	0.0313469
ENSMUSG00000027282.17	Mtch2	404.48	-0.12548	0.164939	0.0884457	ENSMUSG00000030861.15	Acadsb	980.745	-0.16381	0.126811	0.0314245
ENSMUSG00000023456.15	Tpi1	1041.29	-0.107663	0.141651	0.0886023	ENSMUSG00000017765.17	Slc12a4	65.9567	0.575812	0.445868	0.031502
ENSMUSG00000021279.5	Cdc42bpb	834.164	-0.10083	0.132773	0.0887588	ENSMUSG00000032232.14	Cgnl1	1425.02	0.368747	0.285565	0.0315793
ENSMUSG00000017548.15	Suz12	372.602	-0.0993885	0.130877	0.0889149	ENSMUSG00000042429.8	Adora1	161.137	1.69156	1.31217	0.0316569
ENSMUSG00000009549.14	Srp14	347.58	-0.102407	0.1351	0.0890712	ENSMUSG00000032652.13	Crebl2	570.726	-0.223647	0.173566	0.0317344
ENSMUSG00000029185.14	Fam114a1	323.838	-0.103684	0.136845	0.0892272	ENSMUSG00000049436.5	Upk1b	302.475	-0.377206	0.292884	0.0318118
ENSMUSG00000067851.11	Arfgef1	1896.86	-0.0772019	0.101911	0.0893829	ENSMUSG00000050947.9	Amigo1	419.079	-0.377802	0.293838	0.0318895
ENSMUSG00000029470.15	P2rx4	537.619	-0.290588	0.383611	0.0895382	ENSMUSG00000022102.13	Dok2	19.8509	1.0281	0.800235	0.0319673
ENSMUSG00000015243.4	Abca1	1018.78	0.0876783	0.115817	0.0896933	ENSMUSG00000037470.14	Uggt1	3229.77	-0.199811	0.155586	0.0320449
ENSMUSG00000018401.17	Mtmr4	581.44	-0.106532	0.140745	0.0898482	ENSMUSG00000013160.7	Atp6v0d1	493.393	-0.23062	0.18026	0.0321234
ENSMUSG00000022419.16	Deptor	828.294	-0.0960904	0.126955	0.0900027	ENSMUSG00000045983.16	Eif4g1	3968.06	-0.143059	0.111822	0.0322017
ENSMUSG00000010205.11	Raver1	286.654	-0.0956634	0.126454	0.0901569	ENSMUSG00000025261.18	Huwe1	5144.21	-0.153898	0.120524	0.0322803
ENSMUSG00000020576.10	Nbas	1089.45	-0.0757949	0.100301	0.0903111	ENSMUSG00000046447.3	Camk2n1	98.1606	0.656049	0.514125	0.0323589
ENSMUSG00000049313.8	Sorl1	2624.58	-0.216504	0.286548	0.090465	ENSMUSG00000022175.9	Lrp10	751.138	-0.196182	0.153781	0.0324373
ENSMUSG00000019179.10	Mdh2	502.086	-0.0838909	0.111046	0.0906186	ENSMUSG00000039782.15	Cpeb2	358.602	-0.275315	0.215859	0.0325157
ENSMUSG00000009927.9	Rps25	2091.85	0.0719381	0.0952705	0.0907719	ENSMUSG00000079262.3	Slco1a6	53.6773	-0.738452	0.579807	0.0325942
ENSMUSG00000028967.10	Errfi1	286.433	0.101178	0.134007	0.0909249	ENSMUSG00000027808.8	Serp1	3748.57	0.203683	0.159985	0.0326727
ENSMUSG00000030522.14	Mtmr10	317.996	0.143451	0.190149	0.0910778	ENSMUSG00000030881.15	Arfip2	909.657	-0.226641	0.178139	0.0327512
ENSMUSG00000043716.13	Rpl7	3498.25	0.0757992	0.100624	0.0912307	ENSMUSG00000039323.18	Igfbp2	614.877	-0.503051	0.395403	0.0328295
ENSMUSG00000003534.17	Ddr1	462.681	-0.136993	0.182031	0.0913835	ENSMUSG00000032383.7	Ppib	2022.56	-0.241551	0.189909	0.0329076
ENSMUSG00000025234.11	Arih1	797.418	-0.0938897	0.124758	0.091536	ENSMUSG00000027035.10	Cers6	460.28	-0.260215	0.204787	0.0329859
ENSMUSG00000007850.16	Hnrnph1	1275.41	0.0978035	0.12996	0.0916881	ENSMUSG00000030824.17	Nucb1	3643.78	-0.288403	0.226989	0.033064
ENSMUSG00000104339.1	C130089K02Rik	419.339	-0.0950661	0.126369	0.0918399	ENSMUSG00000014353.15	Tmem87b	514	-0.172227	0.135683	0.0331421
ENSMUSG00000023068.16	Nus1	382.571	-0.0963694	0.128165	0.0919916	ENSMUSG00000055670.14	Zzef1	1024.87	-0.142239	0.112111	0.0332202
ENSMUSG00000052593.16	Adam17	228.708	0.157978	0.210126	0.0921429	ENSMUSG00000027452.11	Acss1	1057.35	-0.35206	0.277633	0.0332983
ENSMUSG00000036206.12	Sh3bp4	505.079	0.283935	0.377714	0.092294	ENSMUSG00000024843.15	Chka	2615.32	-0.351548	0.278356	0.0333772
ENSMUSG00000013593.12	Ndufs2	424.569	0.0854212	0.113661	0.0924447	ENSMUSG00000029422.15	Rsrc2	653.554	0.182287	0.144455	0.0334562
ENSMUSG00000027012.15	Dync1i2	525.761	0.111509	0.148531	0.0925954	ENSMUSG00000030695.16	Aldoa	2215.75	-0.126902	0.100595	0.0335351
ENSMUSG00000013160.7	Atp6v0d1	490.907	-0.154076	0.205265	0.0927458	ENSMUSG00000022912.8	Pros1	128.092	0.462566	0.36671	0.0336138
ENSMUSG00000058558.12	Rpl5	4755.98	-0.0733379	0.0977155	0.0928959	ENSMUSG00000027843.13	Ptpn22	21.1174	1.12347	0.892433	0.0336928
ENSMUSG00000027332.11	Ivd	747.161	-0.0872966	0.116496	0.093046	ENSMUSG00000040018.9	Cox15	170.71	0.507581	0.403665	0.0337719
ENSMUSG00000024219.16	Anks1	379.529	-0.184782	0.246596	0.0931958	ENSMUSG00000006740.14	Kif5b	1894.93	-0.130729	0.103993	0.033851
ENSMUSG00000005374.13	Tbl2	318.783	-0.239714	0.319911	0.0933453	ENSMUSG00000023456.15	Tpi1	1061.76	-0.152812	0.121797	0.0339304
ENSMUSG00000021427.10	Ssr1	1922.82	-0.0800082	0.106848	0.0934946	ENSMUSG00000077450.13	Rab11b	481.333	-0.188239	0.150069	0.0340096
ENSMUSG00000024054.14	Smchd1	471.122	0.118294	0.158017	0.0936437	ENSMUSG00000030583.16	Sipa1l3	1096.96	-0.258959	0.206695	0.034089
ENSMUSG00000017421.18	Zfp207	974.816	0.0703426	0.0939877	0.0937925	ENSMUSG00000029231.15	Pdgfra	616.102	0.191894	0.153425	0.0341686
ENSMUSG00000031708.17	Tecr	708.862	-0.0800313	0.106975	0.093941	ENSMUSG00000040297.12	Suco	4629.09	1.23622	0.989852	0.0342484
ENSMUSG00000048000.15	Gigyf2	1038	-0.0919199	0.122918	0.0940893	ENSMUSG00000022510.14	Trp63	139.397	0.400598	0.320833	0.0343281
ENSMUSG00000037331.15	Larp1	1253.14	-0.0632554	0.0845892	0.0942373	ENSMUSG00000015837.15	Sqstm1	1572.68	-0.143788	0.11523	0.0344078
ENSMUSG00000057133.14	Chd6	1860.55	-0.0918864	0.122965	0.0943852	ENSMUSG00000110397.1	Gm45540	70.7023	1.20779	0.96831	0.0344874
ENSMUSG00000032312.7	Csk	210.157	-0.160958	0.215451	0.0945328	ENSMUSG00000030451.16	Herc2	3116.82	-0.15569	0.125068	0.0345674
ENSMUSG00000031283.16	Chrdl1	228.053	0.104877	0.140396	0.0946801	ENSMUSG00000022174.8	Dad1	634.893	-0.152453	0.122488	0.0346472
ENSMUSG00000001151.10	Pcnt	363.393	0.107436	0.143848	0.0948271	ENSMUSG00000021182.16	Ccdc88c	515.709	-0.33024	0.265336	0.0347268
ENSMUSG00000032187.16	Smarca4	1338.55	-0.0885305	0.118592	0.0949739	ENSMUSG00000028085.12	Gatb	146.221	-0.644127	0.518498	0.0348068
ENSMUSG00000027367.16	Stard7	763.991	-0.0916756	0.12282	0.0951204	ENSMUSG00000022756.17	Slc7a4	1055.51	-0.267202	0.215215	0.0348867
ENSMUSG00000029202.12	Pds5a	951.774	0.0776534	0.10431	0.0952672	ENSMUSG00000003031.14	Cdkn1b	472.168	0.272482	0.219704	0.0349667
ENSMUSG00000061232.16	H2-K1	2704	0.0835669	0.112308	0.0954138	ENSMUSG00000030688.15	Stard10	582.429	-0.196015	0.158054	0.0350465
ENSMUSG00000034269.12	Setd5	1246.43	0.0673065	0.090528	0.0955604	ENSMUSG00000003662.10	Ciao1	296.455	-0.216561	0.174625	0.0351262
ENSMUSG00000042046.15	Dstyk	363.197	-0.123359	0.16595	0.0957066	ENSMUSG00000000915.15	Hip1r	655.927	-0.308888	0.249075	0.0352056
ENSMUSG00000057522.15	Spop	969.975	-0.0694042	0.093387	0.0958526	ENSMUSG00000034936.2	Arl4d	123.14	0.561374	0.453119	0.0352852
ENSMUSG00000000538.18	Tom1l2	565.28	-0.0786459	0.10584	0.0959983	ENSMUSG00000079481.11	Nhsl2	228.063	0.492928	0.398009	0.0353647
ENSMUSG00000020109.13	Dnajb12	383.039	-0.110548	0.14881	0.0961437	ENSMUSG00000090000.2	Ier3ip1	257.014	-0.292889	0.236725	0.0354442
ENSMUSG00000046722.14	Cdc42se1	519.3	0.118725	0.159876	0.0962889	ENSMUSG00000074063.10	Osgin1	199.578	-0.423176	0.342302	0.0355238
ENSMUSG00000050856.16	Atp5k	326.995	0.0938984	0.126507	0.0964339	ENSMUSG00000035382.9	Pcsk7	372.523	-0.207778	0.168297	0.0356036
ENSMUSG00000035840.7	Lysmd3	401.286	-0.120354	0.162167	0.0965786	ENSMUSG00000050043.16	Tmx2	253.518	-0.259207	0.210091	0.0356833
ENSMUSG00000026003.5	Acadl	293.367	-0.130895	0.176373	0.096723	ENSMUSG00000017802.14	Retreg3	548.293	0.251102	0.203583	0.0357629
ENSMUSG00000030327.8	Necap1	298.812	-0.0865203	0.116723	0.0968674	ENSMUSG00000002981.10	Clptm1	567.364	-0.169765	0.137701	0.0358425
ENSMUSG00000031762.7	Mt2	1186.43	-0.188337	0.254118	0.0970115	ENSMUSG00000061306.16	Slc38a10	1814.82	-0.434509	0.352873	0.0359222
ENSMUSG00000030629.15	Zfand6	317.206	0.0844685	0.114056	0.0971555	ENSMUSG00000058173.12	Smco4	370.925	-0.279717	0.22746	0.0360021
ENSMUSG00000011752.7	Pgam1	839.63	-0.104897	0.141708	0.0972993	ENSMUSG00000038375.15	Trp53inp2	632.534	-0.319207	0.259592	0.0360818
ENSMUSG00000014959.12	Gorasp2	931.854	-0.0683024	0.0922819	0.0974428	ENSMUSG00000026914.15	Psmd14	253.137	-0.223133	0.181484	0.0361614
ENSMUSG00000041638.18	Gcn1	878.482	-0.074092	0.100153	0.0975861	ENSMUSG00000038816.14	Ctnnal1	814.475	-0.325508	0.264992	0.036241
ENSMUSG00000032580.12	Rbm5	1219.47	0.0685502	0.0927031	0.0977292	ENSMUSG00000040225.15	Prrc2c	3024.59	-0.140289	0.114383	0.0363208
ENSMUSG00000024357.10	Sil1	648.386	-0.0891302	0.120664	0.0978722	ENSMUSG00000048234.13	Rnf149	716.021	-0.294934	0.240512	0.0364005
ENSMUSG00000024073.16	Birc6	4418.83	-0.0631728	0.0856006	0.0980152	ENSMUSG00000023272.4	Creld2	687.952	-0.481734	0.393756	0.0364806
ENSMUSG00000044447.5	Dock5	696.261	-0.106039	0.143893	0.0981582	ENSMUSG00000036469.16	March1	27.0726	0.850495	0.696506	0.0365611
ENSMUSG00000032855.6	Pkd1	1303.95	0.0726112	0.0985808	0.098301	ENSMUSG00000041654.15	Slc39a11	487.116	-0.361334	0.296327	0.0366417
ENSMUSG00000113902.1	Ndufb1-ps	264.983	0.108553	0.147389	0.0984436	ENSMUSG00000084883.2	Ccdc85c	232.196	-0.241968	0.198566	0.0367222
ENSMUSG00000052557.11	Gan	302.57	-0.0929153	0.12619	0.0985859	ENSMUSG00000013076.17	Amotl1	1686.44	-0.197856	0.162513	0.0368029
ENSMUSG00000039087.17	Rreb1	717.322	-0.124996	0.169821	0.0987279	ENSMUSG00000043719.14	Col6a6	60.948	0.610553	0.502983	0.0368841
ENSMUSG00000095567.8	Noc2l	384.718	-0.0958648	0.130358	0.0988699	ENSMUSG00000018474.18	Chd3	1430.07	-0.202428	0.166766	0.0369651
ENSMUSG00000031505.11	Naxd	627.47	-0.122007	0.165927	0.0990116	ENSMUSG00000079477.9	Rab7	971.794	-0.126542	0.104284	0.037046
ENSMUSG00000049421.13	Zfp260	336.63	0.0944888	0.128556	0.0991531	ENSMUSG00000032449.13	Slc25a36	1369.43	-0.181474	0.149689	0.037127
ENSMUSG00000031930.11	Wwp2	340.966	-0.0883667	0.120283	0.0992944	ENSMUSG00000052459.13	Atp6v1a	712.878	-0.145579	0.120109	0.0372079
ENSMUSG00000024687.11	Osbp	1122.64	-0.0693041	0.094377	0.0994355	ENSMUSG00000049313.8	Sorl1	2580.39	-0.276763	0.228528	0.0372888
ENSMUSG00000037652.15	Phc3	2734.99	-0.0938978	0.128041	0.0995766	ENSMUSG00000032412.8	Atp1b3	1296.95	1.20587	0.995795	0.0373696
ENSMUSG00000038023.12	Atp6v0a2	537.658	-0.083116	0.11349	0.0997178	ENSMUSG00000029613.15	Eif2ak1	344.143	-0.179462	0.14861	0.0374508
ENSMUSG00000052698.15	Tln2	690.98	-0.0751529	0.102649	0.0998587	ENSMUSG00000000184.12	Ccnd2	339.049	0.22576	0.186958	0.0375319
ENSMUSG00000004530.12	Coro1c	391.882	-0.196368	0.268341	0.0999994	ENSMUSG00000034377.10	Tulp4	1369.19	-0.139681	0.115812	0.0376132
ENSMUSG00000003072.15	Atp5d	430.198	-0.0749579	0.102453	0.10014	ENSMUSG00000031505.11	Naxd	597	-0.342976	0.284379	0.0376942
ENSMUSG00000025041.17	Nt5c2	206.404	0.149565	0.204554	0.10028	ENSMUSG00000025873.16	Faf2	614.653	-0.162088	0.134402	0.0377751
ENSMUSG00000046721.11	Rpl14-ps1	218.208	-0.111083	0.151996	0.10042	ENSMUSG00000052557.11	Gan	298.554	-0.194469	0.161283	0.0378559
ENSMUSG00000058655.9	Eif4b	2699.72	-0.0764501	0.104728	0.100561	ENSMUSG00000078879.10	Zfp973	98.0056	0.734301	0.609065	0.0379366
ENSMUSG00000037119.4	Fam91a1	1157.68	-0.0665459	0.0912055	0.1007	ENSMUSG00000061887.14	Ssbp3	435.996	-0.24176	0.20054	0.0380171
ENSMUSG00000062312.5	Erbb2	539.955	-0.0821049	0.112628	0.10084	ENSMUSG00000116656.1	Gm49708	93.4666	-0.510945	0.424171	0.0380976
ENSMUSG00000028060.14	Khdc4	414.026	0.0764406	0.104867	0.10098	ENSMUSG00000024943.9	Smc5	432.899	-0.198159	0.164532	0.038178
ENSMUSG00000018379.17	Srsf1	1127.71	0.069882	0.0958863	0.101119	ENSMUSG00000018965.11	Ywhah	1048.88	-0.170908	0.14206	0.0382584
ENSMUSG00000029998.14	Pcyox1	824.635	0.082901	0.113841	0.101258	ENSMUSG00000034480.18	Diaph2	258.044	0.213544	0.17756	0.0383388
ENSMUSG00000030557.17	Mef2a	802.009	0.150743	0.207018	0.101397	ENSMUSG00000074227.12	Spint2	2056.23	-0.166381	0.138498	0.0384193
ENSMUSG00000021264.12	Yy1	737.043	0.0792364	0.108823	0.101536	ENSMUSG00000028967.10	Errfi1	288.609	0.222513	0.185227	0.0384997
ENSMUSG00000022286.16	Grhl2	919.983	0.118282	0.162553	0.101675	ENSMUSG00000010392.8	Gosr1	329.394	-0.20965	0.174587	0.0385799
ENSMUSG00000037300.19	Ttc13	341.58	-0.0876552	0.120474	0.101813	ENSMUSG00000023994.13	Nfya	216.954	0.277269	0.230982	0.0386601
ENSMUSG00000030127.15	Cops7a	323.443	-0.125752	0.173257	0.101951	ENSMUSG00000029068.16	Ccnl2	831.006	0.14068	0.117208	0.0387402
ENSMUSG00000032458.6	Copb2	2364.74	-0.0920119	0.126875	0.10209	ENSMUSG00000002799.6	Jag2	157.279	0.408318	0.340352	0.0388201
ENSMUSG00000058569.8	Tmed9	1033.16	-0.0673609	0.0928931	0.102228	ENSMUSG00000042364.11	Snx18	261.772	0.273305	0.227872	0.0389
ENSMUSG00000006740.14	Kif5b	1953.72	-0.0607651	0.0838087	0.102366	ENSMUSG00000046808.17	Atp10d	48.7184	0.960281	0.802024	0.0389802
ENSMUSG00000030704.14	Rab6a	468.843	-0.0812669	0.112835	0.102505	ENSMUSG00000059588.13	Calcrl	116.991	0.853472	0.713105	0.0390602
ENSMUSG00000022228.14	Zscan26	638.286	0.073156	0.101617	0.102644	ENSMUSG00000058709.11	Egln2	426.02	0.172649	0.144358	0.0391403
ENSMUSG00000015656.17	Hspa8	8026.45	-0.117358	0.163026	0.102783	ENSMUSG00000019851.8	Perp	888.038	-0.187985	0.157235	0.0392203
ENSMUSG00000019849.11	Prep	286.6	-0.086829	0.120722	0.102921	ENSMUSG00000003135.15	Cnot11	388.383	-0.322091	0.269433	0.0393001
ENSMUSG00000027536.6	Chmp4c	363.434	-0.095825	0.13323	0.10306	ENSMUSG00000028278.14	Rragd	431.514	-0.198077	0.165701	0.0393798
ENSMUSG00000071757.10	Zhx2	219.432	-0.0994324	0.138312	0.103198	ENSMUSG00000066406.16	Akap13	3316.67	-0.121169	0.101368	0.0394594
ENSMUSG00000036097.8	Slf2	434.45	0.120286	0.167452	0.103336	ENSMUSG00000072825.11	Cep170b	855.127	-0.16913	0.141571	0.0395389
ENSMUSG00000018363.16	Smurf2	418.419	0.0746443	0.103929	0.103474	ENSMUSG00000043885.14	Slc36a4	204.248	-0.348508	0.292052	0.0396185
ENSMUSG00000028382.15	Ptbp3	1367.76	0.104826	0.14601	0.103611	ENSMUSG00000000631.20	Myo18a	663.775	0.171877	0.14407	0.039698
ENSMUSG00000018474.18	Chd3	1484.28	-0.0587049	0.0818214	0.103749	ENSMUSG00000037341.14	Slc9a7	409.193	-0.352755	0.295773	0.0397775
ENSMUSG00000034354.17	Mtmr3	739.728	0.0679208	0.0946868	0.103886	ENSMUSG00000022769.9	Sdf2l1	593.737	-0.37472	0.314391	0.0398569
ENSMUSG00000026131.20	Dst	4566.2	-0.0753987	0.105291	0.104023	ENSMUSG00000022351.14	Sqle	178.892	-0.253895	0.213446	0.0399366
ENSMUSG00000050332.7	Amer1	409.25	0.096412	0.134672	0.10416	ENSMUSG00000032527.13	Pccb	585.38	-0.150162	0.126249	0.0400162
ENSMUSG00000021340.13	Gpld1	517.185	-0.112138	0.156671	0.104297	ENSMUSG00000031604.10	Msmo1	275.201	-0.272548	0.229212	0.0400957
ENSMUSG00000020198.8	Ap3d1	1188.94	-0.0715754	0.100007	0.104434	ENSMUSG00000002015.5	Bcap31	561.647	-0.166854	0.140402	0.0401752
ENSMUSG00000035673.10	Sbno2	568.14	-0.114305	0.159731	0.10457	ENSMUSG00000041439.15	Mfsd6	968.613	-0.13987	0.117825	0.0402547
ENSMUSG00000032182.15	Yipf2	550.068	-0.0739752	0.103381	0.104706	ENSMUSG00000024740.10	Ddb1	3737.48	-0.17646	0.148838	0.0403344
ENSMUSG00000017774.19	Myo1c	847.69	0.0806642	0.112747	0.104842	ENSMUSG00000045594.10	Glb1	624.121	-0.153271	0.129586	0.0404146
ENSMUSG00000036617.17	Etl4	835.688	-0.0952185	0.13315	0.104978	ENSMUSG00000024038.17	Ndufv3	459.917	-0.219551	0.185685	0.0404946
ENSMUSG00000033808.16	Tmem87a	454.922	0.0827335	0.115718	0.105113	ENSMUSG00000020542.18	Myocd	112.897	0.510061	0.43204	0.0405748
ENSMUSG00000068479.5	Mfap1a	450.718	0.0930356	0.130175	0.105249	ENSMUSG00000001472.17	Tcf25	2104.91	-0.121677	0.103071	0.0406549
ENSMUSG00000025823.9	Pdia4	3230.11	-0.130697	0.182882	0.105384	ENSMUSG00000056692.13	Ilrun	1343.56	-0.190051	0.16101	0.0407349
ENSMUSG00000037876.17	Jmjd1c	1648.44	0.0861362	0.120571	0.105518	ENSMUSG00000052911.9	Lamb2	1106.71	0.257099	0.218276	0.0408152
ENSMUSG00000066037.14	Hnrnpr	1000.91	0.11057	0.154896	0.105653	ENSMUSG00000019961.17	Tmpo	463.603	0.270293	0.22964	0.0408955
ENSMUSG00000033577.18	Myo6	776.212	0.160581	0.225047	0.105788	ENSMUSG00000102700.1	Gm38312	24.8967	1.24067	1.05488	0.0409758
ENSMUSG00000039428.11	Tmem135	376.794	-0.109228	0.153113	0.105922	ENSMUSG00000036908.17	Unc93b1	207.766	0.35145	0.298975	0.0410561
ENSMUSG00000032652.13	Crebl2	573.316	-0.0877413	0.123005	0.106056	ENSMUSG00000060981.7	H4c8	248.371	0.286815	0.244701	0.0411369
ENSMUSG00000025858.12	Get4	248.031	-0.165333	0.231895	0.10619	ENSMUSG00000030629.15	Zfand6	321.431	0.177282	0.151259	0.0412175
ENSMUSG00000022517.17	Mgrn1	637.659	-0.0798554	0.112076	0.106324	ENSMUSG00000017774.19	Myo1c	876.829	0.180471	0.154089	0.0412982
ENSMUSG00000026090.16	2010300C02Rik	366.365	-0.345459	0.484915	0.106457	ENSMUSG00000060301.6	2610008E11Rik	185.764	0.264583	0.225924	0.0413787
ENSMUSG00000001441.13	Npepps	490.221	0.0749768	0.105287	0.106591	ENSMUSG00000015755.16	Tab2	610.527	-0.144101	0.123144	0.0414593
ENSMUSG00000071708.11	Sms	190.551	-0.126297	0.17737	0.106724	ENSMUSG00000020143.15	Dock2	110.994	0.634615	0.542403	0.0415397
ENSMUSG00000074733.14	Zfp950	547.335	0.0929352	0.130553	0.106857	ENSMUSG00000044042.19	Fmn1	441.659	-0.464433	0.397231	0.0416201
ENSMUSG00000026123.11	Plekhb2	668.926	-0.144627	0.203197	0.106989	ENSMUSG00000037234.17	Hook3	1387.04	-0.157228	0.134736	0.0417009
ENSMUSG00000035781.14	R3hdm4	376.416	-0.0774742	0.108869	0.107122	ENSMUSG00000021218.10	Gdi2	1782.08	-0.131366	0.112623	0.0417815
ENSMUSG00000024927.8	Rela	185.757	-0.102862	0.144559	0.107254	ENSMUSG00000056131.13	Pgm3	304.568	-0.299482	0.25688	0.0418622
ENSMUSG00000030094.8	Xpc	217.723	0.0921812	0.129701	0.107386	ENSMUSG00000031532.6	Saraf	1813.78	-0.169212	0.145255	0.0419428
ENSMUSG00000057672.16	Pkn1	649.605	-0.0768991	0.108299	0.107518	ENSMUSG00000019818.15	Cd164	2702.47	-0.159766	0.137391	0.0420237
ENSMUSG00000039753.16	Fbxl5	582.846	0.0684155	0.0963549	0.10765	ENSMUSG00000039219.18	Arid4b	666.894	0.152498	0.131143	0.0421045
ENSMUSG00000026775.9	Yme1l1	815.952	0.0981874	0.138461	0.107782	ENSMUSG00000036585.16	Fgf1	896.355	0.136188	0.117165	0.0421851
ENSMUSG00000043323.17	Fbrsl1	209.129	-0.133825	0.188728	0.107913	ENSMUSG00000029655.17	N4bp2l2	711.85	0.135955	0.116988	0.0422657
ENSMUSG00000061859.17	Patj	1119.86	-0.0660249	0.0931158	0.108045	ENSMUSG00000034858.16	Fam214a	653.129	-0.365362	0.314595	0.0423463
ENSMUSG00000021470.19	Ercc6l2	307.459	0.0788645	0.11131	0.108176	ENSMUSG00000015846.15	Rxra	401.646	0.173294	0.149238	0.0424267
ENSMUSG00000000085.16	Scmh1	369.456	-0.0797313	0.11264	0.108307	ENSMUSG00000024516.13	Sec11c	1935.94	-0.188388	0.162622	0.0425075
ENSMUSG00000020152.7	Actr2	1211.47	-0.0598253	0.0845331	0.108438	ENSMUSG00000046434.16	Hnrnpa1	1024.16	0.1591	0.137385	0.0425883
ENSMUSG00000079020.9	Slc45a4	274.791	-0.0907087	0.128343	0.108569	ENSMUSG00000040029.15	Ipo8	656.488	-0.165411	0.142957	0.0426691
ENSMUSG00000029992.14	Gfpt1	5026.86	-0.154087	0.218027	0.1087	ENSMUSG00000075254.12	Heg1	641.796	0.258772	0.223969	0.04275
ENSMUSG00000021936.14	Mapk8	240.947	0.105914	0.149971	0.108831	ENSMUSG00000034981.9	Parm1	592.2	-0.435577	0.377086	0.0428309
ENSMUSG00000021706.14	Zfyve16	250.823	0.0843018	0.119438	0.108961	ENSMUSG00000052609.9	Plekhg3	779.269	-0.173469	0.150296	0.0429118
ENSMUSG00000024052.17	Lpin2	361.478	-0.0858081	0.121681	0.109092	ENSMUSG00000033105.12	Lss	343.136	0.240722	0.208586	0.0429926
ENSMUSG00000013419.7	Zfp651	136.739	0.228236	0.323692	0.109222	ENSMUSG00000057894.10	Zfp329	235.416	0.22954	0.199009	0.0430733
ENSMUSG00000001424.14	Snd1	2633.16	-0.0821238	0.116479	0.109352	ENSMUSG00000036097.8	Slf2	434.453	0.19551	0.169644	0.0431541
ENSMUSG00000038628.8	Polr3k	254.038	-0.0881474	0.12507	0.109482	ENSMUSG00000028874.14	Fgr	10.5189	2.01284	1.74973	0.0432351
ENSMUSG00000007891.16	Ctsd	4123.38	-0.0740765	0.105351	0.109612	ENSMUSG00000036323.14	Srp72	1063.52	-0.132073	0.114907	0.0433162
ENSMUSG00000053870.7	Fpgt	221.274	-0.101365	0.144251	0.109742	ENSMUSG00000021877.12	Arf4	1459.42	-0.128425	0.111835	0.0433973
ENSMUSG00000022096.14	Hr	83.1542	0.646424	0.92002	0.109871	ENSMUSG00000020219.7	Timm13	165.739	-0.283066	0.246511	0.0434783
ENSMUSG00000029203.16	Ube2k	514.889	-0.0785671	0.111854	0.110001	ENSMUSG00000004455.16	Ppp1cc	928.026	0.143537	0.125223	0.0435595
ENSMUSG00000016528.10	Mapkapk2	386.586	0.073645	0.104866	0.11013	ENSMUSG00000037926.15	Ssh2	508.991	0.393879	0.343639	0.0436406
[truncated: 54,454 more rows]

## Sheet: Elac2-TRAMP lines 10 weeks
KO-TRAMP						A537T-TRAMP
[truncated: 55,470 more rows]

## Sheet: Elac2-TRAMP lines 30 weeks
KO-TRAMP						A537T-TRAMP
[truncated: 55,470 more rows]
