# Supplementary material for: Multi‐omic profiling reveals an RNA processing rheostat that predisposes to prostate cancer
Source: EMBO Mol Med. 2023 Apr 24;15(6):e17463. doi: 10.15252/emmm.202317463 (PMC10245041; doi:10.15252/emmm.202317463)
Supplement: Supplementary file 3 — Dataset EV2 [file EMMM-15-e17463-s003.xlsx]

## Sheet: Dataset Legend
Dataset EV2.Gene ontologies based on differential gene expression in KO and A537T relative to WT, and KO-TRAMP and A537T-TRAMP relative to WT-TRAMP mice at 30 weeks of age

## Sheet: KO
TermID	Name	Frequency	PlotX	PlotY	LogSize	Value	Uniqueness	Dispensability	Representative	Eliminated
GO:0002376	"immune system process"	0.876	1.782	8.286	5.302	-2.038	1	0	-1	False
GO:0006629	"lipid metabolic process"	4.246	-1.069	8.083	5.987	-3.33	0.987	0	-1	False
GO:0006898	"receptor-mediated endocytosis"	0.052	-4.033	-4.993	4.079	-2.565	0.965	0	-1	False
GO:0008152	"metabolic process"	62.634	-0.114	7.853	7.156	-1.748	1	0	-1	False
GO:0009636	"response to toxic substance"	0.997	2.181	-5.39	5.358	-3.334	0.886	0	-1	False
GO:0019886	"antigen processing and presentation of exogenous peptide antigen via MHC class II"	0.002	6.307	-4.68	2.718	-4.243	0.868	0	-1	False
GO:0002504	"antigen processing and presentation of peptide or polysaccharide antigen via MHC class II"	0.009	null	null	3.296	-2.067	0.866	0.82	19886	True
GO:0048002	"antigen processing and presentation of peptide antigen"	0.011	null	null	3.396	-1.203	0.864	0.889	19886	True
GO:0002474	"antigen processing and presentation of peptide antigen via MHC class I"	0.008	null	null	3.251	-2.594	0.863	0.906	19886	True
GO:0002479	"antigen processing and presentation of exogenous peptide antigen via MHC class I TAP-dependent"	0.001	null	null	2.27	-1.08	0.874	0.908	19886	True
GO:0048704	"embryonic skeletal system morphogenesis"	0.032	-4.055	4.742	3.864	-2.732	0.704	0	-1	False
GO:0051216	"cartilage development"	0.042	null	null	3.986	-1.368	0.701	0.858	48704	True
GO:0060348	"bone development"	0.039	null	null	3.948	-1.216	0.709	0.869	48704	True
GO:0060349	"bone morphogenesis"	0.019	null	null	3.634	-1.032	0.712	0.901	48704	True
GO:0090336	"positive regulation of brown fat cell differentiation"	0.004	6.724	1.761	2.933	-2.434	0.814	0	-1	False
GO:0006457	"protein folding"	0.909	0.721	8.263	5.317	-1.764	0.995	0.008	-1	False
GO:0098609	"cell-cell adhesion"	0.215	-1.686	-2.128	4.691	-1.481	0.996	0.009	-1	False
GO:0065003	"protein-containing complex assembly"	1.448	-1.944	-0.623	5.52	-1.048	0.995	0.011	-1	False
GO:0006749	"glutathione metabolic process"	0.47	-6.096	-3.039	5.031	-2.96	0.971	0.063	-1	False
GO:0019439	"aromatic compound catabolic process"	1.284	-7.094	0.524	5.468	-1.034	0.968	0.066	-1	False
GO:0006631	"fatty acid metabolic process"	1.105	-6.74	-0.851	5.402	-1.397	0.966	0.091	-1	False
GO:1900221	"regulation of amyloid-beta clearance"	0.002	2.265	5.33	2.728	-1.497	0.898	0.117	-1	False
GO:0032092	"positive regulation of protein binding"	0.014	6.558	-1.152	3.517	-1.018	0.892	0.12	-1	False
GO:0046777	"protein autophosphorylation"	0.082	-4.783	-1.814	4.273	-1.546	0.974	0.122	-1	False
GO:0043066	"negative regulation of apoptotic process"	0.162	4.691	4.069	4.568	-2.329	0.824	0.157	-1	False
GO:0043065	"positive regulation of apoptotic process"	0.088	null	null	4.305	-1.038	0.802	0.851	43066	True
GO:0045185	"maintenance of protein location"	0.051	-2.627	-5.855	4.063	-1.203	0.967	0.172	-1	False
GO:0050804	"modulation of chemical synaptic transmission"	0.079	4.136	0.725	4.255	-1.132	0.873	0.192	-1	False
GO:0006913	"nucleocytoplasmic transport"	0.315	-3.075	-4.799	4.857	-1.056	0.97	0.203	-1	False
GO:0042127	"regulation of cell population proliferation"	0.296	3.628	1.574	4.831	-1.517	0.878	0.212	-1	False
GO:0048012	"hepatocyte growth factor receptor signaling pathway"	0.002	3.299	-2.577	2.584	-1.034	0.858	0.228	-1	False
GO:0048384	"retinoic acid receptor signaling pathway"	0.006	3.575	-2.169	3.16	-1.48	0.848	0.25	-1	False
GO:0016311	"dephosphorylation"	1.604	-3.989	-1.349	5.564	-1.007	0.98	0.3	-1	False
GO:0006811	"ion transport"	5.089	-3.318	-5.371	6.066	-1.571	0.968	0.309	-1	False
GO:0034976	"response to endoplasmic reticulum stress"	0.108	2.909	-5.111	4.392	-2.125	0.913	0.312	-1	False
GO:1903506	"regulation of nucleic acid-templated transcription"	9.898	4.835	2.269	6.355	-1.325	0.815	0.32	-1	False
GO:1902499	"positive regulation of protein autoubiquitination"	0.001	6.983	0.781	2.344	-1.497	0.835	0.353	-1	False
GO:0051443	"positive regulation of ubiquitin-protein transferase activity"	0.027	null	null	3.797	-1.436	0.795	0.784	1902499	True
GO:0033344	"cholesterol efflux"	0.005	-2.419	-6.137	3.017	-1.132	0.971	0.365	-1	False
GO:1901318	"negative regulation of flagellated sperm motility"	0	3.828	5.48	1.69	-1.11	0.87	0.385	-1	False
GO:0001666	"response to hypoxia"	0.039	3.186	-5.753	3.948	-1.904	0.924	0.403	-1	False
GO:0045089	"positive regulation of innate immune response"	0.027	6.438	0.808	3.785	-2.3	0.797	0.407	-1	False
GO:0045582	"positive regulation of T cell differentiation"	0.014	null	null	3.512	-1.319	0.769	0.752	45089	True
GO:0050728	"negative regulation of inflammatory response"	0.022	null	null	3.711	-1.29	0.83	0.795	45089	True
GO:0060338	"regulation of type I interferon-mediated signaling pathway"	0.009	null	null	3.292	-1.034	0.854	0.878	45089	True
GO:0019233	"sensory perception of pain"	0.009	-4.545	3.739	3.297	-1.453	0.808	0.41	-1	False
GO:1900028	"negative regulation of ruffle assembly"	0.001	4.602	5.632	2.294	-1.034	0.877	0.415	-1	False
GO:0031999	"negative regulation of fatty acid beta-oxidation"	0.001	5.259	4.852	2.342	-1.11	0.859	0.418	-1	False
GO:0035019	"somatic stem cell population maintenance"	0.007	-4.805	4.04	3.187	-1.428	0.788	0.419	-1	False
GO:0071107	"response to parathyroid hormone"	0.002	1.746	-6.11	2.575	-1.203	0.904	0.421	-1	False
GO:0071285	"cellular response to lithium ion"	0.002	1.434	-5.644	2.599	-1.527	0.913	0.422	-1	False
GO:0030534	"adult behavior"	0.032	-4.132	3.837	3.859	-1.642	0.794	0.443	-1	False
GO:0050817	"coagulation"	0.049	-3.713	5.101	4.047	-1.325	0.789	0.455	-1	False
GO:0001953	"negative regulation of cell-matrix adhesion"	0.006	4.642	4.972	3.118	-1.576	0.854	0.464	-1	False
GO:0035690	"cellular response to drug"	0.009	1.706	-5.303	3.297	-1.489	0.906	0.471	-1	False
GO:0046464	"acylglycerol catabolic process"	0.008	-6.949	-0.004	3.244	-1.11	0.967	0.475	-1	False
GO:0006979	"response to oxidative stress"	0.59	2.881	-5.43	5.13	-1.199	0.91	0.494	-1	False
GO:0019882	"antigen processing and presentation"	0.027	6.437	-4.51	3.79	-1.254	0.886	0.497	-1	False
GO:0017038	"protein import"	0.26	-2.885	-5.757	4.775	-1.203	0.963	0.502	-1	False
GO:0032880	"regulation of protein localization"	0.168	3.155	3.036	4.585	-1.048	0.872	0.504	-1	False
GO:0009952	"anterior/posterior pattern specification"	0.057	-4.559	4.339	4.112	-1.464	0.746	0.52	-1	False
GO:0060644	"mammary gland epithelial cell differentiation"	0.002	-3.582	4.743	2.714	-1.892	0.739	0.521	-1	False
GO:0048538	"thymus development"	0.01	null	null	3.368	-1.235	0.657	0.712	60644	True
GO:0030099	"myeloid cell differentiation"	0.053	null	null	4.087	-1.16	0.63	0.777	60644	True
GO:0048821	"erythrocyte development"	0.012	null	null	3.421	-1.16	0.574	0.791	60644	True
GO:0001889	"liver development"	0.026	null	null	3.781	-1.177	0.719	0.812	60644	True
GO:0002244	"hematopoietic progenitor cell differentiation"	0.024	null	null	3.738	-1.137	0.645	0.828	60644	True
GO:0032496	"response to lipopolysaccharide"	0.036	2.079	-5.876	3.913	-1.399	0.885	0.524	-1	False
GO:0010628	"positive regulation of gene expression"	0.281	5.843	1.514	4.808	-2.278	0.789	0.532	-1	False
GO:0045893	"positive regulation of transcription DNA-templated"	0.701	null	null	5.205	-1.924	0.767	0.786	10628	True
GO:0045944	"positive regulation of transcription by RNA polymerase II"	0.393	null	null	4.954	-1.746	0.776	0.938	10628	True
GO:0031100	"animal organ regeneration"	0.004	-4.33	4.919	2.995	-1.907	0.752	0.54	-1	False
GO:0010719	"negative regulation of epithelial to mesenchymal transition"	0.006	5.234	4.142	3.119	-1.319	0.816	0.582	-1	False
GO:0008360	"regulation of cell shape"	0.726	5.406	2.524	5.22	-1.135	0.824	0.585	-1	False
GO:0001501	"skeletal system development"	0.112	-4.245	4.257	4.408	-1.537	0.722	0.586	-1	False
GO:0007275	"multicellular organism development"	1.649	null	null	5.576	-1.361	0.696	0.7	1501	True
GO:0072359	"circulatory system development"	0.217	null	null	4.696	-1.48	0.711	0.745	1501	True
GO:0030154	"cell differentiation"	1.023	null	null	5.369	-1.327	0.725	0.852	1501	True
GO:0014032	"neural crest cell development"	0.021	-3.777	4.502	3.679	-1.527	0.713	0.591	-1	False
GO:0002009	"morphogenesis of an epithelium"	0.131	null	null	4.475	-1.219	0.739	0.71	14032	True
GO:0061308	"cardiac neural crest cell development involved in heart development"	0.002	null	null	2.559	-1.325	0.744	0.863	14032	True
GO:0006520	"cellular amino acid metabolic process"	5.778	-6.324	-1.804	6.121	-1.251	0.963	0.598	-1	False
GO:0010508	"positive regulation of autophagy"	0.033	6.121	1.679	3.875	-1.556	0.806	0.605	-1	False
GO:0006518	"peptide metabolic process"	5.991	-6.06	-2.766	6.137	-1.687	0.965	0.607	-1	False
GO:0045454	"cell redox homeostasis"	0.191	3.983	2.063	4.639	-1.063	0.863	0.61	-1	False
GO:0034341	"response to interferon-gamma"	0.016	3.452	-5.384	3.568	-1.189	0.785	0.611	-1	False
GO:0071346	"cellular response to interferon-gamma"	0.013	null	null	3.462	-1.018	0.782	0.745	34341	True
GO:0014910	"regulation of smooth muscle cell migration"	0.006	2.438	3.337	3.163	-1.034	0.887	0.612	-1	False
GO:0001525	"angiogenesis"	0.072	-4.406	4.568	4.219	-1.042	0.717	0.62	-1	False
GO:0006897	"endocytosis"	0.264	-3.831	-5.148	4.781	-1.141	0.962	0.627	-1	False
GO:0001822	"kidney development"	0.06	-4.103	4.504	4.138	-1.233	0.709	0.632	-1	False
GO:0060675	"ureteric bud morphogenesis"	0.009	null	null	3.327	-1.203	0.716	0.879	1822	True
GO:0043588	"skin development"	0.038	-3.921	4.291	3.935	-1.18	0.722	0.638	-1	False
GO:2000738	"positive regulation of stem cell differentiation"	0.004	6.698	1.56	2.931	-1.034	0.814	0.639	-1	False
GO:0000187	"activation of MAPK activity"	0.023	6.003	0.811	3.722	-1.471	0.776	0.641	-1	False
GO:0010243	"response to organonitrogen compound"	0.224	2.152	-5.655	4.709	-1.284	0.869	0.651	-1	False
GO:0071870	"cellular response to catecholamine stimulus"	0.031	null	null	3.847	-1.11	0.873	0.842	10243	True
GO:0030433	"ubiquitin-dependent ERAD pathway"	0.06	null	null	4.136	-1.198	0.834	0.884	10243	True
GO:0045892	"negative regulation of transcription DNA-templated"	0.665	4.91	3.501	5.182	-1.614	0.801	0.657	-1	False
GO:0010629	"negative regulation of gene expression"	0.614	null	null	5.147	-1.559	0.811	0.798	45892	True
GO:0002089	"lens morphogenesis in camera-type eye"	0.005	-4.016	5.007	3.021	-1.576	0.742	0.67	-1	False
GO:0045666	"positive regulation of neuron differentiation"	0.017	6.374	1.887	3.598	-1.076	0.798	0.692	-1	False

## Sheet: A537T
TermID	Name	Frequency	PlotX	PlotY	LogSize	Value	Uniqueness	Dispensability	Representative	Eliminated
GO:0002376	"immune system process"	0.876	-5.582	6.79	5.302	-6.996	1	0	-1	False
GO:0006629	"lipid metabolic process"	4.246	6.353	3.12	5.987	-4.503	0.984	0	-1	False
GO:0006898	"receptor-mediated endocytosis"	0.052	-1.62	-7.47	4.079	-5.717	0.944	0	-1	False
GO:0006911	"phagocytosis engulfment"	0.01	null	null	3.368	-3.967	0.935	0.707	6898	True
GO:0006910	"phagocytosis recognition"	0.007	null	null	3.192	-3.507	0.947	0.848	6898	True
GO:0006958	"complement activation classical pathway"	0.016	-4.146	2.945	3.552	-7.077	0.579	0	-1	False
GO:0050871	"positive regulation of B cell activation"	0.017	null	null	3.591	-2.917	0.753	0.737	6958	True
GO:0002344	"B cell affinity maturation"	0	null	null	2.021	-1.141	0.702	0.8	6958	True
GO:0050853	"B cell receptor signaling pathway"	0.013	null	null	3.48	-3.407	0.583	0.834	6958	True
GO:0038093	"Fc receptor signaling pathway"	0.004	null	null	2.995	-1.311	0.74	0.837	6958	True
GO:0045579	"positive regulation of B cell differentiation"	0.003	null	null	2.847	-1.143	0.746	0.871	6958	True
GO:0006957	"complement activation alternative pathway"	0.004	null	null	3.002	-1.619	0.581	0.883	6958	True
GO:0030890	"positive regulation of B cell proliferation"	0.006	null	null	3.138	-1.672	0.752	0.903	6958	True
GO:0006956	"complement activation"	0.025	null	null	3.753	-1.286	0.573	0.907	6958	True
GO:0016064	"immunoglobulin mediated immune response"	0.022	null	null	3.697	-2.723	0.781	0.978	6958	True
GO:0002455	"humoral immune response mediated by circulating immunoglobulin"	0.016	null	null	3.572	-2.554	0.783	0.981	6958	True
GO:0007625	"grooming behavior"	0.002	4.656	5.491	2.723	-1.286	1	0	-1	False
GO:0008152	"metabolic process"	62.634	5.29	4.8	7.156	-1.159	1	0	-1	False
GO:0048704	"embryonic skeletal system morphogenesis"	0.032	2.125	-5.014	3.864	-2.639	0.828	0	-1	False
GO:0035987	"endodermal cell differentiation"	0.008	null	null	3.242	-2.385	0.847	0.731	48704	True
GO:0060349	"bone morphogenesis"	0.019	null	null	3.634	-1.358	0.835	0.901	48704	True
GO:0055114	"(obsolete) oxidation-reduction process"	0.13	4.871	3.481	4.463	-1.749	1	0	-1	False
GO:0034769	"basement membrane disassembly"	0.001	-5.02	-6.48	2.253	-1.311	0.985	0.005	-1	False
GO:0050673	"epithelial cell proliferation"	0.017	3.705	3.021	3.602	-3.393	0.996	0.006	-1	False
GO:0000082	"G1/S transition of mitotic cell cycle"	0.028	3.76	6.408	3.801	-1.173	0.99	0.006	-1	False
GO:0007155	"cell adhesion"	0.54	3.646	1.747	5.091	-2.642	0.974	0.008	-1	False
GO:0007160	"cell-matrix adhesion"	0.039	null	null	3.949	-1.358	0.977	0.791	7155	True
GO:0098609	"cell-cell adhesion"	0.215	null	null	4.691	-2.843	0.975	0.91	7155	True
GO:0008283	"cell population proliferation"	0.101	5.856	3.996	4.362	-1.02	0.995	0.008	-1	False
GO:0006457	"protein folding"	0.909	4.055	4.551	5.317	-1.008	0.995	0.01	-1	False
GO:0016485	"protein processing"	0.276	5.888	-3.673	4.799	-2.267	0.971	0.077	-1	False
GO:0006631	"fatty acid metabolic process"	1.105	5.608	1.243	5.402	-2.757	0.941	0.091	-1	False
GO:0006633	"fatty acid biosynthetic process"	0.771	null	null	5.246	-1.441	0.935	0.746	6631	True
GO:0032091	"negative regulation of protein binding"	0.018	-1.967	0.215	3.623	-1.762	0.869	0.131	-1	False
GO:0032092	"positive regulation of protein binding"	0.014	null	null	3.517	-1.579	0.864	0.913	32091	True
GO:0006749	"glutathione metabolic process"	0.47	6.617	-0.408	5.031	-2.152	0.964	0.136	-1	False
GO:0015874	"norepinephrine transport"	0.001	-0.378	-7.765	2.408	-1.311	0.978	0.142	-1	False
GO:0008285	"negative regulation of cell population proliferation"	0.123	-5.732	-1.968	4.45	-2.469	0.809	0.158	-1	False
GO:0001937	"negative regulation of endothelial cell proliferation"	0.008	null	null	3.284	-1.43	0.835	0.722	8285	True
GO:0008284	"positive regulation of cell population proliferation"	0.147	null	null	4.526	-1.092	0.749	0.878	8285	True
GO:0035458	"cellular response to interferon-beta"	0.004	-0.801	6.627	2.941	-6.258	0.867	0.188	-1	False
GO:0007263	"nitric oxide mediated signal transduction"	0.002	-2.282	4.117	2.71	-1.286	0.832	0.188	-1	False
GO:0034405	"response to fluid shear stress"	0.005	0.884	5.982	3.038	-2.801	0.904	0.19	-1	False
GO:0030155	"regulation of cell adhesion"	0.129	-3.751	-0.324	4.468	-1.706	0.875	0.195	-1	False
GO:0006816	"calcium ion transport"	0.22	-2.676	-7.228	4.701	-2.073	0.969	0.197	-1	False
GO:0006836	"neurotransmitter transport"	0.055	-3.091	-7.143	4.098	-1.002	0.972	0.198	-1	False
GO:0046777	"protein autophosphorylation"	0.082	6.135	-2.409	4.273	-1.8	0.96	0.2	-1	False
GO:0045454	"cell redox homeostasis"	0.191	-3.794	-1.309	4.639	-1.654	0.837	0.201	-1	False
GO:0006013	"mannose metabolic process"	0.037	5.765	1.953	3.924	-1.811	0.975	0.249	-1	False
GO:0007015	"actin filament organization"	0.205	-5.219	-6.298	4.67	-1.262	0.981	0.267	-1	False
GO:0032606	"type I interferon production"	0	3.117	-5.111	0.602	-2.236	0.901	0.299	-1	False
GO:0019370	"leukotriene biosynthetic process"	0.005	6.31	1.645	3.047	-1.466	0.944	0.305	-1	False
GO:0006693	"prostaglandin metabolic process"	0.016	null	null	3.553	-1.286	0.933	0.882	19370	True
GO:0019369	"arachidonic acid metabolic process"	0.008	null	null	3.27	-1.231	0.935	0.907	19370	True
GO:0001516	"prostaglandin biosynthetic process"	0.009	null	null	3.33	-1.235	0.932	0.971	19370	True
GO:0010273	"detoxification of copper ion"	0.001	0.211	6.477	2.494	-1.021	0.888	0.307	-1	False
GO:0001666	"response to hypoxia"	0.039	0.578	5.4	3.948	-2.076	0.888	0.332	-1	False
GO:0050918	"positive chemotaxis"	0.009	-0.531	6.202	3.313	-1.286	0.869	0.337	-1	False
GO:0006935	"chemotaxis"	0.544	null	null	5.094	-1.139	0.833	0.713	50918	True
GO:0006810	"transport"	18.93	-2.185	-7.162	6.636	-1.719	0.952	0.345	-1	False
GO:0055085	"transmembrane transport"	14.451	null	null	6.519	-1.162	0.947	0.746	6810	True
GO:0034447	"very-low-density lipoprotein particle clearance"	0.001	0.918	-3.829	2.068	-1.141	0.815	0.353	-1	False
GO:1903334	"positive regulation of protein folding"	0.001	-6.945	2.391	2.25	-1.311	0.821	0.366	-1	False
GO:0051260	"protein homooligomerization"	0.103	2.7	-0.064	4.373	-1.249	0.981	0.367	-1	False
GO:0030728	"ovulation"	0.003	2.452	-5.495	2.79	-1.539	0.885	0.384	-1	False
GO:0018107	"peptidyl-threonine phosphorylation"	0.019	6.027	-2.873	3.64	-1.672	0.963	0.386	-1	False
GO:0042447	"hormone catabolic process"	0.002	-2.508	-2.963	2.655	-1.141	0.876	0.399	-1	False
GO:0019233	"sensory perception of pain"	0.009	2.312	-4.42	3.297	-2.534	0.876	0.41	-1	False
GO:0050766	"positive regulation of phagocytosis"	0.01	-6.361	1.851	3.351	-1.516	0.788	0.417	-1	False
GO:0045669	"positive regulation of osteoblast differentiation"	0.011	-6.779	0.92	3.408	-2.178	0.778	0.42	-1	False
GO:0018105	"peptidyl-serine phosphorylation"	0.066	6.062	-2.614	4.182	-1.325	0.959	0.441	-1	False
GO:0010614	"negative regulation of cardiac muscle hypertrophy"	0.003	-6.684	-1.735	2.818	-1.466	0.797	0.454	-1	False
GO:0010613	"positive regulation of cardiac muscle hypertrophy"	0.003	null	null	2.879	-1.143	0.769	0.933	10614	True
GO:0050817	"coagulation"	0.049	2.527	-4.814	4.047	-1.141	0.868	0.455	-1	False
GO:0006979	"response to oxidative stress"	0.59	0.187	5.625	5.13	-1.755	0.872	0.455	-1	False
GO:0001953	"negative regulation of cell-matrix adhesion"	0.006	-6.258	-2.894	3.118	-1.235	0.845	0.456	-1	False
GO:0051894	"positive regulation of focal adhesion assembly"	0.004	null	null	2.943	-1.027	0.785	0.856	1953	True
GO:0006468	"protein phosphorylation"	4.24	6.083	-1.917	5.986	-1.091	0.948	0.458	-1	False
GO:0006541	"glutamine metabolic process"	0.652	5.99	0.743	5.173	-1.063	0.95	0.461	-1	False
GO:0009636	"response to toxic substance"	0.997	-0.303	6.133	5.358	-1.208	0.852	0.472	-1	False
GO:0000320	"re-entry into mitotic cell cycle"	0.001	3.858	6.271	2.33	-1.021	0.991	0.477	-1	False
GO:0045787	"positive regulation of cell cycle"	0.097	-5.927	1.346	4.347	-1.778	0.771	0.479	-1	False
GO:0061045	"negative regulation of wound healing"	0.012	-6.276	-1.844	3.449	-1.709	0.801	0.491	-1	False
GO:0030195	"negative regulation of blood coagulation"	0.009	null	null	3.305	-1.401	0.76	0.952	61045	True
GO:0046475	"glycerophospholipid catabolic process"	0.012	5.098	-1.49	3.454	-1.619	0.95	0.492	-1	False
GO:0034976	"response to endoplasmic reticulum stress"	0.108	0.4	5.84	4.392	-1.399	0.879	0.494	-1	False
GO:0045780	"positive regulation of bone resorption"	0.003	-6.056	0.094	2.849	-1.063	0.775	0.496	-1	False
GO:0030308	"negative regulation of cell growth"	0.029	-6.077	-2.205	3.814	-1.903	0.83	0.506	-1	False
GO:0008277	"regulation of G protein-coupled receptor signaling pathway"	0.03	-4.254	0.637	3.83	-1.292	0.832	0.517	-1	False
GO:0009952	"anterior/posterior pattern specification"	0.057	2.281	-4.741	4.112	-2.177	0.849	0.52	-1	False
GO:0003340	"negative regulation of mesenchymal to epithelial transition involved in metanephros morphogenesis"	0	-7.089	-2.588	1.699	-1.021	0.842	0.524	-1	False
GO:0048002	"antigen processing and presentation of peptide antigen"	0.011	-3.758	6.885	3.396	-2.451	0.846	0.525	-1	False
GO:0002485	"antigen processing and presentation of endogenous peptide antigen via MHC class I via ER pathway TAP-dependent"	0	null	null	1.633	-1.709	0.871	0.736	48002	True
GO:0019886	"antigen processing and presentation of exogenous peptide antigen via MHC class II"	0.002	null	null	2.718	-2.351	0.856	0.829	48002	True
GO:0002504	"antigen processing and presentation of peptide or polysaccharide antigen via MHC class II"	0.009	null	null	3.296	-1.709	0.848	0.889	48002	True
GO:0002474	"antigen processing and presentation of peptide antigen via MHC class I"	0.008	null	null	3.251	-1.935	0.847	0.906	48002	True
GO:0007595	"lactation"	0.004	-0.406	-4.127	2.972	-1.576	0.724	0.538	-1	False
GO:0001889	"liver development"	0.026	null	null	3.781	-1.063	0.833	0.772	7595	True
GO:0060749	"mammary gland alveolus development"	0.003	null	null	2.83	-1.102	0.848	0.848	7595	True
GO:0031100	"animal organ regeneration"	0.004	1.991	-5.352	2.995	-1.911	0.853	0.54	-1	False
GO:0032349	"positive regulation of aldosterone biosynthetic process"	0	-5.407	1.27	1.973	-1.141	0.798	0.54	-1	False
GO:0071870	"cellular response to catecholamine stimulus"	0.031	-0.538	6.493	3.847	-2.236	0.849	0.542	-1	False
GO:0071318	"cellular response to ATP"	0.002	null	null	2.569	-1.466	0.87	0.709	71870	True
GO:0051384	"response to glucocorticoid"	0.01	null	null	3.376	-1.976	0.864	0.749	71870	True
GO:0010243	"response to organonitrogen compound"	0.224	null	null	4.709	-1.735	0.844	0.842	71870	True
GO:0010977	"negative regulation of neuron projection development"	0.018	-6.134	-2.404	3.611	-1.68	0.833	0.543	-1	False
GO:0071107	"response to parathyroid hormone"	0.002	-0.528	6.867	2.575	-1.021	0.881	0.544	-1	False
GO:0019882	"antigen processing and presentation"	0.027	-3.859	6.789	3.79	-4.298	0.856	0.553	-1	False
GO:2001199	"negative regulation of dendritic cell differentiation"	0	-7.086	-1.823	2.053	-1.021	0.795	0.556	-1	False
GO:0008217	"regulation of blood pressure"	0.032	-0.633	-3.009	3.866	-1.734	0.756	0.558	-1	False
GO:0050910	"detection of mechanical stimulus involved in sensory perception of sound"	0.003	1.269	-0.449	2.869	-1.143	0.782	0.559	-1	False
GO:0043066	"negative regulation of apoptotic process"	0.162	-5.687	-1.817	4.568	-2.124	0.823	0.573	-1	False
GO:0048754	"branching morphogenesis of an epithelial tube"	0.026	2.382	-5.082	3.771	-1.935	0.845	0.577	-1	False
GO:0002011	"morphogenesis of an epithelial sheet"	0.016	null	null	3.57	-1.466	0.883	0.781	48754	True
GO:0006811	"ion transport"	5.089	-2.324	-7.164	6.066	-1.256	0.958	0.578	-1	False
GO:0008584	"male gonad development"	0.019	2.181	-5.248	3.635	-1.226	0.84	0.588	-1	False
GO:0048821	"erythrocyte development"	0.012	-0.571	-2.124	3.421	-1.549	0.639	0.591	-1	False
GO:0030097	"hemopoiesis"	0.139	null	null	4.502	-1.208	0.7	0.83	48821	True
GO:0030183	"B cell differentiation"	0.017	null	null	3.601	-1.299	0.724	0.853	48821	True
GO:0002244	"hematopoietic progenitor cell differentiation"	0.024	null	null	3.738	-1.019	0.723	0.871	48821	True
GO:0030217	"T cell differentiation"	0.029	null	null	3.82	-1.095	0.718	0.919	48821	True
GO:0016310	"phosphorylation"	7.82	5.785	-2.314	6.252	-1.506	0.961	0.591	-1	False
GO:0006952	"defense response"	0.774	0.146	5.762	5.248	-1.6	0.869	0.592	-1	False
GO:0000122	"negative regulation of transcription by RNA polymerase II"	0.189	-5.739	-1.445	4.635	-1.208	0.81	0.592	-1	False
GO:0006518	"peptide metabolic process"	5.991	6.489	-0.774	6.137	-2.351	0.96	0.607	-1	False
GO:0042632	"cholesterol homeostasis"	0.019	-3.064	-2.308	3.64	-1.153	0.87	0.611	-1	False
GO:0035457	"cellular response to interferon-alpha"	0.002	-0.93	6.681	2.717	-1.466	0.871	0.617	-1	False
GO:0060337	"type I interferon signaling pathway"	0.002	-1.853	4.725	2.736	-2.067	0.676	0.618	-1	False
GO:0000187	"activation of MAPK activity"	0.023	-5.923	1.049	3.722	-3.246	0.712	0.621	-1	False
GO:1901224	"positive regulation of NIK/NF-kappaB signaling"	0.011	null	null	3.394	-1.102	0.763	0.701	187	True
GO:0001933	"negative regulation of protein phosphorylation"	0.094	null	null	4.333	-2.323	0.79	0.712	187	True
GO:0043547	"positive regulation of GTPase activity"	0.092	null	null	4.324	-1.15	0.852	0.725	187	True
GO:0033138	"positive regulation of peptidyl-serine phosphorylation"	0.016	null	null	3.554	-1.441	0.767	0.734	187	True
GO:0061098	"positive regulation of protein tyrosine kinase activity"	0.012	null	null	3.453	-1.063	0.754	0.763	187	True
GO:0010951	"negative regulation of endopeptidase activity"	0.195	null	null	4.65	-1.102	0.778	0.776	187	True
GO:0001934	"positive regulation of protein phosphorylation"	0.184	null	null	4.623	-2.209	0.733	0.841	187	True
GO:0045860	"positive regulation of protein kinase activity"	0.132	null	null	4.478	-1.133	0.72	0.954	187	True
GO:0030511	"positive regulation of transforming growth factor beta receptor signaling pathway"	0.005	-6.467	1.359	3.096	-1.685	0.772	0.626	-1	False
GO:0006897	"endocytosis"	0.264	-1.792	-7.392	4.781	-1.092	0.945	0.627	-1	False
GO:0030334	"regulation of cell migration"	0.166	-4.582	0.114	4.578	-1.378	0.857	0.628	-1	False
GO:0042989	"sequestering of actin monomers"	0.003	-4.638	-3.227	2.821	-1.466	0.795	0.629	-1	False
GO:0001822	"kidney development"	0.06	1.96	-4.872	4.138	-1.369	0.831	0.632	-1	False
GO:0014032	"neural crest cell development"	0.021	1.949	-5.079	3.679	-1.187	0.827	0.641	-1	False
GO:0061308	"cardiac neural crest cell development involved in heart development"	0.002	null	null	2.559	-1.141	0.847	0.863	14032	True
GO:0045087	"innate immune response"	0.135	-0.866	5.644	4.49	-4.65	0.745	0.644	-1	False
GO:0042742	"defense response to bacterium"	0.115	null	null	4.419	-1.686	0.745	0.784	45087	True
GO:0009615	"response to virus"	0.168	null	null	4.585	-1.75	0.859	0.784	45087	True
GO:0006955	"immune response"	0.683	null	null	5.193	-1.415	0.757	0.81	45087	True
GO:0032496	"response to lipopolysaccharide"	0.036	null	null	3.913	-1.604	0.832	0.867	45087	True
GO:0045893	"positive regulation of transcription DNA-templated"	0.701	-5.71	0.885	5.205	-2.612	0.729	0.648	-1	False
GO:0010628	"positive regulation of gene expression"	0.281	null	null	4.808	-1.146	0.75	0.786	45893	True
GO:0002637	"regulation of immunoglobulin production"	0.011	-5.474	3.468	3.413	-1.021	0.836	0.654	-1	False
GO:0006907	"pinocytosis"	0.003	-1.411	-7.586	2.882	-1.021	0.952	0.663	-1	False
GO:2000473	"positive regulation of hematopoietic stem cell migration"	0	-6.808	2.608	1.875	-1.311	0.82	0.663	-1	False
GO:0022008	"neurogenesis"	0.356	2.084	-4.76	4.911	-1.114	0.818	0.666	-1	False
GO:0007179	"transforming growth factor beta receptor signaling pathway"	0.027	-2.061	3.811	3.792	-1.42	0.751	0.667	-1	False
GO:0048549	"positive regulation of pinocytosis"	0.001	-6.821	1.537	2.516	-1.021	0.795	0.669	-1	False
GO:0090336	"positive regulation of brown fat cell differentiation"	0.004	-7.033	1.109	2.933	-2.067	0.79	0.676	-1	False
GO:0006750	"glutathione biosynthetic process"	0.054	6.735	-0.048	4.094	-1.619	0.965	0.681	-1	False
GO:0034341	"response to interferon-gamma"	0.016	-1.027	6.023	3.568	-3.412	0.737	0.684	-1	False
GO:0045766	"positive regulation of angiogenesis"	0.026	-6.704	0.617	3.77	-1.098	0.76	0.694	-1	False
GO:0007173	"epidermal growth factor receptor signaling pathway"	0.009	-2.105	3.495	3.335	-1.002	0.806	0.697	-1	False
GO:0050729	"positive regulation of inflammatory response"	0.018	-6.31	1.156	3.625	-1.153	0.758	0.698	-1	False
GO:2000573	"positive regulation of DNA biosynthetic process"	0.017	-6.103	1.814	3.598	-1.143	0.782	0.7	-1	False

## Sheet: KO-TRAMP
TermID	Name	Frequency	PlotX	PlotY	LogSize	Value	Uniqueness	Dispensability	Representative	Eliminated
GO:0001525	"angiogenesis"	0.072	-0.873	5.691	4.219	-5.447	0.763	0	-1	False
GO:0003151	"outflow tract morphogenesis"	0.011	null	null	3.416	-1.11	0.783	0.75	1525	True
GO:0003281	"ventricular septum development"	0.011	null	null	3.419	-1.121	0.791	0.751	1525	True
GO:0001955	"blood vessel maturation"	0.003	null	null	2.767	-1.486	0.813	0.759	1525	True
GO:0055007	"cardiac muscle cell differentiation"	0.015	null	null	3.547	-1.719	0.77	0.764	1525	True
GO:0030324	"lung development"	0.03	null	null	3.831	-2.636	0.781	0.795	1525	True
GO:0048565	"digestive tract development"	0.031	null	null	3.854	-1.503	0.791	0.798	1525	True
GO:0060437	"lung growth"	0.001	null	null	2.412	-1.993	0.807	0.83	1525	True
GO:0045214	"sarcomere organization"	0.01	null	null	3.372	-1.392	0.775	0.85	1525	True
GO:0007519	"skeletal muscle tissue development"	0.032	null	null	3.858	-1.45	0.777	0.876	1525	True
GO:0007507	"heart development"	0.124	null	null	4.452	-3.499	0.763	0.879	1525	True
GO:0055003	"cardiac myofibril assembly"	0.003	null	null	2.862	-1.049	0.747	0.89	1525	True
GO:0048566	"embryonic digestive tract development"	0.007	null	null	3.198	-1.415	0.797	0.899	1525	True
GO:0048286	"lung alveolus development"	0.008	null	null	3.244	-1.288	0.796	0.921	1525	True
GO:0001568	"blood vessel development"	0.116	null	null	4.422	-2.527	0.772	0.953	1525	True
GO:0002376	"immune system process"	0.876	3.364	-7.627	5.302	-5.156	1	0	-1	False
GO:0008152	"metabolic process"	62.634	3.929	-7.316	7.156	-1.228	1	0	-1	False
GO:0016064	"immunoglobulin mediated immune response"	0.022	-2.079	-5.478	3.697	-5.726	0.834	0	-1	False
GO:0002283	"neutrophil activation involved in immune response"	0.004	null	null	2.979	-1.993	0.839	0.787	16064	True
GO:0006957	"complement activation alternative pathway"	0.004	null	null	3.002	-2.139	0.619	0.789	16064	True
GO:0006956	"complement activation"	0.025	null	null	3.753	-2.523	0.614	0.871	16064	True
GO:0002281	"macrophage activation involved in immune response"	0.003	null	null	2.785	-1.116	0.842	0.892	16064	True
GO:0006958	"complement activation classical pathway"	0.016	null	null	3.552	-4.799	0.621	0.978	16064	True
GO:0002455	"humoral immune response mediated by circulating immunoglobulin"	0.016	null	null	3.572	-2.919	0.835	0.981	16064	True
GO:0016525	"negative regulation of angiogenesis"	0.024	5.205	-1.22	3.733	-5.047	0.793	0	-1	False
GO:0022604	"regulation of cell morphogenesis"	0.757	null	null	5.238	-1.019	0.833	0.709	16525	True
GO:0045766	"positive regulation of angiogenesis"	0.026	null	null	3.77	-2.731	0.743	0.898	16525	True
GO:0030199	"collagen fibril organization"	0.01	3.33	7.015	3.36	-10.666	0.932	0	-1	False
GO:0007015	"actin filament organization"	0.205	null	null	4.67	-2.076	0.929	0.746	30199	True
GO:0048251	"elastic fiber assembly"	0.003	null	null	2.856	-3.996	0.933	0.754	30199	True
GO:0022617	"extracellular matrix disassembly"	0.004	null	null	2.91	-1.896	0.947	0.759	30199	True
GO:0034314	"Arp2/3 complex-mediated actin nucleation"	0.05	null	null	4.056	-1.552	0.7	0.833	30199	True
GO:0030837	"negative regulation of actin filament polymerization"	0.058	null	null	4.122	-1.481	0.774	0.85	30199	True
GO:0030198	"extracellular matrix organization"	0.062	null	null	4.15	-5.857	0.939	0.887	30199	True
GO:0030574	"collagen catabolic process"	0.008	-7.299	-1.26	3.288	-5.396	0.98	0	-1	False
GO:0032964	"collagen biosynthetic process"	0.002	null	null	2.593	-2.861	0.986	0.862	30574	True
GO:0030828	"(obsolete) positive regulation of cGMP biosynthetic process"	0.13	-5.4	-3.139	4.462	-1.116	1	0	-1	False
GO:0055114	"(obsolete) oxidation-reduction process"	0.13	-6.838	-2.675	4.462	-2.264	1	0	-1	False
GO:0007155	"cell adhesion"	0.54	-5.606	-4.984	5.091	-9.595	0.953	0.007	-1	False
GO:0007159	"leukocyte cell-cell adhesion"	0.008	null	null	3.281	-1.763	0.962	0.708	7155	True
GO:0007160	"cell-matrix adhesion"	0.039	null	null	3.949	-3.991	0.956	0.791	7155	True
GO:0031589	"cell-substrate adhesion"	0.055	null	null	4.098	-1.354	0.959	0.812	7155	True
GO:0034446	"substrate adhesion-dependent cell spreading"	0.01	null	null	3.358	-2.197	0.789	0.88	7155	True
GO:0098609	"cell-cell adhesion"	0.215	null	null	4.691	-4.305	0.955	0.91	7155	True
GO:0051085	"chaperone cofactor-dependent protein refolding"	0.02	-6.396	-3.524	3.67	-2.774	0.991	0.007	-1	False
GO:0016049	"cell growth"	0.04	5.002	-6.731	3.962	-1.256	0.985	0.008	-1	False
GO:0048846	"axon extension involved in axon guidance"	0.002	null	null	2.677	-1.191	0.651	0.72	16049	True
GO:0001775	"cell activation"	0.11	5.577	-6.42	4.401	-1.712	0.995	0.008	-1	False
GO:0008219	"cell death"	0.256	2.71	-7.958	4.767	-1.155	0.995	0.009	-1	False
GO:1902600	"proton transmembrane transport"	1.109	-4.94	3.904	5.404	-3.839	0.948	0.01	-1	False
GO:0030001	"metal ion transport"	1.312	null	null	5.477	-1.059	0.953	0.737	1902600	True
GO:0015986	"ATP synthesis coupled proton transport"	0.435	null	null	4.998	-1.827	0.91	0.746	1902600	True
GO:0006096	"glycolytic process"	0.536	null	null	5.088	-1.19	0.939	0.792	1902600	True
GO:0006754	"ATP biosynthetic process"	0.443	null	null	5.006	-1.827	0.952	0.974	1902600	True
GO:0006928	"movement of cell or subcellular component"	0.961	4.463	-7.019	5.342	-1.193	0.994	0.011	-1	False
GO:0052696	"flavonoid glucuronidation"	0	-4.376	-1.009	1.672	-2.808	0.972	0.016	-1	False
GO:0009813	"flavonoid biosynthetic process"	0.008	null	null	3.236	-2.808	0.984	0.832	52696	True
GO:0052697	"xenobiotic glucuronidation"	0	null	null	1.699	-2.28	0.86	0.916	52696	True
GO:0046034	"ATP metabolic process"	1.38	-3.633	0.228	5.499	-2.197	0.994	0.026	-1	False
GO:0018149	"peptide cross-linking"	0.016	-7.077	0.662	3.562	-2.63	0.976	0.029	-1	False
GO:0006629	"lipid metabolic process"	4.246	1.712	-8.302	5.987	-1.46	0.989	0.058	-1	False
GO:0006749	"glutathione metabolic process"	0.47	4.451	6.317	5.031	-1.774	0.972	0.108	-1	False
GO:2000114	"regulation of establishment of cell polarity"	0.004	5.743	-4.191	2.995	-1.552	0.901	0.133	-1	False
GO:0032780	"negative regulation of ATPase activity"	0.03	2.797	0.838	3.833	-2.139	0.891	0.138	-1	False
GO:0032781	"positive regulation of ATPase activity"	0.015	null	null	3.531	-1.101	0.892	0.891	32780	True
GO:0010811	"positive regulation of cell-substrate adhesion"	0.021	5.855	1.718	3.675	-3.484	0.783	0.145	-1	False
GO:0045588	"positive regulation of gamma-delta T cell differentiation"	0.001	null	null	2.436	-1.62	0.74	0.734	10811	True
GO:0010812	"negative regulation of cell-substrate adhesion"	0.01	null	null	3.353	-1.628	0.852	0.894	10811	True
GO:0050878	"regulation of body fluid levels"	0.082	4.16	2.665	4.271	-1.486	0.869	0.15	-1	False
GO:0010906	"regulation of glucose metabolic process"	0.032	7.057	-0.878	3.866	-2.452	0.882	0.157	-1	False
GO:0006221	"pyrimidine nucleotide biosynthetic process"	0.631	-5.481	-0.482	5.159	-1.276	0.957	0.188	-1	False
GO:0071514	"genetic imprinting"	0.005	7.756	-0.98	3.059	-1.373	0.883	0.196	-1	False
GO:0019483	"beta-alanine biosynthetic process"	0.003	-4.954	-1.267	2.877	-1.081	0.976	0.206	-1	False
GO:0045185	"maintenance of protein location"	0.051	-5.72	3.669	4.063	-1.993	0.967	0.215	-1	False
GO:0019218	"regulation of steroid metabolic process"	0.017	7.612	-0.211	3.584	-1.784	0.89	0.217	-1	False
GO:0006508	"proteolysis"	5.739	-6.36	0.566	6.118	-2.251	0.973	0.224	-1	False
GO:0006898	"receptor-mediated endocytosis"	0.052	-5.474	2.912	4.079	-2.438	0.954	0.224	-1	False
GO:0031623	"receptor internalization"	0.012	null	null	3.438	-1.585	0.947	0.714	6898	True
GO:0042060	"wound healing"	0.071	-1.257	-5.159	4.212	-5.717	0.877	0.227	-1	False
GO:0030168	"platelet activation"	0.016	null	null	3.551	-1.628	0.656	0.858	42060	True
GO:0042493	"response to drug"	0.06	-0.491	-5.736	4.139	-3.921	0.85	0.243	-1	False
GO:0016477	"cell migration"	0.206	-4.134	2.545	4.673	-3.302	0.926	0.244	-1	False
GO:0001764	"neuron migration"	0.023	null	null	3.719	-1.093	0.745	0.705	16477	True
GO:0006935	"chemotaxis"	0.544	null	null	5.094	-1.939	0.782	0.807	16477	True
GO:0007411	"axon guidance"	0.084	null	null	4.282	-1.966	0.588	0.842	16477	True
GO:0070207	"protein homotrimerization"	0.003	2.89	7.206	2.818	-2.375	0.95	0.244	-1	False
GO:0070208	"protein heterotrimerization"	0.001	null	null	2.246	-2.128	0.953	0.826	70207	True
GO:0019370	"leukotriene biosynthetic process"	0.005	-4.903	-1.684	3.047	-1.049	0.98	0.296	-1	False
GO:0018108	"peptidyl-tyrosine phosphorylation"	0.202	-6.569	0.166	4.665	-1.246	0.963	0.3	-1	False
GO:0097435	"supramolecular fiber organization"	0.313	3.028	7.037	4.855	-3.08	0.946	0.32	-1	False
GO:0007044	"cell-substrate junction assembly"	0.007	2.766	7.303	3.189	-1.784	0.953	0.352	-1	False
GO:0006953	"acute-phase response"	0.008	-1.628	-5.749	3.287	-1.227	0.885	0.356	-1	False
GO:0035879	"plasma membrane lactate transport"	0	-5.38	4.63	2.009	-2.014	0.96	0.363	-1	False
GO:0035873	"lactate transmembrane transport"	0.017	null	null	3.593	-1.081	0.952	0.825	35879	True
GO:0043569	"negative regulation of insulin-like growth factor receptor signaling pathway"	0.001	6.144	-2.702	2.483	-2.28	0.827	0.366	-1	False
GO:0043568	"positive regulation of insulin-like growth factor receptor signaling pathway"	0.002	null	null	2.576	-1.116	0.779	0.917	43569	True
GO:0045760	"positive regulation of action potential"	0.001	5.607	2.841	2.236	-1.116	0.813	0.37	-1	False
GO:0051603	"proteolysis involved in cellular protein catabolic process"	0.841	-6.9	-0.094	5.284	-4.642	0.957	0.376	-1	False
GO:0043161	"proteasome-mediated ubiquitin-dependent protein catabolic process"	0.268	null	null	4.787	-1.283	0.961	0.884	51603	True
GO:1904528	"positive regulation of microtubule binding"	0.001	5.65	5.252	2.215	-1.081	0.91	0.38	-1	False
GO:0001666	"response to hypoxia"	0.039	-1.303	-4.891	3.948	-2.861	0.873	0.392	-1	False
GO:0009408	"response to heat"	0.19	null	null	4.638	-1.482	0.862	0.721	1666	True
GO:0071456	"cellular response to hypoxia"	0.017	null	null	3.594	-1.15	0.827	0.944	1666	True
GO:0035690	"cellular response to drug"	0.009	0.131	-5.734	3.297	-1.009	0.853	0.392	-1	False
GO:0032967	"positive regulation of collagen biosynthetic process"	0.003	6.477	2.024	2.87	-1.643	0.809	0.399	-1	False
GO:0045071	"negative regulation of viral genome replication"	0.007	6.08	-3.137	3.191	-1.348	0.871	0.4	-1	False
GO:0034375	"high-density lipoprotein particle remodeling"	0.003	1.625	4.564	2.854	-1.903	0.758	0.405	-1	False
GO:0007584	"response to nutrient"	0.016	-0.819	-5.636	3.571	-1.926	0.842	0.407	-1	False
GO:0031668	"cellular response to extracellular stimulus"	0.449	null	null	5.012	-1.896	0.831	0.753	7584	True
GO:0048265	"response to pain"	0.004	-0.926	0.201	2.951	-1.243	0.773	0.41	-1	False
GO:0006620	"posttranslational protein targeting to endoplasmic reticulum membrane"	0.02	-5.593	4.012	3.655	-1.486	0.959	0.422	-1	False
GO:0006810	"transport"	18.93	-4.928	3.442	6.636	-1.17	0.954	0.435	-1	False
GO:0007565	"female pregnancy"	0.014	0.136	5.267	3.512	-1.674	0.848	0.443	-1	False
GO:0016239	"positive regulation of macroautophagy"	0.017	6.376	1.131	3.602	-2.62	0.785	0.448	-1	False
GO:0010976	"positive regulation of neuron projection development"	0.018	6.061	1.546	3.604	-3.118	0.78	0.448	-1	False
GO:0061001	"regulation of dendritic spine morphogenesis"	0.006	null	null	3.101	-1.049	0.84	0.794	10976	True
GO:0045773	"positive regulation of axon extension"	0.005	null	null	3.044	-1.056	0.564	0.818	10976	True
GO:0007204	"positive regulation of cytosolic calcium ion concentration"	0.049	4.444	3.154	4.052	-1.008	0.869	0.464	-1	False
GO:0050798	"activated T cell proliferation"	0.001	-4.045	-6.078	2.238	-1.276	0.92	0.464	-1	False
GO:0001649	"osteoblast differentiation"	0.017	-1.07	5.459	3.582	-3.005	0.804	0.465	-1	False
GO:0001957	"intramembranous ossification"	0.002	null	null	2.538	-2.861	0.863	0.776	1649	True
GO:0001958	"endochondral ossification"	0.006	null	null	3.117	-1.437	0.79	0.833	1649	True
GO:0002223	"stimulatory C-type lectin receptor signaling pathway"	0.001	2.62	-2.211	2.354	-2.442	0.646	0.471	-1	False
GO:0050729	"positive regulation of inflammatory response"	0.018	null	null	3.625	-1.301	0.753	0.758	2223	True
GO:0050853	"B cell receptor signaling pathway"	0.013	null	null	3.48	-2.084	0.611	0.791	2223	True
GO:0050778	"positive regulation of immune response"	0.105	null	null	4.38	-1.628	0.715	0.814	2223	True
GO:0050776	"regulation of immune response"	0.182	null	null	4.618	-1.348	0.783	0.886	2223	True
GO:0014070	"response to organic cyclic compound"	0.155	-0.335	-5.527	4.549	-3.272	0.817	0.473	-1	False
GO:0034097	"response to cytokine"	0.171	null	null	4.593	-1.255	0.816	0.711	14070	True
GO:0006936	"muscle contraction"	0.039	0.194	5.406	3.955	-2.313	0.842	0.473	-1	False
GO:0008285	"negative regulation of cell population proliferation"	0.123	5.474	-2.029	4.45	-4.008	0.823	0.477	-1	False
GO:0030890	"positive regulation of B cell proliferation"	0.006	null	null	3.138	-2.042	0.756	0.707	8285	True
GO:0048146	"positive regulation of fibroblast proliferation"	0.007	null	null	3.234	-2.223	0.79	0.717	8285	True
GO:0001937	"negative regulation of endothelial cell proliferation"	0.008	null	null	3.284	-1.437	0.847	0.722	8285	True
GO:0048661	"positive regulation of smooth muscle cell proliferation"	0.009	null	null	3.306	-3.272	0.788	0.724	8285	True
GO:0043032	"positive regulation of macrophage activation"	0.003	null	null	2.889	-1.415	0.774	0.754	8285	True
GO:0042104	"positive regulation of activated T cell proliferation"	0.003	null	null	2.884	-1.101	0.757	0.852	8285	True
GO:0008284	"positive regulation of cell population proliferation"	0.147	null	null	4.526	-1.248	0.755	0.878	8285	True
GO:0006979	"response to oxidative stress"	0.59	-0.823	-4.828	5.13	-1.587	0.862	0.478	-1	False
GO:0046488	"phosphatidylinositol metabolic process"	0.395	-6.47	-1.369	4.955	-1.059	0.969	0.48	-1	False
GO:0035023	"regulation of Rho protein signal transduction"	0.03	6.021	-1.651	3.842	-1.795	0.827	0.484	-1	False
GO:0046579	"positive regulation of Ras protein signal transduction"	0.014	null	null	3.5	-1.193	0.757	0.809	35023	True
GO:0030204	"chondroitin sulfate metabolic process"	0.007	-6.746	1.282	3.225	-1.486	0.967	0.485	-1	False
GO:0019800	"peptide cross-linking via chondroitin 4-sulfate glycosaminoglycan"	0.001	null	null	2.442	-1.373	0.966	0.885	30204	True
GO:2000121	"regulation of removal of superoxide radicals"	0.001	7.203	-2.013	2.267	-1.784	0.851	0.487	-1	False
GO:0050873	"brown fat cell differentiation"	0.005	-1.888	6.108	3.045	-1.266	0.845	0.487	-1	False
GO:0006869	"lipid transport"	0.409	-5.327	3.819	4.971	-1.005	0.957	0.49	-1	False
GO:0007568	"aging"	0.04	-1.696	6.249	3.961	-2.956	0.844	0.492	-1	False
GO:0030335	"positive regulation of cell migration"	0.089	5.67	1.381	4.311	-3.39	0.758	0.495	-1	False
GO:0014911	"positive regulation of smooth muscle cell migration"	0.003	null	null	2.878	-1.628	0.796	0.804	30335	True
GO:0051272	"positive regulation of cellular component movement"	0.096	null	null	4.341	-1.116	0.761	0.892	30335	True
GO:0010595	"positive regulation of endothelial cell migration"	0.019	null	null	3.631	-1.543	0.747	0.893	30335	True
GO:0050921	"positive regulation of chemotaxis"	0.023	null	null	3.726	-2.523	0.741	0.9	30335	True
GO:0030334	"regulation of cell migration"	0.166	null	null	4.578	-2.288	0.844	0.941	30335	True
GO:0021637	"trigeminal nerve structural organization"	0.001	-0.731	6.007	2.27	-1.62	0.818	0.497	-1	False
GO:0021612	"facial nerve structural organization"	0.002	null	null	2.575	-1.191	0.81	0.952	21637	True
GO:0007229	"integrin-mediated signaling pathway"	0.081	2.042	-2.974	4.267	-2.225	0.768	0.503	-1	False
GO:0006464	"cellular protein modification process"	8.917	-6.551	0.491	6.309	-1.902	0.961	0.511	-1	False
GO:0042832	"defense response to protozoan"	0.003	-1.982	-5.02	2.863	-1.437	0.833	0.527	-1	False
GO:0090135	"actin filament branching"	0	3.497	6.991	2	-1.993	0.948	0.533	-1	False
GO:0048002	"antigen processing and presentation of peptide antigen"	0.011	-3.949	-6.231	3.396	-1.993	0.921	0.535	-1	False
GO:0019886	"antigen processing and presentation of exogenous peptide antigen via MHC class II"	0.002	null	null	2.718	-1.712	0.927	0.829	48002	True
GO:0045776	"negative regulation of blood pressure"	0.004	1.369	3.882	3.007	-1.227	0.767	0.543	-1	False
GO:0043065	"positive regulation of apoptotic process"	0.088	5.67	1.154	4.305	-1.792	0.766	0.546	-1	False
GO:0043524	"negative regulation of neuron apoptotic process"	0.024	null	null	3.737	-1.729	0.849	0.745	43065	True
GO:1902043	"positive regulation of extrinsic apoptotic signaling pathway via death domain receptors"	0.003	null	null	2.772	-1.552	0.77	0.793	43065	True
GO:0045780	"positive regulation of bone resorption"	0.003	5.24	1.973	2.849	-1.297	0.774	0.552	-1	False
GO:0060325	"face morphogenesis"	0.006	-1.567	6.351	3.143	-1.585	0.844	0.556	-1	False
GO:0016042	"lipid catabolic process"	0.536	-6.997	-1.406	5.089	-1.039	0.975	0.562	-1	False
GO:0007259	"receptor signaling pathway via JAK-STAT"	0.008	1.838	-3.452	3.24	-1.101	0.797	0.565	-1	False
GO:0048008	"platelet-derived growth factor receptor signaling pathway"	0.008	1.698	-3.332	3.275	-1.767	0.791	0.567	-1	False
GO:0007169	"transmembrane receptor protein tyrosine kinase signaling pathway"	0.14	null	null	4.505	-1.209	0.756	0.763	48008	True
GO:0043547	"positive regulation of GTPase activity"	0.092	3.259	0.741	4.324	-1.037	0.884	0.569	-1	False
GO:0048170	"positive regulation of long-term neuronal synaptic plasticity"	0.001	2.679	2.922	2.114	-1.373	0.616	0.575	-1	False
GO:0048714	"positive regulation of oligodendrocyte differentiation"	0.003	null	null	2.788	-1.101	0.606	0.705	48170	True
GO:0043588	"skin development"	0.038	-0.665	5.614	3.935	-2.532	0.786	0.576	-1	False
GO:0051591	"response to cAMP"	0.008	-0.378	-6.162	3.283	-2.265	0.836	0.576	-1	False
GO:0043434	"response to peptide hormone"	0.051	null	null	4.063	-1.926	0.82	0.717	51591	True
GO:0071230	"cellular response to amino acid stimulus"	0.02	null	null	3.658	-1.866	0.82	0.756	51591	True
GO:0071407	"cellular response to organic cyclic compound"	0.113	null	null	4.413	-1.859	0.805	0.799	51591	True
GO:0051384	"response to glucocorticoid"	0.01	null	null	3.376	-1.009	0.834	0.81	51591	True
GO:0032870	"cellular response to hormone stimulus"	0.267	null	null	4.785	-1.858	0.794	0.822	51591	True
GO:0006811	"ion transport"	5.089	-4.898	3.283	6.066	-1.231	0.959	0.578	-1	False
GO:0048813	"dendrite morphogenesis"	0.012	-0.07	6.022	3.431	-1.464	0.76	0.578	-1	False
GO:0001558	"regulation of cell growth"	0.083	6.488	-1.201	4.278	-1.007	0.865	0.579	-1	False
GO:0042542	"response to hydrogen peroxide"	0.024	-0.735	-5.377	3.74	-1.96	0.841	0.581	-1	False
GO:0042327	"positive regulation of phosphorylation"	0.206	5.917	0.822	4.673	-2.099	0.754	0.582	-1	False
GO:0050731	"positive regulation of peptidyl-tyrosine phosphorylation"	0.032	null	null	3.862	-1.979	0.777	0.852	42327	True
GO:0001934	"positive regulation of protein phosphorylation"	0.184	null	null	4.623	-1.036	0.753	0.971	42327	True
GO:0043627	"response to estrogen"	0.01	-0.29	-6.088	3.374	-1.859	0.84	0.584	-1	False
GO:0050919	"negative chemotaxis"	0.007	-1.152	-4.055	3.21	-1.643	0.832	0.585	-1	False
GO:0007161	"calcium-independent cell-matrix adhesion"	0	-5.668	-4.798	1.964	-2.282	0.965	0.586	-1	False
GO:0030855	"epithelial cell differentiation"	0.115	-1.671	5.989	4.418	-2.144	0.804	0.586	-1	False
GO:0008585	"female gonad development"	0.016	-0.579	5.752	3.565	-1.588	0.788	0.588	-1	False
GO:0033327	"Leydig cell differentiation"	0.002	null	null	2.604	-1.049	0.803	0.806	8585	True
GO:0001553	"luteinization"	0.002	null	null	2.566	-1.116	0.81	0.88	8585	True
GO:0097237	"cellular response to toxic substance"	0.9	-0.326	-5.2	5.313	-1.62	0.804	0.588	-1	False
GO:1901166	"neural crest cell migration involved in autonomic nervous system development"	0.001	-1.709	4.745	2.433	-1.486	0.768	0.592	-1	False
GO:0010447	"response to acidic pH"	0.009	-1.262	-6.5	3.319	-1.049	0.896	0.593	-1	False
GO:0032760	"positive regulation of tumor necrosis factor production"	0.013	5.889	1.054	3.483	-1.803	0.756	0.598	-1	False
GO:0010575	"positive regulation of vascular endothelial growth factor production"	0.005	null	null	3.014	-1.101	0.769	0.755	32760	True
GO:0032743	"positive regulation of interleukin-2 production"	0.006	null	null	3.131	-1.049	0.766	0.766	32760	True
GO:0032722	"positive regulation of chemokine production"	0.011	null	null	3.408	-1.191	0.759	0.793	32760	True
GO:0015718	"monocarboxylic acid transport"	0.154	-5.198	4.156	4.547	-1.784	0.952	0.602	-1	False
GO:0060070	"canonical Wnt signaling pathway"	0.021	1.871	-3.155	3.689	-1.458	0.785	0.602	-1	False
GO:0050766	"positive regulation of phagocytosis"	0.01	6.01	1.975	3.351	-3.076	0.788	0.604	-1	False
GO:0060100	"positive regulation of phagocytosis engulfment"	0.002	null	null	2.621	-1.116	0.794	0.879	50766	True
GO:0042026	"protein refolding"	0.101	-6.42	-3.425	4.362	-1.276	0.991	0.605	-1	False
GO:0010629	"negative regulation of gene expression"	0.614	5.741	-1.223	5.147	-1.743	0.823	0.608	-1	False
GO:0071404	"cellular response to low-density lipoprotein particle stimulus"	0.002	-0.061	-6.229	2.745	-1.191	0.846	0.609	-1	False
GO:0001501	"skeletal system development"	0.112	-0.849	5.508	4.408	-2.248	0.783	0.62	-1	False
GO:0071356	"cellular response to tumor necrosis factor"	0.028	-0.134	-5.684	3.808	-3.115	0.817	0.623	-1	False
GO:0035456	"response to interferon-beta"	0.005	null	null	3.054	-1.276	0.842	0.703	71356	True
GO:0071346	"cellular response to interferon-gamma"	0.013	null	null	3.462	-1.169	0.759	0.75	71356	True
GO:0034341	"response to interferon-gamma"	0.016	null	null	3.568	-1.643	0.764	0.752	71356	True
GO:0071347	"cellular response to interleukin-1"	0.014	null	null	3.505	-1.278	0.824	0.755	71356	True
GO:0071345	"cellular response to cytokine stimulus"	0.159	null	null	4.56	-1.306	0.797	0.87	71356	True
GO:0019221	"cytokine-mediated signaling pathway"	0.104	null	null	4.376	-1.037	0.691	0.955	71356	True
GO:0070244	"negative regulation of thymocyte apoptotic process"	0.001	6.2	-3.429	2.452	-1.191	0.87	0.625	-1	False
GO:0048839	"inner ear development"	0.047	-0.705	5.491	4.035	-1.672	0.784	0.628	-1	False
GO:0001798	"positive regulation of type IIa hypersensitivity"	0	6.764	1.882	1.833	-2.442	0.773	0.629	-1	False
GO:0002827	"positive regulation of T-helper 1 type immune response"	0.003	null	null	2.814	-1.191	0.759	0.752	1798	True
GO:0043306	"positive regulation of mast cell degranulation"	0.002	null	null	2.631	-2.413	0.745	0.805	1798	True
GO:0001812	"positive regulation of type I hypersensitivity"	0	null	null	1.23	-1.373	0.787	0.879	1798	True
GO:0071560	"cellular response to transforming growth factor beta stimulus"	0.034	-0.121	-5.553	3.89	-2.393	0.815	0.632	-1	False
GO:0071363	"cellular response to growth factor stimulus"	0.109	null	null	4.398	-1.739	0.806	0.917	71560	True
GO:0007179	"transforming growth factor beta receptor signaling pathway"	0.027	null	null	3.792	-1.859	0.71	0.982	71560	True
GO:0006937	"regulation of muscle contraction"	0.033	4.451	0.135	3.882	-1.827	0.833	0.632	-1	False
GO:0045906	"negative regulation of vasoconstriction"	0.001	null	null	2.371	-1.276	0.71	0.71	6937	True
GO:0042311	"vasodilation"	0.007	null	null	3.18	-1.193	0.756	0.734	6937	True
GO:0051930	"regulation of sensory perception of pain"	0.003	null	null	2.797	-1.025	0.852	0.748	6937	True
GO:0009612	"response to mechanical stimulus"	0.031	-1.362	-4.496	3.844	-2.306	0.858	0.638	-1	False
GO:0043001	"Golgi to plasma membrane protein transport"	0.012	-5.684	3.482	3.446	-1.059	0.951	0.639	-1	False
GO:1903225	"negative regulation of endodermal cell differentiation"	0.001	5.701	-2.885	2.465	-1.081	0.845	0.642	-1	False
GO:0010745	"negative regulation of macrophage derived foam cell differentiation"	0.001	5.618	-2.8	2.509	-1.191	0.842	0.646	-1	False
GO:0010744	"positive regulation of macrophage derived foam cell differentiation"	0.002	null	null	2.679	-1.116	0.787	0.935	10745	True
GO:0021785	"branchiomotor neuron axon guidance"	0.001	-0.801	1.778	2.387	-1.116	0.667	0.648	-1	False
GO:0001822	"kidney development"	0.06	-0.799	5.402	4.138	-1.652	0.779	0.648	-1	False
GO:0060740	"prostate gland epithelium morphogenesis"	0.004	null	null	2.965	-1.049	0.787	0.828	1822	True
GO:0008347	"glial cell migration"	0.007	-1.838	4.697	3.195	-1.116	0.761	0.651	-1	False
GO:0010718	"positive regulation of epithelial to mesenchymal transition"	0.008	5.474	0.707	3.288	-1.266	0.753	0.651	-1	False
GO:0007143	"female meiotic nuclear division"	0.01	0.807	6.076	3.365	-1.049	0.82	0.655	-1	False
GO:0048705	"skeletal system morphogenesis"	0.056	-0.765	5.733	4.106	-1.584	0.771	0.655	-1	False
GO:0060346	"bone trabecula formation"	0.001	null	null	2.497	-1.276	0.807	0.726	48705	True
GO:0051216	"cartilage development"	0.042	null	null	3.986	-1.231	0.774	0.89	48705	True
GO:0048009	"insulin-like growth factor receptor signaling pathway"	0.003	1.692	-3.736	2.767	-1.049	0.803	0.657	-1	False
GO:0045087	"innate immune response"	0.135	-1.611	-5.045	4.49	-5.517	0.794	0.659	-1	False
GO:0032496	"response to lipopolysaccharide"	0.036	null	null	3.913	-2.36	0.802	0.7	45087	True
GO:0030097	"hemopoiesis"	0.139	null	null	4.502	-2.469	0.695	0.712	45087	True
GO:0050829	"defense response to Gram-negative bacterium"	0.015	null	null	3.549	-1.057	0.817	0.763	45087	True
GO:0045061	"thymic T cell selection"	0.004	null	null	2.911	-1.784	0.734	0.772	45087	True
GO:0009615	"response to virus"	0.168	null	null	4.585	-2.544	0.845	0.784	45087	True
GO:0006955	"immune response"	0.683	null	null	5.193	-1.382	0.812	0.812	45087	True
GO:0032765	"positive regulation of mast cell cytokine production"	0	6.522	1.72	1.839	-1.081	0.768	0.66	-1	False
GO:0032764	"negative regulation of mast cell cytokine production"	0	null	null	1.763	-1.081	0.795	0.946	32765	True
GO:0036315	"cellular response to sterol"	0.004	-0.036	-6.008	2.934	-1.081	0.835	0.66	-1	False
GO:0010544	"negative regulation of platelet activation"	0.003	5.111	-0.718	2.76	-1.486	0.746	0.665	-1	False
GO:0010875	"positive regulation of cholesterol efflux"	0.004	6.184	2.415	2.973	-1.628	0.801	0.667	-1	False
GO:0030593	"neutrophil chemotaxis"	0.01	-1.694	-3.456	3.374	-2.068	0.757	0.668	-1	False
GO:0002548	"monocyte chemotaxis"	0.004	null	null	2.945	-1.056	0.769	0.885	30593	True
GO:0032330	"regulation of chondrocyte differentiation"	0.01	4.642	-0.545	3.359	-1.116	0.824	0.67	-1	False
GO:0038063	"collagen-activated tyrosine kinase receptor signaling pathway"	0.004	1.648	-3.555	2.949	-1.373	0.799	0.671	-1	False
GO:0034113	"heterotypic cell-cell adhesion"	0.004	-5.564	-4.905	2.968	-1.354	0.963	0.674	-1	False
GO:0001886	"endothelial cell morphogenesis"	0.002	-1.825	5.971	2.636	-1.712	0.828	0.674	-1	False
GO:0045446	"endothelial cell differentiation"	0.014	null	null	3.507	-1.191	0.823	0.885	1886	True
GO:0035987	"endodermal cell differentiation"	0.008	-1.008	5.777	3.242	-3.996	0.796	0.675	-1	False
GO:0045648	"positive regulation of erythrocyte differentiation"	0.005	5.478	0.812	3.093	-1.243	0.739	0.679	-1	False
GO:0009968	"negative regulation of signal transduction"	0.342	5.496	-1.48	4.893	-1.62	0.772	0.679	-1	False
GO:0045746	"negative regulation of Notch signaling pathway"	0.009	null	null	3.305	-1.392	0.814	0.749	9968	True
GO:0030512	"negative regulation of transforming growth factor beta receptor signaling pathway"	0.018	null	null	3.616	-1.584	0.807	0.786	9968	True
GO:0090090	"negative regulation of canonical Wnt signaling pathway"	0.033	null	null	3.873	-1.191	0.801	0.82	9968	True
GO:0070374	"positive regulation of ERK1 and ERK2 cascade"	0.03	5.965	0.605	3.842	-1.533	0.748	0.679	-1	False
GO:0033627	"cell adhesion mediated by integrin"	0.005	-5.538	-5.087	3.042	-1.628	0.964	0.682	-1	False
GO:0007595	"lactation"	0.004	-0.074	4.045	2.972	-1.355	0.697	0.687	-1	False
GO:0001889	"liver development"	0.026	null	null	3.781	-1.316	0.787	0.772	7595	True
GO:0006910	"phagocytosis recognition"	0.007	-5.768	2.836	3.192	-2.309	0.952	0.691	-1	False
GO:0007413	"axonal fasciculation"	0.005	null	null	3.037	-1.415	0.771	0.713	6910	True
GO:0006911	"phagocytosis engulfment"	0.01	null	null	3.368	-1.947	0.917	0.848	6910	True
GO:0010628	"positive regulation of gene expression"	0.281	5.966	0.963	4.808	-1.698	0.756	0.697	-1	False
GO:0032434	"regulation of proteasomal ubiquitin-dependent protein catabolic process"	0.039	7.001	-0.404	3.948	-1.116	0.874	0.697	-1	False

## Sheet: A537T-TRAMP
TermID	Name	Frequency	PlotX	PlotY	LogSize	Value	Uniqueness	Dispensability	Representative	Eliminated
GO:0002376	"immune system process"	0.876	7.001	-2.41	5.302	-1.062	1	0	-1	False
GO:0007623	"circadian rhythm"	0.045	0.227	8.058	4.015	-1.649	1	0	-1	False
GO:0007631	"feeding behavior"	0.017	5.689	-4.705	3.582	-1.352	1	0	-1	False
GO:0010976	"positive regulation of neuron projection development"	0.018	-4.893	2.315	3.604	-5.019	0.807	0	-1	False
GO:0030199	"collagen fibril organization"	0.01	7.026	-0.037	3.36	-9.914	0.93	0	-1	False
GO:0048251	"elastic fiber assembly"	0.003	null	null	2.856	-1.172	0.932	0.754	30199	True
GO:0030198	"extracellular matrix organization"	0.062	null	null	4.15	-1.573	0.93	0.887	30199	True
GO:0030324	"lung development"	0.03	3.798	4.325	3.831	-6.364	0.724	0	-1	False
GO:0060426	"lung vasculature development"	0.001	null	null	2.43	-1.067	0.756	0.832	30324	True
GO:0048286	"lung alveolus development"	0.008	null	null	3.244	-1.087	0.742	0.921	30324	True
GO:0032964	"collagen biosynthetic process"	0.002	-0.658	8.045	2.593	-2.846	0.996	0	-1	False
GO:0042060	"wound healing"	0.071	-2.702	-5.915	4.212	-3.465	0.85	0	-1	False
GO:0014012	"peripheral nervous system axon regeneration"	0.001	null	null	2.064	-1.314	0.667	0.706	42060	True
GO:0007596	"blood coagulation"	0.048	null	null	4.043	-1.294	0.578	0.923	42060	True
GO:0007599	"hemostasis"	0.049	null	null	4.049	-1.119	0.864	0.931	42060	True
GO:0044829	"positive regulation by host of viral genome replication"	0.001	3.606	-2.401	2.516	-1.172	0.968	0	-1	False
GO:0043277	"apoptotic cell clearance"	0.008	4.369	-5.786	3.285	-1.872	0.973	0.005	-1	False
GO:0006911	"phagocytosis engulfment"	0.01	null	null	3.368	-1.136	0.929	0.858	43277	True
GO:0007155	"cell adhesion"	0.54	3.476	-6.841	5.091	-5.79	0.996	0.007	-1	False
GO:0016049	"cell growth"	0.04	6.105	-2.822	3.962	-1.072	0.997	0.008	-1	False
GO:0061077	"chaperone-mediated protein folding"	0.051	4.892	-1.986	4.07	-1.4	0.997	0.008	-1	False
GO:0008219	"cell death"	0.256	6.322	-3.834	4.767	-1.286	0.996	0.009	-1	False
GO:0006631	"fatty acid metabolic process"	1.105	-1.817	7.883	5.402	-1.708	0.981	0.023	-1	False
GO:0016485	"protein processing"	0.276	4.624	-3.567	4.799	-1.269	0.997	0.067	-1	False
GO:0016525	"negative regulation of angiogenesis"	0.024	-6.541	-0.798	3.733	-4.104	0.821	0.144	-1	False
GO:0032720	"negative regulation of tumor necrosis factor production"	0.009	null	null	3.326	-1.17	0.833	0.715	16525	True
GO:0042593	"glucose homeostasis"	0.062	-3.532	5.091	4.151	-1.364	0.858	0.145	-1	False
GO:0071333	"cellular response to glucose stimulus"	0.01	null	null	3.361	-1.476	0.7	0.889	42593	True
GO:0034504	"protein localization to nucleus"	0.114	4.003	-5.216	4.417	-1.329	0.983	0.161	-1	False
GO:0042127	"regulation of cell population proliferation"	0.296	-3.617	1.408	4.831	-2.712	0.875	0.18	-1	False
GO:0010906	"regulation of glucose metabolic process"	0.032	-4.435	4.208	3.866	-1.599	0.885	0.188	-1	False
GO:0070208	"protein heterotrimerization"	0.001	6.658	-0.429	2.246	-3.085	0.954	0.228	-1	False
GO:0009612	"response to mechanical stimulus"	0.031	-0.771	-4.607	3.844	-2.455	0.842	0.232	-1	False
GO:0048015	"phosphatidylinositol-mediated signaling"	0.05	-2.818	-2.738	4.057	-1.307	0.786	0.24	-1	False
GO:0042493	"response to drug"	0.06	-1.439	-6.102	4.139	-3.24	0.836	0.243	-1	False
GO:0097435	"supramolecular fiber organization"	0.313	6.838	0.276	4.855	-3.83	0.942	0.32	-1	False
GO:0007528	"neuromuscular junction development"	0.01	7.102	0.515	3.367	-2.205	0.944	0.321	-1	False
GO:0050808	"synapse organization"	0.059	null	null	4.127	-1.286	0.939	0.826	7528	True
GO:1902474	"positive regulation of protein localization to synapse"	0	-6.033	3.63	2.057	-1.409	0.837	0.36	-1	False
GO:0001974	"blood vessel remodeling"	0.006	3.899	3.105	3.103	-3.072	0.816	0.398	-1	False
GO:0006954	"inflammatory response"	0.094	-2.536	-6.063	4.331	-3.186	0.85	0.416	-1	False
GO:0045087	"innate immune response"	0.135	null	null	4.49	-2.178	0.762	0.711	6954	True
GO:0042742	"defense response to bacterium"	0.115	null	null	4.419	-1.921	0.76	0.784	6954	True
GO:0050829	"defense response to Gram-negative bacterium"	0.015	null	null	3.549	-1.744	0.785	0.82	6954	True
GO:0032496	"response to lipopolysaccharide"	0.036	null	null	3.913	-1.336	0.751	0.867	6954	True
GO:0002576	"platelet degranulation"	0.002	4.294	-5.49	2.679	-1.116	0.976	0.42	-1	False
GO:0045740	"positive regulation of DNA replication"	0.009	-5.437	3.031	3.289	-2.055	0.819	0.426	-1	False
GO:0060325	"face morphogenesis"	0.006	3.877	5.471	3.143	-4.35	0.815	0.428	-1	False
GO:0034976	"response to endoplasmic reticulum stress"	0.108	-2.374	-5.837	4.392	-1.402	0.853	0.428	-1	False
GO:0006958	"complement activation classical pathway"	0.016	-3.667	-1.159	3.552	-3.68	0.659	0.431	-1	False
GO:0006956	"complement activation"	0.025	null	null	3.753	-2.027	0.653	0.907	6958	True
GO:0016064	"immunoglobulin mediated immune response"	0.022	null	null	3.697	-1.704	0.832	0.978	6958	True
GO:0001503	"ossification"	0.046	3.618	3.243	4.019	-1.155	0.794	0.451	-1	False
GO:0007568	"aging"	0.04	3.592	5.566	3.961	-1.538	0.812	0.464	-1	False
GO:0002138	"retinoic acid biosynthetic process"	0.003	-2.779	6.455	2.79	-1.237	0.87	0.465	-1	False
GO:0042904	"9-cis-retinoic acid biosynthetic process"	0	null	null	2.045	-1.172	0.88	0.854	2138	True
GO:0034097	"response to cytokine"	0.171	-1.105	-5.843	4.593	-2.901	0.796	0.477	-1	False
GO:0071332	"cellular response to fructose stimulus"	0	-0.175	-6.15	2.025	-1.314	0.831	0.489	-1	False
GO:0045600	"positive regulation of fat cell differentiation"	0.011	-6.129	1.705	3.42	-1.9	0.805	0.494	-1	False
GO:0046580	"negative regulation of Ras protein signal transduction"	0.018	-5.94	-0.755	3.605	-1.599	0.796	0.502	-1	False
GO:0035025	"positive regulation of Rho protein signal transduction"	0.007	null	null	3.22	-1.536	0.792	0.756	46580	True
GO:0010466	"negative regulation of peptidase activity"	0.196	-5.742	0.136	4.651	-1.537	0.792	0.505	-1	False
GO:0060346	"bone trabecula formation"	0.001	3.244	4.797	2.497	-2.475	0.766	0.505	-1	False
GO:0008284	"positive regulation of cell population proliferation"	0.147	-5.171	1.93	4.526	-2.531	0.764	0.506	-1	False
GO:0048146	"positive regulation of fibroblast proliferation"	0.007	null	null	3.234	-1.575	0.798	0.725	8284	True
GO:0048661	"positive regulation of smooth muscle cell proliferation"	0.009	null	null	3.306	-1.346	0.792	0.732	8284	True
GO:0008285	"negative regulation of cell population proliferation"	0.123	null	null	4.45	-2.299	0.785	0.878	8284	True
GO:0048662	"negative regulation of smooth muscle cell proliferation"	0.008	null	null	3.238	-1.265	0.809	0.925	8284	True
GO:0050731	"positive regulation of peptidyl-tyrosine phosphorylation"	0.032	-5.672	2.454	3.862	-2.48	0.801	0.527	-1	False
GO:0097009	"energy homeostasis"	0.006	0.959	3.914	3.144	-1.314	0.712	0.53	-1	False
GO:0042594	"response to starvation"	0.098	-2.065	-5.393	4.349	-2.205	0.821	0.532	-1	False
GO:0071305	"cellular response to vitamin D"	0.001	null	null	2.389	-1.024	0.796	0.723	42594	True
GO:0030308	"negative regulation of cell growth"	0.029	-5.947	-0.499	3.814	-1.447	0.82	0.543	-1	False
GO:0060612	"adipose tissue development"	0.006	3.201	4.508	3.162	-1.352	0.757	0.549	-1	False
GO:0071392	"cellular response to estradiol stimulus"	0.005	-0.44	-5.878	3.077	-1.376	0.809	0.563	-1	False
GO:0070100	"negative regulation of chemokine-mediated signaling pathway"	0.001	-6.328	-1.484	2.391	-1.314	0.826	0.563	-1	False
GO:0043065	"positive regulation of apoptotic process"	0.088	-5.447	2.284	4.305	-1.305	0.791	0.566	-1	False
GO:0043066	"negative regulation of apoptotic process"	0.162	null	null	4.568	-1.256	0.804	0.851	43065	True
GO:0060740	"prostate gland epithelium morphogenesis"	0.004	3.458	4.671	2.965	-2.22	0.739	0.567	-1	False
GO:0001657	"ureteric bud development"	0.015	null	null	3.522	-1.087	0.73	0.766	60740	True
GO:0060527	"prostate epithelial cord arborization involved in prostate glandular acinus morphogenesis"	0.001	null	null	2.38	-1.172	0.755	0.932	60740	True
GO:0030335	"positive regulation of cell migration"	0.089	-5.38	2.559	4.311	-2.382	0.779	0.567	-1	False
GO:0014912	"negative regulation of smooth muscle cell migration"	0.003	null	null	2.833	-1.972	0.825	0.733	30335	True
GO:0030336	"negative regulation of cell migration"	0.045	null	null	4.011	-1.055	0.8	0.868	30335	True
GO:0031110	"regulation of microtubule polymerization or depolymerization"	0.038	-3.142	2.133	3.939	-1.024	0.878	0.569	-1	False
GO:0045787	"positive regulation of cell cycle"	0.097	-5.221	2.331	4.347	-1.226	0.799	0.571	-1	False
GO:0010960	"magnesium ion homeostasis"	0.003	-3.25	6.152	2.895	-1.116	0.881	0.572	-1	False
GO:0050974	"detection of mechanical stimulus involved in sensory perception"	0.006	1.639	-0.125	3.17	-1.314	0.69	0.574	-1	False
GO:0010560	"positive regulation of glycoprotein biosynthetic process"	0.003	-5.792	2.983	2.898	-1.172	0.822	0.576	-1	False
GO:0045471	"response to ethanol"	0.01	-0.925	-6.277	3.351	-2.209	0.818	0.585	-1	False
GO:0031175	"neuron projection development"	0.179	4.492	3.195	4.613	-5.907	0.681	0.602	-1	False
GO:0007399	"nervous system development"	0.548	null	null	5.098	-2.864	0.709	0.755	31175	True
GO:0007411	"axon guidance"	0.084	null	null	4.282	-3.146	0.533	0.903	31175	True
GO:0001649	"osteoblast differentiation"	0.017	4.147	3.975	3.582	-3.04	0.775	0.604	-1	False
GO:0001957	"intramembranous ossification"	0.002	null	null	2.538	-1.237	0.822	0.776	1649	True
GO:0050766	"positive regulation of phagocytosis"	0.01	-5.946	2.757	3.351	-1.087	0.809	0.604	-1	False
GO:0071456	"cellular response to hypoxia"	0.017	-1.371	-5.519	3.594	-1.084	0.806	0.607	-1	False
GO:0010628	"positive regulation of gene expression"	0.281	-5.109	2.57	4.808	-2.186	0.784	0.612	-1	False
GO:0043588	"skin development"	0.038	3.486	4.184	3.935	-4.64	0.736	0.612	-1	False
GO:2001199	"negative regulation of dendritic cell differentiation"	0	-6.485	-2.041	2.053	-1.409	0.827	0.613	-1	False
GO:0050729	"positive regulation of inflammatory response"	0.018	-5.84	1.789	3.625	-2.455	0.797	0.613	-1	False
GO:0071230	"cellular response to amino acid stimulus"	0.02	-0.863	-5.971	3.658	-2.612	0.8	0.613	-1	False
GO:0043434	"response to peptide hormone"	0.051	null	null	4.063	-1.446	0.798	0.756	71230	True
GO:0050805	"negative regulation of synaptic transmission"	0.007	-6.465	-1.066	3.204	-1.024	0.827	0.617	-1	False
GO:0002244	"hematopoietic progenitor cell differentiation"	0.024	3.139	3.666	3.738	-1.787	0.683	0.619	-1	False
GO:0030097	"hemopoiesis"	0.139	null	null	4.502	-1.269	0.656	0.871	2244	True
GO:0010863	"positive regulation of phospholipase C activity"	0.004	-2.48	5.228	2.983	-1.116	0.904	0.621	-1	False
GO:0071356	"cellular response to tumor necrosis factor"	0.028	-0.757	-5.714	3.808	-2.322	0.802	0.628	-1	False
GO:0071353	"cellular response to interleukin-4"	0.004	null	null	2.998	-1.536	0.82	0.706	71356	True
GO:0070098	"chemokine-mediated signaling pathway"	0.026	null	null	3.767	-1.765	0.718	0.782	71356	True
GO:0060244	"negative regulation of cell proliferation involved in contact inhibition"	0.001	-4.256	-3.016	2.246	-1.409	0.737	0.634	-1	False
GO:1903225	"negative regulation of endodermal cell differentiation"	0.001	-6.801	-1.655	2.465	-1.706	0.842	0.642	-1	False
GO:0002829	"negative regulation of type 2 immune response"	0.003	-6.131	-1.578	2.775	-1.237	0.817	0.652	-1	False
GO:0030041	"actin filament polymerization"	0.023	6.83	-0.133	3.729	-1.632	0.936	0.654	-1	False
GO:0031069	"hair follicle morphogenesis"	0.004	3.713	4.663	3	-1.329	0.755	0.658	-1	False
GO:0006935	"chemotaxis"	0.544	-1.062	-5.333	5.094	-1.525	0.774	0.658	-1	False
GO:0001501	"skeletal system development"	0.112	3.809	4.08	4.408	-3.165	0.735	0.663	-1	False
GO:0001568	"blood vessel development"	0.116	3.639	4.033	4.422	-5.19	0.721	0.665	-1	False
GO:0003281	"ventricular septum development"	0.011	null	null	3.419	-1.265	0.743	0.773	1568	True
GO:0007507	"heart development"	0.124	null	null	4.452	-2.923	0.707	0.91	1568	True
GO:0001525	"angiogenesis"	0.072	null	null	4.219	-1.492	0.71	0.953	1568	True
GO:0002548	"monocyte chemotaxis"	0.004	-0.12	-4.965	2.945	-1.226	0.781	0.673	-1	False
GO:0051591	"response to cAMP"	0.008	-0.676	-6.19	3.283	-1.853	0.811	0.68	-1	False
GO:0048592	"eye morphogenesis"	0.051	3.564	4.439	4.063	-1.314	0.722	0.682	-1	False
GO:0048705	"skeletal system morphogenesis"	0.056	null	null	4.106	-1	0.72	0.801	48592	True
GO:0043410	"positive regulation of MAPK cascade"	0.099	-5.571	1.467	4.355	-1.702	0.764	0.686	-1	False
GO:0048566	"embryonic digestive tract development"	0.007	3.982	4.379	3.198	-1.872	0.745	0.689	-1	False
GO:0031017	"exocrine pancreas development"	0.005	null	null	3.032	-1.024	0.753	0.812	48566	True
GO:0032355	"response to estradiol"	0.009	-0.551	-6.057	3.321	-1.103	0.811	0.692	-1	False
GO:0008585	"female gonad development"	0.016	3.333	4.332	3.565	-1.536	0.743	0.695	-1	False
