# Supplementary material for: Multi‐omic profiling reveals an RNA processing rheostat that predisposes to prostate cancer
Source: EMBO Mol Med. 2023 Apr 24;15(6):e17463. doi: 10.15252/emmm.202317463 (PMC10245041; doi:10.15252/emmm.202317463)
Supplement: Supplementary file 4 — Dataset EV3 [file EMMM-15-e17463-s008.xlsx]

## Sheet: Dataset legend
Dataset EV3. Proteome changes in KO and A537T relative to WT, and KO-TRAMP and A537T-TRAMP relative to WT-TRAMP mice at 10 and 30 weeks of age

## Sheet: Elac2 lines 10 weeks
KO	ID	GeneSymbol	Description	Log2FC	AdjPValue	A537T	ID	GeneSymbol	Description	Log2FC	AdjPValue
	A0A087WPY5;E9Q007;Q61694;Q61767	Gm4450;Gm4450;Hsd3b5;Hsd3b4	Predicted gene 4450 (Fragment);Predicted gene 4450;NADPH-dependent 3-keto-steroid reductase Hsd3b5;NADPH-dependent 3-keto-steroid reductase Hsd3b4	-0.0681542	5.09033e-15		Q07797	Lgals3bp	Galectin-3-binding protein	0.387107	4.35111e-16
	Q07797	Lgals3bp	Galectin-3-binding protein	0.158845	1.30995e-12		A0A087WNS9;A0A087WNT2;A0A087WPY4;A0A087WQ65;A0A087WRZ2;Q64253;Q99JA5	Ly6e	Lymphocyte antigen 6E (Fragment);Lymphocyte antigen 6E (Fragment);Lymphocyte antigen 6E (Fragment);Lymphocyte antigen 6E (Fragment);Lymphocyte antigen 6E (Fragment);Lymphocyte antigen 6E;Ly6e protein	0.0641302	3.01879e-11
	P30681	Hmgb2	High mobility group protein B2	-0.815041	5.39787e-11		D3Z6I8;E9Q7Q3	Tpm3	Tropomyosin alpha-3 chain	-0.736071	3.02926e-10
	D3Z6I8;E9Q7Q3	Tpm3	Tropomyosin alpha-3 chain	-0.656245	8.9e-11		Q5SX39	Myh4	Myosin-4	1.46426	1.13714e-09
	P97457	Mylpf	Myosin regulatory light chain 2, skeletal muscle isoform	1.4711	4.56233e-10		Q9Z0P5	Twf2	Twinfilin-2	0.6051	8.29708e-09
	Q91V08	Clec2d	C-type lectin domain family 2 member D	-0.137675	2.9962e-09		P54227	Stmn1	Stathmin	-0.460363	1.07956e-08
	Q9Z1P6	Ndufa7	NADH dehydrogenase [ubiquinone] 1 alpha subcomplex subunit 7	-0.881321	4.25981e-09		G3UW82	Myh2	Myosin, heavy polypeptide 2, skeletal muscle, adult	-0.577409	1.33416e-08
	P34022	Ranbp1	Ran-specific GTPase-activating protein	-0.818731	4.32961e-09		Q8BWR2	Pithd1	PITH domain-containing protein 1	0.257237	4.01093e-08
	Q06890	Clu	Clusterin	-1.87094	6.21953e-09		A0A087WS76;A0A140LHL6;E9Q3S4	Map3k19	Mitogen-activated protein kinase kinase kinase 19 (Fragment);Mitogen-activated protein kinase kinase kinase 19;Mitogen-activated protein kinase kinase kinase 19	-1.09878	5.07358e-08
	P00688	Amy2	Pancreatic alpha-amylase	0.138516	7.05674e-09		G3UZP7;P01899	H2-D1	H-2 class I histocompatibility antigen, D-K alpha chain;H-2 class I histocompatibility antigen, D-B alpha chain	0.289372	6.98763e-08
	P48771	Cox7a2	Cytochrome c oxidase subunit 7A2, mitochondrial	-1.12103	7.09395e-09		E9Q455;G5E8R0	Tpm1	Tropomyosin alpha-1 chain	-0.698286	2.40927e-07
	E9PZF5;E9Q5H2;P97822	Anp32e	Acidic leucine-rich nuclear phosphoprotein 32 family member E (Fragment);Acidic leucine-rich nuclear phosphoprotein 32 family member E (Fragment);Acidic leucine-rich nuclear phosphoprotein 32 family member E	-0.559913	1.09626e-08		A0A075B6A3;A0A0A6YXW6	Igha	Immunoglobulin heavy constant alpha (Fragment)	0.896478	4.32713e-07
	P0DN34	Ndufb1	NADH dehydrogenase [ubiquinone] 1 beta subcomplex subunit 1	-0.869259	2.05939e-08		A0A075B5P3;A0A0A6YVP0	Ighg2b	Immunoglobulin heavy constant gamma 2B (Fragment)	-2.71946	4.52002e-07
	Q6IRU2	Tpm4	Tropomyosin alpha-4 chain	-0.684657	2.48411e-08		P01837	Igkc	Immunoglobulin kappa constant	-1.27102	6.19847e-07
	P07744	Krt4	Keratin, type II cytoskeletal 4	-1.14013	2.56403e-08		Q91VW3	Sh3bgrl3	SH3 domain-binding glutamic acid-rich-like protein 3	-0.824362	7.20708e-07
	Q9CPW4	Arpc5	Actin-related protein 2/3 complex subunit 5	-0.624556	2.65887e-08		Q91W69	Epn3	Epsin-3	0.842781	8.13025e-07
	P63280	Ube2i	SUMO-conjugating enzyme UBC9	-0.603804	2.66238e-08		A0A087WPY5;E9Q007;Q61694;Q61767	Gm4450;Gm4450;Hsd3b5;Hsd3b4	Predicted gene 4450 (Fragment);Predicted gene 4450;NADPH-dependent 3-keto-steroid reductase Hsd3b5;NADPH-dependent 3-keto-steroid reductase Hsd3b4	-0.143016	8.68359e-07
	Q9CX00	Ist1	IST1 homolog	0.361247	2.97132e-08		A0A087WSP5;P42225;Q8C3V4	Stat1	Signal transducer and activator of transcription;Signal transducer and activator of transcription 1;Signal transducer and activator of transcription	0.324078	9.50646e-07
	Q9D8B3	Chmp4b	Charged multivesicular body protein 4b	-1.03953	3.26213e-08		P05977	Myl1	Myosin light chain 1/3, skeletal muscle isoform	-1.96361	9.55817e-07
	Q923D4	Sf3b5	Splicing factor 3B subunit 5	-1.17226	4.00648e-08		P97457	Mylpf	Myosin regulatory light chain 2, skeletal muscle isoform	0.0147689	9.75505e-07
	A3KGL9;F6W687;P09602	Hmgn2	Non-histone chromosomal protein HMG-17;Non-histone chromosomal protein HMG-17 (Fragment);Non-histone chromosomal protein HMG-17	-0.233431	4.42224e-08		G3X956;Q920B9	Supt16;Supt16h	SPT16, facilitates chromatin-remodeling subunit;FACT complex subunit SPT16	0.204014	9.82944e-07
	Q91VW3	Sh3bgrl3	SH3 domain-binding glutamic acid-rich-like protein 3	-1.45975	6.91848e-08		P54320	Eln	Elastin	-0.848033	1.05381e-06
	A2AIM4	Tpm2	Tropomyosin beta chain	-0.723142	7.72746e-08		P97449	Anpep	Aminopeptidase N	0.985826	1.07866e-06
	Q80WB5;Q9CWD7	Wdyhv1	Protein N-terminal glutamine amidohydrolase	0.108095	1.05552e-07		Q2VLH6	Cd163	Scavenger receptor cysteine-rich type 1 protein M130	0.205398	1.3662e-06
	O70591	Pfdn2	Prefoldin subunit 2	-1.23454	1.46223e-07		Q9D287	Bcas2	Pre-mRNA-splicing factor SPF27	-0.156075	1.55738e-06
	P32883	Kras	GTPase KRas	0.562095	1.46785e-07		A0A0R4J256	Psmb9	Proteasome subunit beta	0.621211	1.58387e-06
	A0A0N4SW28;Q9DAS9	Gng12	Guanine nucleotide-binding protein subunit gamma;Guanine nucleotide-binding protein G(I)/G(S)/G(O) subunit gamma-12	-1.36203	1.4789e-07		E9Q5J9	Tpm3	Tropomyosin alpha-3 chain	-1.18411	1.64053e-06
	D3YYE1;D3Z7M9;O35381	Anp32a	Acidic leucine-rich nuclear phosphoprotein 32 family member A (Fragment);Acidic leucine-rich nuclear phosphoprotein 32 family member A;Acidic leucine-rich nuclear phosphoprotein 32 family member A	-0.699668	1.56466e-07		A0A1B0GSD0;Q9CRB3	Urah	Transthyretin (Fragment);5-hydroxyisourate hydrolase	0.914042	1.65368e-06
	Q9CQ75	Ndufa2	NADH dehydrogenase [ubiquinone] 1 alpha subcomplex subunit 2	-1.20535	1.76535e-07		P07310	Ckm	Creatine kinase M-type	-0.118574	1.67256e-06
	A0A0A6YY53;F6TQW2	Ighg2c	Immunoglobulin heavy constant gamma 2C (Fragment)	-0.776528	1.82783e-07		A2AKA9;Q8K2F0	Brd3	Bromodomain-containing protein 3 (Fragment);Bromodomain-containing protein 3	-0.0797982	1.79632e-06
	Q9DCS9	Ndufb10	NADH dehydrogenase [ubiquinone] 1 beta subcomplex subunit 10	-0.785534	1.90017e-07		A0A3Q4EGQ6;A0A3Q4EI07;Q62280;Q8BJJ6;Q8BKL1;Q8VHA8	Ss18	Protein SSXT	-1.19368	1.88725e-06
	Q9DCX2	Atp5pd	ATP synthase subunit d, mitochondrial	-0.759445	1.93093e-07		Q9D1G0	Dnase1l2	Deoxyribonuclease-1-like 2	1.00698	2.04021e-06
	Q925B0	Pawr	PRKC apoptosis WT1 regulator protein	-1.03341	1.94405e-07		Q91V64	Isoc1	Isochorismatase domain-containing protein 1	0.242123	2.40147e-06
	P62075	Timm13	Mitochondrial import inner membrane translocase subunit Tim13	-1.21772	2.16723e-07		P50285	Fmo1	Dimethylaniline monooxygenase [N-oxide-forming] 1	0.902547	2.71119e-06
	Q8C845	Efhd2	EF-hand domain-containing protein D2	-0.56984	2.50526e-07		Q8BI08	Mal2	Protein MAL2	0.848256	3.07628e-06
	Q5SX39	Myh4	Myosin-4	1.3624	2.6966e-07		A2AJI0;A2AJI1;A8Y5P4	Map7d1	MAP7 domain-containing protein 1	0.31391	3.19248e-06
	Q9CQB4;Q9D855	Uqcrb	Cytochrome b-c1 complex subunit 7	-0.851653	2.97383e-07		E9QM38	Slc12a2	Solute carrier family 12 member 2	2.57876	3.62437e-06
	P62774	Mtpn	Myotrophin	-0.744926	4.07029e-07		Q78PG9	Ccdc25	Coiled-coil domain-containing protein 25	0.322786	4.39839e-06
	A0A494B9Z0;A0A494BBA8;P62862;Q642K5	Fau	40S ribosomal protein S30	-0.983022	4.08932e-07		A0A140LIU4;P56392	Cox7a1	Cytochrome c oxidase subunit 7A1, mitochondrial;Cytochrome c oxidase subunit 7A1, mitochondrial	1.99802	4.57327e-06
	Q9WUB3	Pygm	Glycogen phosphorylase, muscle form	0.293833	4.12068e-07		P68134	Acta1	Actin, alpha skeletal muscle	-0.389382	4.58949e-06
	P63101	Ywhaz	14-3-3 protein zeta/delta	-0.374329	4.32845e-07		P33267	Cyp2f2	Cytochrome P450 2F2	0.448635	4.78157e-06
	Q60960	Kpna1	Importin subunit alpha-5	0.647905	4.35005e-07		Q91V08	Clec2d	C-type lectin domain family 2 member D	0.0345466	4.91776e-06
	A0A087WNP6;Q4VAA2	Cdv3	Protein CDV3	-0.884835	4.37289e-07		Q8C845	Efhd2	EF-hand domain-containing protein D2	-0.308099	5.03991e-06
	P17918	Pcna	Proliferating cell nuclear antigen	-0.253902	4.47239e-07		E9Q5F4	Actb	Actin, cytoplasmic 1 (Fragment)	-0.443535	5.4268e-06
	Q6PGH2	Jpt2	Jupiter microtubule associated homolog 2	-0.970861	4.63512e-07		P11983	Tcp1	T-complex protein 1 subunit alpha	0.242416	5.90459e-06
	A0A0A0MQ90;P97352	S100a13	Protein S100-A13	-1.51386	4.81394e-07		P07744	Krt4	Keratin, type II cytoskeletal 4	-0.674616	6.07098e-06
	P16125	Ldhb	L-lactate dehydrogenase B chain	-0.459566	5.26335e-07		Q8C050	Rps6ka5	Ribosomal protein S6 kinase alpha-5	0.28826	6.34668e-06
	Q9CQV8	Ywhab	14-3-3 protein beta/alpha	-0.487355	5.68262e-07		Q06890	Clu	Clusterin	-0.716693	7.74521e-06
	P23198;Q9DCC5	Cbx3	Chromobox protein homolog 3;Cbx3 protein	-0.449269	6.19506e-07		O70570	Pigr	Polymeric immunoglobulin receptor	0.698221	8.01278e-06
	Q9D0T1	Snu13	NHP2-like protein 1	-0.608754	6.3392e-07		Q3UW64	Gne	Bifunctional UDP-N-acetylglucosamine 2-epimerase/N-acetylmannosamine kinase	1.13923	1.00554e-05
	Q3THE2	Myl12b	Myosin regulatory light chain 12B	-0.677849	6.9252e-07		Q62087	Pon3	Serum paraoxonase/lactonase 3	0.666072	1.04171e-05
	P84089	Erh	Enhancer of rudimentary homolog	-0.952482	7.19779e-07		E9PYN1;Q8R5M8	Cadm1	Cell adhesion molecule 1	-0.5154	1.04656e-05
	Q9Z0Y1	Dctn3	Dynactin subunit 3	-0.778609	8.34838e-07		O35326;Q9D8S5	Srsf5	Serine/arginine-rich splicing factor 5;Serine/arginine-rich-splicing factor 5	-0.457345	1.17555e-05
	H3BJ38	Pde4dip	Myomegalin	1.58289	8.90104e-07		A0A075B5V1	Ighv1-31	Immunoglobulin heavy variable 1-31	-0.645614	1.23612e-05
	A0A087WS76;A0A140LHL6;E9Q3S4	Map3k19	Mitogen-activated protein kinase kinase kinase 19 (Fragment);Mitogen-activated protein kinase kinase kinase 19;Mitogen-activated protein kinase kinase kinase 19	-1.04461	9.15653e-07		Q3UGS4	Mcrip1	Mapk-regulated corepressor-interacting protein 1	-1.89213	1.3453e-05
	Q9DB15	Mrpl12	39S ribosomal protein L12, mitochondrial	-1.70488	9.21206e-07		A0A494B923;A0A494BB18;O88428	Papss2	Bifunctional 3'-phosphoadenosine 5'-phosphosulfate synthase 2	2.33361	1.36986e-05
	P62077	Timm8b	Mitochondrial import inner membrane translocase subunit Tim8 B	-1.49195	9.49051e-07		Q60648	Gm2a	Ganglioside GM2 activator	0.123501	1.44291e-05
	Q8K3G9	Appl2	DCC-interacting protein 13-beta	0.299664	9.82629e-07		A0A075B5P4;A0A0A6YWR2	Ighg1	Ig gamma-1 chain C region secreted form (Fragment)	-2.05894	1.52358e-05
	Q9EQS3	Mycbp	c-Myc-binding protein	-1.00432	1.01243e-06		Q61584	Fxr1	Fragile X mental retardation syndrome-related protein 1	0.192095	1.572e-05
	P99027	Rplp2	60S acidic ribosomal protein P2	-1.38407	1.04317e-06		P14069	S100a6	Protein S100-A6	-1.27094	1.65659e-05
	Q5SX40	Myh1	Myosin-1	0.37889	1.12541e-06		A0A286YDN1;Q8VC03	Eml3	Echinoderm microtubule-associated protein-like 3	0.804217	1.91377e-05
	Q9D6J6	Ndufv2	NADH dehydrogenase [ubiquinone] flavoprotein 2, mitochondrial	-0.367426	1.17557e-06		O89086	Rbm3	RNA-binding protein 3	-0.331263	2.03793e-05
	Q9JJU8	Sh3bgrl	SH3 domain-binding glutamic acid-rich-like protein	-0.687684	1.21496e-06		Q6ZWZ4	Rpl36	60S ribosomal protein L36	1.55649	2.32867e-05
	Q61166	Mapre1	Microtubule-associated protein RP/EB family member 1	-0.403478	1.25725e-06		D3YYK8;E9Q6X0;Q8R001	Mapre2	Microtubule-associated protein RP/EB family member 2 (Fragment);Microtubule-associated protein RP/EB family member 2;Microtubule-associated protein RP/EB family member 2	0.89144	2.67281e-05
	P14069	S100a6	Protein S100-A6	-1.66397	1.49205e-06		Q8CDK8	Prom1	Prominin-1	-0.441292	2.74165e-05
	Q8VED9	Lgalsl	Galectin-related protein	2.05545	1.50862e-06		Q8K3G9	Appl2	DCC-interacting protein 13-beta	0.289206	2.79837e-05
	Q91V76		Ester hydrolase C11orf54 homolog	-0.578858	1.54371e-06		A0A0N4SVS6	Cnbp	Cellular nucleic acid-binding protein	0.332777	3.00715e-05
	P37804	Tagln	Transgelin	-0.717443	1.62111e-06		Q6P1E1;Q8CIE2	Zmiz1;Zmiz2	Zinc finger MIZ domain-containing protein 1;Zinc finger MIZ domain-containing protein 2	-0.471971	3.02467e-05
	Q3U5Q7	Cmpk2	UMP-CMP kinase 2, mitochondrial	0.491868	1.7181e-06		Q01147;Q62347	Creb1	Cyclic AMP-responsive element-binding protein 1	-0.239109	3.36123e-05
	Q8BX80	Engase	Cytosolic endo-beta-N-acetylglucosaminidase	-0.230166	1.80331e-06		Q9EQS3	Mycbp	c-Myc-binding protein	-0.733232	3.3803e-05
	P70271	Pdlim4	PDZ and LIM domain protein 4	-0.650144	1.83295e-06		Q00519	Xdh	Xanthine dehydrogenase/oxidase	0.299292	3.42965e-05
	Q9CPQ1	Cox6c	Cytochrome c oxidase subunit 6C	-0.70657	2.1163e-06		O09159	Man2b1	Lysosomal alpha-mannosidase	-0.719222	3.49951e-05
	D3YXH0;P63054	Gm49948;Pcp4	Predicted gene, 49948;Calmodulin regulator protein PCP4	-1.68902	2.13318e-06		P97805	Fam3d	Protein FAM3D	1.20397	3.65845e-05
	Q9JM76	Arpc3	Actin-related protein 2/3 complex subunit 3	-0.676018	2.24851e-06		Q8JZN5	Acad9	Complex I assembly factor ACAD9, mitochondrial	0.179311	3.93927e-05
	P05977	Myl1	Myosin light chain 1/3, skeletal muscle isoform	-1.77768	2.34497e-06		A0A3Q4L347;P60334	Cdo1	Cysteine dioxygenase;Cysteine dioxygenase type 1	-1.2695	4.01965e-05
	D3Z794;H7BWX9;P61957	Sumo2	Small ubiquitin-related modifier 2	-0.574756	2.55276e-06		Q60989	Xiap	E3 ubiquitin-protein ligase XIAP	-0.162719	4.27973e-05
	O09044;Q9D3L3	Snap23	Synaptosomal-associated protein 23;Synaptosomal-associated protein	-0.77471	2.64876e-06		P40124	Cap1	Adenylyl cyclase-associated protein 1	0.148837	4.33129e-05
	Q6NVG1	Lpcat4	Lysophospholipid acyltransferase LPCAT4	0.365007	2.66665e-06		A2AUK8	Epb41l1	Band 4.1-like protein 1	0.237207	4.76495e-05
	P11983	Tcp1	T-complex protein 1 subunit alpha	0.251135	2.82773e-06		Q9CPX4	Ftl1	Ferritin	-0.516639	4.77749e-05
	Q78PG9	Ccdc25	Coiled-coil domain-containing protein 25	0.490395	2.94329e-06		Q8R1S0	Coq6	Ubiquinone biosynthesis monooxygenase COQ6, mitochondrial	0.638069	4.80549e-05
	Q62426	Cstb	Cystatin-B	-0.274286	2.97072e-06		Q9QXC1	Fetub	Fetuin-B	-0.676353	4.85962e-05
	Q9DCL8	Ppp1r2	Protein phosphatase inhibitor 2	-0.960913	3.05463e-06		A0A0N4SV38;A0A0N4SV80;A0A0N4SVI8;A0A0N4SVM8;E9QKZ7;E9QML5;Q3TZK9;Q61464	Zfp638;Zfp638;Zfp638;Zfp638;Zfp638;Zfp638;Zfp638;Znf638	Zinc finger protein 638;Zinc finger protein 638;Zinc finger protein 638;Zinc finger protein 638 (Fragment);Zinc finger protein 638;Zinc finger protein 638;Zinc finger protein 638 (Fragment);Zinc finger protein 638	0.444509	5.05432e-05
	Q9JHJ0	Tmod3	Tropomodulin-3	-0.777819	3.1185e-06		P19973	Lsp1	Lymphocyte-specific protein 1	0.0241838	5.4545e-05
	Q91VJ2	Cavin3	Caveolae-associated protein 3	-1.15476	3.13194e-06		A2A547;P84099	Rpl19	Ribosomal protein L19;60S ribosomal protein L19	0.644081	5.55142e-05
	A0A2R8VHH1;Q99P88	Nup155	Nuclear pore complex protein Nup155	0.243774	3.27349e-06		A2A513;P02535	Krt10	Keratin, type I cytoskeletal 10;Keratin, type I cytoskeletal 10	0.337064	5.56171e-05
	A0A0G2JGD2;P07091	S100a4	Protein S100-A4 (Fragment);Protein S100-A4	-0.919613	3.54572e-06		A0A075B5P6;A0A075B6A0	Ighm	Immunoglobulin heavy constant mu (Fragment)	0.2126	5.57032e-05
	Q9WVA4	Tagln2	Transgelin-2	-0.796619	3.56642e-06		A0A0N4SW28;Q9DAS9	Gng12	Guanine nucleotide-binding protein subunit gamma;Guanine nucleotide-binding protein G(I)/G(S)/G(O) subunit gamma-12	-0.636053	5.72182e-05
	P50543	S100a11	Protein S100-A11	-0.796716	3.56927e-06		D3YYW8;Q91V81	Rbm42	RNA-binding protein 42	0.318832	5.77046e-05
	P09528	Fth1	Ferritin heavy chain	-0.676439	3.74733e-06		Q9DBG7	Srpra	Signal recognition particle receptor subunit alpha	-0.123284	5.82152e-05
	Q9D287	Bcas2	Pre-mRNA-splicing factor SPF27	-0.793282	4.08293e-06		Q80XI4	Pip4k2b	Phosphatidylinositol 5-phosphate 4-kinase type-2 beta	0.456903	5.87047e-05
	A0A3Q4L347;P60334	Cdo1	Cysteine dioxygenase;Cysteine dioxygenase type 1	-1.08139	4.13574e-06		Q61878	Prg2	Bone marrow proteoglycan	2.56316	5.89538e-05
	D3Z7V3;F8WIH0;H7BX64;Q3URD3	Slmap	Sarcolemmal membrane-associated protein;Sarcolemmal membrane-associated protein (Fragment);Sarcolemmal membrane-associated protein;Sarcolemmal membrane-associated protein	-0.671465	4.42442e-06		E9Q448	Tpm1	Tropomyosin alpha-1 chain	-0.602886	5.9847e-05
	Q9CQR2	Rps21	40S ribosomal protein S21	-0.497887	4.4291e-06		A0A2I3BPX3;Q6P9J9	Ano6	Anoctamin;Anoctamin-6	0.446999	5.98948e-05
	Q8K0D5	Gfm1	Elongation factor G, mitochondrial	0.364436	4.64766e-06		A0A1B0GT92;Q9Z1E4	Gys1	Glycogen [starch] synthase;Glycogen [starch] synthase, muscle	1.003	6.20295e-05
	G3UW82	Myh2	Myosin, heavy polypeptide 2, skeletal muscle, adult	-0.138665	4.77216e-06		Q9D2E2	Toe1	Target of EGR1 protein 1	-0.256485	6.24344e-05
	Q91XV3	Basp1	Brain acid soluble protein 1	-0.793805	5.20152e-06		Q9Z0L8	Ggh	Gamma-glutamyl hydrolase	-0.823392	6.24545e-05
	Q8VCR4;Q9DCG9	Trmt112	0610038D11Rik protein;Multifunctional methyltransferase subunit TRM112-like protein	-1.48611	5.20884e-06		P56387	Dynlt3	Dynein light chain Tctex-type 3	0.578496	6.48489e-05
	P61982	Ywhag	14-3-3 protein gamma	-0.42894	5.41001e-06		Q8R086	Suox	Sulfite oxidase, mitochondrial	-0.144972	6.6512e-05
	Q9WVA2	Timm8a1	Mitochondrial import inner membrane translocase subunit Tim8 A	-1.80068	5.44549e-06		F6XQW1;F8WHU7;Q9D3E6	Stag1	Cohesin subunit SA-1 (Fragment);Cohesin subunit SA-1;Cohesin subunit SA-1	-0.0705531	6.821e-05
	E9PZ00;Q8BFQ1	Psap	Prosaposin	-0.931333	5.52368e-06		O54962	Banf1	Barrier-to-autointegration factor	-0.849349	7.03112e-05
	O54962	Banf1	Barrier-to-autointegration factor	-1.2181	5.70188e-06		A0A0F6AIX5	Ldah	Lipid droplet-associated hydrolase	0.275588	7.05272e-05
	O88990	Actn3	Alpha-actinin-3	1.33382	5.90774e-06		A0A1W2P7F1;Q8CFG8	C1s2;C1sb	Complement component 1, s subcomponent 2;Complement C1s-B subcomponent	-1.01373	7.41238e-05
	E9Q448	Tpm1	Tropomyosin alpha-1 chain	-0.847905	7.22332e-06		E9PWP9	4931408C20Rik	RIKEN cDNA 4931408C20 gene	-0.222055	7.62052e-05
	Q99LP6	Grpel1	GrpE protein homolog 1, mitochondrial	-0.779953	7.79617e-06		Q9WUB3	Pygm	Glycogen phosphorylase, muscle form	0.203963	7.71484e-05
	Q9JJ28	Flii	Protein flightless-1 homolog	0.219794	7.97295e-06		Q9CZP5	Bcs1l	Mitochondrial chaperone BCS1	1.05104	7.71697e-05
	P57096	Psca	Prostate stem cell antigen	-0.737605	8.29244e-06		P80316	Cct5	T-complex protein 1 subunit epsilon	0.131868	7.88925e-05
	Q9JK92	Hspb8	Heat shock protein beta-8	-0.574258	8.535e-06		Q60960	Kpna1	Importin subunit alpha-5	0.432482	7.92886e-05
	G3UYF9;Q03958	Pfdn6	Prefoldin subunit 6	-1.77155	8.65915e-06		P70124	Serpinb5	Serpin B5	0.230814	8.10345e-05
	Q02819	Nucb1	Nucleobindin-1	-1.09653	9.00588e-06		Q9JJH1	Rnase4	Ribonuclease 4	-0.823342	9.01199e-05
	O08583	Alyref	THO complex subunit 4	-0.301912	9.13799e-06		Q8C788;Q91ZR2	Snx18	Sorting nexin;Sorting nexin-18	-0.0750796	9.07457e-05
	P80316	Cct5	T-complex protein 1 subunit epsilon	0.146634	9.14512e-06		Q9WU78	Pdcd6ip	Programmed cell death 6-interacting protein	0.137091	0.000104704
	Q3V3R4	Itga1	Integrin alpha-1	-0.352658	9.2175e-06		Q91YE8	Synpo2	Synaptopodin-2	-0.247666	0.000105122
	Q9D0J8	Ptms	Parathymosin	-1.29874	9.29224e-06		P02301;P84244	H3f3c;H3-3a	Histone H3.3C;Histone H3.3	-2.68591	0.000106872
	A2AUD5;Q3TAI4;Q9CYZ2	Tpd52l2	Tumor protein D54	-0.698061	9.43545e-06		P25206	Mcm3	DNA replication licensing factor MCM3	-1.98612	0.000106983
	B2RPU8;D3Z5B1;Q9D1L0	Zbed5;Zbed5;Chchd2	SCAN domain containing 3;Zinc finger, BED type-containing 5 (Fragment);Coiled-coil-helix-coiled-coil-helix domain-containing protein 2	-1.50371	1.01294e-05		P62843	Rps15	40S ribosomal protein S15	-0.271302	0.000108292
	Q9WVK0	Agtrap	Type-1 angiotensin II receptor-associated protein	0.68808	1.03583e-05		P06281	Ren1	Renin-1	-0.776556	0.00010853
	P68254	Ywhaq	14-3-3 protein theta	-0.477154	1.06814e-05		Q9WVJ2	Psmd13	26S proteasome non-ATPase regulatory subunit 13	0.224869	0.000110352
	P48024	Eif1	Eukaryotic translation initiation factor 1	-0.800771	1.07175e-05		P80315	Cct4	T-complex protein 1 subunit delta	0.213728	0.000115954
	E9PV44;O35143	Atpif1;ATP5IF1	ATPase inhibitory factor 1;ATPase inhibitor, mitochondrial	-1.17025	1.08387e-05		Q9DAW9	Cnn3	Calponin-3	-0.259876	0.000117576
	P06281	Ren1	Renin-1	-0.981049	1.10131e-05		P57096	Psca	Prostate stem cell antigen	-1.04756	0.000118612
	Q9JIQ3	Diablo	Diablo homolog, mitochondrial	-1.2449	1.11339e-05		Q7TNV0	Dek	Protein DEK	-0.0304447	0.000118858
	Q80T06	Eef1d	Elongation factor 1-delta	-0.307493	1.15562e-05		A0A571BEN1	Mybpc1	Myosin-binding protein C, slow-type	-0.379746	0.000119543
	Q8BG95	Ppp1r12b	Protein phosphatase 1 regulatory subunit 12B	-0.71239	1.19466e-05		B7FAU9;Q8BTM8	Flna	Filamin, alpha;Filamin-A	-0.1401	0.000123161
	P62627	Dynlrb1	Dynein light chain roadblock-type 1	-0.682631	1.19521e-05		Q10738;Q3UN27	Mmp7	Matrilysin	-0.615231	0.00012436
	P56391	Cox6b1	Cytochrome c oxidase subunit 6B1	-0.537374	1.19883e-05		P21460	Cst3	Cystatin-C	-0.69532	0.000125136
	P62897	Cycs	Cytochrome c, somatic	-0.524518	1.25012e-05		B1AQF4;Q9D7X3	Dusp3	Dual specificity protein phosphatase;Dual specificity protein phosphatase 3	-0.19112	0.000127752
	H3BKT0	Cux1	Protein CASP	-0.335707	1.38055e-05		Q60865	Caprin1	Caprin-1	-0.140083	0.000130197
	P28798;Q3U9N4	Grn	Progranulin	-0.663013	1.38914e-05		P42208	Septin2	Septin-2	0.188167	0.0001326
	P99028	Uqcrh	Cytochrome b-c1 complex subunit 6, mitochondrial	-0.943088	1.47414e-05		Q3UN54	Sslp1	Secreted seminal-vesicle Ly-6 protein 1	1.01653	0.000134949
	Q91W69	Epn3	Epsin-3	0.66469	1.50229e-05		Q9CQN6	Tmem14c	Transmembrane protein 14C	-0.99098	0.000137766
	Q9DCV7	Krt7	Keratin, type II cytoskeletal 7	-0.654706	1.52456e-05		P58854	Tubgcp3	Gamma-tubulin complex component 3	-0.727542	0.000139598
	Q9JLV1	Bag3	BAG family molecular chaperone regulator 3	-0.791589	1.53687e-05		Q924B0	Impa1	Inositol-1-monophosphatase	-0.194952	0.00014947
	Q9CWW6	Pin4	Peptidyl-prolyl cis-trans isomerase NIMA-interacting 4	-0.65893	1.5484e-05		Q80V42	Cpm	Carboxypeptidase M	-0.36057	0.000150231
	Q9CYR6	Pgm3	Phosphoacetylglucosamine mutase	0.198032	1.56367e-05		Q9D2C2	Saal1	Protein SAAL1	-1.27301	0.000151373
	Q60605	Myl6	Myosin light polypeptide 6	-0.513224	1.62826e-05		Q9CX00	Ist1	IST1 homolog	0.245696	0.000152345
	P97310	Mcm2	DNA replication licensing factor MCM2	0.271834	1.63498e-05		Q6NVG1	Lpcat4	Lysophospholipid acyltransferase LPCAT4	0.243494	0.00015242
	P68510	Ywhah	14-3-3 protein eta	-0.293443	1.65829e-05		G3UYF9;Q03958	Pfdn6	Prefoldin subunit 6	-1.05383	0.000153334
	Q9D0S9	Hint2	Histidine triad nucleotide-binding protein 2, mitochondrial	-0.606043	1.65845e-05		Q6IRU2	Tpm4	Tropomyosin alpha-4 chain	-0.413823	0.000160126
	Q9CY16	Mrps28	28S ribosomal protein S28, mitochondrial	-0.401	1.66728e-05		Q9JJU8	Sh3bgrl	SH3 domain-binding glutamic acid-rich-like protein	-0.297194	0.000164569
	Q9CQC7	Ndufb4	NADH dehydrogenase [ubiquinone] 1 beta subcomplex subunit 4	-0.714005	1.74803e-05		G5E884	Pak1	Non-specific serine/threonine protein kinase	-0.145354	0.00016507
	P34884	Mif	Macrophage migration inhibitory factor	-0.534437	1.76372e-05		A0A0R4J092	Manba	Beta-mannosidase	-0.31227	0.000165086
	Q3TY86	Aifm3	Apoptosis-inducing factor 3	-1.09648	1.7641e-05		Q9DCZ1	Gmpr	GMP reductase 1	-0.305613	0.000167074
	P97372	Psme2	Proteasome activator complex subunit 2	-0.295202	1.76416e-05		Q9CY97	Ssu72	RNA polymerase II subunit A C-terminal domain phosphatase SSU72	-0.40527	0.000167944
	P11152	Lpl	Lipoprotein lipase	0.0867374	1.78063e-05		Q8VCR4;Q9DCG9	Trmt112	0610038D11Rik protein;Multifunctional methyltransferase subunit TRM112-like protein	-0.704018	0.000168579
	Q3TXS7	Psmd1	26S proteasome non-ATPase regulatory subunit 1	0.142874	1.78179e-05		D6RHM5;G3UVU8;P63271;Q9Z199	Supt4a;Supt4a;Supt4h1a;Supt4h1b	SPT4A, DSIF elongation factor subunit;SPT4A, DSIF elongation factor subunit;Transcription elongation factor SPT4-A;Transcription elongation factor SPT4-B	-0.129297	0.000169663
	D3YU12;Q8K2T1	Nmral1	NmrA-like family domain-containing protein 1	-0.512144	1.78342e-05		Q9D842	Aplf	Aprataxin and PNK-like factor	0.259789	0.000180757
	O35593	Psmd14	26S proteasome non-ATPase regulatory subunit 14	0.253858	1.81655e-05		O70318	Epb41l2	Band 4.1-like protein 2	0.309757	0.000185763
	Q91WS0	Cisd1	CDGSH iron-sulfur domain-containing protein 1	-0.503218	1.83588e-05		Q8BGD8	Coa6	Cytochrome c oxidase assembly factor 6 homolog	-0.507759	0.000188694
	P0C0S6;Q3THW5	H2az1;H2afv	Histone H2A.Z;Histone H2A.V	-0.623223	1.93019e-05		Q07235	Serpine2	Glia-derived nexin	-0.768731	0.000192666
	Q5EBG6	Hspb6	Heat shock protein beta-6	-0.491959	2.02955e-05		A0A0R4J0S1;Q91W92	Cdc42ep1	Cdc42 effector protein 1	-0.0905908	0.000193181
	Q06185	Atp5me	ATP synthase subunit e, mitochondrial	-0.519676	2.03971e-05		Q9D967	Mdp1	Magnesium-dependent phosphatase 1	-0.163447	0.000195729
	Q5SWN2;Q8VEE4	Rpa1	Replication protein A subunit;Replication protein A 70 kDa DNA-binding subunit	-0.72637	2.05979e-05		Q91YP0	L2hgdh	L-2-hydroxyglutarate dehydrogenase, mitochondrial	-0.153863	0.000197215
	A0A286YDN1;Q8VC03	Eml3	Echinoderm microtubule-associated protein-like 3	0.825783	2.16253e-05		P21570	Ang	Angiogenin	-0.636104	0.000197912
	Q8CEK3	Spinkl	Serine protease inhibitor kazal-like protein, minor form	-2.3284	2.16797e-05		Q3U5Q7	Cmpk2	UMP-CMP kinase 2, mitochondrial	0.0860896	0.000199184
	P63085	Mapk1	Mitogen-activated protein kinase 1	0.216933	2.23384e-05		Q8VED9	Lgalsl	Galectin-related protein	1.63819	0.000199648
	Q3UHX2	Pdap1	28 kDa heat- and acid-stable phosphoprotein	-0.869685	2.25367e-05		Q9CZM2	Rpl15	60S ribosomal protein L15	0.954218	0.000200765
	Q01730;Q9D031	Rsu1	Ras suppressor protein 1	-0.288241	2.27125e-05		P21619	Lmnb2	Lamin-B2	-0.176049	0.000206079
	P80315	Cct4	T-complex protein 1 subunit delta	0.174962	2.27759e-05		P21614	Gc	Vitamin D-binding protein	-0.419124	0.000209729
	Q9D1J3	Sarnp	SAP domain-containing ribonucleoprotein	-0.274272	2.34591e-05		Q9Z0G0	Gipc1	PDZ domain-containing protein GIPC1	-0.29804	0.00021131
	D3Z3B8;E9Q9H0;H7BWY4;Q811D0	Dlg1	Disks large homolog 1	0.265068	2.37645e-05		A0A0J9YUT8;Q8R3C6	Rbm19	Probable RNA-binding protein 19	0.855114	0.000216156
	E9Q455;G5E8R0	Tpm1	Tropomyosin alpha-1 chain	-0.527327	2.38054e-05		P63328	Ppp3ca	Serine/threonine-protein phosphatase 2B catalytic subunit alpha isoform	-0.195658	0.00021649
	P70122	Sbds	Ribosome maturation protein SBDS	0.100214	2.47116e-05		P32883	Kras	GTPase KRas	0.75129	0.000223916
	P62242	Rps8	40S ribosomal protein S8	-0.628365	2.51969e-05		Q80WB5;Q9CWD7	Wdyhv1	Protein N-terminal glutamine amidohydrolase	0.0382906	0.000229259
	Q07235	Serpine2	Glia-derived nexin	-1.07324	2.58026e-05		D3YXH0;P63054	Gm49948;Pcp4	Predicted gene, 49948;Calmodulin regulator protein PCP4	-0.876964	0.000231814
	A0A0A6YW77;P11672	Lcn2	Neutrophil gelatinase-associated lipocalin (Fragment);Neutrophil gelatinase-associated lipocalin	-1.87695	2.60071e-05		A0A0J9YUZ4;P63158	Hmgb1	High mobility group protein B1 (Fragment);High mobility group protein B1	-0.218026	0.000241916
	A0A140LIU4;P56392	Cox7a1	Cytochrome c oxidase subunit 7A1, mitochondrial;Cytochrome c oxidase subunit 7A1, mitochondrial	1.66769	2.69e-05		P54116	Stom	Erythrocyte band 7 integral membrane protein	0.399532	0.00024288
	Q3UW64	Gne	Bifunctional UDP-N-acetylglucosamine 2-epimerase/N-acetylmannosamine kinase	1.13581	2.7624e-05		Q7TQ48	Srl	Sarcalumenin	-1.62034	0.000244311
	G3UXZ5;P97371	Psme1	Proteasome activator complex subunit 1 (Fragment);Proteasome activator complex subunit 1	-0.370792	3.01062e-05		Q91WT9	Cbs	Cystathionine beta-synthase	0.885889	0.000245089
	Q61881	Mcm7	DNA replication licensing factor MCM7	-0.480425	3.09334e-05		E9Q3S2;H3BK48	Mia2	Melanoma inhibitory activity protein 2	-0.262146	0.000254697
	Q9D898	Arpc5l	Actin-related protein 2/3 complex subunit 5-like protein	-0.637052	3.09541e-05		P46412	Gpx3	Glutathione peroxidase 3	0.447673	0.000265754
	O08997	Atox1	Copper transport protein ATOX1	-0.58306	3.19476e-05		P37804	Tagln	Transgelin	-0.504633	0.000273091
	E9Q5J9	Tpm3	Tropomyosin alpha-3 chain	-0.809427	3.19665e-05		A0A2I3BRL8;Q91VM5	Gm7324;Rbmxl1	Predicted gene 7324;RNA binding motif protein, X-linked-like-1	-0.189225	0.000285763
	Q8R1S0	Coq6	Ubiquinone biosynthesis monooxygenase COQ6, mitochondrial	0.64312	3.23147e-05		P07309	Ttr	Transthyretin	-0.560155	0.000288176
	P11276	Fn1	Fibronectin	-0.308849	3.28279e-05		Q03401	Crisp1	Cysteine-rich secretory protein 1	-2.03416	0.000295783
	P29595	Nedd8	NEDD8	-0.566051	3.45428e-05		P18760	Cfl1	Cofilin-1	-0.189456	0.000301762
	Q9JHU4	Dync1h1	Cytoplasmic dynein 1 heavy chain 1	0.12897	3.49618e-05		D3YY36;Q9DBD0	1300017J02Rik;Ica	RIKEN cDNA 1300017J02 gene;Inhibitor of carbonic anhydrase	-0.546921	0.000308049
	P54320	Eln	Elastin	-0.798782	3.62392e-05		P28665	Mug1	Murinoglobulin-1	-0.786067	0.00031575
	P42932	Cct8	T-complex protein 1 subunit theta	0.173309	3.79835e-05		P10107	Anxa1	Annexin A1	0.199028	0.000316214
	A0A0J9YUT8;Q8R3C6	Rbm19	Probable RNA-binding protein 19	0.82551	3.96165e-05		A0A140LHQ8	Picalm	Phosphatidylinositol-binding clathrin assembly protein (Fragment)	0.252096	0.000331612
	Q99LG0	Usp16	Ubiquitin carboxyl-terminal hydrolase 16	0.220705	3.96912e-05		Q8BWT1	Acaa2	3-ketoacyl-CoA thiolase, mitochondrial	0.88192	0.000331714
	D3Z7X0	Acad12	Acyl-Coenzyme A dehydrogenase family, member 12	0.329038	4.02758e-05		H3BJ38	Pde4dip	Myomegalin	0.865099	0.000332195
	Q8BM26	9530003J23Rik	9530003J23Rik protein	-1.02414	4.07838e-05		A0A1L1SUH6	Cdcp3	CUB domain-containing protein 3	2.04925	0.000334422
	P70297;Q3UGN9	Stam	Signal transducing adapter molecule 1	0.223246	4.10317e-05		P30681	Hmgb2	High mobility group protein B2	-0.425558	0.000334789
	Q60648	Gm2a	Ganglioside GM2 activator	0.00745895	4.18875e-05		D3Z4V1;Q922V4	Plrg1	Pleiotropic regulator 1	-0.0514461	0.000336549
	A0A0R4J0S1;Q91W92	Cdc42ep1	Cdc42 effector protein 1	0.0581175	4.21602e-05		Q8BWF0	Aldh5a1	Succinate-semialdehyde dehydrogenase, mitochondrial	0.355022	0.000340126
	P47857	Pfkm	ATP-dependent 6-phosphofructokinase, muscle type	0.101332	4.2247e-05		Q5EBG6	Hspb6	Heat shock protein beta-6	-0.327959	0.000342853
	Q6ZWZ4	Rpl36	60S ribosomal protein L36	0.618941	4.37759e-05		E9PV44;O35143	Atpif1;ATP5IF1	ATPase inhibitory factor 1;ATPase inhibitor, mitochondrial	-0.805499	0.000344195
	A0A1W2P6P1;Q8BJU0	Sgta	Small glutamine-rich tetratricopeptide repeat-containing protein alpha (Fragment);Small glutamine-rich tetratricopeptide repeat-containing protein alpha	-0.388334	4.6027e-05		Q9D868	Ppih	Peptidyl-prolyl cis-trans isomerase H	-0.112591	0.000344782
	A2AWI7;A2AWI9;Q8R3V5	Sh3glb2	Endophilin-B2	-0.488175	4.69301e-05		P60603	Romo1	Reactive oxygen species modulator 1	0.320152	0.000347645
	Q9QXK3	Copg2	Coatomer subunit gamma-2	0.311927	4.6964e-05		Q9QXK3	Copg2	Coatomer subunit gamma-2	0.298641	0.00035182
	P47963	Rpl13	60S ribosomal protein L13	-0.541043	4.70652e-05		Q69ZF3	Gba2	Non-lysosomal glucosylceramidase	0.133906	0.000355993
	Q8VI94	Oasl1	2'-5'-oligoadenylate synthase-like protein 1	-0.00555644	4.85746e-05		P63085	Mapk1	Mitogen-activated protein kinase 1	0.217997	0.000356857
	Q8BJY1	Psmd5	26S proteasome non-ATPase regulatory subunit 5	0.20777	4.96074e-05		Q9D8E6	Rpl4	60S ribosomal protein L4	1.01183	0.000368842
	Q8QZY1	Eif3l	Eukaryotic translation initiation factor 3 subunit L	0.188779	4.9915e-05		F8VQE9;Q8VHH5	Agap3	Arf-GAP with GTPase, ANK repeat and PH domain-containing protein 3;Arf-GAP with GTPase, ANK repeat and PH domain-containing protein 3	0.683511	0.00036953
	A0A0N4SVS6	Cnbp	Cellular nucleic acid-binding protein	0.0334354	5.10948e-05		A0A571BEI3;P63094;Q6R0H7	Gnas	Guanine nucleotide-binding protein G(s) subunit alpha isoforms short;Guanine nucleotide-binding protein G(s) subunit alpha isoforms short;Guanine nucleotide-binding protein G(s) subunit alpha isoforms XLas	0.139206	0.000369985
	Q6PDI5	Ecpas	Proteasome adapter and scaffold protein ECM29	0.212737	5.1627e-05		Q9DCM2	Gstk1	Glutathione S-transferase kappa 1	0.822586	0.000384039
	A0A087WNS9;A0A087WNT2;A0A087WPY4;A0A087WQ65;A0A087WRZ2;Q64253;Q99JA5	Ly6e	Lymphocyte antigen 6E (Fragment);Lymphocyte antigen 6E (Fragment);Lymphocyte antigen 6E (Fragment);Lymphocyte antigen 6E (Fragment);Lymphocyte antigen 6E (Fragment);Lymphocyte antigen 6E;Ly6e protein	0.229604	5.18693e-05		A0A0N4SUJ3	Naaladl2	N-acetylated alpha-linked acidic dipeptidase-like 2	0.393564	0.000392064
	Q921V7	Slc44a3	Choline transporter-like protein 3	0.146324	5.59941e-05		Q810K9	Gxylt2	Glucoside xylosyltransferase 2	-0.832146	0.000393405
	B1AWE0;Q6PFA2	Clta	Clathrin light chain	-0.884925	5.659e-05		E9PV90;E9PY45;E9Q579;E9Q6M6;Q80X52;Q9D6M3;V9GWS2	Slc25a22	Mitochondrial glutamate carrier 1 (Fragment);Mitochondrial glutamate carrier 1 (Fragment);Mitochondrial glutamate carrier 1;Mitochondrial glutamate carrier 1;Mitochondrial glutamate carrier 1;Mitochondrial glutamate carrier 1;Mitochondrial glutamate carrier 1 (Fragment)	0.87464	0.000401956
	Q9CXW3	Cacybp	Calcyclin-binding protein	0.201998	5.6759e-05		Q06770	Serpina6	Corticosteroid-binding globulin	0.559193	0.0004075
	Q9CQ54	Ndufc2	NADH dehydrogenase [ubiquinone] 1 subunit C2	-0.236021	5.99987e-05		Q9DBK7	Uba7	Ubiquitin-activating enzyme E1-like	0.838948	0.000407539
	P0DP26;P0DP27;P0DP28	Calm1;Calm2;Calm3	Calmodulin-1;Calmodulin-2;Calmodulin-3	-0.443172	6.06288e-05		Q9D7V1	Sh2d4a	SH2 domain-containing protein 4A	-0.90166	0.000408877
	P31786	Dbi	Acyl-CoA-binding protein	-1.54546	6.10756e-05		A2AIM4	Tpm2	Tropomyosin beta chain	-0.340584	0.000413296
	P12787	Cox5a	Cytochrome c oxidase subunit 5A, mitochondrial	-0.477206	6.13899e-05		O35945	Aldh1a7	Aldehyde dehydrogenase, cytosolic 1	1.14727	0.000427199
	A0A0R4J0L1;E0CY86;E0CYE1;Q8BZW3	Glb1l2	Beta-galactosidase;Beta-galactosidase;Beta-galactosidase;Beta-galactosidase-1-like protein 2	0.703008	6.22111e-05		G5E8T0;P60904	Dnajc5	DnaJ homolog subfamily C member 5	0.463041	0.000428103
	P21460	Cst3	Cystatin-C	-0.864704	6.29354e-05		P97315	Csrp1	Cysteine and glycine-rich protein 1	-0.206024	0.000430544
	A0A1W2P6G5	Myl6	Myosin light polypeptide 6	-0.835788	6.49671e-05		H7BWY7;Q9Z1K5	Arih1	RBR-type E3 ubiquitin transferase;E3 ubiquitin-protein ligase ARIH1	0.104335	0.000432508
	Q9CXW4	Rpl11	60S ribosomal protein L11	0.20553	6.8706e-05		Q8BKL6;Q8BYN2;Q9D4F8	Tubgcp4	Gamma-tubulin complex component;Gamma-tubulin complex component;Gamma-tubulin complex component 4	0.0530286	0.000441169
	A0A0G2JEK2;P63254	Crip1	Cysteine-rich protein 1	-1.66461	6.89907e-05		Q9CQJ6	Denr	Density-regulated protein	-0.17716	0.000441314
	E9QM38	Slc12a2	Solute carrier family 12 member 2	2.5145	6.92917e-05		Q3V3R4	Itga1	Integrin alpha-1	-0.29616	0.000452056
	E9Q6U4;Q3UWL8	Pfdn4	Prefoldin subunit 4	-1.76159	6.98971e-05		A2ATM9;Q9R0B6	Lamc3	Laminin subunit gamma-3 (Fragment);Laminin subunit gamma-3	0.255136	0.000481094
	A0A0J9YUZ4;P63158	Hmgb1	High mobility group protein B1 (Fragment);High mobility group protein B1	-0.329515	7.11019e-05		D3Z794;H7BWX9;P61957	Sumo2	Small ubiquitin-related modifier 2	-0.281503	0.000487749
	P21956	Mfge8	Lactadherin	0.531176	7.17999e-05		P48036	Anxa5	Annexin A5	0.163851	0.000492589
	O35639	Anxa3	Annexin A3	0.048558	7.42713e-05		Q61503	Nt5e	5'-nucleotidase	-0.177057	0.000500163
	Q6P8I4	Pcnp	PEST proteolytic signal-containing nuclear protein	-0.483969	7.58343e-05		Q8VCG4;Q9DAC2	C8g	Complement component C8 gamma chain	-0.37471	0.000504591
	A0A1Y7VKT9;E0CY38;E0CY91;E0CYW1;E0CZB3;Q9EPV8	Gm16381;Ubl5;Ubl5;Ubl5;Ubl5;Ubl5	Predicted gene 16381;Ubiquitin-like protein 5;Ubiquitin-like protein 5;Ubiquitin-like protein 5 (Fragment);Ubiquitin-like protein 5;Ubiquitin-like protein 5	-1.85845	7.67764e-05		Q9EPC1	Parva	Alpha-parvin	-0.233303	0.000512906
	P59999	Arpc4	Actin-related protein 2/3 complex subunit 4	0.221404	7.84456e-05		O35643;Q5SVG4;Q5SVG5	Ap1b1	AP-1 complex subunit beta-1;AP complex subunit beta;AP complex subunit beta	0.12471	0.000514793
	A0A494B923;A0A494BB18;O88428	Papss2	Bifunctional 3'-phosphoadenosine 5'-phosphosulfate synthase 2	2.1578	7.97236e-05		Q8K4L4	Pof1b	Protein POF1B	0.121961	0.000539388
	D3YWR7;Q8BVI4	Qdpr	Dihydropteridine reductase	0.125794	8.18384e-05		Q8VCW8	Acsf2	Medium-chain acyl-CoA ligase ACSF2, mitochondrial	0.762088	0.000546365
	A0A1L1SQA8;P62852	Rps25	40S ribosomal protein S25	-0.822958	8.63655e-05		Q8VHM5	Hnrnpr	Heterogeneous nuclear ribonucleoprotein R	-0.235399	0.000552475
	Q8VH51	Rbm39	RNA-binding protein 39	0.101074	8.85702e-05		Q62093	Srsf2	Serine/arginine-rich splicing factor 2	-0.295575	0.000564517
	Q9CPQ3	Tomm22	Mitochondrial import receptor subunit TOM22 homolog	-0.283276	8.89971e-05		Q61789	Lama3	Laminin subunit alpha-3	-0.120158	0.000565168
	P62746	Rhob	Rho-related GTP-binding protein RhoB	0.217801	8.94538e-05		P00683;Q8C6G3	Rnase1	Ribonuclease pancreatic	-0.856013	0.000565858
	P47955	Rplp1	60S acidic ribosomal protein P1	-0.80338	9.17802e-05		Q8BX70	Vps13c	Vacuolar protein sorting-associated protein 13C	0.442329	0.000583879
	A0A0R4J0E4;Q7TQK1	Ints7	Integrator complex subunit 7	0.484021	0.00010002		A0A2I3BRK6;Q9JIX0	Eny2	Transcription and mRNA export factor ENY2	-0.111068	0.000590171
	Q9D8Y1	Tmem126a	Transmembrane protein 126A	0.1836	0.000106128		A0A0J9YTY0;A0A0J9YUL3;Q8C1B7	Septin11	Septin-11	0.226292	0.000593356
	Q9WU78	Pdcd6ip	Programmed cell death 6-interacting protein	0.15316	0.000107559		G3X8T9	Serpina3n	Serine protease inhibitor A3N	-0.630399	0.000610664
	O70492;Q78ZM0	Snx3	Sorting nexin-3	-0.424178	0.000109659		P10853;P10854;Q64475;Q64478;Q64525;Q6ZWY9;Q8CBB6;Q8CGP1;Q8CGP2	H2bc7;H2bc14;Hist1h2bb;Hist1h2bh;Hist2h2bb;H2bc4;Hist1h2bq;H2bc12;Hist1h2bp	Histone H2B type 1-F/J/L;Histone H2B type 1-M;Histone H2B type 1-B;Histone H2B type 1-H;Histone H2B type 2-B;Histone H2B type 1-C/E/G;Histone H2B;Histone H2B type 1-K;Histone H2B type 1-P	-0.34613	0.000615196
	P51432	Plcb3	1-phosphatidylinositol 4,5-bisphosphate phosphodiesterase beta-3	0.0767883	0.000109979		P05201	Got1	Aspartate aminotransferase, cytoplasmic	-0.246227	0.000616196
	P10630	Eif4a2	Eukaryotic initiation factor 4A-II	0.197475	0.000110241		A0A0R4J0I1	Serpina3k	Serine protease inhibitor A3K	-0.682928	0.000617967
	O55029	Copb2	Coatomer subunit beta'	0.232171	0.000111339		D3YTT5;D3Z7A6;P52793	Efna1	Ephrin-A1	-0.0792885	0.000627403
	P58771	Tpm1	Tropomyosin alpha-1 chain	-0.616881	0.000113216		A2AFP5;Q9R0M6	Rab9;Rab9a	RAB9, member RAS oncogene family (Fragment);Ras-related protein Rab-9A	0.0923367	0.000629479
	A0A0A6YVV8;A0A0A6YWB0	Mbnl1	Muscleblind-like protein 1	-0.318784	0.000124868		P09528	Fth1	Ferritin heavy chain	-0.322588	0.000637937
	E9PV90;E9PY45;E9Q579;E9Q6M6;Q80X52;Q9D6M3;V9GWS2	Slc25a22	Mitochondrial glutamate carrier 1 (Fragment);Mitochondrial glutamate carrier 1 (Fragment);Mitochondrial glutamate carrier 1;Mitochondrial glutamate carrier 1;Mitochondrial glutamate carrier 1;Mitochondrial glutamate carrier 1;Mitochondrial glutamate carrier 1 (Fragment)	0.700635	0.000125179		Q925B0	Pawr	PRKC apoptosis WT1 regulator protein	-0.449085	0.000641347
	Q62048	Pea15	Astrocytic phosphoprotein PEA-15	-1.04322	0.000128284		P32261	Serpinc1	Antithrombin-III	-0.272469	0.000655513
	Q8K124	Plekho2	Pleckstrin homology domain-containing family O member 2	0.037088	0.000131495		Q5SWN2;Q8VEE4	Rpa1	Replication protein A subunit;Replication protein A 70 kDa DNA-binding subunit	-0.368299	0.000659598
	Q8BIJ6	Iars2	Isoleucine--tRNA ligase, mitochondrial	0.360533	0.000132856		P63001;Q3TLP8	Rac1	Ras-related C3 botulinum toxin substrate 1	0.216047	0.000662616
	Q8K5B2	Mcfd2	Multiple coagulation factor deficiency protein 2 homolog	-0.899079	0.000134555		Q9D0F6	Rfc5	Replication factor C subunit 5	0.158004	0.000671818
	E9Q586	Dctn1	Dynactin subunit 1	0.0588989	0.000136956		O35593	Psmd14	26S proteasome non-ATPase regulatory subunit 14	0.196844	0.000679746
	Q9D820	Prorsd1	Prolyl-tRNA synthetase associated domain-containing protein 1	-0.462423	0.000139819		Q9JK92	Hspb8	Heat shock protein beta-8	-0.307769	0.000682929
	A0A0R4J073;E9PWM5;E9Q577;Q5U5Q9	Uimc1	BRCA1-A complex subunit RAP80	0.760107	0.000140912		Q91W18	Tdrd3	Tudor domain-containing protein 3	-0.848677	0.00068646
	Q8R3G9	Tspan8	Tetraspanin-8	0.212606	0.000145054		O55142	Rpl35a	60S ribosomal protein L35a	-0.588001	0.000708768
	Q3UHJ0	Aak1	AP2-associated protein kinase 1	0.239542	0.000146378		A2A9P6;P24788	Cdk11b	Cyclin-dependent kinase 11B	-0.353138	0.000709409
	Q8VCG4;Q9DAC2	C8g	Complement component C8 gamma chain	-0.112248	0.000152722		Q64669	Nqo1	NAD(P)H dehydrogenase [quinone] 1	-0.368254	0.000714747
	P40124	Cap1	Adenylyl cyclase-associated protein 1	0.109444	0.000154975		D3YY50;Q9D8X1	Cutc	Copper homeostasis protein cutC homolog (Fragment);Copper homeostasis protein cutC homolog	-0.317999	0.000729901
	Q9CQQ8	Lsm7	U6 snRNA-associated Sm-like protein LSm7	-0.351869	0.000155906		A9C448;Q9D4D7	Tmem30c	Cell cycle control protein;Cell cycle control protein 50C	-1.00304	0.000734399
	Q9JM51	Ptges	Prostaglandin E synthase	-0.553448	0.000161953		O88952	Lin7c	Protein lin-7 homolog C	-0.461544	0.00073949
	Q8BK30	Ndufv3	NADH dehydrogenase [ubiquinone] flavoprotein 3, mitochondrial	-2.51915	0.000163937		H3BKT0	Cux1	Protein CASP	-0.177476	0.000744948
	P97449	Anpep	Aminopeptidase N	1.26332	0.000169756		Q6PDI5	Ecpas	Proteasome adapter and scaffold protein ECM29	0.143158	0.00075906
	A0A3B2W864	Gm49804	Predicted gene, 49804	-0.378651	0.00017208		Q8K0D7	Wrb	Tail-anchored protein insertion receptor WRB	-0.500614	0.000764551
	A0A1L1SUX8;P01831	Thy1	Thy-1 membrane glycoprotein (Fragment);Thy-1 membrane glycoprotein	-0.492435	0.000173292		P52479	Usp10	Ubiquitin carboxyl-terminal hydrolase 10	-0.10285	0.000765318
	P14685	Psmd3	26S proteasome non-ATPase regulatory subunit 3	0.270249	0.000175804		Q8BTS3	Gbp9	Guanylate-binding protein 9	0.483665	0.000768157
	P57784	Snrpa1	U2 small nuclear ribonucleoprotein A'	-0.330793	0.000177192		A2A4J1;P61290	Psme3	Proteasome activator complex subunit 3 (Fragment);Proteasome activator complex subunit 3	-0.254658	0.000769107
	Q70IV5	Synm	Synemin	-0.231769	0.00018166		P18242	Ctsd	Cathepsin D	-0.295209	0.000771937
	Q91V77	S100a1	Protein S100	-1.076	0.000183502		P21981	Tgm2	Protein-glutamine gamma-glutamyltransferase 2	0.192945	0.000775049
	Q9JIF7	Copb1	Coatomer subunit beta	0.225537	0.00018728		Q9WTQ5	Akap12	A-kinase anchor protein 12	0.399534	0.000775039
	P43277	H1-3	Histone H1.3	-0.649579	0.000192289		Q61391	Mme	Neprilysin	1.17231	0.000777744
	Q9EQG9	Cert1	Ceramide transfer protein	0.126799	0.000194458		Q9WU63	Hebp2	Heme-binding protein 2	0.208913	0.000792473
	P56812	Pdcd5	Programmed cell death protein 5	-1.29783	0.000194793		Q8K4Z5	Sf3a1	Splicing factor 3A subunit 1	0.161367	0.000793198
	O35943	Fxn	Frataxin, mitochondrial	-0.850968	0.000195866		A0A2U3TZ82;Q99KW3	Triobp	TRIO and F-actin-binding protein	-0.0946839	0.000805192
	A0A1Y7VJ48;P48428	Tbca	Tubulin-specific chaperone A	-1.00779	0.000197587		P51655	Gpc4	Glypican-4	0.825938	0.000808644
	P08207	S100a10	Protein S100-A10	-0.720687	0.000198594		Q3UVK0	Ermp1	Endoplasmic reticulum metallopeptidase 1	0.313781	0.000812867
	Q8R4R6	Nup35	Nucleoporin NUP35	-0.138711	0.000199257		P11440	Cdk1	Cyclin-dependent kinase 1	2.88275	0.000813655
	Q6DFW4	Nop58	Nucleolar protein 58	0.202639	0.000199711		P15501	Sbp	Prostatic spermine-binding protein	4.03632	0.000815582
	Q08091	Cnn1	Calponin-1	-0.404683	0.000204514		Q8BMD8	Slc25a24	Calcium-binding mitochondrial carrier protein SCaMC-1	0.515932	0.000818806
	Q99PV0	Prpf8	Pre-mRNA-processing-splicing factor 8	0.163502	0.000204529		D3YU39;D3Z6W4;D6RCW3;Q8C025	Chpt1	Cholinephosphotransferase 1	0.470308	0.000822951
	Q8C079	Strip1	Striatin-interacting protein 1	-0.111742	0.000204694		Q3UHJ0	Aak1	AP2-associated protein kinase 1	0.26248	0.000851822
	A0A0R4IZW9;Q9DCT5	Sdf2	Stromal cell-derived factor 2	0.59162	0.000205357		P40142	Tkt	Transketolase	0.371235	0.000854999
	P03930	Mtatp8	ATP synthase protein 8	-0.395382	0.000216495		A2AQC3;O70228;Q8C288;Q8C4G3	Atp9a	Phospholipid-transporting ATPase;Probable phospholipid-transporting ATPase IIA;Phospholipid-transporting ATPase;Phospholipid-transporting ATPase	0.570555	0.000859767
	E0CYV0;E9PWE0;F7D432;P23506	Pcmt1	Protein-L-isoaspartate O-methyltransferase;Protein-L-isoaspartate O-methyltransferase;Protein-L-isoaspartate O-methyltransferase (Fragment);Protein-L-isoaspartate(D-aspartate) O-methyltransferase	-0.469768	0.000216691		Q9D0B6	Pbdc1	Protein PBDC1	-0.401284	0.000870444
	E9PVU0;E9Q175	Myo6	Unconventional myosin-VI	0.103872	0.000216699		P34022	Ranbp1	Ran-specific GTPase-activating protein	-0.209828	0.000888872
	Q9WTX5	Skp1	S-phase kinase-associated protein 1	-0.29237	0.000216815		B2RPU8;D3Z5B1;Q9D1L0	Zbed5;Zbed5;Chchd2	SCAN domain containing 3;Zinc finger, BED type-containing 5 (Fragment);Coiled-coil-helix-coiled-coil-helix domain-containing protein 2	-0.696211	0.000891121
	Q9D2E2	Toe1	Target of EGR1 protein 1	-0.0378454	0.000217661		F8WIS9	Camk2a	Calcium/calmodulin-dependent protein kinase type II subunit alpha	1.51234	0.000903515
	Q9DC51	Gnai3	Guanine nucleotide-binding protein G(i) subunit alpha	0.120306	0.000219266		P56399;Q3U4W8	Usp5	Ubiquitin carboxyl-terminal hydrolase 5;Ubiquitin carboxyl-terminal hydrolase	0.187874	0.000906638
	Q8BGJ5;Q922I7	Ptbp1	Polypyrimidine tract-binding protein 1	0.156769	0.000222642		Q921W0	Chmp1a	Charged multivesicular body protein 1a	-0.341306	0.000909305
	A0A087WPH7	Psmc3	26S proteasome regulatory subunit 6A (Fragment)	0.488513	0.000223051		A2BE93;Q9EQU5	Set	Protein SET (Fragment);Protein SET	-0.115133	0.000913984
	P59708	Sf3b6	Splicing factor 3B subunit 6	-1.15849	0.000224408		A6H656;Q61999	Odf1	Odf1 protein;Outer dense fiber protein 1	-1.4394	0.000914159
	F8VQE9;Q8VHH5	Agap3	Arf-GAP with GTPase, ANK repeat and PH domain-containing protein 3;Arf-GAP with GTPase, ANK repeat and PH domain-containing protein 3	0.387062	0.000225187		Q9CQR2	Rps21	40S ribosomal protein S21	-0.244984	0.000915064
	P62317	Snrpd2	Small nuclear ribonucleoprotein Sm D2	-0.583354	0.000225336		Q99L13	Hibadh	3-hydroxyisobutyrate dehydrogenase, mitochondrial	0.326955	0.000930856
	P47962	Rpl5	60S ribosomal protein L5	-0.415347	0.000225825		Q9JI91	Actn2	Alpha-actinin-2	-0.194369	0.000936372
	P21570	Ang	Angiogenin	-0.594792	0.000227482		P35385	Hspb7	Heat shock protein beta-7	-0.320427	0.000954548
	Q64523;Q6GSS7	Hist2h2ac;Hist2h2aa1	Histone H2A type 2-C;Histone H2A type 2-A	-0.480834	0.000232306		P12382	Pfkl	ATP-dependent 6-phosphofructokinase, liver type	0.309665	0.00096216
	Q99MY8	Ash1l	Histone-lysine N-methyltransferase ASH1L	0.400665	0.0002362		O35657	Neu1	Sialidase-1	-0.512018	0.000969885
	F8VQC1	Srp72	Signal recognition particle subunit SRP72	0.170035	0.000239921		Q08091	Cnn1	Calponin-1	-0.365207	0.000984796
	M0QWC2;Q9CQV6	Map1lc3b	Microtubule-associated proteins 1A/1B light chain 3B	0.942575	0.000242723		Q91YQ5	Rpn1	Dolichyl-diphosphooligosaccharide--protein glycosyltransferase subunit 1	-0.184114	0.00098574
	P49070	Camlg	Calcium signal-modulating cyclophilin ligand	0.0425296	0.000245927		P26443	Glud1	Glutamate dehydrogenase 1, mitochondrial	0.162296	0.00099078
	P61759	Vbp1	Prefoldin subunit 3	-0.69932	0.000247767		F8VQC1	Srp72	Signal recognition particle subunit SRP72	0.183215	0.00100001
	A0A1W2P7F1;Q8CFG8	C1s2;C1sb	Complement component 1, s subcomponent 2;Complement C1s-B subcomponent	-0.873901	0.000248537		A0A0R4J0B4;Q99KK2	Cmas	N-acylneuraminate cytidylyltransferase	0.409716	0.00100168
	A0A075B6A3;A0A0A6YXW6	Igha	Immunoglobulin heavy constant alpha (Fragment)	-0.510015	0.000251179		Q9CQX2	Cyb5b	Cytochrome b5 type B	-0.285754	0.00100633
	P26040	Ezr	Ezrin	0.167583	0.000259987		Q8CHT3	Ints5	Integrator complex subunit 5	-0.123352	0.0010228
	D3YZR1;Q9JHE7	Tssc4	Protein TSSC4 (Fragment);Protein TSSC4	-0.461494	0.000260613		A0A0U1RNY8;Q8K064	Fam174b	Membrane protein FAM174B (Fragment);Membrane protein FAM174B	1.08582	0.00105385
	Q7TQ48	Srl	Sarcalumenin	-1.5812	0.000263351		O55242	Sigmar1	Sigma non-opioid intracellular receptor 1	0.514457	0.00105539
	P61961	Ufm1	Ubiquitin-fold modifier 1	-0.437036	0.000269239		Q91VT4	Cbr4	Carbonyl reductase family member 4	0.337907	0.0010678
	P51637	Cav3	Caveolin-3	0.135553	0.00026925		Q01149	Col1a2	Collagen alpha-2(I) chain	-0.181879	0.00107016
	P80318	Cct3	T-complex protein 1 subunit gamma	0.111216	0.000271395		A2A8V8;A2A8V9;E9PUK6;E9QKA4;Q52KI8	Srrm1	Serine/arginine repetitive matrix protein 1	-0.157631	0.00107259
	Q9CQ19	Myl9	Myosin regulatory light polypeptide 9	-0.941696	0.000278588		Q8CC86	Naprt	Nicotinate phosphoribosyltransferase	0.562284	0.00108961
	Q8BS30	Svs2	Seminal vesicle secretory protein 2	-2.63	0.000279008		A2ADR8;Q8R3G1	Ppp1r8	Nuclear inhibitor of protein phosphatase 1	0.11161	0.00109089
	P07901	Hsp90aa1	Heat shock protein HSP 90-alpha	0.31758	0.000283387		Q8BTJ4	Enpp4	Bis(5'-adenosyl)-triphosphatase enpp4	0.599991	0.0010961
	P18760	Cfl1	Cofilin-1	-0.229818	0.000289979		Q60972	Rbbp4	Histone-binding protein RBBP4	0.115241	0.00109987
	Q9D8W5	Psmd12	26S proteasome non-ATPase regulatory subunit 12	0.183458	0.000289987		D3YU12;Q8K2T1	Nmral1	NmrA-like family domain-containing protein 1	-0.2738	0.00110265
	E9Q557	Dsp	Desmoplakin	0.182714	0.000293735		P17156	Hspa2	Heat shock-related 70 kDa protein 2	-0.26364	0.00111857
	E9Q9C5;P63082	Atp6v0c	V-type proton ATPase proteolipid subunit (Fragment);V-type proton ATPase 16 kDa proteolipid subunit	0.272549	0.000294038		Q99M28	Rnps1	RNA-binding protein with serine-rich domain 1	-0.118082	0.00113443
	Q3UW02	Pate9	Prostate and testis-expressed 9	-0.952305	0.000297477		P10404		MLV-related proviral Env polyprotein	0.645916	0.00113812
	Q8VCI5	Pex19	Peroxisomal biogenesis factor 19	-1.24443	0.000299615		Q3THE2	Myl12b	Myosin regulatory light chain 12B	-0.321514	0.00114686
	J3QN31;P28650	Adssl1;Adss1	Adenylosuccinate synthetase isozyme 1	-0.961798	0.000303779		Q5SNY8;Q8C6E0	Cfap36	Cilia- and flagella-associated protein 36 (Fragment);Cilia- and flagella-associated protein 36	0.467264	0.0011485
	A0A0R4J259	Syncrip	Heterogeneous nuclear ribonucleoprotein Q	0.122543	0.000307553		A2AWI7;A2AWI9;Q8R3V5	Sh3glb2	Endophilin-B2	-0.397138	0.00114876
	Q62087	Pon3	Serum paraoxonase/lactonase 3	0.538159	0.000312018		A0A0R4J275;Q7TMF3	Ndufa12	NADH dehydrogenase [ubiquinone] 1 alpha subcomplex subunit 12	0.277738	0.00116232
	Q6PFB2;Q8VE37	Rcc1	Rcc1 protein;Regulator of chromosome condensation	0.0871397	0.000317308		Q9DCV7	Krt7	Keratin, type II cytoskeletal 7	-0.303566	0.00117052
	Q8BFR5	Tufm	Elongation factor Tu, mitochondrial	0.043583	0.00031883		A0A3B2WCL5;Q9CT10	Ranbp3	Ran-binding protein 3	0.219024	0.00119233
	A0A1Y7VIT3;Q5RI75	Rasef	Ras and EF-hand domain-containing protein homolog	-0.142889	0.000319142		Q3TWW8	Srsf6	Serine/arginine-rich splicing factor 6	-0.230877	0.00119431
	Q9CWJ9	Atic	Bifunctional purine biosynthesis protein PURH	0.0886544	0.000320305		P61166	Tmem258	Transmembrane protein 258	-0.193701	0.0011949
	F7AEH4;Q6ZWZ6	Rps12	40S ribosomal protein S12	-0.456053	0.000325636		Q9R207	Nbn	Nibrin	0.172735	0.0012125
	Q9D1T5	Prr15	Proline-rich protein 15	-0.904503	0.00034102		O08583	Alyref	THO complex subunit 4	-0.101756	0.00122191
	D3Z3L7;D3Z4D7;F8WJ99;Q9QZJ6	Mfap5	Microfibrillar-associated protein 5 (Fragment);Microfibrillar-associated protein 5;Microfibrillar-associated protein 5;Microfibrillar-associated protein 5	-1.28744	0.000342777		Q9WVQ5	Apip	Methylthioribulose-1-phosphate dehydratase	0.143462	0.0012253
	Q91Z25;Q9WV32	Arpc1b	Actin-related protein 2/3 complex subunit;Actin-related protein 2/3 complex subunit 1B	0.106986	0.000346653		Q76MZ3	Ppp2r1a	Serine/threonine-protein phosphatase 2A 65 kDa regulatory subunit A alpha isoform	0.114479	0.00122959
	Q91VT4	Cbr4	Carbonyl reductase family member 4	0.377565	0.000347302		P62073	Timm10	Mitochondrial import inner membrane translocase subunit Tim10	-0.384241	0.00124103
	Q9Z160	Cog1	Conserved oligomeric Golgi complex subunit 1	0.192818	0.000366449		Q3UD01	Atxn7l3b	Ataxin-7-like protein 3B	0.0060736	0.00124123
	Q9D2U5	Naa38	N-alpha-acetyltransferase 38, NatC auxiliary subunit	-0.0312369	0.000367146		A0A087WR24;Q2HXL6	Edem3	alpha-1,2-Mannosidase;ER degradation-enhancing alpha-mannosidase-like protein 3	-0.383586	0.00124545
	Q9WU28	Pfdn5	Prefoldin subunit 5	-1.07853	0.000367724		P53996	Cnbp	Cellular nucleic acid-binding protein	0.317807	0.00124714
	Q91XL1	Lrg1	Leucine-rich HEV glycoprotein	0.845123	0.00036919		A0A0R4J0L1;E0CY86;E0CYE1;Q8BZW3	Glb1l2	Beta-galactosidase;Beta-galactosidase;Beta-galactosidase;Beta-galactosidase-1-like protein 2	0.399763	0.00125113
	Q148W0	Atp8b1	Phospholipid-transporting ATPase IC	0.733898	0.00037591		D3YXW0;Q9CZC8	Scrn1	Secernin-1 (Fragment);Secernin-1	-0.79304	0.00127087
	Q9D5V6	Syap1	Synapse-associated protein 1	-0.785474	0.000381232		Q64471	Gstt1	Glutathione S-transferase theta-1	0.29584	0.00127569
	Q9Z0L8	Ggh	Gamma-glutamyl hydrolase	-0.739677	0.000383971		Q9R1C7	Prpf40a	Pre-mRNA-processing factor 40 homolog A	-0.159631	0.00127761
	Q60932	Vdac1	Voltage-dependent anion-selective channel protein 1	0.165822	0.000387128		Q9EQN3	Tsc22d4	TSC22 domain family protein 4	0.894513	0.001299
	Q3UGC7	Eif3j1	Eukaryotic translation initiation factor 3 subunit J-A	-0.338687	0.000388766		E9PXY8;F8VPX1;Q6A4J8	Usp7	Ubiquitin carboxyl-terminal hydrolase 7	-0.106389	0.0013128
	Q3UQ44	Iqgap2	Ras GTPase-activating-like protein IQGAP2	0.286414	0.000393209		Q9CWZ3	Rbm8a	RNA-binding protein 8A	-0.296165	0.00131465
	Q3UN54	Sslp1	Secreted seminal-vesicle Ly-6 protein 1	0.735597	0.000395312		P10852	Slc3a2	4F2 cell-surface antigen heavy chain	-0.205102	0.00131766
	F8WJI3;Q8R3Q6	Ccdc58	Coiled-coil domain-containing protein 58	-0.753792	0.000396079		A0A0R4J138;P50429	Arsb	Arylsulfatase B	-0.350836	0.00132097
	D3YZ09;Q9CY66	Gar1	H/ACA ribonucleoprotein complex subunit (Fragment);H/ACA ribonucleoprotein complex subunit 1	-0.528976	0.000396292		F6T4M4	Srrm1	Serine/arginine repetitive matrix protein 1 (Fragment)	-0.501677	0.0013226
	P62821	Rab1A	Ras-related protein Rab-1A	0.181476	0.000401381		Q62465	Vat1	Synaptic vesicle membrane protein VAT-1 homolog	0.326192	0.00133069
	A0A1Y7VKN7;A0A1Y7VL28;Q80XC2	Trmt61a	tRNA (adenine(58)-N(1))-methyltransferase catalytic subunit TRMT61A (Fragment);tRNA (adenine(58)-N(1))-methyltransferase catalytic subunit TRMT61A (Fragment);tRNA (adenine(58)-N(1))-methyltransferase catalytic subunit TRMT61A	0.619675	0.000405223		P62855	Rps26	40S ribosomal protein S26	-0.479975	0.00133264
	Q9DAW9	Cnn3	Calponin-3	-0.263361	0.00040553		G3X957;O35711	Ppfibp2	Liprin-beta-2	0.399051	0.00133335
	Q61599	Arhgdib	Rho GDP-dissociation inhibitor 2	-0.0984109	0.000406797		D3Z0U4;Q9JKP8	Chrac1	Chromatin accessibility complex protein 1	-0.844585	0.00134702
	Q9WVJ2	Psmd13	26S proteasome non-ATPase regulatory subunit 13	0.29419	0.000410663		Q922K9	Frk	Tyrosine-protein kinase FRK	-0.425909	0.00135272
	P26883	Fkbp1a	Peptidyl-prolyl cis-trans isomerase FKBP1A	-0.288048	0.000410789		Q922J3	Clip1	CAP-Gly domain-containing linker protein 1	0.107452	0.00135475
	A0A1B0GSD0;Q9CRB3	Urah	Transthyretin (Fragment);5-hydroxyisourate hydrolase	0.545806	0.000413776		Q5SSW2	Psme4	Proteasome activator complex subunit 4	-0.111448	0.00135816
	Q8JZM7	Cdc73	Parafibromin	0.35032	0.00041593		Q9CQU0	Txndc12	Thioredoxin domain-containing protein 12	-0.375338	0.00137174
	Q99LB2	Dhrs4	Dehydrogenase/reductase SDR family member 4	0.132777	0.000418662		Q8BLY2	Tars3	Threonine--tRNA ligase 2, cytoplasmic	0.729686	0.00137192
	A0A3Q4EBU5;A0A3Q4L326;G3X9J1;G5E8Y0;Q68FL0	Slc8a1	Sodium/calcium exchanger 1;Sodium/calcium exchanger 1 (Fragment);Sodium/calcium exchanger 1;Sodium/calcium exchanger 1;Slc8a1 protein	-0.474955	0.000425455		Q9JJ28	Flii	Protein flightless-1 homolog	0.165853	0.0013771
	P68134	Acta1	Actin, alpha skeletal muscle	-0.340461	0.00043033		A0A1B0GR11;Q93092	Taldo1	Transaldolase	0.173428	0.00139832
	Q8BTS3	Gbp9	Guanylate-binding protein 9	0.332278	0.000432508		Q9JHJ0	Tmod3	Tropomodulin-3	-0.358754	0.00140174
	Q9D7V9	Naaa	N-acylethanolamine-hydrolyzing acid amidase	0.108045	0.000439038		E9QM77;F6U2C2;F7B6X4;O70305	Atxn2	Ataxin-2;Ataxin-2 (Fragment);Ataxin-2 (Fragment);Ataxin-2	0.753268	0.00142096
	Q3TMX5;Q80ZP8	Manf	Mesencephalic astrocyte-derived neurotrophic factor;Armet protein	-0.695943	0.000441964		P00329	Adh1	Alcohol dehydrogenase 1	0.163051	0.00142446
	Q9JJ00	Plscr1	Phospholipid scramblase 1	0.489856	0.000450412		P80318	Cct3	T-complex protein 1 subunit gamma	0.126127	0.00143896
	Q9WUM5	Suclg1	Succinate--CoA ligase [ADP/GDP-forming] subunit alpha, mitochondrial	0.307954	0.000454255		Q9CR68	Uqcrfs1	Cytochrome b-c1 complex subunit Rieske, mitochondrial	0.292192	0.00146103
	P52760	Rida	2-iminobutanoate/2-iminopropanoate deaminase	-0.234875	0.000456131		Q9Z1W8	Atp12a	Potassium-transporting ATPase alpha chain 2	-0.32914	0.00146134
	P56394	Cox17	Cytochrome c oxidase copper chaperone	-2.12366	0.000463353		Q3UE37	Ube2z	Ubiquitin-conjugating enzyme E2 Z	-0.169888	0.0014696
	Q01147;Q62347	Creb1	Cyclic AMP-responsive element-binding protein 1	0.0155942	0.000463848		P49070	Camlg	Calcium signal-modulating cyclophilin ligand	-0.0260591	0.00147253
	A2AFP5;Q9R0M6	Rab9;Rab9a	RAB9, member RAS oncogene family (Fragment);Ras-related protein Rab-9A	-0.0837324	0.000468465		F6XWD4;Q3UMT1	Ppp1r12c	Protein phosphatase 1 regulatory subunit 12C (Fragment);Protein phosphatase 1 regulatory subunit 12C	-0.192804	0.00147653
	O88665	Brd7	Bromodomain-containing protein 7	0.4751	0.000469695		D6RGM1;Q3UI84;Q99J62	Rfc4	Replication factor C subunit 4 (Fragment);Replication factor C subunit 4;Replication factor C subunit 4	-0.966842	0.00149659
	P27601	Gna13	Guanine nucleotide-binding protein subunit alpha-13	0.1623	0.000472708		Q60854	Serpinb6	Serpin B6	0.219716	0.00150239
	P70124	Serpinb5	Serpin B5	0.386432	0.000477563		Q8BM26	9530003J23Rik	9530003J23Rik protein	-0.650574	0.00150389
	A2ADR8;Q8R3G1	Ppp1r8	Nuclear inhibitor of protein phosphatase 1	-0.234409	0.000479556		Q8K215	Lyrm4	LYR motif-containing protein 4	-0.645196	0.00150718
	Q8BW41	Pomgnt2	Protein O-linked-mannose beta-1,4-N-acetylglucosaminyltransferase 2	0.386774	0.000482948		Q01339	Apoh	Beta-2-glycoprotein 1	-0.351646	0.00151111
	P61089	Ube2n	Ubiquitin-conjugating enzyme E2 N	0.110377	0.000489699		A0A3B2WBH9;A0A3B2WCN9;Q9Z0U1	Tjp2	Tight junction protein ZO-2	-0.0769669	0.00151549
	Q60710	Samhd1	Deoxynucleoside triphosphate triphosphohydrolase SAMHD1	0.152079	0.000500156		Q920Q6	Msi2	RNA-binding protein Musashi homolog 2	-0.391255	0.00152246
	Q9DCT2	Ndufs3	NADH dehydrogenase [ubiquinone] iron-sulfur protein 3, mitochondrial	0.124244	0.000508697		Q9JLJ2	Aldh9a1	4-trimethylaminobutyraldehyde dehydrogenase	0.21801	0.00152542
	Q62148	Aldh1a2	Retinal dehydrogenase 2	-0.453477	0.000511325		P48024	Eif1	Eukaryotic translation initiation factor 1	-0.462183	0.00154628
	Q6TU36	Defb50	Beta-defensin 50	3.88732	0.000511371		A0A1Y7VJA2;E9PVP4;F8WJB9;P70429	Evl	Ena/VASP-like protein (Fragment);Ena/VASP-like protein;Ena/VASP-like protein;Ena/VASP-like protein	-0.853236	0.00156103
	P03921	Mtnd5	NADH-ubiquinone oxidoreductase chain 5	-0.18269	0.000514204		D3YYE1;D3Z7M9;O35381	Anp32a	Acidic leucine-rich nuclear phosphoprotein 32 family member A (Fragment);Acidic leucine-rich nuclear phosphoprotein 32 family member A;Acidic leucine-rich nuclear phosphoprotein 32 family member A	-0.19339	0.00157409
	A0A1L1SR11;A0A1L1ST53;B2RUC1;O54818;Q3V2G6	Tpd52l1	Tumor protein D53;Tumor protein D53;Tpd52l1 protein;Tumor protein D53;Tumor protein D53	-0.759494	0.000528282		Q9D0G0	Mrps30	28S ribosomal protein S30, mitochondrial	-0.448456	0.00157522
	P97823	Lypla1	Acyl-protein thioesterase 1	-0.32094	0.000543408		Q04447	Ckb	Creatine kinase B-type	-0.275604	0.00157928
	P50518	Atp6v1e1	V-type proton ATPase subunit E 1	-0.347868	0.000554851		Q9WUK4	Rfc2	Replication factor C subunit 2	-0.080507	0.00158341
	Q91YP0	L2hgdh	L-2-hydroxyglutarate dehydrogenase, mitochondrial	-0.129772	0.000557614		Q91Z25;Q9WV32	Arpc1b	Actin-related protein 2/3 complex subunit;Actin-related protein 2/3 complex subunit 1B	0.111899	0.00158522
	Q91VW5	Golga4	Golgin subfamily A member 4	-0.217576	0.000559449		P62830	Rpl23	60S ribosomal protein L23	-0.427367	0.00158828
	O70378	Emc8	ER membrane protein complex subunit 8	-0.283708	0.000562091		Q9WV54	Asah1	Acid ceramidase	-0.213035	0.00160994
	E9Q0T0;G5E8W7;O35448	Ppt2	Lysosomal thioesterase PPT2 (Fragment);Lysosomal thioesterase PPT2 (Fragment);Lysosomal thioesterase PPT2	0.259547	0.000563796		A2AUD5;Q3TAI4;Q9CYZ2	Tpd52l2	Tumor protein D54	-0.387031	0.00161739
	Q9DBY8	Nvl	Nuclear valosin-containing protein-like	0.394127	0.000564931		Q8BJW5	Nol11	Nucleolar protein 11	-0.0371609	0.00163184
	Q64511	Top2b	DNA topoisomerase 2-beta	0.145117	0.000567053		Q8QZT1	Acat1	Acetyl-CoA acetyltransferase, mitochondrial	0.229013	0.00163359
	O70493;Q3TGS7;Q3V2H3;Q6ZWQ5	Snx12	Sorting nexin-12	-0.432802	0.000568802		Q02819	Nucb1	Nucleobindin-1	-0.646799	0.0016402
	P24472	Gsta4	Glutathione S-transferase A4	-0.85464	0.000569069		P50172;Q3TJI8	Hsd11b1	Corticosteroid 11-beta-dehydrogenase isozyme 1	0.428165	0.00164153
	P17426	Ap2a1	AP-2 complex subunit alpha-1	0.0267755	0.000581002		P61089	Ube2n	Ubiquitin-conjugating enzyme E2 N	0.145283	0.00168045
	O55242	Sigmar1	Sigma non-opioid intracellular receptor 1	0.494616	0.000581901		A0A171EBL2;E9Q555	Rnf213	E3 ubiquitin-protein ligase RNF213	0.0602552	0.00168204
	Q9D666	Sun1	SUN domain-containing protein 1	0.190187	0.000585536		Q9QZD8	Slc25a10	Mitochondrial dicarboxylate carrier	0.170816	0.00169398
	P62855	Rps26	40S ribosomal protein S26	-0.623283	0.000585602		Q6KCD5	Nipbl	Nipped-B-like protein	-0.592811	0.00170012
	Q922K9	Frk	Tyrosine-protein kinase FRK	-0.529924	0.000591495		Q99L20	Gstt3	Glutathione S-transferase theta-3	0.72518	0.00171255
	P61979	Hnrnpk	Heterogeneous nuclear ribonucleoprotein K	0.23324	0.000593804		P43274	H1-4	Histone H1.4	-0.539747	0.0017178
	O70209	Pdlim3	PDZ and LIM domain protein 3	-0.45337	0.000595567		Q8VEH5	Epm2aip1	EPM2A-interacting protein 1	-0.343397	0.00172089
	Q9D1D4	Tmed10	Transmembrane emp24 domain-containing protein 10	0.141725	0.000595912		Q6XLQ8	Calu	Calumenin	-0.546397	0.00172356
	P63001;Q3TLP8	Rac1	Ras-related C3 botulinum toxin substrate 1	0.13482	0.000600038		Q8BUE4	Aifm2	Ferroptosis suppressor protein 1	0.387592	0.00172602
	O35643;Q5SVG4;Q5SVG5	Ap1b1	AP-1 complex subunit beta-1;AP complex subunit beta;AP complex subunit beta	0.179145	0.000600656		P07742	Rrm1	Ribonucleoside-diphosphate reductase large subunit	-0.365254	0.00173006
	Q8R326	Pspc1	Paraspeckle component 1	0.150167	0.000607278		O89053	Coro1a	Coronin-1A	0.155069	0.0017493
	A0A1L1SQ41;J3QNU1;Q4FCQ7;Q9Z2A5	Ate1	Arginyl-tRNA--protein transferase 1	0.891487	0.000608823		Q9DCX2	Atp5pd	ATP synthase subunit d, mitochondrial	-0.331953	0.00176927
	Q3TE40;Q62193	Rpa2	Replication protein A 32 kDa subunit	-0.282344	0.000614787		P70122	Sbds	Ribosome maturation protein SBDS	-0.112608	0.00183798
	P09671	Sod2	Superoxide dismutase [Mn], mitochondrial	0.228592	0.000626086		E9Q586	Dctn1	Dynactin subunit 1	0.0548232	0.0018421
	A2ABY3;Q922E4	Pcyt2	Ethanolamine-phosphate cytidylyltransferase	-0.333378	0.000629437		Q9D820	Prorsd1	Prolyl-tRNA synthetase associated domain-containing protein 1	-0.26727	0.00188645
	Q80X98	Dhx38	DEAH (Asp-Glu-Ala-His) box polypeptide 38	0.209126	0.000630246		A3KGL9;F6W687;P09602	Hmgn2	Non-histone chromosomal protein HMG-17;Non-histone chromosomal protein HMG-17 (Fragment);Non-histone chromosomal protein HMG-17	0.161149	0.00189019
	Q6PB66	Lrpprc	Leucine-rich PPR motif-containing protein, mitochondrial	0.242407	0.000631478		O70152	Dpm1	Dolichol-phosphate mannosyltransferase subunit 1	-0.252412	0.00191873
	Q921M3	Sf3b3	Splicing factor 3B subunit 3	0.0698407	0.000641867		Q3UUY6	Prom2	Prominin-2	2.05396	0.00192728
	E9Q6A6;Q8C6K9	Col6a6	Collagen alpha-6(VI) chain	0.392809	0.00066221		P11438	Lamp1	Lysosome-associated membrane glycoprotein 1	-0.147325	0.00192794
	Q9D6U8	Fam162a	Protein FAM162A	-0.656292	0.000662339		Q91VD9	Ndufs1	NADH-ubiquinone oxidoreductase 75 kDa subunit, mitochondrial	0.194823	0.00194418
	P63038	Hspd1	60 kDa heat shock protein, mitochondrial	0.145392	0.000665112		Q9JKF7	Mrpl39	39S ribosomal protein L39, mitochondrial	-0.2929	0.00195327
	P63321	Rala	Ras-related protein Ral-A	0.224207	0.000674137		Q9WTP7	Ak3	GTP:AMP phosphotransferase AK3, mitochondrial	0.129587	0.00195982
	A2AUK8	Epb41l1	Band 4.1-like protein 1	0.269485	0.000677273		Q9R112	Sqor	Sulfide:quinone oxidoreductase, mitochondrial	0.200794	0.00195992
	Q61160	Fadd	FAS-associated death domain protein	0.381411	0.000681493		P28271	Aco1	Cytoplasmic aconitate hydratase	0.171926	0.00198056
	Q6P5B5	Fxr2	Fragile X mental retardation syndrome-related protein 2	-0.121555	0.000693153		Q9CQV8	Ywhab	14-3-3 protein beta/alpha	-0.164595	0.00198441
	A0A0N4SVE1;F7B2B4;Q9D1K2	Atp6v1f	V-type proton ATPase subunit F;V-type proton ATPase subunit F (Fragment);V-type proton ATPase subunit F	-0.907474	0.000694395		Q922R1		UPF0183 protein C16orf70 homolog	-0.845766	0.00198674
	Q64310	Surf4	Surfeit locus protein 4	0.191932	0.000696812		Q3U7K7;Q62191	Trim21	E3 ubiquitin-protein ligase TRIM21	1.23777	0.00199195
	Q99JF8	Psip1	PC4 and SFRS1-interacting protein	-0.173194	0.000699101		Q9CRA8	Exosc5	Exosome complex component RRP46	0.374429	0.00200458
	A0A3B2WCL5;Q9CT10	Ranbp3	Ran-binding protein 3	0.12291	0.000703639		P00416	mt-Co3	Cytochrome c oxidase subunit 3	0.698802	0.00200622
	Q08093	Cnn2	Calponin-2	-0.0310361	0.000706499		Q8BFZ3	Actbl2	Beta-actin-like protein 2	-0.738589	0.00201063
	E9PXY8;F8VPX1;Q6A4J8	Usp7	Ubiquitin carboxyl-terminal hydrolase 7	-0.113225	0.000707865		Q9CPW4	Arpc5	Actin-related protein 2/3 complex subunit 5	-0.218501	0.00203109
	P42669	Pura	Transcriptional activator protein Pur-alpha	0.116608	0.000711282		E9PVG8	9530053A07Rik	RIKEN cDNA 9530053A07 gene	-0.708268	0.0020371
	A0A1B0GR19;A0A1B0GR86;Q8BH97	Rcn3	Reticulocalbin-3 (Fragment);Reticulocalbin-3 (Fragment);Reticulocalbin-3	-0.536827	0.000711424		E0CXQ0;E0CZ77;Q7TN05	Ap1s3	AP-1 complex subunit sigma-3	-0.419115	0.0020375
	E9QA85;Q8BP56	Pgghg	Protein-glucosylgalactosylhydroxylysine glucosidase (Fragment);Protein-glucosylgalactosylhydroxylysine glucosidase	-0.592479	0.000719011		P70372	Elavl1	ELAV-like protein 1	-0.0648745	0.00205743
	Q3TCN2	Plbd2	Putative phospholipase B-like 2	-0.286145	0.000720626		Q8JZL3	Thtpa	Thiamine-triphosphatase	0.647162	0.0020585
	A2A513;P02535	Krt10	Keratin, type I cytoskeletal 10;Keratin, type I cytoskeletal 10	0.4886	0.000720829		A0A1B0GSK9;A2RSQ1	Glb1l3	Beta-galactosidase;Beta-galactosidase-1-like protein 3	-0.644254	0.00206555
	P46061	Rangap1	Ran GTPase-activating protein 1	0.176605	0.000726008		E9Q6U4;Q3UWL8	Pfdn4	Prefoldin subunit 4	-0.771804	0.00208591
	A0A0N4SUJ3	Naaladl2	N-acetylated alpha-linked acidic dipeptidase-like 2	0.806188	0.000726513		Q9WUM5	Suclg1	Succinate--CoA ligase [ADP/GDP-forming] subunit alpha, mitochondrial	0.392256	0.00209722
	Q91ZA3	Pcca	Propionyl-CoA carboxylase alpha chain, mitochondrial	0.337021	0.000728069		A0A140LIS5;Q3UL36	Arglu1	Arginine and glutamate-rich protein 1 (Fragment);Arginine and glutamate-rich protein 1	-0.105976	0.00210254
	H3BJL6;H3BJP2;H3BKH6;H3BLJ9;Q9R0P3	Esd	S-formylglutathione hydrolase;S-formylglutathione hydrolase (Fragment);S-formylglutathione hydrolase;S-formylglutathione hydrolase;S-formylglutathione hydrolase	0.197619	0.00072984		Q99K85	Psat1	Phosphoserine aminotransferase	-0.261904	0.00210527
	B1ATS5;E9Q559;Q64518	Atp2a3	Calcium-transporting ATPase;Calcium-transporting ATPase;Sarcoplasmic/endoplasmic reticulum calcium ATPase 3	-0.239521	0.000733421		P06797	Ctsl	Cathepsin L1	-0.397815	0.0021349
	P01837	Igkc	Immunoglobulin kappa constant	-0.521959	0.000736208		Q8BVA2	Tmem222	Transmembrane protein 222	-0.480426	0.00214628
	Q8BUY5	Timmdc1	Complex I assembly factor TIMMDC1, mitochondrial	0.221792	0.000740664		E9Q6Z3;Q6ZQE4	Nemp1	Nuclear envelope integral membrane protein 1	0.773015	0.00215933
	A0A0R4IZX6;Q9WVP1	Ap1m2	AP-1 complex subunit mu-2	0.204145	0.000752369		Q921V7	Slc44a3	Choline transporter-like protein 3	0.273774	0.00216413
	Q9JKC8	Ap3m1	AP-3 complex subunit mu-1	0.128196	0.000768305		O88665	Brd7	Bromodomain-containing protein 7	0.433502	0.00218463
	Q3UPL0	Sec31a	Protein transport protein Sec31A	0.152582	0.000769911		Q9DC51	Gnai3	Guanine nucleotide-binding protein G(i) subunit alpha	0.204174	0.00219158
	Q9JL35	Hmgn5	High mobility group nucleosome-binding domain-containing protein 5	-0.309944	0.000778973		Q3TY86	Aifm3	Apoptosis-inducing factor 3	-0.718676	0.00223938
	A0A0R4J0U8;A2RSY6	Trmt1l	TRMT1-like protein	0.906701	0.000781023		O70492;Q78ZM0	Snx3	Sorting nexin-3	-0.206503	0.002243
	E9PWP9	4931408C20Rik	RIKEN cDNA 4931408C20 gene	-0.0951304	0.000799081		Q8C5L3	Cnot2	CCR4-NOT transcription complex subunit 2	-0.419936	0.00224581
	B1AU25;Q9Z0X1	Aifm1	Apoptosis-inducing factor 1, mitochondrial;Apoptosis-inducing factor 1, mitochondrial	0.184273	0.00080284		A0A1L1SQA8;P62852	Rps25	40S ribosomal protein S25	-0.598321	0.00224732
	Q8VBV3	Exosc2	Exosome complex component RRP4	0.333292	0.00080952		O35379	Abcc1	Multidrug resistance-associated protein 1	-0.40759	0.00228844
	A0A1Y7VK55;P70255	Nfic	Nuclear factor 1;Nuclear factor 1 C-type	-0.279176	0.000812736		G5E814;Q9D8B4	Ndufa11	NADH dehydrogenase [ubiquinone] 1 alpha subcomplex subunit 11	0.337434	0.00229031
	Q8JZN5	Acad9	Complex I assembly factor ACAD9, mitochondrial	0.218678	0.000816581		A0A0A6YVV8;A0A0A6YWB0	Mbnl1	Muscleblind-like protein 1	-0.230689	0.00229444
	P15089	Cpa3	Mast cell carboxypeptidase A	0.265733	0.00082712		A0A0G2JFT8;Q9D394	Rufy3	Protein RUFY3	0.708075	0.00230481
	E9QKC6;Q3UHH4;Q9ESN6	Trim2	Tripartite motif-containing protein 2	0.556269	0.000834022		P62315	Snrpd1	Small nuclear ribonucleoprotein Sm D1	-0.174118	0.00233411
	Q9JJH1	Rnase4	Ribonuclease 4	-0.598426	0.000846629		A0A0N4SWI4;Q9CR98	Fam136a	Protein FAM136A	-0.474725	0.00234133
	A0A1Y7VM38;P52503	Ndufs6	NADH dehydrogenase [ubiquinone] iron-sulfur protein 6, mitochondrial;NADH dehydrogenase [ubiquinone] iron-sulfur protein 6, mitochondrial	-0.362793	0.000852776		Q9DCT2	Ndufs3	NADH dehydrogenase [ubiquinone] iron-sulfur protein 3, mitochondrial	0.186997	0.00236166
	Q8C4U3	Sfrp1	Secreted frizzled-related protein 1	-2.15312	0.000854014		O55135	Eif6	Eukaryotic translation initiation factor 6	-0.100697	0.00236828
	A0A0U1RP59;Q9JL16	Isg20	Interferon-stimulated gene 20 kDa protein	0.264939	0.000855597		Q64133	Maoa	Amine oxidase [flavin-containing] A	0.368821	0.00238447
	G5E8V5;Q3UR44;Q9WUX5	Mrvi1	Protein MRVI1;Protein MRVI1 (Fragment);Protein MRVI1	-0.479305	0.000856279		A0A5F8MPB5;Q61739	Itga6	Integrin alpha-6	-0.120026	0.00238731
	Q9JHS9	Cwc15	Spliceosome-associated protein CWC15 homolog	-1.50039	0.000859289		Q5PPR2;Q6P1Y9;Q8R3S6	Exoc1	Exocyst complex component 1	-0.460055	0.0023972
	Q8BVA2	Tmem222	Transmembrane protein 222	-0.346001	0.000861479		P61759	Vbp1	Prefoldin subunit 3	-0.512478	0.00240709
	O70570	Pigr	Polymeric immunoglobulin receptor	1.45668	0.000886944		O89051	Itm2b	Integral membrane protein 2B	-0.223608	0.00242411
	Q9CZP5	Bcs1l	Mitochondrial chaperone BCS1	0.823166	0.000900844		P61804	Dad1	Dolichyl-diphosphooligosaccharide--protein glycosyltransferase subunit DAD1	-0.170156	0.00243181
	Q61598	Gdi2	Rab GDP dissociation inhibitor beta	0.104306	0.000901425		Q8JZM7	Cdc73	Parafibromin	0.245928	0.00245595
	H3BKM2;Q80YV2	Zc3hc1	Nuclear-interacting partner of ALK	0.190325	0.000910738		P46660	Ina	Alpha-internexin	-0.0699571	0.00247562
	Q80SZ6	Nxf7	Nuclear RNA export factor 7	0.868795	0.000911135		Q99LB6	Mat2b	Methionine adenosyltransferase 2 subunit beta	0.182505	0.00247723
	Q9R0P5	Dstn	Destrin	-0.181999	0.000912466		Q9WVK0	Agtrap	Type-1 angiotensin II receptor-associated protein	0.491262	0.00254511
	Q5XJY5	Arcn1	Coatomer subunit delta	0.204173	0.000915349		A0A494BAP2	Csnk1g3	Casein kinase I isoform gamma-3	0.235515	0.00255057
	D3YZD8;D3Z442;Q8R0P4	Aamdc	Mth938 domain-containing protein	-0.317558	0.000920785		Q8VIM9	Irgq	Immunity-related GTPase family Q protein	-0.222432	0.00255532
	O88952	Lin7c	Protein lin-7 homolog C	-0.543401	0.000920991		Q8CEB6;Q9DCT1	Akr1e1;Akr1e2	Aldo-keto reductase family 1, member E1;1,5-anhydro-D-fructose reductase	0.364075	0.00256549
	A0A1D5RLE0;A0A1D5RMM1;A0A5F8MPL9;A2AF47;A2AF65;A2AF67;E9QMR2;F8VPN7;Q8BIK4	Dock9;Dock9;Dock9;Dock11;Dock11;Dock11;Dock9;Dock9;Dock9	Dedicator of cytokinesis protein 9;Dedicator of cytokinesis protein 9;Dedicator of cytokinesis protein 9;Dedicator of cytokinesis protein 11;Dedicator of cytokinesis protein 11;Dedicator of cytokinesis protein 11;Dedicator of cytokinesis protein 9;Dedicator of cytokinesis protein 9;Dedicator of cytokinesis protein 9	0.642536	0.00092241		P59999	Arpc4	Actin-related protein 2/3 complex subunit 4	0.118845	0.00257863
	O54984	Asna1	ATPase Asna1	0.133729	0.000922792		O70591	Pfdn2	Prefoldin subunit 2	-0.499026	0.002581
	P80313	Cct7	T-complex protein 1 subunit eta	0.148818	0.000923291		Q60932	Vdac1	Voltage-dependent anion-selective channel protein 1	-0.119502	0.0025969
	Q8BI08	Mal2	Protein MAL2	0.76118	0.000925225		Q8K2J0	Plcd3	1-phosphatidylinositol 4,5-bisphosphate phosphodiesterase delta-3	0.166242	0.00260144
	Q8CEC0	Nup88	Nuclear pore complex protein Nup88	0.204488	0.000925201		Q3UZ39	Lrrfip1	Leucine-rich repeat flightless-interacting protein 1	0.150489	0.00261697
	D3YYK8;E9Q6X0;Q8R001	Mapre2	Microtubule-associated protein RP/EB family member 2 (Fragment);Microtubule-associated protein RP/EB family member 2;Microtubule-associated protein RP/EB family member 2	0.637812	0.000925815		Q8K224	Nat10	RNA cytidine acetyltransferase	0.738663	0.00263453
	A0A087WQT6;O89110	Casp8	Caspase-8	0.772522	0.000936889		Q64378	Fkbp5	Peptidyl-prolyl cis-trans isomerase FKBP5	0.432063	0.00264863
	A0A1W2P812;G5E8K2;G5E8K3;G5E8K5	Ank3	Ankyrin-3	0.0555475	0.000938979		Q8C0M9	Asrgl1	Isoaspartyl peptidase/L-asparaginase	1.20017	0.00265123
	Q9DCJ5	Ndufa8	NADH dehydrogenase [ubiquinone] 1 alpha subcomplex subunit 8	-0.235482	0.000940602		M0QWC2;Q9CQV6	Map1lc3b	Microtubule-associated proteins 1A/1B light chain 3B	0.531023	0.00266826
	E9PX68;E9Q585	Slc4a1ap	Solute carrier family 4 (anion exchanger), member 1, adaptor protein;Solute carrier family 4 (anion exchanger), member 1, adaptor protein	1.82667	0.000946651		Q8K0E8	Fgb	Fibrinogen beta chain	0.701065	0.00267232
	E0CY18;Q91X58	Zfand2b	AN1-type zinc finger protein 2B (Fragment);AN1-type zinc finger protein 2B	-0.447692	0.000951208		Q9ET54	Palld	Palladin	-0.12706	0.00267521
	P06797	Ctsl	Cathepsin L1	-0.565813	0.000954313		P51163	Uros	Uroporphyrinogen-III synthase	0.169889	0.00273528
	Q9WV03	Fam50a	Protein FAM50A	-2.14879	0.00095791		Q64737	Gart	Trifunctional purine biosynthetic protein adenosine-3	0.219051	0.0027412
	A0A494B909;Q9WV68	Decr2	Peroxisomal 2,4-dienoyl-CoA reductase;Peroxisomal 2,4-dienoyl-CoA reductase	0.821423	0.000959959		Q8R4X3	Rbm12	RNA-binding protein 12	-0.342003	0.00274657
	B9EKS2;Q3UI14	Kdm3b	Jumonji domain containing 1B;Lysine-specific demethylase 3B	0.614089	0.000960636		P30412	Ppic	Peptidyl-prolyl cis-trans isomerase C	0.421837	0.00275436
	O08807	Prdx4	Peroxiredoxin-4	0.206594	0.000966356		Q9Z0Y1	Dctn3	Dynactin subunit 3	-0.563607	0.00276899
	A0A338P786;P68037	Ube2l3	Ubiquitin-conjugating enzyme E2 L3 (Fragment);Ubiquitin-conjugating enzyme E2 L3	-0.230813	0.000975921		P09405	Ncl	Nucleolin	-0.183096	0.00278821
	A0A286YD22;A0A286YDG2;A0A286YDT9;Q9JMB0	Gkap1	G kinase-anchoring protein 1 (Fragment);G kinase-anchoring protein 1 (Fragment);G kinase-anchoring protein 1 (Fragment);G kinase-anchoring protein 1	-0.467091	0.000976808		Q9WVJ3	Cpq	Carboxypeptidase Q	-0.299281	0.00279021
	P37040	Por	NADPH--cytochrome P450 reductase	0.101683	0.000992302		Q61554	Fbn1	Fibrillin-1	0.309159	0.00279372
	P16110;Q8C253	Lgals3	Galectin-3;Galectin	-0.235118	0.000997485		Q9D8T7	Slirp	SRA stem-loop-interacting RNA-binding protein, mitochondrial	-3.21732	0.00280668
	A0A286YDA2;A0A286YDT3;A0A286YDV7;E9Q5C9	Nolc1	Nucleolar and coiled-body phosphoprotein 1;Nucleolar and coiled-body phosphoprotein 1;Nucleolar and coiled-body phosphoprotein 1 (Fragment);Nucleolar and coiled-body phosphoprotein 1	-0.213628	0.00099945		B1AV66;Q8BR70	Yipf6	Protein YIPF (Fragment);Protein YIPF6	0.331843	0.00281902
	Q99J36	Thumpd1	THUMP domain-containing protein 1	-0.0739131	0.00100344		Q8BJY1	Psmd5	26S proteasome non-ATPase regulatory subunit 5	0.184515	0.00283087
	Q3UMU9	Hdgfl2	Hepatoma-derived growth factor-related protein 2	-0.22925	0.00101295		G3UYD0;Q3UHU8;Q9ESZ8	Gtf2i	General transcription factor II-I	-0.186117	0.00283783
	O70551	Srpk1	SRSF protein kinase 1	0.106049	0.00102013		P62774	Mtpn	Myotrophin	-0.349957	0.00285193
	Q99JG3	Anxa13	Annexin A13	0.156592	0.00102572		Q8VDQ1	Ptgr2	Prostaglandin reductase 2	-0.127021	0.0028536
	A0A0N4SV38;A0A0N4SV80;A0A0N4SVI8;A0A0N4SVM8;E9QKZ7;E9QML5;Q3TZK9;Q61464	Zfp638;Zfp638;Zfp638;Zfp638;Zfp638;Zfp638;Zfp638;Znf638	Zinc finger protein 638;Zinc finger protein 638;Zinc finger protein 638;Zinc finger protein 638 (Fragment);Zinc finger protein 638;Zinc finger protein 638;Zinc finger protein 638 (Fragment);Zinc finger protein 638	0.327591	0.00103031		Q8VH51	Rbm39	RNA-binding protein 39	0.0932159	0.00288191
	P50247	Ahcy	Adenosylhomocysteinase	0.0420711	0.00103459		Q3TCU5;Q9R233	Tapbp	Tapasin	0.222143	0.00288481
	Q91VC3	Eif4a3	Eukaryotic initiation factor 4A-III	0.192347	0.00104476		Q3U7U3	Fbxo7	F-box only protein 7	0.284598	0.00289031
	P40336	Vps26a	Vacuolar protein sorting-associated protein 26A	0.165651	0.00105067		Q6YI28	2210407C18Rik	EP1	-0.79845	0.00290634
	P46414	Cdkn1b	Cyclin-dependent kinase inhibitor 1B	-1.32493	0.00106159		Q9JKB1	Uchl3	Ubiquitin carboxyl-terminal hydrolase isozyme L3	0.134625	0.00293527
	Q8CAQ8	Immt	MICOS complex subunit Mic60	0.164877	0.00106317		B1AZ42;P0C0A3	Chmp6	Charged multivesicular body protein 6 (Fragment);Charged multivesicular body protein 6	0.133987	0.00296464
	Q8K0C9	Gmds	GDP-mannose 4,6 dehydratase	0.120321	0.0010705		O35345	Kpna6	Importin subunit alpha-7	0.223458	0.0029794
	Q04447	Ckb	Creatine kinase B-type	-0.379489	0.00107756		P32067	Ssb	Lupus La protein homolog	-0.11354	0.00299707
	Q3TG45;Q9CPS5	Psmd8	26S proteasome non-ATPase regulatory subunit 8	0.224177	0.0010807		Q8CGY8	Ogt	UDP-N-acetylglucosamine--peptide N-acetylglucosaminyltransferase 110 kDa subunit	0.10356	0.00302364
	Q8CC86	Naprt	Nicotinate phosphoribosyltransferase	0.959571	0.00108087		Q9CRY7	Gdpd1	Lysophospholipase D GDPD1	0.449169	0.00304731
	Q8BIQ5	Cstf2	Cleavage stimulation factor subunit 2	-0.406647	0.00108542		F8WHW8;Q91VT8	Smim14	Small integral membrane protein 14	0.757013	0.0030585
	P10107	Anxa1	Annexin A1	0.197144	0.00109986		Q8R1G6	Pdlim2	PDZ and LIM domain protein 2	0.554306	0.00310098
	P31001	Des	Desmin	-0.237943	0.00110802		F6RK81;F6UIS1;Q9CQE7	Ergic3	Endoplasmic reticulum-Golgi intermediate compartment protein 3 (Fragment);Endoplasmic reticulum-Golgi intermediate compartment protein 3 (Fragment);Endoplasmic reticulum-Golgi intermediate compartment protein 3	-0.314612	0.00310595
	V9GX31	Gm12728	Peptidyl-prolyl cis-trans isomerase	-0.43537	0.00111344		Q8BHZ0	Fam49a	Protein FAM49A	0.00890751	0.0031176
	A0A0R4J0T0;Q8K3A0	Hscb	Iron-sulfur cluster co-chaperone protein HscB	-0.521514	0.00111773		Q8K1R3	Pnpt1	Polyribonucleotide nucleotidyltransferase 1, mitochondrial	-0.121319	0.00311986
	A0A0G2JDZ4;E9QNY3	Myl10	Myosin regulatory light chain 10	-1.30191	0.0011231		Q99JW4	Lims1	LIM and senescent cell antigen-like-containing domain protein 1	0.284125	0.00312386
	P25206	Mcm3	DNA replication licensing factor MCM3	-1.45299	0.00113167		P31230	Aimp1	Aminoacyl tRNA synthase complex-interacting multifunctional protein 1	-0.148872	0.00317375
	Q3UM45	Ppp1r7	Protein phosphatase 1 regulatory subunit 7	-0.182966	0.0011426		O08749	Dld	Dihydrolipoyl dehydrogenase, mitochondrial	0.328076	0.00319978
	A0A0R4J032;P06683	C9	Complement component C9	-1.63928	0.00114929		A0A0R4J071	Tgm4	Protein-glutamine gamma-glutamyltransferase 4	-0.44946	0.00320596
	Q9CPV4	Glod4	Glyoxalase domain-containing protein 4	0.135994	0.00115066		F8VPR1;Q8BVA4	Lmod1	Leiomodin-1	-0.170842	0.00324885
	P25911	Lyn	Tyrosine-protein kinase Lyn	0.540276	0.0011587		A0A494BAJ5;A0A494BB58;A0A494BBF1;Q9WU84	Ccs	Superoxide dismutase [Cu-Zn];Copper chaperone for superoxide dismutase;Copper chaperone for superoxide dismutase;Copper chaperone for superoxide dismutase	-0.411627	0.00326032
	Q76MZ3	Ppp2r1a	Serine/threonine-protein phosphatase 2A 65 kDa regulatory subunit A alpha isoform	0.0382232	0.00116676		Q9D0K2	Oxct1	Succinyl-CoA:3-ketoacid coenzyme A transferase 1, mitochondrial	0.0961291	0.00326625
	Q921K8	Tcaf2	TRPM8 channel-associated factor 2	0.375951	0.00117301		A2AP78;O54879	Hmgb3	High mobility group protein B3 (Fragment);High mobility group protein B3	-0.499369	0.00326995
	Q6NZR5	Skiv2l	Superkiller viralicidic activity 2-like (S. cerevisiae)	0.21195	0.00117327		Q5U3K5	Rabl6	Rab-like protein 6	-0.170498	0.0032713
	Q8K2B3	Sdha	Succinate dehydrogenase [ubiquinone] flavoprotein subunit, mitochondrial	0.142099	0.00118676		Q8BXK9	Clic5	Chloride intracellular channel protein 5	-0.297732	0.00327234
	Q9ERG0	Lima1	LIM domain and actin-binding protein 1	0.0776066	0.00118992		Q8K297	Colgalt1	Procollagen galactosyltransferase 1	-0.213705	0.00328562
	Q9D8S9	Bola1	BolA-like protein 1	-0.867632	0.00119496		B7ZNH7	Col14a1	Collagen alpha-1(XIV) chain	0.432445	0.00328883
	Q9DCT8	Crip2	Cysteine-rich protein 2	-0.325571	0.00120858		P62317	Snrpd2	Small nuclear ribonucleoprotein Sm D2	-0.326	0.00331225
	A0A338P711;A0A338P7E3;C0HKG5;C0HKG6	Rnaset2b;Rnaset2b;Rnaset2a;Rnaset2b	Ribonuclease T2-B (Fragment);Ribonuclease T2-B;Ribonuclease T2-A;Ribonuclease T2-B	-0.766074	0.00121488		Q60766	Irgm1	Immunity-related GTPase family M protein 1	0.121429	0.00339622
	Q6ZWQ9	Myl12a	Myosin, light chain 12A, regulatory, non-sarcomeric	-0.647422	0.00122765		O08599	Stxbp1	Syntaxin-binding protein 1	0.252711	0.00342033
	P09103	P4hb	Protein disulfide-isomerase	0.320116	0.00123704		Q11136	Pepd	Xaa-Pro dipeptidase	-0.107971	0.00344398
	Q8K0D7	Wrb	Tail-anchored protein insertion receptor WRB	-0.38831	0.00123731		Q8HWB2	H2-Q4	Histocompatibility 2, Q region locus 4	-0.376039	0.00346232
	P19001	Krt19	Keratin, type I cytoskeletal 19	0.189413	0.00124661		P70670	Naca	Nascent polypeptide-associated complex subunit alpha, muscle-specific form	-0.210194	0.00346481
	F8WHV1;Q9D187	Ciao2b	Cytosolic iron-sulfur assembly component 2B	-0.60975	0.0012502		P50427	Sts	Steryl-sulfatase	-0.0472934	0.00348478
	Q9WVB0	Rbpms	RNA-binding protein with multiple splicing	-0.218116	0.00126192		F6RJV6;Q9JJK2	Lancl2	LanC-like protein 2 (Fragment);LanC-like protein 2	-0.212539	0.00348695
	A0A0R4J101;A0A0R4J1K4;A0A0R4J1K9;P13808	Slc4a2	Anion exchange protein;Anion exchange protein;Anion exchange protein;Anion exchange protein 2	0.201456	0.00126329		Q9CPY7	Lap3	Cytosol aminopeptidase	-0.162534	0.00348898
	A0A0N4SUN3;A0A0N4SVX9;A0A0N4SWG7;A0A0N4SWH3;E9PXU9;E9QL12;Q9ESD7	Dysf	Dysferlin	0.843411	0.00126679		Q60936	Coq8a	Atypical kinase COQ8A, mitochondrial	0.632272	0.00351006
	A0A087WSP5;P42225;Q8C3V4	Stat1	Signal transducer and activator of transcription;Signal transducer and activator of transcription 1;Signal transducer and activator of transcription	0.144955	0.00127734		A0A0R4J032;P06683	C9	Complement component C9	-1.29908	0.00351029
	Q62523	Zyx	Zyxin	-0.181721	0.00127898		Q9QWR8	Naga	Alpha-N-acetylgalactosaminidase	-0.225476	0.00353535
	P62073	Timm10	Mitochondrial import inner membrane translocase subunit Tim10	-1.28177	0.00128454		Q99P31	Hspbp1	Hsp70-binding protein 1	0.0238094	0.00353861
	A0A2I3BRT4;Q8R0W0	Eppk1	Epiplakin	0.285306	0.00130799		G3UWW4;G3UYC3;G3UYP5;G3UZQ7;Q9Z1S3	Rasgrp1	RAS guanyl-releasing protein 1	-0.780254	0.00355254
	Q80Y14	Glrx5	Glutaredoxin-related protein 5, mitochondrial	-0.564315	0.00131154		Q9ERE7	Mesd	LRP chaperone MESD	-0.4472	0.00356715
	Q8CJ40	Crocc	Rootletin	-0.0399057	0.00131415		Q8BW75	Maob	Amine oxidase [flavin-containing] B	0.332845	0.00360477
	A0A0G2JDH8;D3YXZ7;Q8R1T4	Slc35a3	UDP-N-acetylglucosamine transporter (Fragment);UDP-N-acetylglucosamine transporter (Fragment);UDP-N-acetylglucosamine transporter	0.424908	0.00131974		A2AEX6;A2AEX8;P97447	Fhl1	Four and a half LIM domains protein 1	0.145388	0.00360641
	Q9QUH0	Glrx	Glutaredoxin-1	-0.34899	0.00136444		Q9R0P5	Dstn	Destrin	-0.155238	0.00362336
	E9PVA8	Gcn1	eIF-2-alpha kinase activator GCN1	0.230468	0.00136582		P31001	Des	Desmin	-0.206421	0.00362622
	Q8VHC3	Selenom	Selenoprotein M	-0.810795	0.0013702		F6QYE1;O09161	Casq2	Calsequestrin;Calsequestrin-2	-0.319448	0.00362786
	A0A087WRG0;A0A087WRM7;B2Z893;Q6GTL7	Pfkfb2	6-phosphofructo-2-kinase/fructose-2,6-bisphosphatase 2;6-phosphofructo-2-kinase/fructose-2,6-bisphosphatase 2;6-phosphofructo-2-kinase/fructose-2, 6-bisphosphatase 2 variant 5;6-phosphofructo-2-kinase/fructose-2, 6-biphosphatase 2	0.355835	0.00137181		O35074	Ptgis	Prostacyclin synthase	0.143327	0.003657
	A0A0N4SWI4;Q9CR98	Fam136a	Protein FAM136A	-0.606062	0.00137557		A0A140T8J4;Q9R257	Hebp1	Heme-binding protein 1	1.00087	0.00367141
	P14602	Hspb1	Heat shock protein beta-1	0.236262	0.00139814		P62077	Timm8b	Mitochondrial import inner membrane translocase subunit Tim8 B	-0.678584	0.00370379
	P63260	Actg1	Actin, cytoplasmic 2	-0.277706	0.0014113		Q9EQG9	Cert1	Ceramide transfer protein	0.117296	0.00373041
	Q9CQM9	Glrx3	Glutaredoxin-3	0.100731	0.00141154		Q8R016	Blmh	Bleomycin hydrolase	0.212587	0.00373439
	Q9Z2I9	Sucla2	Succinate--CoA ligase [ADP-forming] subunit beta, mitochondrial	0.264115	0.00141192		Q8BXZ1	Tmx3	Protein disulfide-isomerase TMX3	-0.0716661	0.00376304
	Q8K224	Nat10	RNA cytidine acetyltransferase	0.803077	0.00141552		A2ACG7;Q9DBG6	Rpn2	Dolichyl-diphosphooligosaccharide--protein glycosyltransferase subunit 2	-0.165125	0.00380595
	G3X928	Sec23ip	SEC23-interacting protein	0.198343	0.00142726		Q8WTY4	Ciapin1	Anamorsin	0.424676	0.00384519
	O89086	Rbm3	RNA-binding protein 3	-0.349851	0.00142825		Q148W0	Atp8b1	Phospholipid-transporting ATPase IC	0.626979	0.00388211
	Q8QZT1	Acat1	Acetyl-CoA acetyltransferase, mitochondrial	0.193616	0.00142857		A0A0R4IZW9;Q9DCT5	Sdf2	Stromal cell-derived factor 2	0.275314	0.00389006
	Q9CPN9	2210010C04Rik	RIKEN cDNA 2210010C04 gene	-1.3476	0.00143297		Q99JR5	Tinagl1	Tubulointerstitial nephritis antigen-like	-0.101703	0.00390723
	A0A571BEN1	Mybpc1	Myosin-binding protein C, slow-type	-0.843087	0.00143974		Q64442	Sord	Sorbitol dehydrogenase	-0.300281	0.00393438
	Q91W18	Tdrd3	Tudor domain-containing protein 3	-0.282669	0.00144487		Q9CQQ8	Lsm7	U6 snRNA-associated Sm-like protein LSm7	-0.352771	0.00395948
	P84091;Q3TWV4	Ap2m1	AP-2 complex subunit mu	0.27317	0.00145648		E9PYG6	Rasa1	RAS p21 protein activator 1	0.0181141	0.00399779
	Q9JIG8	Praf2	PRA1 family protein 2	-0.350502	0.00146427		M0QWP1	Agrn	Agrin	0.34053	0.00400238
	Q3UEB3	Puf60	Poly(U)-binding-splicing factor PUF60	0.0790345	0.00146714		Q8C7E4	Rnase4	Ribonuclease 4	-0.716925	0.00407021
	Q9CXY6	Ilf2	Interleukin enhancer-binding factor 2	0.174216	0.00147097		O55137	Acot1	Acyl-coenzyme A thioesterase 1	0.178405	0.0040793
	P62737	Acta2	Actin, aortic smooth muscle	-0.299138	0.00147442		Q7TPV4	Mybbp1a	Myb-binding protein 1A	0.177293	0.00408237
	Q9D0K2	Oxct1	Succinyl-CoA:3-ketoacid coenzyme A transferase 1, mitochondrial	0.0754952	0.0014781		Q99P58	Rab27b	Ras-related protein Rab-27B	0.239261	0.0040865
	Q8CIH9	Ppat	Amidophosphoribosyltransferase	0.0885783	0.00147954		A0A0A6YW87;Q9CX13	Cnih4	Protein cornichon homolog 4	0.382148	0.00409871
	Q6P5F9	Xpo1	Exportin-1	0.167115	0.00151055		P16381	D1Pas1	Putative ATP-dependent RNA helicase Pl10	-0.169123	0.00410019
	Q5SXR6;Q68FD5	Cltc	Clathrin heavy chain;Clathrin heavy chain 1	0.168678	0.00151482		P62071	Rras2	Ras-related protein R-Ras2	0.125899	0.00411252
	P29758	Oat	Ornithine aminotransferase, mitochondrial	0.129096	0.0015256		Q8VC28	Akr1c13	Aldo-keto reductase family 1 member C13	0.514967	0.00412238
	Q9CRY7	Gdpd1	Lysophospholipase D GDPD1	0.788708	0.00153335		P26041	Msn	Moesin	0.115942	0.00418864
	H7BWY7;Q9Z1K5	Arih1	RBR-type E3 ubiquitin transferase;E3 ubiquitin-protein ligase ARIH1	0.24141	0.00153769		Q8C854	Myef2	Myelin expression factor 2	-0.169827	0.00419138
	Q8CC88	Vwa8	von Willebrand factor A domain-containing protein 8	0.180163	0.00154411		Q99J36	Thumpd1	THUMP domain-containing protein 1	-0.093398	0.00419535
	A0A1D5RLG0;Q8BTX9	Hsdl1	Inactive hydroxysteroid dehydrogenase-like protein 1	0.39916	0.00154932		Q7TNS2	Micos10	MICOS complex subunit Mic10	-0.0883758	0.00421326
	Q9D8C2	Tspan13	Tetraspanin-13	1.57131	0.00155517		Q8R5F3	Oard1	ADP-ribose glycohydrolase OARD1	-2.25714	0.00422196
	D3Z3Q3	Smtn	Smoothelin	-0.187031	0.0015555		F8WJG3;P62996	Tra2b	Transformer-2 protein homolog beta	-0.308733	0.0042225
	A0A2R8VHF9	Myh11	Myosin-11	-0.247667	0.00156317		A0A087WR57;Q91XC8	Dap	Death-associated protein 1	0.375957	0.004224
	P80317	Cct6a	T-complex protein 1 subunit zeta	0.136876	0.00156595		P08122	Col4a2	Collagen alpha-2(IV) chain	-0.095758	0.00422851
	P97807	Fh	Fumarate hydratase, mitochondrial	0.193608	0.00156685		P03921	Mtnd5	NADH-ubiquinone oxidoreductase chain 5	-0.14002	0.00426705
	A0A1I7Q4G8;E9QMN5;Q8CHY6	Gatad2a	Transcriptional repressor p66 alpha	-0.0610521	0.00157139		E9QL65	Cog3	Conserved oligomeric Golgi complex subunit 3	0.281671	0.00428342
	Q61878	Prg2	Bone marrow proteoglycan	1.86437	0.00157387		D3Z2E3;E9Q632;O54916	Reps1	RalBP1-associated Eps domain-containing protein 1	0.567893	0.00428393
	P50285	Fmo1	Dimethylaniline monooxygenase [N-oxide-forming] 1	0.440298	0.00157724		Q8K124	Plekho2	Pleckstrin homology domain-containing family O member 2	0.351878	0.00428851
	Q9Z1N5	Ddx39b	Spliceosome RNA helicase Ddx39b	0.137071	0.00158506		Q01730;Q9D031	Rsu1	Ras suppressor protein 1	-0.148723	0.00430184
	A0A2I3BPX3;Q6P9J9	Ano6	Anoctamin;Anoctamin-6	0.409139	0.00158723		Q00897	Serpina1d	Alpha-1-antitrypsin 1-4	-0.394133	0.00435987
	P54116	Stom	Erythrocyte band 7 integral membrane protein	0.0563312	0.00160776		B2RY56	Rbm25	RNA-binding protein 25	0.0448864	0.00439508
	Q9WTM5	Ruvbl2	RuvB-like 2	0.0890067	0.00161014		P52633	Stat6	Signal transducer and transcription activator 6	0.926008	0.0043982
	Q9QUR7	Pin1	Peptidyl-prolyl cis-trans isomerase NIMA-interacting 1	-0.191077	0.00162068		Q6A0A9	FAM120A	Constitutive coactivator of PPAR-gamma-like protein 1	0.16019	0.00445506
	Q7TNV0	Dek	Protein DEK	-0.0876945	0.00162594		P35505	Fah	Fumarylacetoacetase	0.730633	0.00446996
	Q8K2A8	Alg3	Dol-P-Man:Man(5)GlcNAc(2)-PP-Dol alpha-1,3-mannosyltransferase	0.107969	0.0016311		Q61937	Npm1	Nucleophosmin	-0.175837	0.00448707
	Q9D1H9	Mfap4	Microfibril-associated glycoprotein 4	0.566898	0.00163498		Q6PGB6	Naa50	N-alpha-acetyltransferase 50	-0.145626	0.00448821
	Q61033	Tmpo	Lamina-associated polypeptide 2, isoforms alpha/zeta	-0.135013	0.00164977		P09036	Spink1	Serine protease inhibitor Kazal-type 1	1.97109	0.00448975
	Q3UXU8;Q8K2X3	Stn1	CST complex subunit STN1	0.394688	0.00166757		A0A494BB30;Q62084	Ppp1r14b	Protein phosphatase 1 regulatory subunit 14B	-0.786888	0.0045015
	B1AZ42;P0C0A3	Chmp6	Charged multivesicular body protein 6 (Fragment);Charged multivesicular body protein 6	0.0665647	0.00168183		Q9R111	Gda	Guanine deaminase	0.470445	0.00450797
	A3KFU5;A3KFU8;Q6PHQ9;Q91YZ8	Pabpc4	Polyadenylate-binding protein	0.220669	0.00169015		A0A1I7Q4G8;E9QMN5;Q8CHY6	Gatad2a	Transcriptional repressor p66 alpha	-0.0599554	0.00452199
	E9Q5F4	Actb	Actin, cytoplasmic 1 (Fragment)	-0.463139	0.00169193		O08992;Q3TMX0	Sdcbp	Syntenin-1	0.176483	0.00454213
	Q8CGK3	Lonp1	Lon protease homolog, mitochondrial	0.159914	0.00170828		Q99L60	Atp6v1c2	V-type proton ATPase subunit C 2	-0.393175	0.00454247
	Q99KJ8	Dctn2	Dynactin subunit 2	-0.226607	0.00172249		A0A0R4J0X5	Serpina1c	Alpha-1-antitrypsin 1-3	-0.4037	0.00458377
	P14094	Atp1b1	Sodium/potassium-transporting ATPase subunit beta-1	0.151326	0.00172388		Q8VCS3	Fam20b	Glycosaminoglycan xylosylkinase	0.345575	0.00464432
	G3X957;O35711	Ppfibp2	Liprin-beta-2	0.22179	0.00174108		Q9R0E1	Plod3	Multifunctional procollagen lysine hydroxylase and glycosyltransferase LH3	-0.966396	0.00465496
	A6X935;E9PVD2;E9Q5L2	Itih4	Inter alpha-trypsin inhibitor, heavy chain 4;Inter alpha-trypsin inhibitor, heavy chain 4;Inter alpha-trypsin inhibitor, heavy chain 4	1.58982	0.0017496		A1L3P4	Slc9a6	Sodium/hydrogen exchanger	0.26364	0.0046921
	Q6PAM1	Txlna	Alpha-taxilin	-0.36981	0.00175865		P82349	Sgcb	Beta-sarcoglycan	0.0301477	0.00474856
	Q9EQH3	Vps35	Vacuolar protein sorting-associated protein 35	0.204682	0.00176207		Q9D666	Sun1	SUN domain-containing protein 1	0.137571	0.00480268
	Q8BUK6	Hook3	Protein Hook homolog 3	-0.455514	0.0017764		Q9CYT6	Cap2	Adenylyl cyclase-associated protein 2	-0.0933674	0.0048246
	Q3V493;Q9ES56	Trappc4	Trafficking protein particle complex subunit;Trafficking protein particle complex subunit 4	0.893872	0.00177985		Q60967	Papss1	Bifunctional 3'-phosphoadenosine 5'-phosphosulfate synthase 1	0.0462847	0.0048251
	A2A6I3	Tnnt3	Troponin T, fast skeletal muscle	-0.198409	0.00178922		Q91WN1	Dnajc9	DnaJ homolog subfamily C member 9	-1.11149	0.00482577
	Q9CR16	Ppid	Peptidyl-prolyl cis-trans isomerase D	0.0518524	0.00182455		Q9JIG8	Praf2	PRA1 family protein 2	0.0803796	0.00489653
	O55126;Q7TMG8	Nipsnap2	Protein NipSnap homolog 2;Glioblastoma amplified sequence	0.188464	0.00184934		A0A0R4J0G0;Q8BH04	Pck2	Phosphoenolpyruvate carboxykinase [GTP], mitochondrial;Phosphoenolpyruvate carboxykinase [GTP], mitochondrial	-0.228636	0.00489744
	P39054;Q3T9X3	Dnm2	Dynamin-2	0.177181	0.00185259		P25911	Lyn	Tyrosine-protein kinase Lyn	0.986224	0.00490583
	D3Z390;Q921C5	Bicd2	Protein bicaudal D homolog 2	-1.12443	0.00185341		E9PUW7;Q9EPK7	Xpo7	Exportin-7	-0.0565811	0.00491374
	A2A841;P48193	Epb41	Protein 4.1	0.248817	0.00185418		A0A571BEJ2;B1AWN4	Atp10b	Phospholipid-transporting ATPase	-0.502272	0.00492424
	Q91VD9	Ndufs1	NADH-ubiquinone oxidoreductase 75 kDa subunit, mitochondrial	0.0792245	0.00185636		Q8VDZ4	Zdhhc5	Palmitoyltransferase ZDHHC5	-0.0755797	0.00493381
	Q9CQ60	Pgls	6-phosphogluconolactonase	-0.249221	0.0018623		A0A1L1SRT0;F6TCF9;Q60739	Bag1	BAG family molecular chaperone regulator 1	-0.534307	0.00496938
	Q3UZ39	Lrrfip1	Leucine-rich repeat flightless-interacting protein 1	0.164759	0.00186394		Q8CHK3	Mboat7	Lysophospholipid acyltransferase 7	0.509593	0.00500292
	A0A1B0GSR3;Q8BZX4	Srek1	Splicing regulatory glutamine/lysine-rich protein 1 (Fragment);Splicing regulatory glutamine/lysine-rich protein 1	0.402001	0.00187411		Q05BE7;Q9QZS3	Numb	Numb protein;Protein numb homolog	0.0141249	0.00501915
	Q9R207	Nbn	Nibrin	0.187862	0.0018993		P49891;Q9D566	Sult1e1	Sulfotransferase 1E1;Sulfotransferase	0.176915	0.00506912
	E9PUW7;Q9EPK7	Xpo7	Exportin-7	-0.119633	0.00190362		Q9QUR6	Prep	Prolyl endopeptidase	-0.0671522	0.00508762
	Q91YE8	Synpo2	Synaptopodin-2	-0.287709	0.00191529		A0A3B2WCD8;Q3U0V1	Khsrp	Far upstream element-binding protein 2	-0.046313	0.00510471
	O35326;Q9D8S5	Srsf5	Serine/arginine-rich splicing factor 5;Serine/arginine-rich-splicing factor 5	-0.287477	0.00191824		A0A2R8VHF9	Myh11	Myosin-11	-0.19394	0.00510576
	Q8BHA9	Pxylp1	2-phosphoxylose phosphatase 1	1.27062	0.00194214		P47857	Pfkm	ATP-dependent 6-phosphofructokinase, muscle type	0.0168162	0.00510747
	F6XWD4;Q3UMT1	Ppp1r12c	Protein phosphatase 1 regulatory subunit 12C (Fragment);Protein phosphatase 1 regulatory subunit 12C	-0.446737	0.00196761		Q9CXL1	Tmem50a	Transmembrane protein 50A	-0.486025	0.00511229
	Q9R1P0	Psma4	Proteasome subunit alpha type-4	0.1506	0.0019831		P05063	Aldoc	Fructose-bisphosphate aldolase C	-0.115177	0.00515011
	A0A571BEI3;P63094;Q6R0H7	Gnas	Guanine nucleotide-binding protein G(s) subunit alpha isoforms short;Guanine nucleotide-binding protein G(s) subunit alpha isoforms short;Guanine nucleotide-binding protein G(s) subunit alpha isoforms XLas	0.14175	0.00200712		P62702	Rps4x	40S ribosomal protein S4, X isoform	-0.126813	0.00516337
	Q9Z0G0	Gipc1	PDZ domain-containing protein GIPC1	-0.334177	0.00202787		Q3UH60	Dip2b	Disco-interacting protein 2 homolog B	0.361086	0.00516418
	A2A4J1;P61290	Psme3	Proteasome activator complex subunit 3 (Fragment);Proteasome activator complex subunit 3	-0.308878	0.00203723		P10639	Txn	Thioredoxin	-0.174131	0.00518191
	Q99J39	Mlycd	Malonyl-CoA decarboxylase, mitochondrial	0.310427	0.00204818		E9PWG6	Ncapg	Non-SMC condensin I complex, subunit G	-0.231295	0.00519658
	O88312	Agr2	Anterior gradient protein 2 homolog	-0.687442	0.00204967		Q60994	Adipoq	Adiponectin	0.368695	0.00520405
	D3YTP8;Q9CY46;Q9QXA5	Lsm4	U6 snRNA-associated Sm-like protein LSm4 (Fragment);U6 snRNA-associated Sm-like protein LSm4;U6 snRNA-associated Sm-like protein LSm4	-0.672686	0.00206022		Q99J47;Z4YKT6	Dhrs7b	Dehydrogenase/reductase SDR family member 7B	0.492709	0.00523885
	Q923T9	Camk2g	Calcium/calmodulin-dependent protein kinase type II subunit gamma	-0.292761	0.00212879		D3YVL0;D3Z3E8;E9PW39;P23249	Mov10	Putative helicase MOV-10	-0.843022	0.00527765
	P19536;Q9D881	Cox5b;Cox5b-ps	Cytochrome c oxidase subunit 5B, mitochondrial;Cytochrome c oxidase subunit 5B, mitochondrial	-0.369827	0.00212945		A0A5F8MPM7;A0A5F8MPT6;D3YUW7;E9QMC1	Cgn	Cingulin	0.14052	0.00532256
	F8WJK8;Q99L47	St13	Hsc70-interacting protein	0.107267	0.00212949		P63276	Rps17	40S ribosomal protein S17	-0.175903	0.00532745
	Q9EST5	Anp32b	Acidic leucine-rich nuclear phosphoprotein 32 family member B	-0.216639	0.00214227		P24270	Cat	Catalase	0.466242	0.00533005
	Q60936	Coq8a	Atypical kinase COQ8A, mitochondrial	0.0717571	0.00216387		Q8K5B2	Mcfd2	Multiple coagulation factor deficiency protein 2 homolog	-0.450218	0.00533733
	E9QM77;F6U2C2;F7B6X4;O70305	Atxn2	Ataxin-2;Ataxin-2 (Fragment);Ataxin-2 (Fragment);Ataxin-2	0.609378	0.00218457		Q922Q8	Lrrc59	Leucine-rich repeat-containing protein 59	-0.189487	0.00534002
	Q8BZ20	Parp12	Protein mono-ADP-ribosyltransferase PARP12	0.340724	0.00219317		Q3TSR0;Q9ES89	Extl2	Exostosin-like 2	-1.86338	0.00542885
	O08749	Dld	Dihydrolipoyl dehydrogenase, mitochondrial	0.250601	0.00219964		P62320	Snrpd3	Small nuclear ribonucleoprotein Sm D3	-0.188607	0.00543479
	P51125;Q8CE80	Cast	Calpastatin	-0.196339	0.0022143		A0A1Y7VM38;P52503	Ndufs6	NADH dehydrogenase [ubiquinone] iron-sulfur protein 6, mitochondrial;NADH dehydrogenase [ubiquinone] iron-sulfur protein 6, mitochondrial	0.213474	0.00543681
	P38647	Hspa9	Stress-70 protein, mitochondrial	0.115526	0.00222147		Q9JIQ3	Diablo	Diablo homolog, mitochondrial	-0.601045	0.00556453
	O70325	Gpx4	Phospholipid hydroperoxide glutathione peroxidase	0.100119	0.0022237		A0A2I3BS41;Q8K0M3;Q9R1Z8	Sorbs3	Vinexin;Sorbs3 protein;Vinexin	-0.0216314	0.00557507
	Q8VDM4	Psmd2	26S proteasome non-ATPase regulatory subunit 2	0.103332	0.00222568		A0A498WFS2;Q922Y1	Ubxn1	UBX domain-containing protein 1	-0.484357	0.00557672
	Q61578	Fdxr	NADPH:adrenodoxin oxidoreductase, mitochondrial	0.209316	0.0022361		A0A1D5RML8;P97760	Polr2c	DNA-directed RNA polymerase II subunit RPB3	0.107451	0.00557835
	O70503	Hsd17b12	Very-long-chain 3-oxoacyl-CoA reductase	0.173866	0.00225339		Q3TXS7	Psmd1	26S proteasome non-ATPase regulatory subunit 1	0.136571	0.00558848
	A0A286YDF2;O89116;Q5FWJ7	Vti1a	Vesicle transport through interaction with t-SNAREs homolog 1A	0.112094	0.00225579		D3Z7V3;F8WIH0;H7BX64;Q3URD3	Slmap	Sarcolemmal membrane-associated protein;Sarcolemmal membrane-associated protein (Fragment);Sarcolemmal membrane-associated protein;Sarcolemmal membrane-associated protein	-0.392971	0.00558938
	A0A140LHQ9	Synm	Synemin	-0.532073	0.00226805		D3Z7F7;Q8BFS6	Cpped1	Serine/threonine-protein phosphatase CPPED1 (Fragment);Serine/threonine-protein phosphatase CPPED1	0.284147	0.00562443
	Q3U7K7;Q62191	Trim21	E3 ubiquitin-protein ligase TRIM21	1.27749	0.00227356		D3YU00;Q9EPQ7	Stard5	StAR-related lipid transfer protein 5	-0.69189	0.00562492
	A0A498WGK6;Q9ET30	Tm9sf3	Transmembrane 9 superfamily member;Transmembrane 9 superfamily member 3	0.161218	0.00231018		A0A0R4J038;D3YTY9	Kng1	Kininogen-1	-0.34696	0.00562852
	C0HKE1;C0HKE2;C0HKE3;C0HKE4;C0HKE5;C0HKE6;C0HKE7;C0HKE8;C0HKE9;Q8BFU2;Q8CGP5;Q8CGP6;Q8CGP7	H2ac4;Hist1h2ac;H2ac7;H2ac8;H2ac11;H2ac13;Hist1h2an;Hist1h2ao;Hist1h2ap;Hist3h2a;Hist1h2af;Hist1h2ah;H2ac15	Histone H2A type 1-B;Histone H2A type 1-C;Histone H2A type 1-D;Histone H2A type 1-E;Histone H2A type 1-G;Histone H2A type 1-I;Histone H2A type 1-N;Histone H2A type 1-O;Histone H2A type 1-P;Histone H2A type 3;Histone H2A type 1-F;Histone H2A type 1-H;Histone H2A type 1-K	-1.15149	0.00231294		Q00PI9	Hnrnpul2	Heterogeneous nuclear ribonucleoprotein U-like protein 2	-0.0350201	0.00568471
	Q60604	Scin	Adseverin	-0.491649	0.00231804		Q99NB1	Acss1	Acetyl-coenzyme A synthetase 2-like, mitochondrial	0.276407	0.00572032
	Q8K021	Scamp1	Secretory carrier-associated membrane protein 1	0.237822	0.00232875		P83870	Phf5a	PHD finger-like domain-containing protein 5A	-0.0820463	0.00574247
	Q9WV85	Nme3	Nucleoside diphosphate kinase 3	0.153625	0.00233088		Q80T06	Eef1d	Elongation factor 1-delta	-0.134812	0.0057484
	E9QLK3;Q8C3R1	Brat1	BRCA1-associated ATM activator 1	0.639143	0.0023362		E9Q2Y3;O88522;Q7TSS3;Q8VC91	Ikbkg	NF-kappa-B essential modulator;NF-kappa-B essential modulator;Inhibitor of kappaB kinase gamma;Ikbkg protein	-0.205278	0.00574992
	Q9EPL8	Ipo7	Importin-7	0.057511	0.00233651		Q6GT24	Prdx6	Peroxiredoxin-6	-0.268142	0.00579227
	Q9D662	Sec23b	Protein transport protein Sec23B	0.144676	0.00233822		P52293	Kpna2	Importin subunit alpha-1	0.248233	0.00582688
	Q9DBG3	Ap2b1	AP-2 complex subunit beta	0.166115	0.00234537		Q91V76		Ester hydrolase C11orf54 homolog	-0.216093	0.00583204
	G5E902;Q8VEM8	Slc25a3	Phosphate carrier protein, mitochondrial;Phosphate carrier protein, mitochondrial	0.205895	0.00236592		A0A2I3BRT4;Q8R0W0	Eppk1	Epiplakin	0.294709	0.00592773
	Q99NB8	Ubqln4	Ubiquilin-4	-0.491448	0.00236628		Q99KJ8	Dctn2	Dynactin subunit 2	-0.129636	0.00595872
	O35350	Capn1	Calpain-1 catalytic subunit	0.0919562	0.00238158		O09110	Map2k3	Dual specificity mitogen-activated protein kinase kinase 3	-0.566266	0.00596673
	Q3UH70;Q9ESU6	Brd4	Bromodomain-containing protein 4	0.204344	0.00239895		G3UWW1;G3UZV6;Q3TLQ0	Map2	Microtubule-associated protein (Fragment);Microtubule-associated protein (Fragment);Microtubule-associated protein	0.0869088	0.00603374
	Q9D289	Trappc6b	Trafficking protein particle complex subunit 6B	0.21109	0.00239985		Q91VA1	Slc44a4	Choline transporter-like protein 4	-0.427209	0.00605133
	Q8R409	Hexim1	Protein HEXIM1	0.493004	0.00240887		Q6P8N8;Q9JHS4	Clpx	ATP-dependent Clp protease ATP-binding subunit clpX-like, mitochondrial;ATP-dependent Clp protease ATP-binding subunit clpX-like, mitochondrial	-0.377435	0.00605435
	Q9D4V7	Rabl3	Rab-like protein 3	0.827077	0.00241046		Q9D172	Gatd3a	Glutamine amidotransferase-like class 1 domain-containing protein 3A, mitochondrial	0.164861	0.00606241
	Q8CIH5	Plcg2	1-phosphatidylinositol 4,5-bisphosphate phosphodiesterase gamma-2	-0.108246	0.00242265		A2AGL5;Q9D9K3	Aven	Cell death regulator Aven	-0.276001	0.00607362
	E9QNG6;Q6PHS6	Snx13	Sorting nexin-13	0.298688	0.00242552		D3Z3B8;E9Q9H0;H7BWY4;Q811D0	Dlg1	Disks large homolog 1	0.14829	0.0060896
	Q8BRF7	Scfd1	Sec1 family domain-containing protein 1	0.158726	0.00243548		Q3ULW8	Parp3	Protein mono-ADP-ribosyltransferase PARP3	0.116813	0.00612343
	Q9WVQ5	Apip	Methylthioribulose-1-phosphate dehydratase	0.105492	0.00244994		Q91WC0	Setd3	Actin-histidine N-methyltransferase	-0.07584	0.00612967
	Q8VBZ0	Dhrsx	Dehydrogenase/reductase SDR family member on chromosome X homolog	0.116323	0.00245472		Q8BGZ7	Krt75	Keratin, type II cytoskeletal 75	-0.650997	0.00613501
	Q9WV98	Timm9	Mitochondrial import inner membrane translocase subunit Tim9	-1.38293	0.00247107		P42125	Eci1	Enoyl-CoA delta isomerase 1, mitochondrial	0.394124	0.00615431
	F6ZBR8	Wiz	Protein Wiz	-0.243877	0.00252371		Q8K354	Cbr3	Carbonyl reductase [NADPH] 3	0.586841	0.0061769
	Q9Z1T1	Ap3b1	AP-3 complex subunit beta-1	0.327009	0.00252661		Q8BGU5	Ccny	Cyclin-Y	1.17245	0.00620663
	Q91V64	Isoc1	Isochorismatase domain-containing protein 1	0.343742	0.00252771		P84089	Erh	Enhancer of rudimentary homolog	-0.37884	0.00623163
	Q9CR26	Vta1	Vacuolar protein sorting-associated protein VTA1 homolog	-0.315207	0.00254455		Q9D0W5	Ppil1	Peptidyl-prolyl cis-trans isomerase-like 1	-0.167505	0.00629469
	Q9JJI8	Rpl38	60S ribosomal protein L38	-0.68388	0.00254902		Q8K0D5	Gfm1	Elongation factor G, mitochondrial	0.0173446	0.00631106
	Q8K4Z5	Sf3a1	Splicing factor 3A subunit 1	0.135446	0.00255715		Q9EP89	Lactb	Serine beta-lactamase-like protein LACTB, mitochondrial	-0.422559	0.00634745
	E9QL65	Cog3	Conserved oligomeric Golgi complex subunit 3	0.207643	0.00256278		Q9CPW7	Zmat2	Zinc finger matrin-type protein 2	-0.652589	0.00634908
	Q5SSW2	Psme4	Proteasome activator complex subunit 4	-0.134904	0.00256901		D3YW09;G3UVU2	Sf3a2	Splicing factor 3A subunit 2	1.39308	0.00635579
	Q9CVB6	Arpc2	Actin-related protein 2/3 complex subunit 2	0.193975	0.00258329		P62301;Q921R2	Rps13	40S ribosomal protein S13	-0.269817	0.00639467
	P27048;P63163	Snrpb;Snrpn	Small nuclear ribonucleoprotein-associated protein B;Small nuclear ribonucleoprotein-associated protein N	-0.302527	0.00258346		Q9D6W8	Borcs6	BLOC-1-related complex subunit 6	-0.554316	0.00639794
	Q8BND5	Qsox1	Sulfhydryl oxidase 1	-0.918989	0.00258796		E9PXX7;Q91W90	Txndc5	Thioredoxin domain-containing protein 5	-0.217643	0.00641088
	Q8VCF1	Cant1	Soluble calcium-activated nucleotidase 1	0.158895	0.00258887		A0A1L1SQ79;Q3UIL6	Plekha7	Pleckstrin homology domain-containing family A member 7 (Fragment);Pleckstrin homology domain-containing family A member 7	0.567257	0.00642769
	Q9JLJ2	Aldh9a1	4-trimethylaminobutyraldehyde dehydrogenase	0.193515	0.00259538		E9Q0J5;F8WGN6;Q9QXL2	Kif21a	Kinesin-like protein KIF21A	0.221352	0.00646368
	Q8R164	Bphl	Valacyclovir hydrolase	0.246899	0.00259586		Q91V77	S100a1	Protein S100	-0.979426	0.00649407
	A2ACM0;Q8K4Q0	Rptor	Regulatory-associated protein of mTOR	-0.0358349	0.00261767		Q80YD1	Supv3l1	ATP-dependent RNA helicase SUPV3L1, mitochondrial	0.256179	0.00649879
	Q99K30	Eps8l2	Epidermal growth factor receptor kinase substrate 8-like protein 2	0.288615	0.00264178		A0A1B0GSU0;Q571I9	Aldh16a1	Aldehyde dehydrogenase family 16 member A1	0.0160616	0.00650611
	A2AUF9;A2AUG1;Q60584;Q9QUH1	Fbxw2	F-box/WD repeat-containing protein 2;F-box/WD repeat-containing protein 2;F-box/WD repeat-containing protein 2;F-box protein FWD2	-1.10184	0.0026515		Q9R1P4	Psma1	Proteasome subunit alpha type-1	-0.171654	0.00653859
	Q9CQI3	Gmfb	Glia maturation factor beta	-0.427502	0.002669		A0A5F8MPW1;P11859;Q3UTR7	Agt	Angiotensinogen	-0.0150763	0.00657278
	B1ATI0;B1AV77;P47740	Aldh3a2	Aldehyde dehydrogenase;Aldehyde dehydrogenase;Aldehyde dehydrogenase family 3 member A2	0.262961	0.00271043		A2AFF6;O35638	Stag2	Cohesin subunit SA-2	-0.316509	0.00660316
	Q9DB20	Atp5po	ATP synthase subunit O, mitochondrial	-0.241068	0.00272423		Q9CQ71	Rpa3	Replication protein A 14 kDa subunit	-0.908239	0.00664121
	Q61584	Fxr1	Fragile X mental retardation syndrome-related protein 1	0.268146	0.00273641		Q8R164	Bphl	Valacyclovir hydrolase	0.134301	0.00665761
	A0A0G2JGA8;Q64261	Cdk6	Cyclin-dependent kinase 6 (Fragment);Cyclin-dependent kinase 6	0.674402	0.0027494		Q9DBY8	Nvl	Nuclear valosin-containing protein-like	0.40906	0.00672043
	Q63844	Mapk3	Mitogen-activated protein kinase 3	0.125921	0.00276441		A0A286YCZ5;Q99M01	Fars2	Phenylalanine--tRNA ligase, mitochondrial;Phenylalanine--tRNA ligase, mitochondrial	-0.515278	0.00674829
	Q9QZE5	Copg1	Coatomer subunit gamma-1	0.225642	0.00277597		Q542V3;Q8VE97	Srsf4	Serine/arginine-rich-splicing factor 4;Serine/arginine-rich splicing factor 4	-0.399989	0.00682121
	A0A494B9C7;A0A494BBB6;Q9CQ18	Rnaseh2c	Ribonuclease H2 subunit C (Fragment);Ribonuclease H2 subunit C (Fragment);Ribonuclease H2 subunit C	-1.0629	0.00282037		Q8BFR5	Tufm	Elongation factor Tu, mitochondrial	0.0823783	0.00686021
	Q9R078	Prkab1	5'-AMP-activated protein kinase subunit beta-1	0.397489	0.00285182		P14148	Rpl7	60S ribosomal protein L7	0.645554	0.00689943
	Q60597	Ogdh	2-oxoglutarate dehydrogenase, mitochondrial	0.153789	0.00286093		P40240	Cd9	CD9 antigen	-0.341181	0.00690871
	Q3TYS2	Cybc1	Cytochrome b-245 chaperone 1	0.291738	0.00289107		P10810	Cd14	Monocyte differentiation antigen CD14	-0.445768	0.0069111
	P30416	Fkbp4	Peptidyl-prolyl cis-trans isomerase FKBP4	0.1752	0.0029157		P54728	Rad23b	UV excision repair protein RAD23 homolog B	-0.181039	0.00692653
	Q63870	Col7a1	Collagen alpha-1(VII) chain	0.13229	0.00293303		A0A087WRU0	Tns1	Tensin 1 (Fragment)	-0.527391	0.00698476
	Q6ZQ38	Cand1	Cullin-associated NEDD8-dissociated protein 1	0.137099	0.00294392		A0A0R4J034	Pdxdc1	Pyridoxal-dependent decarboxylase domain-containing protein 1	0.355977	0.00700954
	A0A0F6AIX5	Ldah	Lipid droplet-associated hydrolase	0.439221	0.00294882		Q9D8B3	Chmp4b	Charged multivesicular body protein 4b	-0.642834	0.00708687
	E9PYN1;Q8R5M8	Cadm1	Cell adhesion molecule 1	-0.139899	0.00295386		P09055	Itgb1	Integrin beta-1	-0.148696	0.00711238
	Q8C050	Rps6ka5	Ribosomal protein S6 kinase alpha-5	0.215132	0.00295393		Q9Z2X2	Psmd10	26S proteasome non-ATPase regulatory subunit 10	-0.747889	0.00711332
	P58871	Tnks1bp1	182 kDa tankyrase-1-binding protein	0.00533957	0.00304934		A0A0N5E9G7;G3UWX1;G3X8Z6;P35601;Q5U4B1	Rfc1	Replication factor C subunit 1	0.0376881	0.00712529
	P00683;Q8C6G3	Rnase1	Ribonuclease pancreatic	-0.79271	0.00309118		G3UXZ5;P97371	Psme1	Proteasome activator complex subunit 1 (Fragment);Proteasome activator complex subunit 1	-0.187962	0.00712912
	A0A0R4J079;Q8BMP6	Acbd3	Golgi resident protein GCP60	0.126165	0.00311583		A0A3Q4EBU5;A0A3Q4L326;G3X9J1;G5E8Y0;Q68FL0	Slc8a1	Sodium/calcium exchanger 1;Sodium/calcium exchanger 1 (Fragment);Sodium/calcium exchanger 1;Sodium/calcium exchanger 1;Slc8a1 protein	-0.454558	0.00716573
	Q9Z120	Mettl1	tRNA (guanine-N(7)-)-methyltransferase	0.379044	0.00311724		P62918	Rpl8	60S ribosomal protein L8	0.467915	0.00721952
	G5E884	Pak1	Non-specific serine/threonine protein kinase	0.0382396	0.00313539		Q61656;Q8BTS0	Ddx5	Probable ATP-dependent RNA helicase DDX5;DEAD (Asp-Glu-Ala-Asp) box polypeptide 5	-0.0648791	0.00724094
	D3Z183	Mfsd6	Major facilitator superfamily domain-containing protein 6	-0.32875	0.00318333		Q8CFG9	C1rb	Complement C1r-B subcomponent	-0.797501	0.00725197
	P62754	Rps6	40S ribosomal protein S6	-0.2704	0.00318469		A0A494B9X3;E9Q9M1;Q3V1L4	Nt5c2	Cytosolic purine 5'-nucleotidase	0.184027	0.00726969
	B7FAU9;Q8BTM8	Flna	Filamin, alpha;Filamin-A	-0.156829	0.0031952		Q9Z127	Slc7a5	Large neutral amino acids transporter small subunit 1	-0.216319	0.00730841
	P21619	Lmnb2	Lamin-B2	-0.136623	0.00320588		A0A0N4SUH4;Q8BKS9	Pum3	Pumilio homolog 3	-0.0564831	0.00733204
	Q8R1K4	Phykpl	5-phosphohydroxy-L-lysine phospho-lyase	-0.199397	0.00320863		A0A5F8MPZ2;E9Q7C9;O88447;Q5UE59;Q7TNF4;Q8CD76	Klc1	Kinesin light chain 1	-0.104387	0.00733318
	B1AVZ0	Uprt	Uracil phosphoribosyltransferase homolog	0.12259	0.00321493		Q9DBC3	Cmtr1	Cap-specific mRNA (nucleoside-2'-O-)-methyltransferase 1	0.836493	0.00736452
	Q8VCQ8	Cald1	Caldesmon 1	-0.572788	0.00323582		A2ACM0;Q8K4Q0	Rptor	Regulatory-associated protein of mTOR	-0.282939	0.00741905
	P35585	Ap1m1	AP-1 complex subunit mu-1	0.282339	0.00323751		Q9CZX8	Rps19	40S ribosomal protein S19	-0.24044	0.00743226
	A0A0J9YTY0;A0A0J9YUL3;Q8C1B7	Septin11	Septin-11	0.23368	0.00324282		P39098	Man1a2	Mannosyl-oligosaccharide 1,2-alpha-mannosidase IB	-0.248684	0.00744478
	A2AVJ7;Q99PL5	Rrbp1	Ribosome-binding protein 1	-0.29249	0.00325905		P97927	Lama4	Laminin subunit alpha-4	0.133686	0.00745309
	P08228	Sod1	Superoxide dismutase [Cu-Zn]	-0.247733	0.00327008		P26040	Ezr	Ezrin	0.124414	0.00749358
	Q8BFP9	Pdk1	[Pyruvate dehydrogenase (acetyl-transferring)] kinase isozyme 1, mitochondrial	0.266412	0.0032834		Q9DCD0	Pgd	6-phosphogluconate dehydrogenase, decarboxylating	0.205136	0.00752679
	O88844	Idh1	Isocitrate dehydrogenase [NADP] cytoplasmic	-0.138806	0.00331392		Q7TMI3	Uhrf2	E3 ubiquitin-protein ligase UHRF2	-0.901306	0.00752839
	Q9WU63	Hebp2	Heme-binding protein 2	0.127446	0.00334246		P00920	Ca2	Carbonic anhydrase 2	-0.223238	0.00756852
	Q3TQS0	Calr4	Calreticulin	0.68935	0.0033491		A0A0N4SUU0;A0A0N4SWD7;E9Q6H8	Plekha5	Pleckstrin homology domain-containing, family A member 5 (Fragment);Pleckstrin homology domain-containing, family A member 5 (Fragment);Pleckstrin homology domain-containing, family A member 5	-0.475704	0.00764165
	Q91Z31	Ptbp2	Polypyrimidine tract-binding protein 2	-0.100965	0.00335292		P17182	Eno1	Alpha-enolase	0.14804	0.00767793
	A2AI87;A2AI88;A2AI89;A2AI91;P18826	Phka1	Phosphorylase b kinase regulatory subunit;Phosphorylase b kinase regulatory subunit;Phosphorylase b kinase regulatory subunit;Phosphorylase b kinase regulatory subunit;Phosphorylase b kinase regulatory subunit alpha, skeletal muscle isoform	-1.48659	0.00335586		B2RWS6	Ep300	Histone acetyltransferase p300	0.122186	0.00768861
	Q61647	Has1	Hyaluronan synthase 1	0.113182	0.00335897		E9PXL5;E9PYD9;E9Q543;P35846	Folr1	Folate receptor alpha (Fragment);Folate receptor alpha (Fragment);Folate receptor alpha (Fragment);Folate receptor alpha	-0.825158	0.00770508
	Q9Z2V4	Pck1	Phosphoenolpyruvate carboxykinase, cytosolic [GTP]	-0.361426	0.00336738		Q8BGY7	Fam210a	Protein FAM210A	-0.0184258	0.00771809
	B1AZ14;B1AZ15	Cobll1	Cordon-bleu protein-like 1	0.0656993	0.00337672		Q8C0P5	Coro2a	Coronin-2A	-0.0834024	0.00774889
	Q505F5	Lrrc47	Leucine-rich repeat-containing protein 47	0.0869138	0.00341796		A0A1Y7VJW9;Q9WVH9	Fbln5	Fibulin-5	-0.191457	0.0077729
	O35379	Abcc1	Multidrug resistance-associated protein 1	-0.382807	0.00341806		A0A0G2JEP4;A0A0G2JFV5;A0A0R4J169;A0A1L1SSC0;E9QN52;Q91WK0	Lrrfip2	Leucine-rich repeat flightless-interacting protein 2	-0.241114	0.00782772
	Q9DB77	Uqcrc2	Cytochrome b-c1 complex subunit 2, mitochondrial	0.135369	0.00342536		Q8QZY1	Eif3l	Eukaryotic translation initiation factor 3 subunit L	0.103296	0.00783831
	Q9JI48	Plac8	Placenta-specific gene 8 protein	-0.54273	0.00343064		A0A1Y7VKT9;E0CY38;E0CY91;E0CYW1;E0CZB3;Q9EPV8	Gm16381;Ubl5;Ubl5;Ubl5;Ubl5;Ubl5	Predicted gene 16381;Ubiquitin-like protein 5;Ubiquitin-like protein 5;Ubiquitin-like protein 5 (Fragment);Ubiquitin-like protein 5;Ubiquitin-like protein 5	-0.697448	0.0078709
	Q8BG48	Stk17b	Serine/threonine-protein kinase 17B	-0.327037	0.00344803		Q3UER8;Q8VCM7	Fgg	Fibrinogen gamma chain	0.607279	0.00791468
	Q8BU88	Mrpl22	39S ribosomal protein L22, mitochondrial	0.675054	0.00345169		Q9D0B0	Srsf9	Serine/arginine-rich splicing factor 9	-0.414368	0.00802766
	P30275	Ckmt1	Creatine kinase U-type, mitochondrial	-0.430467	0.0034639		A0A087WPH7	Psmc3	26S proteasome regulatory subunit 6A (Fragment)	1.10626	0.0080764
	Q8C6B0	Mettl7a1	Methyltransferase-like 7A1	0.31368	0.00346887		Q8R326	Pspc1	Paraspeckle component 1	0.126551	0.00811566
	O08915	Aip	AH receptor-interacting protein	-0.358093	0.00347898		E9PV24	Fga	Fibrinogen alpha chain	0.590298	0.00812063
	A2AQC3;O70228;Q8C288;Q8C4G3	Atp9a	Phospholipid-transporting ATPase;Probable phospholipid-transporting ATPase IIA;Phospholipid-transporting ATPase;Phospholipid-transporting ATPase	0.147886	0.00347941		Q9Z2U1	Psma5	Proteasome subunit alpha type-5	-0.0800671	0.00814112
	E9QNA7	Sorbs1	Sorbin and SH3 domain-containing protein 1	-0.137125	0.00349419		Q8BW41	Pomgnt2	Protein O-linked-mannose beta-1,4-N-acetylglucosaminyltransferase 2	0.370466	0.00814566
	Q9WTL7	Lypla2	Acyl-protein thioesterase 2	-0.319132	0.00349739		E9QNA7	Sorbs1	Sorbin and SH3 domain-containing protein 1	-0.0933824	0.00827544
	Q921W0	Chmp1a	Charged multivesicular body protein 1a	-0.289153	0.00351104		P67984	Rpl22	60S ribosomal protein L22	-0.22917	0.00830636
	D6RG56;Q80T69	Rsbn1	Lysine-specific demethylase 9 (Fragment);Lysine-specific demethylase 9	-2.66093	0.00355049		P07724	Alb	Serum albumin	-0.190141	0.00832419
	Q09098	Pate4	Prostate and testis expressed protein 4	-2.68368	0.00356339		P97930	Dtymk	Thymidylate kinase	-0.426488	0.00832452
	Q922B1	Macrod1	ADP-ribose glycohydrolase MACROD1	-0.256668	0.00357087		Q921G9	Tjp3	Tight junction protein 3	-0.199774	0.00834248
	P10853;P10854;Q64475;Q64478;Q64525;Q6ZWY9;Q8CBB6;Q8CGP1;Q8CGP2	H2bc7;H2bc14;Hist1h2bb;Hist1h2bh;Hist2h2bb;H2bc4;Hist1h2bq;H2bc12;Hist1h2bp	Histone H2B type 1-F/J/L;Histone H2B type 1-M;Histone H2B type 1-B;Histone H2B type 1-H;Histone H2B type 2-B;Histone H2B type 1-C/E/G;Histone H2B;Histone H2B type 1-K;Histone H2B type 1-P	-0.285232	0.00360611		F7C0H6;Q5M8N0	Cnrip1	CB1 cannabinoid receptor-interacting protein 1 (Fragment);CB1 cannabinoid receptor-interacting protein 1	0.0645008	0.00835902
	G3UYV7;P62858	Rps28	40S ribosomal protein S28 (Fragment);40S ribosomal protein S28	-0.60737	0.00363565		Q9CXW3	Cacybp	Calcyclin-binding protein	0.0964871	0.00839225
	A0A2R8VKI7;Q9ERA0	Tfcp2	Alpha-globin transcription factor CP2	-0.613673	0.00364367		Q61029	Tmpo	Lamina-associated polypeptide 2, isoforms beta/delta/epsilon/gamma	0.0943751	0.00841586
	A0A087WQN7;F8VQ87;P97789	Xrn1	5'-3' exoribonuclease 1	-0.0617229	0.00368026		Q60928	Ggt1	Glutathione hydrolase 1 proenzyme	0.264712	0.00846644
	P61294	Rab6b	Ras-related protein Rab-6B	0.312687	0.00368206		Q8CEC0	Nup88	Nuclear pore complex protein Nup88	0.15599	0.00848697
	Q9R013	Ctsf	Cathepsin F	-0.485371	0.00369365		D3Z3F8;Q8R1X6	Spg20;Spart	Spastic paraplegia 20, spartin (Troyer syndrome) homolog (human);Spartin	0.0913188	0.00849616
	O70251	Eef1b	Elongation factor 1-beta	-0.376079	0.00370371		Q99MR8	Mccc1	Methylcrotonoyl-CoA carboxylase subunit alpha, mitochondrial	0.38151	0.00851329
	Q9DBR0	Akap8	A-kinase anchor protein 8	-0.284639	0.0037157		Q3TJZ6	Fam98a	Protein FAM98A	0.276487	0.00852665
	Q9CQ22	Lamtor1	Ragulator complex protein LAMTOR1	-0.516732	0.00372281		Q9Z0S9	Rabac1	Prenylated Rab acceptor protein 1	0.321885	0.00858632
	A2AP78;O54879	Hmgb3	High mobility group protein B3 (Fragment);High mobility group protein B3	-0.82884	0.0037281		Q9DBE0	Csad	Cysteine sulfinic acid decarboxylase	0.17074	0.00859858
	Q9JIF9	Myot	Myotilin	-3.36349	0.00374168		D3YZ09;Q9CY66	Gar1	H/ACA ribonucleoprotein complex subunit (Fragment);H/ACA ribonucleoprotein complex subunit 1	-0.179777	0.0086471
	Q9WV54	Asah1	Acid ceramidase	-0.172847	0.00374542		P14206	Rpsa	40S ribosomal protein SA	-0.218349	0.00867227
	Q9DBG5	Plin3	Perilipin-3	-0.174972	0.00378643		P08074	Cbr2	Carbonyl reductase [NADPH] 2	2.3386	0.00867311
	Q8BHZ0	Fam49a	Protein FAM49A	-0.0135812	0.00379917		Q60710	Samhd1	Deoxynucleoside triphosphate triphosphohydrolase SAMHD1	0.0873108	0.00868295
	A0A286YDI8;G3X972	Sec24c	Sec24-related gene family, member C (S. cerevisiae);Sec24-related gene family, member C (S. cerevisiae)	0.184224	0.00380809		A2AFG7;A2AFG8;Q6PGJ3	L1cam	Neural cell adhesion molecule L1;Neural cell adhesion molecule L1;L1 cell adhesion molecule	0.441646	0.00870734
	A0A286YCV9	Kif13b	Kinesin family member 13B	0.0811149	0.00381603		Q99LB4	Capg	Capping protein (Actin filament), gelsolin-like	-0.180026	0.0087743
	P56873	Znrd2	Protein ZNRD2	-1.21948	0.00383114		Q921M7	Fam49b	Protein FAM49B	0.0397755	0.00879168
	E9Q1S3;Q01405	Sec23a	Protein transport protein SEC23;Protein transport protein Sec23A	0.131681	0.00385858		Q6A009	Ltn1	E3 ubiquitin-protein ligase listerin	-0.238556	0.00881813
	A0A0U1RNS1;Q9DA08	Sgf29	SAGA-associated factor 29 (Fragment);SAGA-associated factor 29	-0.738417	0.0038701		Q9R062	Gyg1	Glycogenin-1	0.229923	0.00887762
	P01887	B2m	Beta-2-microglobulin	-0.997229	0.00390035		Q05186	Rcn1	Reticulocalbin-1	-0.411777	0.00888326
	Q8K215	Lyrm4	LYR motif-containing protein 4	-1.18575	0.00395322		Q8BIJ6	Iars2	Isoleucine--tRNA ligase, mitochondrial	0.1851	0.00889006
	D3YVV9	Synpo2	Synaptopodin-2	-0.317209	0.00395933		Q9D1H7	Get4	Golgi to ER traffic protein 4 homolog	-0.198904	0.00889507
	Q7TMI3	Uhrf2	E3 ubiquitin-protein ligase UHRF2	-0.652778	0.00410799		Q8R0H9	Gga1	ADP-ribosylation factor-binding protein GGA1	-0.236041	0.00894481
	J3QMM7;K3W4M4;Q9CZ42	Naxd	ATP-dependent (S)-NAD(P)H-hydrate dehydratase	0.189	0.00412792		Q9JIM1	Slc29a1	Equilibrative nucleoside transporter 1	0.283693	0.0089705
	P29341	Pabpc1	Polyadenylate-binding protein 1	0.122934	0.00416959		Q80SZ7	Gng5	Guanine nucleotide-binding protein G(I)/G(S)/G(O) subunit gamma-5	-2.10081	0.00904461
	Q64727	Vcl	Vinculin	-0.188942	0.00422497		Q9ET01	Pygl	Glycogen phosphorylase, liver form	0.521971	0.00904517
	Q3ULD5	Mccc2	Methylcrotonoyl-CoA carboxylase beta chain, mitochondrial	0.166848	0.00424051		P01901	H2-K1	H-2 class I histocompatibility antigen, K-B alpha chain	0.0652697	0.00906913
	P54775	Psmc4	26S proteasome regulatory subunit 6B	0.153551	0.0042705		Q922B1	Macrod1	ADP-ribose glycohydrolase MACROD1	-0.137364	0.00907987
	P11499	Hsp90ab1	Heat shock protein HSP 90-beta	0.205097	0.00427954		B1ATS5;E9Q559;Q64518	Atp2a3	Calcium-transporting ATPase;Calcium-transporting ATPase;Sarcoplasmic/endoplasmic reticulum calcium ATPase 3	-0.211408	0.00912612
	P0CL69;Q7TMA2	Znf703;Znf503	Zinc finger protein 703;Zinc finger protein 503	-0.735261	0.00428109		O70423	Aoc3	Membrane primary amine oxidase	0.332699	0.00913662
	Q6NT99	Dusp23	Dual specificity protein phosphatase 23	-0.578954	0.0043019		A0A1W2P6G5	Myl6	Myosin light polypeptide 6	-0.439472	0.00913886
	D3Z7F1;Q9DBX6	Cyp2s1	Cytochrome P450 2S1	0.971392	0.00431657		Q8VBZ0	Dhrsx	Dehydrogenase/reductase SDR family member on chromosome X homolog	0.254296	0.00915218
	A0A0R4J023;Q9JLZ3	Auh	Methylglutaconyl-CoA hydratase, mitochondrial;Methylglutaconyl-CoA hydratase, mitochondrial	0.329707	0.00433487		Q3TEA8;Z4YKB8	Hp1bp3	Heterochromatin protein 1-binding protein 3	0.522999	0.00917686
	E9PVG8	9530053A07Rik	RIKEN cDNA 9530053A07 gene	-0.67267	0.00435845		Q8R409	Hexim1	Protein HEXIM1	0.701678	0.00917678
	G3X956;Q920B9	Supt16;Supt16h	SPT16, facilitates chromatin-remodeling subunit;FACT complex subunit SPT16	0.0705979	0.00436897		P30275	Ckmt1	Creatine kinase U-type, mitochondrial	-0.459218	0.00921077
	Q920E5	Fdps	Farnesyl pyrophosphate synthase	-0.406566	0.00439843		Q9Z0J0	Npc2	NPC intracellular cholesterol transporter 2	-0.391176	0.00921104
	Q8BFW7	Lpp	Lipoma-preferred partner homolog	-0.222747	0.00443416		P62488	Polr2g	DNA-directed RNA polymerase II subunit RPB7	-0.248112	0.00922795
	Q61699	Hsph1	Heat shock protein 105 kDa	0.223871	0.0044607		Q61102	Abcb7	ATP-binding cassette sub-family B member 7, mitochondrial	0.565697	0.00931999
	Q9CQR4	Acot13	Acyl-coenzyme A thioesterase 13	0.232963	0.00453557		Q9CWJ9	Atic	Bifunctional purine biosynthesis protein PURH	0.0813023	0.00932822
	Q8R5H1	Usp15	Ubiquitin carboxyl-terminal hydrolase 15	0.098608	0.00457136		P62806	H4c1	Histone H4	-0.177733	0.00942438
	Q8BJS4	Sun2	SUN domain-containing protein 2	0.073017	0.00457158		Q91X52	Dcxr	L-xylulose reductase	0.408305	0.00947256
	E9Q1F5	Myo5c	Myosin VC	0.266409	0.00457422		P26039	Tln1	Talin-1	-0.0679373	0.00948919
	P05202	Got2	Aspartate aminotransferase, mitochondrial	0.0901105	0.00457515		A0A0G2JDZ4;E9QNY3	Myl10	Myosin regulatory light chain 10	-0.671084	0.00952389
	Q5F285	Tmem256	Transmembrane protein 256	0.26593	0.00457979		Q9Z1E3	Nfkbia	NF-kappa-B inhibitor alpha	0.126142	0.00953245
	Q03265	Atp5f1a	ATP synthase subunit alpha, mitochondrial	0.157683	0.00458048		P24527	Lta4h	Leukotriene A-4 hydrolase	0.101189	0.00957665
	B1AZ46	Baiap2	Brain-specific angiogenesis inhibitor 1-associated protein 2	0.118275	0.00458317		O88322	Nid2	Nidogen-2	0.202808	0.00959714
	Q8BG94	Commd7	COMM domain-containing protein 7	0.42216	0.00474038		Q9JM51	Ptges	Prostaglandin E synthase	-0.345673	0.00965758
	Q6NXK9	Man1c1	alpha-1,2-Mannosidase	0.188672	0.0047762		Q9JIK5	Ddx21	Nucleolar RNA helicase 2	-0.108613	0.00967495
	P43025;Q8CFZ6	Clec3b	Tetranectin;C-type lectin domain family 3, member b	-0.689435	0.0047837		P15532	Nme1	Nucleoside diphosphate kinase A	-0.261031	0.00974796
	Q9QY23	Pkp3	Plakophilin-3	0.189798	0.00487565		Q9DD03	Rab13	Ras-related protein Rab-13	-0.100875	0.00975408
	Q9Z1E3	Nfkbia	NF-kappa-B inhibitor alpha	0.415878	0.00490026		P42128	Foxk1	Forkhead box protein K1	-0.179146	0.00975742
	Q9CRC0	Vkorc1	Vitamin K epoxide reductase complex subunit 1	-0.271913	0.00490341		E9QNG6;Q6PHS6	Snx13	Sorting nexin-13	0.383655	0.00980407
	Q9D967	Mdp1	Magnesium-dependent phosphatase 1	-0.300334	0.00491997		P83887	Tubg1	Tubulin gamma-1 chain	-0.227251	0.0099582
	A2AP32;Q3UIU2	Ndufb6	NADH dehydrogenase [ubiquinone] 1 beta subcomplex subunit 6	-0.392074	0.00494264		A2A9Q2;A6PWC3;Q8BHG1	Nrd1;Nrd1;Nrdc	Nardilysin, N-arginine dibasic convertase, NRD convertase 1;Nardilysin, N-arginine dibasic convertase, NRD convertase 1;Nardilysin	-0.212361	0.00996771
	Q8CFA2	Amt	Aminomethyltransferase, mitochondrial	0.208417	0.00495553		H3BL37;O08784	Tcof1	Treacle protein	0.129375	0.0100071
	Q60676	Ppp5c	Serine/threonine-protein phosphatase 5	0.0133324	0.00496389		A2A533;A2A536;Q9CZV8	Fbxl20	F-box/LRR-repeat protein 20 (Fragment);F-box/LRR-repeat protein 20 (Fragment);F-box/LRR-repeat protein 20	-0.299655	0.0100248
	Q80XI4	Pip4k2b	Phosphatidylinositol 5-phosphate 4-kinase type-2 beta	0.0214112	0.00500351		Q9CZ44	Nsfl1c	NSFL1 cofactor p47	0.163628	0.0100871
	P50544	Acadvl	Very long-chain specific acyl-CoA dehydrogenase, mitochondrial	0.331299	0.00501465		P23780	Glb1	Beta-galactosidase	-0.224346	0.0100874
	A6X940	Fermt2	Fermitin family homolog 2 (Fragment)	-0.732311	0.00501588		F6TFN2	Lmo7	LIM domain only 7 (Fragment)	-0.211578	0.0101034
	E9PXU2;Q9Z0F8	Adam17	Disintegrin and metalloproteinase domain-containing protein 17	0.449052	0.00502664		Q8VCG1;Q9CQ43	Dut	Deoxyuridine triphosphatase	-0.428791	0.0101471
	P62274	Rps29	40S ribosomal protein S29	-0.32564	0.00503082		Q571E4	Galns	N-acetylgalactosamine-6-sulfatase	-0.182534	0.0102011
	Q921M7	Fam49b	Protein FAM49B	-0.0255748	0.00506315		Q9DB15	Mrpl12	39S ribosomal protein L12, mitochondrial	-0.548086	0.0102059
	Q9CQF7;Q9CWM4	Pfdn1	Prefoldin 1;Prefoldin subunit 1	-1.45264	0.00506778		Q61033	Tmpo	Lamina-associated polypeptide 2, isoforms alpha/zeta	-0.0622447	0.0102431
	E9PUA7	Tpd52	Tumor protein D52	-0.322678	0.00511581		Q9QYC0	Add1	Alpha-adducin	0.144253	0.0102628
	Q3U422	Ndufv3	NADH dehydrogenase [ubiquinone] flavoprotein 3, mitochondrial	-0.195868	0.00512001		Q3UMU9	Hdgfl2	Hepatoma-derived growth factor-related protein 2	-0.421653	0.0104386
	Q9Z2I0	Letm1	Mitochondrial proton/calcium exchanger protein	0.144181	0.00512898		Q8BS45	Ttc26	Intraflagellar transport protein 56	-0.145492	0.0104518
	Q9CQU0	Txndc12	Thioredoxin domain-containing protein 12	-0.461888	0.00513073		Q9Z204	Hnrnpc	Heterogeneous nuclear ribonucleoproteins C1/C2	-0.110064	0.0105083
	P10518	Alad	Delta-aminolevulinic acid dehydratase	-0.204885	0.0051542		Q60605	Myl6	Myosin light polypeptide 6	-0.189277	0.0105294
	P61358	Rpl27	60S ribosomal protein L27	-0.387085	0.00517696		Q7TQI3	Otub1	Ubiquitin thioesterase OTUB1	0.167465	0.0105308
	Q8C407	Yipf4	Protein YIPF4	0.840751	0.00520828		Q9CQV3	Serpinb11	Serpin B11	-0.717628	0.0105441
	A0A2I3BRK6;Q9JIX0	Eny2	Transcription and mRNA export factor ENY2	-0.540962	0.00522129		Q8BU30	Iars1	Isoleucine--tRNA ligase, cytoplasmic	-0.146791	0.0105895
	G5E8R4;Q922D4	Ppp6r3	Serine/threonine-protein phosphatase 6 regulatory subunit 3	0.29418	0.00523016		A3KGB4	Tbc1d8b	TBC1 domain family member 8B	-0.092297	0.0106822
	A0A571BEE9	Iqcf2	IQ domain-containing protein F3	0.615983	0.00529356		Q9DBE8	Alg2	Alpha-1,3/1,6-mannosyltransferase ALG2	-0.0982701	0.0106942
	Q8K4L4	Pof1b	Protein POF1B	0.286557	0.00532688		P14824	Anxa6	Annexin A6	0.150771	0.0107074
	D5MCW4;Q9CQ89	Cuta	Protein CutA	-0.540807	0.0053374		P22437	Ptgs1	Prostaglandin G/H synthase 1	-0.352859	0.0107075
	Q9D0B6	Pbdc1	Protein PBDC1	-0.385668	0.00534127		Q9JHQ5	Lztfl1	Leucine zipper transcription factor-like protein 1	-1.04504	0.0107348
	Q99KI3	Emc3	ER membrane protein complex subunit 3	-0.678658	0.00536728		O89020	Afm	Afamin	-0.682581	0.0107409
	A0A338P6K2	Myh11	Myosin-11	-0.216859	0.00538406		Q6PGH2	Jpt2	Jupiter microtubule associated homolog 2	-0.373969	0.0107563
	P42208	Septin2	Septin-2	0.138392	0.00538718		Q9JJI8	Rpl38	60S ribosomal protein L38	-0.568632	0.0107944
	Q8BGU5	Ccny	Cyclin-Y	1.19664	0.00542493		Q8BVQ0;Q9ERF3	Wdr61	WD repeat-containing protein 61	-0.294079	0.0108255
	D3YXZ3;Q91YS4	Klc2	Kinesin light chain 2	-0.0686579	0.00544373		O35658;Q8R5L1	C1qbp	Complement component 1 Q subcomponent-binding protein, mitochondrial;Complement component 1 Q subcomponent-binding protein, mitochondrial	-0.232717	0.0108777
	A0A0R4J005	Lims1	LIM and senescent cell antigen-like-containing domain protein	-0.56811	0.00545132		A0A140LHA2;Q9WVA3	Bub3	Mitotic checkpoint protein BUB3	-0.156201	0.0109152
	Q60854	Serpinb6	Serpin B6	0.322873	0.00545873		A0A1B0GRE6;A0A1B0GRV4;Q9QZL9	Dkkl1	Dickkopf-like protein 1 (Fragment);Dickkopf-like protein 1;Dickkopf-like protein 1	-0.822209	0.0109335
	A0A494B953;A0A494B9F0;A0A494B9L5;A0A494BA39;A0A494BAG2;A0A494BAX0;E9PXB7;G3X9H8;Q8CFI0	Nedd4l	E3 ubiquitin-protein ligase NEDD4-like;E3 ubiquitin-protein ligase;E3 ubiquitin-protein ligase;E3 ubiquitin-protein ligase;E3 ubiquitin-protein ligase NEDD4-like;E3 ubiquitin-protein ligase NEDD4-like;E3 ubiquitin-protein ligase;E3 ubiquitin-protein ligase;E3 ubiquitin-protein ligase NEDD4-like	-0.158805	0.00547864		A2AFJ1;Q60973	Rbbp7	Histone-binding protein RBBP7	0.0144702	0.0110095
	O35737;Q8C2Q7	Hnrnph1	Heterogeneous nuclear ribonucleoprotein H	-0.0926158	0.00548277		Q99J27	Slc33a1	Acetyl-coenzyme A transporter 1	-0.203668	0.0110153
	Q62093	Srsf2	Serine/arginine-rich splicing factor 2	-0.237714	0.00549529		Q6NZR5	Skiv2l	Superkiller viralicidic activity 2-like (S. cerevisiae)	0.125247	0.0110206
	E9Q3T8;Q3U0M1	Trappc9	Trafficking protein particle complex subunit 9	0.28372	0.00550065		Q9WV03	Fam50a	Protein FAM50A	-1.21179	0.0110401
	A0A0N4SUJ0;Q6PGL7	Washc2	WASH complex subunit 2 (Fragment);WASH complex subunit 2	0.0571816	0.00550759		O08529	Capn2	Calpain-2 catalytic subunit	0.262906	0.011104
	O09159	Man2b1	Lysosomal alpha-mannosidase	-0.422806	0.00553046		A0A0G2JDH8;D3YXZ7;Q8R1T4	Slc35a3	UDP-N-acetylglucosamine transporter (Fragment);UDP-N-acetylglucosamine transporter (Fragment);UDP-N-acetylglucosamine transporter	0.296441	0.0111408
	A0A0R4J0U2;Q0VGB7	Ppp4r2	Serine/threonine-protein phosphatase 4 regulatory subunit 2	-0.346966	0.00553496		P20152	Vim	Vimentin	0.199728	0.0111549
	A0A1W2P7X0;E9QMV2;Q4KML4	Abracl	Costars family protein ABRACL (Fragment);Costars family protein ABRACL;Costars family protein ABRACL	-0.531778	0.00555592		P70271	Pdlim4	PDZ and LIM domain protein 4	-0.181384	0.011175
	Q9ESY9	Ifi30	Gamma-interferon-inducible lysosomal thiol reductase	-0.678379	0.00563096		A2AW05;Q08943	Ssrp1	FACT complex subunit SSRP1 (Fragment);FACT complex subunit SSRP1	-0.096028	0.0111981
	P97452	Bop1	Ribosome biogenesis protein BOP1	0.367304	0.00564667		B2RXQ6;Q8BNJ6	Neto2	Neto2 protein;Neuropilin and tolloid-like protein 2	-0.228788	0.0112171
	O35286	Dhx15	Pre-mRNA-splicing factor ATP-dependent RNA helicase DHX15	0.0356992	0.00565397		D3Z7F1;Q9DBX6	Cyp2s1	Cytochrome P450 2S1	0.401153	0.0112776
	Q9QY48	Dnase2b	Deoxyribonuclease-2-beta	-1.10362	0.00567094		Q9Z2C6	Upk1b	Uroplakin-1b	-1.0325	0.0112851
	Q810B6	Ankfy1	Rabankyrin-5	0.0638928	0.00568688		P50295	Nat2	Arylamine N-acetyltransferase 2	0.767023	0.011314
	Q8CFE6	Slc38a2	Sodium-coupled neutral amino acid transporter 2	0.117977	0.00571435		A0A0R4J0W6;Q9CRC8	Lrrc40	Leucine-rich repeat-containing protein 40	0.101739	0.0114533
	Q99NB1	Acss1	Acetyl-coenzyme A synthetase 2-like, mitochondrial	0.399721	0.00574717		P09542	Myl3	Myosin light chain 3	-2.16725	0.0115089
	P18419	Svs4	Seminal vesicle secretory protein 4	-1.71596	0.00578063		Q9R1M5	Nlrp5	NACHT, LRR and PYD domains-containing protein 5	-0.867561	0.0115262
	O88874;Q3U3M5	Ccnk	Cyclin-K	0.298959	0.00578465		I7HJS7;I7HLV5;I7HPY1;Q9D8T0	Fam3a	Novel protein;Novel protein (Fragment);Novel protein;Protein FAM3A	0.33581	0.0116514
	Q8BWF0	Aldh5a1	Succinate-semialdehyde dehydrogenase, mitochondrial	0.281014	0.00578534		Q9D7V9	Naaa	N-acylethanolamine-hydrolyzing acid amidase	0.29922	0.0117303
	Q9Z1Z0	Uso1	General vesicular transport factor p115	0.144845	0.0058301		Q8BWQ6	Vps35l	VPS35 endosomal protein sorting factor-like	0.267554	0.0117889
	P62983	Rps27a	Ubiquitin-40S ribosomal protein S27a	-0.234778	0.00585977		O70400	Pdlim1	PDZ and LIM domain protein 1	0.194121	0.0117947
	Q9JHI5	Ivd	Isovaleryl-CoA dehydrogenase, mitochondrial	0.319275	0.00586896		A0A087WS16;J3QQ16	Col6a3	Collagen, type VI, alpha 3;Collagen, type VI, alpha 3	-3.88644	0.0117976
	Q9Z0P5	Twf2	Twinfilin-2	0.0326987	0.00588924		A0A0R4J0X8;D3Z0V2;Q9ES28	Arhgef7	Rho guanine nucleotide exchange factor 7;Rho guanine nucleotide exchange factor 7 (Fragment);Rho guanine nucleotide exchange factor 7	-0.101277	0.0119095
	Q62219	Tgfb1i1	Transforming growth factor beta-1-induced transcript 1 protein	-0.235718	0.00590294		F6YVP7;P62270	Rps18-ps6;Rps18	Ribosomal protein S18, pseudogene 6;40S ribosomal protein S18	-0.245135	0.0119405
	F8VPR1;Q8BVA4	Lmod1	Leiomodin-1	-0.126258	0.00594662		E9QN99	Abhd14b	Protein ABHD14B	0.21786	0.0119461
	Q6NXL1	Sec24d	Sec24-related gene family, member D (S. cerevisiae)	0.14908	0.00596988		G5E8S8;Q8BVD5	Mpp7	MAGUK p55 subfamily member 7	-0.214518	0.0119901
	Q5M8N4	Sdr39u1	Epimerase family protein SDR39U1	0.245576	0.00597237		Q8BJS4	Sun2	SUN domain-containing protein 2	0.242946	0.011991
	Q3UGX2	Sptb	Spectrin beta chain	0.0655836	0.00600771		O88312	Agr2	Anterior gradient protein 2 homolog	-0.412289	0.011992
	Q3TJZ6	Fam98a	Protein FAM98A	0.191276	0.00601552		Q63932;Q91YS7	Map2k2	Dual specificity mitogen-activated protein kinase kinase 2;Dual-specificity mitogen-activated protein kinase kinase 2	0.128975	0.0120437
	A0A494BB95;Q60872	Eif1a	Eukaryotic translation initiation factor 1A	0.181775	0.00615578		Q9DBJ1	Pgam1	Phosphoglycerate mutase 1	0.152538	0.0121384
	B1AQF4;Q9D7X3	Dusp3	Dual specificity protein phosphatase;Dual specificity protein phosphatase 3	-0.141859	0.00617408		Q9CPZ6	Ormdl3	ORM1-like protein 3	-0.431622	0.0122039
	G3X8X7;Q920Q4	Vps16	Vacuolar protein sorting-associated protein 16 homolog	0.146698	0.0061974		Q99N15	Hsd17b10	17beta-hydroxysteroid dehydrogenase type 10/short chain L-3-hydroxyacyl-CoA dehydrogenase	0.164202	0.0122054
	P60603	Romo1	Reactive oxygen species modulator 1	0.203031	0.00620139		Q9WVA2	Timm8a1	Mitochondrial import inner membrane translocase subunit Tim8 A	-0.661652	0.0122073
	E9QQ25;Q62407	Speg	Striated muscle-specific serine/threonine-protein kinase	-0.957036	0.00623793		Q8BMS1	Hadha	Trifunctional enzyme subunit alpha, mitochondrial	0.390823	0.012211
	P50431	Shmt1	Serine hydroxymethyltransferase, cytosolic	-0.00513411	0.00626324		Q9EQH3	Vps35	Vacuolar protein sorting-associated protein 35	0.0440586	0.0122176
	Q9D6W8	Borcs6	BLOC-1-related complex subunit 6	-0.289159	0.00634479		Q99PL6	Ubxn6	UBX domain-containing protein 6	-0.00350047	0.0122626
	Q9DBC3	Cmtr1	Cap-specific mRNA (nucleoside-2'-O-)-methyltransferase 1	0.588443	0.00638638		P70452	Stx4	Syntaxin-4	-0.174675	0.0122662
	Q9D051	Pdhb	Pyruvate dehydrogenase E1 component subunit beta, mitochondrial	0.169774	0.006392		G3UVV4;P17710	Hk1	Hexokinase-1	0.158069	0.0123152
	Q8VDN2	Atp1a1	Sodium/potassium-transporting ATPase subunit alpha-1	0.113416	0.00646735		Q8BHA9	Pxylp1	2-phosphoxylose phosphatase 1	1.14206	0.0123523
	P80314	Cct2	T-complex protein 1 subunit beta	0.074591	0.00652025		Q8BG48	Stk17b	Serine/threonine-protein kinase 17B	-0.351456	0.0123655
	Q9CQ49	Ncbp2	Nuclear cap-binding protein subunit 2	-0.762286	0.00653308		Q9CPU0	Glo1	Lactoylglutathione lyase	-0.12325	0.0123834
	Q8K370	Acad10	Acyl-CoA dehydrogenase family member 10	0.315327	0.00657797		Q3TYA4	Stxbp6	Syntaxin-binding protein 6	-0.181927	0.0123956
	P23116	Eif3a	Eukaryotic translation initiation factor 3 subunit A	0.0594968	0.00658083		A0A2I3BQ07;A0A2I3BQJ1;Q505D1	Ankrd28	Serine/threonine-protein phosphatase 6 regulatory ankyrin repeat subunit A	0.0293269	0.0123983
	Q8R317	Ubqln1	Ubiquilin-1	-0.259891	0.00658303		Q91YR9	Ptgr1	Prostaglandin reductase 1	0.22216	0.0124221
	Q91Z92	B3galt6	Beta-1,3-galactosyltransferase 6	0.313344	0.00658344		Q9CR62	Slc25a11	Mitochondrial 2-oxoglutarate/malate carrier protein	0.207718	0.0124352
	P97431	Irf6	Interferon regulatory factor 6	0.306434	0.00659625		P50446	Krt6a	Keratin, type II cytoskeletal 6A	-0.157309	0.0124878
	Q8C2Q8;Q91VR2	Atp5c1;Atp5f1c	ATP synthase subunit gamma;ATP synthase subunit gamma, mitochondrial	0.199102	0.00665061		O70251	Eef1b	Elongation factor 1-beta	-0.196662	0.0125505
	Q91VR5	Ddx1	ATP-dependent RNA helicase DDX1	0.156564	0.00667119		Q8BG07	Pld4	5'-3' exonuclease PLD4	-1.28736	0.0126958
	Q9D1G0	Dnase1l2	Deoxyribonuclease-1-like 2	2.04966	0.0066869		A0A0R4J0U2;Q0VGB7	Ppp4r2	Serine/threonine-protein phosphatase 4 regulatory subunit 2	-0.242299	0.0127548
	Q80YD1	Supv3l1	ATP-dependent RNA helicase SUPV3L1, mitochondrial	0.258948	0.00669213		P61922	Abat	4-aminobutyrate aminotransferase, mitochondrial	-0.213968	0.012854
	A0A0R4J0X8;D3Z0V2;Q9ES28	Arhgef7	Rho guanine nucleotide exchange factor 7;Rho guanine nucleotide exchange factor 7 (Fragment);Rho guanine nucleotide exchange factor 7	0.00354048	0.00675189		Q9CQH7	Btf3l4	Transcription factor BTF3 homolog 4	-0.444565	0.0128787
	P35385	Hspb7	Heat shock protein beta-7	-0.368792	0.00678685		Q80UY1	Carnmt1	Carnosine N-methyltransferase	-0.711458	0.0129366
	Q6YI28	2210407C18Rik	EP1	-0.774534	0.0067957		D3Z7T4;Q6P3E7	Hdac10	Polyamine deacetylase HDAC10	-0.509533	0.0129848
	O88986	Gcat	2-amino-3-ketobutyrate coenzyme A ligase, mitochondrial	0.183297	0.00681202		A0A1B0GSK0;Q61559;Q6PKB0	Fcgrt	IgG receptor FcRn large subunit p51 (Fragment);IgG receptor FcRn large subunit p51;Fcgrt protein	-0.518496	0.013002
	Q9JMC3	Dnaja4	DnaJ homolog subfamily A member 4	0.48415	0.00682721		D3YTP8;Q9CY46;Q9QXA5	Lsm4	U6 snRNA-associated Sm-like protein LSm4 (Fragment);U6 snRNA-associated Sm-like protein LSm4;U6 snRNA-associated Sm-like protein LSm4	-0.309467	0.0130176
	P97429	Anxa4	Annexin A4	0.10578	0.00683187		Q9D1P4	Chordc1	Cysteine and histidine-rich domain-containing protein 1	0.152413	0.0130332
	A0A1D5RMC8;Q3URE1	Acsf3	Malonate--CoA ligase ACSF3, mitochondrial;Malonate--CoA ligase ACSF3, mitochondrial	0.132645	0.00684232		E9Q3E2;Q8CC35	Synpo	Synaptopodin	0.443957	0.0130772
	Q9D172	Gatd3a	Glutamine amidotransferase-like class 1 domain-containing protein 3A, mitochondrial	0.190889	0.00686667		Q61578	Fdxr	NADPH:adrenodoxin oxidoreductase, mitochondrial	0.16596	0.0130906
	Q9CQW1	Ykt6	Synaptobrevin homolog YKT6	0.0819675	0.00687295		P80314	Cct2	T-complex protein 1 subunit beta	0.121267	0.0132219
	D3YYN7;Q6PIE5	Atp1a2	Sodium/potassium-transporting ATPase subunit alpha;Sodium/potassium-transporting ATPase subunit alpha-2	0.136164	0.00692311		Q91WV0	Dr1	Protein Dr1	0.16248	0.0133933
	E9PV38	Ces2g	Carboxylic ester hydrolase	0.371551	0.00693765		A0A0N4SV15;Q80UY2	Kcmf1	E3 ubiquitin-protein ligase KCMF1	-0.560426	0.0134269
	Q6P8X1	Snx6	Sorting nexin-6	0.0286052	0.00698108		Q8BLF1	Nceh1	Neutral cholesterol ester hydrolase 1	-0.240486	0.0134507
	P50516	Atp6v1a	V-type proton ATPase catalytic subunit A	0.124988	0.00698653		Q8BGH7	Cdc42se2	CDC42 small effector protein 2	0.36187	0.0134557
	Q8C129	Lnpep	Leucyl-cystinyl aminopeptidase	0.041919	0.00699856		P50637	Tspo	Translocator protein	0.370951	0.0134779
	P62311	Lsm3	U6 snRNA-associated Sm-like protein LSm3	-0.395071	0.00709563		Q9R013	Ctsf	Cathepsin F	-0.280698	0.0134782
	A0A0U1RNY8;Q8K064	Fam174b	Membrane protein FAM174B (Fragment);Membrane protein FAM174B	0.929117	0.00710803		P10518	Alad	Delta-aminolevulinic acid dehydratase	-0.116691	0.0134806
	P51807	Dynlt1	Dynein light chain Tctex-type 1	-0.129258	0.00716026		P17047	Lamp2	Lysosome-associated membrane glycoprotein 2	-0.160387	0.0134867
	A0A0R4J1F2;Q3U4P5;Q61144	Psen2	Presenilin;Presenilin;Presenilin-2	0.874897	0.00718583		A0A494BBF6;A0A494BBI6;Q9WUD1	Stub1	STIP1 homology and U box-containing protein 1	-0.350975	0.0135691
	Q8JZM2	Prr15l	Proline-rich protein 15-like protein	0.200032	0.00720803		O08917	Flot1	Flotillin-1	-0.0695747	0.0135715
	Q7JJ13	Brd2	Bromodomain-containing protein 2	-0.727554	0.00722334		Q9D2G2	Dlst	Dihydrolipoyllysine-residue succinyltransferase component of 2-oxoglutarate dehydrogenase complex, mitochondrial	0.27266	0.0136137
	A2AEW8;A2AEW9;Q8VD04	Gripap1	GRIP1-associated protein 1	0.829117	0.00727209		P16015	Ca3	Carbonic anhydrase 3	1.14994	0.0137459
	Q91VA7	Idh3b	Isocitrate dehydrogenase [NAD] subunit, mitochondrial	0.450687	0.00728658		P25444	Rps2	40S ribosomal protein S2	-0.183165	0.0138298
	D3Z645;Q9QZ88	Vps29	Vacuolar protein sorting-associated protein 29	0.197173	0.00730408		Q3UW02	Pate9	Prostate and testis-expressed 9	-0.498271	0.0138842
	Q99LP8	Yipf2	Protein YIPF2	-0.557098	0.0073345		A0A286YDL7;F6RG68;J3QPQ1;Q3UQN2	Fcho2	F-BAR domain only protein 2	0.231844	0.0139623
	Q8BK67	Rcc2	Protein RCC2	0.048202	0.00734485		A2APM1;A2APM2;A2APM3;A2APM4;A2APM5;E9QKM8;P15379;Q3U8S1;Q80X37	Cd44	CD44 antigen	0.314263	0.0140001
	P23492;Q543K9	Pnp	Purine nucleoside phosphorylase	0.146156	0.00737707		E9Q6A6;Q8C6K9	Col6a6	Collagen alpha-6(VI) chain	-0.0473556	0.0140537
	Q9CWZ3	Rbm8a	RNA-binding protein 8A	-0.399835	0.00738792		P00688	Amy2	Pancreatic alpha-amylase	-0.216289	0.0140815
	Q9Z1A1	Tfg	TFG protein	0.108999	0.00744095		Q9EQ08	Sgsh	Heparan N-sulfatase	-0.754995	0.0141619
	Q91ZJ5	Ugp2	UTP--glucose-1-phosphate uridylyltransferase	0.152491	0.00746202		Q5SX40	Myh1	Myosin-1	0.00261209	0.0141797
	Q64442	Sord	Sorbitol dehydrogenase	-0.439045	0.00748799		P99027	Rplp2	60S acidic ribosomal protein P2	-0.370648	0.0142221
	Q6QR59	Tcaf3	TRPM8 channel-associated factor 3	0.387709	0.00751648		P61021	Rab5b	Ras-related protein Rab-5B	-0.176055	0.0142813
	Q0VBL3	Rbm15	RNA-binding protein 15	0.132996	0.00755897		Q7TMM9	Tubb2a	Tubulin beta-2A chain	-0.125131	0.0142918
	B2RXC1	Trappc11	Trafficking protein particle complex subunit 11	-0.0684306	0.00756146		P47955	Rplp1	60S acidic ribosomal protein P1	-0.309329	0.0143014
	P17182	Eno1	Alpha-enolase	0.125145	0.00757397		Q99LP6	Grpel1	GrpE protein homolog 1, mitochondrial	-0.213051	0.0143133
	P26645	Marcks	Myristoylated alanine-rich C-kinase substrate	-0.406744	0.00759382		P14685	Psmd3	26S proteasome non-ATPase regulatory subunit 3	0.130129	0.014325
	Q3UVK0	Ermp1	Endoplasmic reticulum metallopeptidase 1	0.222766	0.00761051		Q99JY0	Hadhb	Trifunctional enzyme subunit beta, mitochondrial	0.488617	0.0143269
	P82349	Sgcb	Beta-sarcoglycan	0.0930757	0.00764408		P63011	Rab3a	Ras-related protein Rab-3A	-0.14506	0.0143359
	A0A087WQS0	Tns1	Tensin 1	-0.159178	0.0076568		P22907	Hmbs	Porphobilinogen deaminase	0.154324	0.0144015
	Q9CR62	Slc25a11	Mitochondrial 2-oxoglutarate/malate carrier protein	0.257249	0.00768843		Q9R078	Prkab1	5'-AMP-activated protein kinase subunit beta-1	0.270312	0.0144231
	A0A075B5P6;A0A075B6A0	Ighm	Immunoglobulin heavy constant mu (Fragment)	-0.0991948	0.00770622		Q8VIJ6	Sfpq	Splicing factor, proline- and glutamine-rich	0.0504754	0.0144679
	A0A494BBA2;G3X8R2;Q80VJ2	Sra1	Steroid receptor RNA activator 1 (Fragment);Steroid receptor RNA activator 1 (Fragment);Steroid receptor RNA activator 1	-0.153496	0.00775895		A0A3B2WBC6	Polr2m	DNA-directed RNA polymerase II subunit GRINL1A	0.305764	0.0146285
	Q6PCM2	Ints6	Integrator complex subunit 6	0.120887	0.00778167		P49586	Pcyt1a	Choline-phosphate cytidylyltransferase A	-0.416247	0.0146471
	A0A1B0GR11;Q93092	Taldo1	Transaldolase	0.121329	0.00780536		P28658	Atxn10	Ataxin-10	0.187096	0.0146798
	Q9DCH4	Eif3f	Eukaryotic translation initiation factor 3 subunit F	0.0922214	0.00781228		Q9D2M8	Ube2v2	Ubiquitin-conjugating enzyme E2 variant 2	-0.137861	0.0147591
	Q5SWT3	Slc25a35	Solute carrier family 25 member 35	0.287866	0.00782435		E9PVU0;E9Q175	Myo6	Unconventional myosin-VI	0.0604454	0.0147884
	A0A3B2WCK7;Q8CD91	Smoc2	SPARC-related modular calcium-binding protein 2	0.164312	0.00783167		A0A0R4J1F2;Q3U4P5;Q61144	Psen2	Presenilin;Presenilin;Presenilin-2	0.660324	0.0148474
	Q8K3H0	Appl1	DCC-interacting protein 13-alpha	0.137368	0.00789503		Q9CZB0	Sdhc	Succinate dehydrogenase cytochrome b560 subunit, mitochondrial	0.264945	0.0148474
	F8WH23;Q61581	Igfbp7	Insulin-like growth factor-binding protein 7	1.06207	0.00791183		P62075	Timm13	Mitochondrial import inner membrane translocase subunit Tim13	-0.507302	0.0149547
	Q07417	Acads	Short-chain specific acyl-CoA dehydrogenase, mitochondrial	0.153274	0.00792177		P47911	Rpl6	60S ribosomal protein L6	0.649419	0.0149732
	Q80UY1	Carnmt1	Carnosine N-methyltransferase	0.135215	0.00793144		Q9QY48	Dnase2b	Deoxyribonuclease-2-beta	-0.940046	0.0149844
	Q9WUK2	Eif4h	Eukaryotic translation initiation factor 4H	-0.252342	0.00794646		E9Q7D5	Arhgef5	Rho guanine nucleotide exchange factor 5	-0.195709	0.0150304
	P35279	Rab6a	Ras-related protein Rab-6A	0.171902	0.00796148		P55264	Adk	Adenosine kinase	0.490147	0.0150426
	Q9R062	Gyg1	Glycogenin-1	0.229621	0.00797493		A2AGS0;A2AGS1;Q8CH72	Trim32	E3 ubiquitin-protein ligase TRIM32 (Fragment);E3 ubiquitin-protein ligase TRIM32 (Fragment);E3 ubiquitin-protein ligase TRIM32	0.522341	0.0150847
	Q9CZ04	Cops7a	COP9 signalosome complex subunit 7a	-0.170558	0.00805284		A0A2I3BQ50;A0A2I3BQH8;A0A2I3BRB9;E9QNH7;Q5XG73;Z4YM84	Acbd5	Acyl-CoA-binding domain-containing protein 5	-0.169616	0.0151136
	Q9JKY0	Cnot9	CCR4-NOT transcription complex subunit 9	-0.00761588	0.00809618		O09005	Degs1	Sphingolipid delta(4)-desaturase DES1	-0.364025	0.0151623
	Q9DCW4	Etfb	Electron transfer flavoprotein subunit beta	0.231757	0.00819286		Q9R1P3	Psmb2	Proteasome subunit beta type-2	-0.190815	0.0152649
	A0A2U3TZ82;Q99KW3	Triobp	TRIO and F-actin-binding protein	-0.256758	0.00822464		Q62351;Q8C872	Tfrc	Transferrin receptor protein 1	-1.05367	0.0152906
	P83870	Phf5a	PHD finger-like domain-containing protein 5A	-0.42037	0.00824777		Q6W8Q3	Pcp4l1	Purkinje cell protein 4-like protein 1	-1.80028	0.0153146
	Q05BE7;Q9QZS3	Numb	Numb protein;Protein numb homolog	0.221027	0.00828166		Q9CQE8	RTRAF	RNA transcription, translation and transport factor protein	-0.353535	0.0153166
	Q3U2G2	Hspa4	Heat shock 70 kDa protein 4	0.0775384	0.00828506		Q99KP3	Cryl1	Lambda-crystallin homolog	0.145934	0.0153594
	P62918	Rpl8	60S ribosomal protein L8	-0.391468	0.00831617		P62307	Snrpf	Small nuclear ribonucleoprotein F	-0.547157	0.0153691
	Q9D7N9	Apmap	Adipocyte plasma membrane-associated protein	0.135404	0.00831634		Q8R2Q8	Bst2	Bone marrow stromal antigen 2	0.0611494	0.0154846
	Q60766	Irgm1	Immunity-related GTPase family M protein 1	0.0996792	0.00833319		P50462	Csrp3	Cysteine and glycine-rich protein 3	-0.916073	0.015585
	Q8BK48	Ces2e	Pyrethroid hydrolase Ces2e	0.648593	0.00833403		Q9CWE0	Mtfr1l	Mitochondrial fission regulator 1-like	0.176434	0.0156797
	A2AL85;Q8BSY0	Asph	Aspartyl/asparaginyl beta-hydroxylase	0.102914	0.00835309		P24549	Aldh1a1	Retinal dehydrogenase 1	0.49287	0.0157289
	P81117	Nucb2	Nucleobindin-2	-0.818776	0.00841661		A2AKV9;A2AKW0;Q5HZI9	Slc25a51	Solute carrier family 25 member 51 (Fragment);Solute carrier family 25 member 51;Solute carrier family 25 member 51	0.279359	0.0157849
	Q91V41	Rab14	Ras-related protein Rab-14	0.159497	0.00842043		G3UYV7;P62858	Rps28	40S ribosomal protein S28 (Fragment);40S ribosomal protein S28	-0.438302	0.0158048
	B1AQR8;G3X9T7;O08573	Lgals9	Galectin;Galectin-9;Galectin-9	-0.345944	0.00843332		D3YZP9	Ccdc6	Coiled-coil domain-containing protein 6	0.067852	0.0158233
	Q9D1M7	Fkbp11	Peptidyl-prolyl cis-trans isomerase FKBP11	-0.390066	0.00843821		Q3THS6	Mat2a	S-adenosylmethionine synthase isoform type-2	0.272754	0.0159702
	Q60931	Vdac3	Voltage-dependent anion-selective channel protein 3	0.137571	0.00845051		P61148	Fgf1	Fibroblast growth factor 1	-0.106097	0.0160199
	P57716	Ncstn	Nicastrin	0.15677	0.00855407		P62311	Lsm3	U6 snRNA-associated Sm-like protein LSm3	-0.178727	0.0160981
	F8WHL2;Q8CIE6	Copa	Coatomer subunit alpha	0.119876	0.00857123		A0A1D5RL92;G5E8I8;Q8CGZ0	Cherp	Calcium homeostasis endoplasmic reticulum protein	-0.493825	0.0161262
	Q9D1R9	Rpl34	60S ribosomal protein L34	0.247645	0.00860249		O54785	Limk2	LIM domain kinase 2	0.20749	0.0161932
	P61967	Ap1s1	AP-1 complex subunit sigma-1A	0.115816	0.00862		Q8R1F1	Niban2	Protein Niban 2	0.157705	0.0162745
	B1ARW4;Q99LY9	Ndufs5	NADH dehydrogenase [ubiquinone] iron-sulfur protein 5 (Fragment);NADH dehydrogenase [ubiquinone] iron-sulfur protein 5	-0.546033	0.00867492		P27659	Rpl3	60S ribosomal protein L3	0.667383	0.0162769
	Q9QYS9	Qki	Protein quaking	-0.394941	0.00872781		Q6A0A2	Larp4b	La-related protein 4B	-0.298342	0.0164589
	O35129	Phb2	Prohibitin-2	0.167452	0.00875168		P58501	Paxbp1	PAX3- and PAX7-binding protein 1	-0.0634517	0.0164746
	Q99MN1	Kars1	Lysine--tRNA ligase	0.0968481	0.00879709		Q3UM18	Lsg1	Large subunit GTPase 1 homolog	-0.213824	0.016475
	Q9CQA1	Trappc5	Trafficking protein particle complex subunit 5	0.191848	0.00880443		Q9JMH6	Txnrd1	Thioredoxin reductase 1, cytoplasmic	0.14268	0.0164768
	Q8BKC5	Ipo5	Importin-5	0.130679	0.00880879		Q8K183	Pdxk	Pyridoxal kinase	0.187221	0.016494
	Q3U1J4	Ddb1	DNA damage-binding protein 1	0.130055	0.00882003		A0A0G2JGL8;Q99PU8	Dhx30	ATP-dependent RNA helicase DHX30	-0.114155	0.0165418
	Q3UH60	Dip2b	Disco-interacting protein 2 homolog B	0.176578	0.00883573		Q8VBV3	Exosc2	Exosome complex component RRP4	0.107561	0.0165492
	P40142	Tkt	Transketolase	0.235048	0.00888309		Q3ULD5	Mccc2	Methylcrotonoyl-CoA carboxylase beta chain, mitochondrial	0.278042	0.016556
	P11679	Krt8	Keratin, type II cytoskeletal 8	0.14033	0.00890013		A0A338P6J4;B7ZNW3;Q8BH47	Sec22a	Vesicle-trafficking protein SEC22a;Sec22a protein;Vesicle-trafficking protein SEC22a	0.526686	0.0165746
	P62320	Snrpd3	Small nuclear ribonucleoprotein Sm D3	-0.24649	0.00897001		Q8VDK1	Nit1	Deaminated glutathione amidase	0.146279	0.0166042
	Q9JHQ5	Lztfl1	Leucine zipper transcription factor-like protein 1	-0.421455	0.00904723		P35487	Pdha2	Pyruvate dehydrogenase E1 component subunit alpha, testis-specific form, mitochondrial	0.505826	0.0166384
	Q8VCS3	Fam20b	Glycosaminoglycan xylosylkinase	0.236319	0.00904992		P62754	Rps6	40S ribosomal protein S6	0.440198	0.0166451
	P61202	Cops2	COP9 signalosome complex subunit 2	0.153788	0.00906188		Q9D708	S100a16	Protein S100-A16	-1.2605	0.0166838
	E9Q4M4;Q91VN4	Chchd6	MICOS complex subunit;MICOS complex subunit Mic25	-1.16522	0.00909613		Q8CAQ8	Immt	MICOS complex subunit Mic60	0.093722	0.0167549
	Q8BKL6;Q8BYN2;Q9D4F8	Tubgcp4	Gamma-tubulin complex component;Gamma-tubulin complex component;Gamma-tubulin complex component 4	-0.0184675	0.00909793		Q91VC9	Ghitm	Growth hormone-inducible transmembrane protein	-0.113231	0.0167977
	Q9DB27	Mcts1	Malignant T-cell-amplified sequence 1	0.137533	0.0091473		H3BIY2;Q6ZPU9	Kifbp	KIF-binding protein	0.00911357	0.0168305
	A0A1L1SR14;A0A1L1SS60;Q8BH79	Ano10	Anoctamin-10;Anoctamin;Anoctamin-10	-0.0766373	0.00937387		P97304	Polr1d	DNA-directed RNA polymerases I and III subunit RPAC2	-1.05445	0.0168598
	A0A571BEC9	Plin4	Perilipin-4	-0.269446	0.0094559		P14211	Calr	Calreticulin	-0.24835	0.0169674
	Q99MN9	Pccb	Propionyl-CoA carboxylase beta chain, mitochondrial	0.235459	0.00945617		P97765	Wbp2	WW domain-binding protein 2	-0.343377	0.0170686
	A2AGL5;Q9D9K3	Aven	Cell death regulator Aven	-0.330996	0.00946619		E9PXU2;Q9Z0F8	Adam17	Disintegrin and metalloproteinase domain-containing protein 17	-0.180399	0.0171594
	Q9DB34	Chmp2a	Charged multivesicular body protein 2a	0.189114	0.00950905		Q99M51	Nck1	Cytoplasmic protein NCK1	-0.312239	0.0171824
	Q9R1M5	Nlrp5	NACHT, LRR and PYD domains-containing protein 5	-0.910521	0.0095509		Q62048	Pea15	Astrocytic phosphoprotein PEA-15	-0.384783	0.0171879
	F8WHW8;Q91VT8	Smim14	Small integral membrane protein 14	0.480148	0.00956944		F6ZFT1;F8WJ64;Q9CR21	Ndufab1	Acyl carrier protein (Fragment);Acyl carrier protein (Fragment);Acyl carrier protein, mitochondrial	0.700901	0.0172072
	Q62189	Snrpa	U1 small nuclear ribonucleoprotein A	-0.151553	0.00958815		A0A286YDA2;A0A286YDT3;A0A286YDV7;E9Q5C9	Nolc1	Nucleolar and coiled-body phosphoprotein 1;Nucleolar and coiled-body phosphoprotein 1;Nucleolar and coiled-body phosphoprotein 1 (Fragment);Nucleolar and coiled-body phosphoprotein 1	-0.124573	0.0172276
	P24527	Lta4h	Leukotriene A-4 hydrolase	0.143717	0.00962772		B1AVZ0	Uprt	Uracil phosphoribosyltransferase homolog	-0.000385568	0.0173156
	O88967	Yme1l1	ATP-dependent zinc metalloprotease YME1L1	0.218991	0.00965359		Q99LB2	Dhrs4	Dehydrogenase/reductase SDR family member 4	0.133581	0.0173226
	Q9CR60	Golt1b	Vesicle transport protein GOT1B	0.129269	0.00968039		P37040	Por	NADPH--cytochrome P450 reductase	0.0415685	0.0173582
	Q9CY97	Ssu72	RNA polymerase II subunit A C-terminal domain phosphatase SSU72	-0.413807	0.00968413		Q99LG2	Tnpo2	Transportin-2	-0.402277	0.0173744
	A0A0R4J050;A0A1L1SS90	Acy1	Aminoacylase-1	0.297355	0.00968525		Q61160	Fadd	FAS-associated death domain protein	0.510765	0.0174999
	P63325	Rps10	40S ribosomal protein S10	-0.575419	0.00975889		A6X940	Fermt2	Fermitin family homolog 2 (Fragment)	-0.729253	0.0175044
	Q9CQH7	Btf3l4	Transcription factor BTF3 homolog 4	-0.390251	0.00980945		B9EKS2;Q3UI14	Kdm3b	Jumonji domain containing 1B;Lysine-specific demethylase 3B	0.834398	0.0175119
	A0A171KXD3;Q9JIF0	Prmt1	Protein arginine N-methyltransferase 1	0.0963968	0.00982653		Q60668	Hnrnpd	Heterogeneous nuclear ribonucleoprotein D0	0.0350648	0.0175358
	P50637	Tspo	Translocator protein	0.511519	0.00986039		A0A1D5RLE0;A0A1D5RMM1;A0A5F8MPL9;A2AF47;A2AF65;A2AF67;E9QMR2;F8VPN7;Q8BIK4	Dock9;Dock9;Dock9;Dock11;Dock11;Dock11;Dock9;Dock9;Dock9	Dedicator of cytokinesis protein 9;Dedicator of cytokinesis protein 9;Dedicator of cytokinesis protein 9;Dedicator of cytokinesis protein 11;Dedicator of cytokinesis protein 11;Dedicator of cytokinesis protein 11;Dedicator of cytokinesis protein 9;Dedicator of cytokinesis protein 9;Dedicator of cytokinesis protein 9	0.393648	0.017578
	A0A0G2JFP4;Q8K385	Frrs1;FRRS1	Ferric-chelate reductase 1	-1.69893	0.00986803		A0A5F8MQ58;E9QQ57;O55103;Q6NVF7	Prx	Periaxin (Fragment);Periaxin;Periaxin;Periaxin	-1.84651	0.0175993
	Q9JHF5	Tcirg1	V-type proton ATPase subunit a	0.362931	0.00987047		Q8BH35	C8b	Complement component C8 beta chain	-0.642008	0.0176793
	E9Q286	Ice1	Little elongation complex subunit 1	-0.790226	0.00989686		O35943	Fxn	Frataxin, mitochondrial	-0.630645	0.0176974
	P21278	Gna11	Guanine nucleotide-binding protein subunit alpha-11	0.324329	0.00993915		Q9DBF1	Aldh7a1	Alpha-aminoadipic semialdehyde dehydrogenase	-0.179776	0.0177704
	P07356	Anxa2	Annexin A2	0.111152	0.00995307		Q3U3G8;Q9EPB5	Serhl	Serine hydrolase-like protein	-1.97703	0.0178337
	P16546	Sptan1	Spectrin alpha chain, non-erythrocytic 1	0.0638616	0.0100034		P06728	Apoa4	Apolipoprotein A-IV	-0.409353	0.0178841
	Q7TPV4	Mybbp1a	Myb-binding protein 1A	0.119945	0.0100114		A0A3B2WBL1;A0A3B2WDD2;Q5XJF6	Rpl10a	Ribosomal protein	-0.13881	0.0179753
	Q9D1P4	Chordc1	Cysteine and histidine-rich domain-containing protein 1	0.102371	0.0100189		Q3UM45	Ppp1r7	Protein phosphatase 1 regulatory subunit 7	-0.0301212	0.0179925
	O70194	Eif3d	Eukaryotic translation initiation factor 3 subunit D	0.133789	0.0100208		Q9DBL1	Acadsb	Short/branched chain specific acyl-CoA dehydrogenase, mitochondrial	0.145731	0.0180149
	P70349	Hint1	Histidine triad nucleotide-binding protein 1	-0.189833	0.0100513		O35685	Nudc	Nuclear migration protein nudC	-0.158744	0.0180329
	F8VPK0	Ttc37	Tetratricopeptide repeat domain 37	0.221526	0.0101222		Q7TN29	Smap2	Stromal membrane-associated protein 2	0.440452	0.0180472
	Q9D2G2	Dlst	Dihydrolipoyllysine-residue succinyltransferase component of 2-oxoglutarate dehydrogenase complex, mitochondrial	0.193796	0.0101638		Q8BXC6	Commd2	COMM domain-containing protein 2	-0.108588	0.0180665
	B7ZNP3;Q3V4B5	Commd6	COMM domain-containing protein 6	0.111692	0.0101701		A0A087WQS0	Tns1	Tensin 1	-0.10465	0.0180897
	P50462	Csrp3	Cysteine and glycine-rich protein 3	-0.967546	0.0101736		A0A494B909;Q9WV68	Decr2	Peroxisomal 2,4-dienoyl-CoA reductase;Peroxisomal 2,4-dienoyl-CoA reductase	0.357424	0.0181361
	A0A1L1SUH6	Cdcp3	CUB domain-containing protein 3	2.45686	0.0102286		Q9D7E4		UPF0449 protein C19orf25 homolog	-1.46214	0.0181592
	A0A1L1SR69;A0A1L1ST61;A0A1L1SV00;Q8R472;Q9JLR9	Higd1a	HIG1 domain family member 1A, mitochondrial (Fragment);HIG1 domain family member 1A, mitochondrial (Fragment);HIG1 domain family member 1A, mitochondrial (Fragment);HIG1 domain family member 1A, mitochondrial;HIG1 domain family member 1A, mitochondrial	0.373388	0.0102708		Q8BJ64	Chdh	Choline dehydrogenase, mitochondrial	0.422309	0.0181859
	P14824	Anxa6	Annexin A6	0.159094	0.0103232		E9PXA4;E9PYH1;E9PZX8;G5E8X4;P61600;Q9DB82	Naa20	N-alpha-acetyltransferase 20 (Fragment);N-alpha-acetyltransferase 20;N-alpha-acetyltransferase 20;N-alpha-acetyltransferase 20;N-alpha-acetyltransferase 20;N-alpha-acetyltransferase 20	-0.846206	0.0182064
	Q60596	Xrcc1	DNA repair protein XRCC1	0.165278	0.0103628		P59708	Sf3b6	Splicing factor 3B subunit 6	-0.600283	0.0183522
	Q9WTP7	Ak3	GTP:AMP phosphotransferase AK3, mitochondrial	0.121017	0.0103634		A2AMC3;Q3UXG7;Q91ZW2	Pofut1	GDP-fucose protein O-fucosyltransferase 1	0.145424	0.018389
	Q9EQ08	Sgsh	Heparan N-sulfatase	-0.836203	0.0104017		P19324	Serpinh1	Serpin H1	0.22683	0.0184717
	Q8CIN4	Pak2	Serine/threonine-protein kinase PAK 2	0.0647995	0.0104091		P50431	Shmt1	Serine hydroxymethyltransferase, cytosolic	-0.0566329	0.0184792
	Q99P31	Hspbp1	Hsp70-binding protein 1	-0.0392513	0.0104222		P24369	Ppib	Peptidyl-prolyl cis-trans isomerase B	-0.186504	0.0185064
	Q99JI4	Psmd6	26S proteasome non-ATPase regulatory subunit 6	0.174518	0.0104361		Q60930	Vdac2	Voltage-dependent anion-selective channel protein 2	-0.0836933	0.0185598
	Q80TE0	Rpap1	RNA polymerase II-associated protein 1	0.578397	0.0104426		A0A0R4J1P4;Q3TQR0	Pgap2	Post-GPI attachment to proteins factor 2	0.902147	0.0185604
	P00493	Hprt1	Hypoxanthine-guanine phosphoribosyltransferase	-0.126604	0.0104657		Q9D898	Arpc5l	Actin-related protein 2/3 complex subunit 5-like protein	-0.269077	0.0185666
	P53994	Rab2a	Ras-related protein Rab-2A	0.0916222	0.0104935		A2AJ72;Q3TIX6	Fubp3	Far upstream element (FUSE)-binding protein 3	-0.0710157	0.0185906
	Q8VHN8	Nudt16l1	Tudor-interacting repair regulator protein	0.187504	0.0105187		A0A494BB95;Q60872	Eif1a	Eukaryotic translation initiation factor 1A	0.0933074	0.0187171
	Q9CR68	Uqcrfs1	Cytochrome b-c1 complex subunit Rieske, mitochondrial	0.120631	0.0105459		A2A6I3	Tnnt3	Troponin T, fast skeletal muscle	-0.6036	0.0187392
	Q9BCZ4	Selenos	Selenoprotein S	-0.174313	0.0105658		P97471	Smad4	Mothers against decapentaplegic homolog 4	0.0932221	0.0187396
	Q9R098	Hgfac	Hepatocyte growth factor activator	-0.0326109	0.0105666		Q3TML0	Pdia6	Protein disulfide-isomerase A6	-0.248886	0.0187496
	Q8K2F8	Lsm14a	Protein LSM14 homolog A	-0.136718	0.0105686		Q9JLV1	Bag3	BAG family molecular chaperone regulator 3	-0.315355	0.0187979
	Q8BGC4	Zadh2	Prostaglandin reductase-3	0.0917923	0.0106299		Q8BM88	Ctso	Cathepsin O	-0.266786	0.0188098
	Q99N15	Hsd17b10	17beta-hydroxysteroid dehydrogenase type 10/short chain L-3-hydroxyacyl-CoA dehydrogenase	0.252796	0.0106722		E9PZ00;Q8BFQ1	Psap	Prosaposin	-0.387451	0.0188186
	Q9JK53	Prelp	Prolargin	-0.34597	0.0107326		Q6DFW4	Nop58	Nucleolar protein 58	0.115225	0.0188684
	Q80V42	Cpm	Carboxypeptidase M	0.0869878	0.0107669		A0A0R4J0T5;P28659	Celf1	CUGBP Elav-like family member 1	0.250219	0.0189842
	A2AQ19	Rtf1	RNA polymerase-associated protein RTF1 homolog	0.151623	0.0107839		Q20BD0;Q80XR6;Q99020	Hnrnpab	Heterogeneous nuclear ribonucleoprotein A/B	-0.190544	0.0189857
	Q9CRD2	Emc2	ER membrane protein complex subunit 2	0.164097	0.0107981		Q9DB16	Cab39l	Calcium-binding protein 39-like	0.39807	0.019028
	Q8K310	Matr3	Matrin-3	0.00767352	0.0108173		A0A2R8VHH1;Q99P88	Nup155	Nuclear pore complex protein Nup155	0.215883	0.019047
	P61222	Abce1	ATP-binding cassette sub-family E member 1	0.131582	0.0108737		Q5SFM8	Rbm27	RNA-binding protein 27	-1.1633	0.0190583
	B1AQD3;Q0PD20;Q64008	Rab34	Ras-related protein Rab-34;Rab34;Ras-related protein Rab-34	0.0355358	0.0108873		Q9JHI5	Ivd	Isovaleryl-CoA dehydrogenase, mitochondrial	0.290523	0.0191072
	B2RSH2	Gnai1	Guanine nucleotide-binding protein G(i) subunit alpha-1	0.0998381	0.0108929		A2AMW0	Capzb	F-actin-capping protein subunit beta	-0.17632	0.0191441
	E9Q642;Q8BN58	Arhgap28	Rho GTPase-activating protein 28	0.117017	0.0109179		A0A1W2P6P1;Q8BJU0	Sgta	Small glutamine-rich tetratricopeptide repeat-containing protein alpha (Fragment);Small glutamine-rich tetratricopeptide repeat-containing protein alpha	-0.0390247	0.0192373
	P08249	Mdh2	Malate dehydrogenase, mitochondrial	0.0979322	0.0109237		Q8CCP0	Nemf	Nuclear export mediator factor Nemf	-0.306662	0.0192504
	Q9D104	Srp19	Signal recognition particle 19 kDa protein	-0.485852	0.0109322		O35900	Lsm2	U6 snRNA-associated Sm-like protein LSm2	-0.203392	0.0193037
	E9PUD2	Dnm1l	Dynamin-1-like protein	0.102954	0.0109447		Q8BP67	Rpl24	60S ribosomal protein L24	0.357406	0.0194276
	P62874	Gnb1	Guanine nucleotide-binding protein G(I)/G(S)/G(T) subunit beta-1	-0.240243	0.0109476		A2ATQ5;P53995	Anapc1	Anaphase-promoting complex subunit 1	0.564573	0.0194908
	Q9Z2I8	Suclg2	Succinate--CoA ligase [GDP-forming] subunit beta, mitochondrial	0.22054	0.0109827		A2AVJ7;Q99PL5	Rrbp1	Ribosome-binding protein 1	-0.130832	0.0195596
	P04919	Slc4a1	Band 3 anion transport protein	0.552667	0.0110199		P47758	Srprb	Signal recognition particle receptor subunit beta	-0.0731119	0.0195667
	Q8VDD5	Myh9	Myosin-9	0.0793209	0.0110256		E9Q0B5;E9Q9C6	Fcgbp	Fc fragment of IgG-binding protein	-0.621635	0.0195682
	Q8VC65	Nrm	Nurim	0.532833	0.011042		Q9JK81	Myg1	UPF0160 protein MYG1, mitochondrial	-0.145475	0.0195718
	P09055	Itgb1	Integrin beta-1	-0.183388	0.011105		O88843	Cradd	Death domain-containing protein CRADD	0.195254	0.0195978
	P46737	Brcc3	Lys-63-specific deubiquitinase BRCC36	0.209848	0.0112486		A0A1W2P7X0;E9QMV2;Q4KML4	Abracl	Costars family protein ABRACL (Fragment);Costars family protein ABRACL;Costars family protein ABRACL	-0.457294	0.0197493
	Q99KI0	Aco2	Aconitate hydratase, mitochondrial	0.225546	0.0112538		Q91Z92	B3galt6	Beta-1,3-galactosyltransferase 6	0.143749	0.0197966
	Q8CDJ8	Ston1	Stonin-1	0.805515	0.0112931		P62281	Rps11	40S ribosomal protein S11	-0.144366	0.0197973
	P61255	Rpl26	60S ribosomal protein L26	-0.295543	0.0113303		P47963	Rpl13	60S ribosomal protein L13	0.382448	0.0198023
	A0A140LHC1;A0A140LIN0;A0A140LJ78;A0A140LJC8;A2AEV5;Q91VM3	Wdr45	WD repeat domain phosphoinositide-interacting protein 4 (Fragment);WD repeat domain phosphoinositide-interacting protein 4;WD repeat domain phosphoinositide-interacting protein 4 (Fragment);WD repeat domain phosphoinositide-interacting protein 4;WD repeat domain phosphoinositide-interacting protein 4;WD repeat domain phosphoinositide-interacting protein 4	-0.0586508	0.0113808		Q99M08		Uncharacterized protein C4orf3 homolog	-0.170165	0.0198369
	P49891;Q9D566	Sult1e1	Sulfotransferase 1E1;Sulfotransferase	0.53727	0.0114559		P24529;Q3UTB3	Th	Tyrosine 3-monooxygenase	-0.912448	0.019881
	D3Z7F7;Q8BFS6	Cpped1	Serine/threonine-protein phosphatase CPPED1 (Fragment);Serine/threonine-protein phosphatase CPPED1	-0.175077	0.0114794		P38649;Z4YLB0	Abo	Histo-blood group ABO system transferase	2.50609	0.0198845
	B2RWS6	Ep300	Histone acetyltransferase p300	-0.104131	0.011506		P61620	Sec61a1	Protein transport protein Sec61 subunit alpha isoform 1	-0.12152	0.0198964
	Q99JY9	Actr3	Actin-related protein 3	0.0504751	0.0115237		Q9QZF2	Gpc1	Glypican-1	-0.690919	0.0200112
	Q8C7V8	Ccdc134	Coiled-coil domain-containing protein 134	0.0255506	0.0115445		P61965	Wdr5	WD repeat-containing protein 5	-0.0802434	0.0200536
	F6R220;Q3TZM9	Alg11	GDP-Man:Man(3)GlcNAc(2)-PP-Dol alpha-1,2-mannosyltransferase (Fragment);GDP-Man:Man(3)GlcNAc(2)-PP-Dol alpha-1,2-mannosyltransferase	0.704036	0.0116135		Q8BGQ7	Aars1	Alanine--tRNA ligase, cytoplasmic	-0.0839549	0.0200634
	Q9DB73	Cyb5r1	NADH-cytochrome b5 reductase 1	0.36902	0.0116205		A2ADY9	Ddi2	Protein DDI1 homolog 2	0.3281	0.0201099
	Q91VL8	Terf2ip	Telomeric repeat-binding factor 2-interacting protein 1	0.126406	0.0116465		P54726;Q8CAP3	Rad23a	UV excision repair protein RAD23 homolog A;Rad23a protein	-0.254987	0.0201453
	A0A0A6YWM5;E9QKE4;Q8BMG7	Rab3gap2	Rab3 GTPase-activating protein non-catalytic subunit	0.0876413	0.0116769		B1AQY9;B1AQZ0;B7ZC46;Q8CHH9	Septin8	Septin-8	0.145106	0.0201744
	Q63850	Nup62	Nuclear pore glycoprotein p62	-0.185073	0.0116922		A0A087WRE5;Q6P3D0	Nudt16	U8 snoRNA-decapping enzyme (Fragment);U8 snoRNA-decapping enzyme	-0.134118	0.0201862
	O35309	Nmi	N-myc-interactor	-0.0825285	0.0117		Q1XH17	Trim72	Tripartite motif-containing protein 72	-0.527533	0.0202259
	Q8BK64	Ahsa1	Activator of 90 kDa heat shock protein ATPase homolog 1	0.142577	0.0117345		O08663;Q3TMN1;Q3UI33	Metap2	Methionine aminopeptidase 2	-0.0322028	0.0202609
	P20060	Hexb	Beta-hexosaminidase subunit beta	0.00942596	0.0117584		Q9Z2I9	Sucla2	Succinate--CoA ligase [ADP-forming] subunit beta, mitochondrial	0.38766	0.0203872
	Q3U962	Col5a2	Collagen alpha-2(V) chain	-0.547775	0.0119258		P35700	Prdx1	Peroxiredoxin-1	-0.0863021	0.0204015
	A0A087WRU0	Tns1	Tensin 1 (Fragment)	-0.324389	0.0119278		A0A1B0GSX7;Q6PFD9	Nup98	Nuclear pore complex protein Nup98-Nup96	-0.0412576	0.0204067
	P19426	Nelfe	Negative elongation factor E	-0.297708	0.0120262		H3BJL6;H3BJP2;H3BKH6;H3BLJ9;Q9R0P3	Esd	S-formylglutathione hydrolase;S-formylglutathione hydrolase (Fragment);S-formylglutathione hydrolase;S-formylglutathione hydrolase;S-formylglutathione hydrolase	0.133672	0.020418
	Q91VK1	Bzw2	Basic leucine zipper and W2 domain-containing protein 2	0.314629	0.0121739		Q60675	Lama2	Laminin subunit alpha-2	0.203385	0.0204434
	A0A286YDF5;E9Q390;Q69ZN7	Myof	Myoferlin	0.0987593	0.0122439		Q8VHC3	Selenom	Selenoprotein M	-0.69303	0.0204531
	Q9DBE0	Csad	Cysteine sulfinic acid decarboxylase	0.175008	0.0122655		Q8R2T8	Gtf3c5	General transcription factor 3C polypeptide 5	-0.386644	0.020486
	P62259	Ywhae	14-3-3 protein epsilon	-0.156516	0.0122834		Q9QZD9	Eif3i	Eukaryotic translation initiation factor 3 subunit I	-0.0589852	0.0205454
	O88487;Q3TPJ8	Dync1i2	Cytoplasmic dynein 1 intermediate chain 2	0.0513835	0.0123659		P52431	Pold1	DNA polymerase delta catalytic subunit	-0.303354	0.0205727
	E9Q236;E9Q467	Abcc4	ATP-binding cassette, sub-family C (CFTR/MRP), member 4;ATP-binding cassette, sub-family C (CFTR/MRP), member 4	0.358963	0.0124462		E9Q7N5;Q8C1C2;Q8R2Q4	Gfm2	Ribosome-releasing factor 2, mitochondrial;Ribosome-releasing factor 2, mitochondrial;Ribosome-releasing factor 2, mitochondrial	-0.440035	0.0205816
	O54785	Limk2	LIM domain kinase 2	0.437201	0.0124536		Q8CAS9	Parp9	Protein mono-ADP-ribosyltransferase PARP9	0.067796	0.0206073
	Q61687	Atrx	Transcriptional regulator ATRX	-0.487723	0.0124822		Q80X98	Dhx38	DEAH (Asp-Glu-Ala-His) box polypeptide 38	-0.099615	0.0206548
	Q9R112	Sqor	Sulfide:quinone oxidoreductase, mitochondrial	0.43482	0.0125049		Q922U2	Krt5	Keratin, type II cytoskeletal 5	-0.231608	0.0206688
	O08600	Endog	Endonuclease G, mitochondrial	0.261821	0.0125176		Q9CQX8	Mrps36	28S ribosomal protein S36, mitochondrial	-0.124851	0.0207826
	A2AMH4;A2AMH5;Q6X893	Slc44a1	Choline transporter-like protein 1	0.464937	0.012531		Q3TMX5;Q80ZP8	Manf	Mesencephalic astrocyte-derived neurotrophic factor;Armet protein	-0.367435	0.0208551
	P61082	Ube2m	NEDD8-conjugating enzyme Ubc12	0.0941138	0.0125527		P56812	Pdcd5	Programmed cell death protein 5	-0.371176	0.020904
	Q64520	Guk1	Guanylate kinase	-0.235002	0.0125886		P99024	Tubb5	Tubulin beta-5 chain	-0.0925155	0.0209086
	P35293	Rab18	Ras-related protein Rab-18	0.0892526	0.0125962		Q8VI63	Mob2	MOB kinase activator 2	-0.112003	0.0210931
	Q99L20	Gstt3	Glutathione S-transferase theta-3	0.578399	0.0126577		Q9JK38	Gnpnat1	Glucosamine 6-phosphate N-acetyltransferase	0.0707959	0.0211754
	P62313	Lsm6	U6 snRNA-associated Sm-like protein LSm6	-0.287111	0.0126784		P54822	Adsl	Adenylosuccinate lyase	0.108285	0.0211867
	Q3UMA3;Q99LI8	Hgs	Hepatocyte growth factor-regulated tyrosine kinase substrate	-0.125036	0.0126808		Q8R1V4	Tmed4	Transmembrane emp24 domain-containing protein 4	-0.115376	0.021202
	O88685	Psmc3	26S proteasome regulatory subunit 6A	0.0461392	0.0127908		Q9D809	2200002D01Rik	RIKEN cDNA 2200002D01 gene	0.227743	0.0212424
	P47199	Cryz	Quinone oxidoreductase	-0.315623	0.0128587		O55201	Supt5h	Transcription elongation factor SPT5	0.112478	0.0214706
	P17427	Ap2a2	AP-2 complex subunit alpha-2	0.13181	0.0129052		Q6URW6	Myh14	Myosin-14	0.644704	0.0214749
	Q9DBK7	Uba7	Ubiquitin-activating enzyme E1-like	0.704837	0.0129176		Q9DCW4	Etfb	Electron transfer flavoprotein subunit beta	0.424861	0.0215247
	A0A087WPL5;E9QNN1	Dhx9	ATP-dependent RNA helicase A	-0.00775039	0.0129245		A0A571BEI2	Aak1	AP2-associated protein kinase 1 (Fragment)	0.259171	0.0216689
	Q9Z0S9	Rabac1	Prenylated Rab acceptor protein 1	0.258749	0.0129509		Q9Z0P4	Palm	Paralemmin-1	0.118517	0.0217412
	D3Z6Y9;D3Z7J7;Q99LN9	Dohh	Deoxyhypusine hydroxylase;Deoxyhypusine hydroxylase (Fragment);Deoxyhypusine hydroxylase	-0.858484	0.0129955		Q9JKB3	Ybx3	Y-box-binding protein 3	-0.136066	0.021763
	Q99JY0	Hadhb	Trifunctional enzyme subunit beta, mitochondrial	0.317171	0.0130371		P29416	Hexa	Beta-hexosaminidase subunit alpha	-0.278806	0.0217743
	Q99KP3	Cryl1	Lambda-crystallin homolog	0.134045	0.0130668		O09117	Sypl1	Synaptophysin-like protein 1	0.261233	0.0218538
	A0A140LHQ8	Picalm	Phosphatidylinositol-binding clathrin assembly protein (Fragment)	0.188624	0.0131253		Q9CQV5	Mrps24	28S ribosomal protein S24, mitochondrial	0.441789	0.0218704
	P47968	Rpia	Ribose-5-phosphate isomerase	0.005165	0.0131376		P63268	Actg2	Actin, gamma-enteric smooth muscle	-0.559889	0.021879
	E9Q3S2;H3BK48	Mia2	Melanoma inhibitory activity protein 2	-0.141245	0.0131415		P07759	Serpina3k	Serine protease inhibitor A3K	-0.530626	0.0219674
	F6XQW1;F8WHU7;Q9D3E6	Stag1	Cohesin subunit SA-1 (Fragment);Cohesin subunit SA-1;Cohesin subunit SA-1	0.0810173	0.0131793		Q61335	Bcap31	B-cell receptor-associated protein 31	0.287363	0.0220475
	Q9Z0N2	Eif2s3y	Eukaryotic translation initiation factor 2 subunit 3, Y-linked	0.441309	0.0131917		Q9CXW2	Mrps22	28S ribosomal protein S22, mitochondrial	0.245705	0.02207
	A0A5K1VVS7;Q99KD5	Unc45a	Protein unc-45 homolog A	0.0460639	0.0132617		O08915	Aip	AH receptor-interacting protein	-0.360052	0.0221083
	A2AN08	Ubr4	E3 ubiquitin-protein ligase UBR4	0.0679517	0.0136085		E9PUD2	Dnm1l	Dynamin-1-like protein	0.110446	0.0221391
	A0A1D5RLB9;A0A1D5RLE2;A0A1D5RLF7;A0A1D5RLH8;A0A1D5RLK9;A0A1D5RLN4;A0A1D5RM68;A0A1D5RME3;Q8K209	Adgrg1	Adhesion G-protein-coupled receptor G1 (Fragment);Adhesion G-protein-coupled receptor G1 (Fragment);Adhesion G-protein-coupled receptor G1 (Fragment);Adhesion G-protein-coupled receptor G1 (Fragment);Adhesion G-protein-coupled receptor G1 (Fragment);Adhesion G-protein-coupled receptor G1 (Fragment);Adhesion G-protein-coupled receptor G1 (Fragment);Adhesion G-protein-coupled receptor G1 (Fragment)…	-0.327566	0.0136914		P63260	Actg1	Actin, cytoplasmic 2	-0.209251	0.0221803
	Q9CQI7	Snrpb2	U2 small nuclear ribonucleoprotein B''	-0.388891	0.0136932		Q8BFY6	Pef1	Peflin	-0.34637	0.0222458
	Q3U7U3	Fbxo7	F-box only protein 7	0.318195	0.0137447		O35683	Ndufa1	NADH dehydrogenase [ubiquinone] 1 alpha subcomplex subunit 1	-0.0269277	0.02229
	Q60714	Slc27a1	Long-chain fatty acid transport protein 1	0.58475	0.0137455		Q9JMD0	Znf207	BUB3-interacting and GLEBS motif-containing protein ZNF207	-0.173922	0.0223153
	P60670	Nploc4	Nuclear protein localization protein 4 homolog	0.214323	0.0137965		A0A1Y7VJ48;P48428	Tbca	Tubulin-specific chaperone A	-0.435405	0.0223356
	Q99P58	Rab27b	Ras-related protein Rab-27B	0.57315	0.013821		Q99K67	Aass	Alpha-aminoadipic semialdehyde synthase, mitochondrial	-0.086087	0.0223534
	I7HLV2;Q6ZWV3	Rpl10	60S ribosomal protein L10 (Fragment);60S ribosomal protein L10	-0.319274	0.0138376		Q8BX80	Engase	Cytosolic endo-beta-N-acetylglucosaminidase	-0.0254092	0.0223864
	Q8BLY2	Tars3	Threonine--tRNA ligase 2, cytoplasmic	0.605276	0.0139393		A0A087WRY3;Q80XU3	Nucks1	Nuclear ubiquitous casein and cyclin-dependent kinase substrate 1	-0.644285	0.0224823
	P06728	Apoa4	Apolipoprotein A-IV	-0.537914	0.0139693		P28184	Mt3	Metallothionein-3	-1.63723	0.0226241
	Q9EQN3	Tsc22d4	TSC22 domain family protein 4	0.361527	0.0140076		Q9WUA2	Farsb	Phenylalanine--tRNA ligase beta subunit	-0.0400575	0.022654
	A0A0R4J034	Pdxdc1	Pyridoxal-dependent decarboxylase domain-containing protein 1	0.412402	0.0140236		Q923B6	Steap4	Metalloreductase STEAP4	0.208774	0.0226547
	D6RGM1;Q3UI84;Q99J62	Rfc4	Replication factor C subunit 4 (Fragment);Replication factor C subunit 4;Replication factor C subunit 4	-0.553671	0.0140373		D3Z6T6;Q9ET66	Pi16	Peptidase inhibitor 16	-0.534876	0.0226552
	G3UZP7;P01899	H2-D1	H-2 class I histocompatibility antigen, D-K alpha chain;H-2 class I histocompatibility antigen, D-B alpha chain	-0.0398442	0.014063		Q61136	Prpf4b	Serine/threonine-protein kinase PRP4 homolog	-0.0198958	0.0226582
	Q3TZS3	Itga7	Integrin alpha-7	-0.19773	0.0141284		Q9Z1Q5	Clic1	Chloride intracellular channel protein 1	-0.0737191	0.0226803
	Q91WD5	Ndufs2	NADH dehydrogenase [ubiquinone] iron-sulfur protein 2, mitochondrial	0.191759	0.0141665		A0A3B2WB12;Q64327	Mea1	Male-enhanced antigen 1 (Fragment);Male-enhanced antigen 1	-1.39152	0.0227343
	A0A0A0MQF2;Q8BHY3	Ano1	Anoctamin;Anoctamin-1	-0.722161	0.0142981		G3X8R8;P59759;Q5DTZ3	Mrtfb	Myocardin-related transcription factor B;Myocardin-related transcription factor B;MKIAA1243 protein (Fragment)	0.311834	0.0227379
	Q4FK66	Prpf38a	Pre-mRNA-splicing factor 38A	-0.247279	0.0143037		Q9WUD0	Cyp2b10	Cytochrome P450 2B10	1.9444	0.0228216
	Q8BFQ8	Gatd1	Glutamine amidotransferase-like class 1 domain-containing protein 1	0.0978058	0.0143331		Q7TNC4	Luc7l2	Putative RNA-binding protein Luc7-like 2	-0.0428757	0.0228243
	Q8VBV7	Cops8	COP9 signalosome complex subunit 8	-0.0732395	0.0143639		E0CYV0;E9PWE0;F7D432;P23506	Pcmt1	Protein-L-isoaspartate O-methyltransferase;Protein-L-isoaspartate O-methyltransferase;Protein-L-isoaspartate O-methyltransferase (Fragment);Protein-L-isoaspartate(D-aspartate) O-methyltransferase	-0.304254	0.0228556
	Q9QXT0	Cnpy2	Protein canopy homolog 2	-0.343246	0.0144096		Q80WJ7	Mtdh	Protein LYRIC	-0.128024	0.022858
	Q3UFK8	Frmd8	FERM domain-containing protein 8	0.0547189	0.0144109		Q3TGM7;Q69ZS7	Hbs1l	HBS1-like protein	-0.216195	0.0229261
	Q9D8T7	Slirp	SRA stem-loop-interacting RNA-binding protein, mitochondrial	-2.08766	0.0144225		Q9D1I5	Mcee	Methylmalonyl-CoA epimerase, mitochondrial	0.338479	0.0229441
	Q8R3C0	Mcmbp	Mini-chromosome maintenance complex-binding protein	-0.239155	0.0144595		P15089	Cpa3	Mast cell carboxypeptidase A	0.230418	0.0229478
	G5E924	Hnrnpl	Heterogeneous nuclear ribonucleoprotein L (Fragment)	0.0492901	0.0144942		P70404	Idh3g	Isocitrate dehydrogenase [NAD] subunit gamma 1, mitochondrial	0.89953	0.0229944
	A0A5F8MPB5;Q61739	Itga6	Integrin alpha-6	-0.217747	0.0145619		Q8BHJ8;Q9CXY1	Tmem175	Endosomal/lysosomal potassium channel TMEM175	-0.409843	0.0230666
	E9Q7A5;E9Q8R5;Q99JY4	Trabd	TraB domain-containing protein (Fragment);TraB domain-containing protein;TraB domain-containing protein	0.115296	0.0146328		P50544	Acadvl	Very long-chain specific acyl-CoA dehydrogenase, mitochondrial	0.659567	0.0231106
	Q3TW27;Q922L6	Nelfcd	Negative elongation factor D	-0.939487	0.0146443		Q99KP6	Prpf19	Pre-mRNA-processing factor 19	-0.0849097	0.0232503
	Q8C788;Q91ZR2	Snx18	Sorting nexin;Sorting nexin-18	-0.275057	0.0146581		Q9WU28	Pfdn5	Prefoldin subunit 5	-0.527918	0.023251
	Q9CXS4	Cenpv	Centromere protein V	0.18547	0.0146645		Q9WUN2	Tbk1	Serine/threonine-protein kinase TBK1	-0.134416	0.0232647
	Q9WTP6	Ak2	Adenylate kinase 2, mitochondrial	-0.338546	0.0146999		Q8VCU2	Gpld1	Glycosylphosphatidylinositol specific phospholipase D1	-0.362516	0.0232898
	Q6P9Q6	Fkbp15	FK506-binding protein 15	0.272055	0.0147466		Q8BXR9	Osbpl6	Oxysterol-binding protein-related protein 6	-0.575628	0.0233308
	Q8R1Q8	Dync1li1	Cytoplasmic dynein 1 light intermediate chain 1	0.0982893	0.0147844		P42932	Cct8	T-complex protein 1 subunit theta	0.0971182	0.0233468
	Q6IRU5	Cltb	Clathrin light chain B	-0.408025	0.0147918		K3W4Q8;P18572	Bsg	Basigin	-0.0717982	0.0233784
	P53810	Pitpna	Phosphatidylinositol transfer protein alpha isoform	0.16861	0.0148254		Q9ET78	Jph2	Junctophilin-2	-0.0338983	0.0233945
	Q5FWK3	Arhgap1	Rho GTPase-activating protein 1	0.137718	0.0149914		P97311	Mcm6	DNA replication licensing factor MCM6	-0.702745	0.0234247
	Q6A0A2	Larp4b	La-related protein 4B	-0.24531	0.0150391		Q70IV5	Synm	Synemin	-0.127221	0.0234872
	Q9D8P4	Mrpl17	39S ribosomal protein L17, mitochondrial	-0.409108	0.0152674		P08228	Sod1	Superoxide dismutase [Cu-Zn]	-0.107053	0.0236976
	P56399;Q3U4W8	Usp5	Ubiquitin carboxyl-terminal hydrolase 5;Ubiquitin carboxyl-terminal hydrolase	0.107803	0.0152762		O55106	Strn	Striatin	0.150353	0.0237143
	P22892;Q8CBB7	Ap1g1	AP-1 complex subunit gamma-1;AP-1 complex subunit gamma	0.253086	0.0153523		Q9CYL5	Glipr2	Golgi-associated plant pathogenesis-related protein 1	0.211686	0.0238996
	Q8CBY8	Dctn4	Dynactin subunit 4	0.278699	0.0153638		Q91WU5	As3mt	Arsenite methyltransferase	0.0897031	0.0239091
	Q9CX30	Yif1b	Protein YIF1B	0.102957	0.0153738		Q8CI94	Pygb	Glycogen phosphorylase, brain form	0.188101	0.0239293
	P49935	Ctsh	Pro-cathepsin H	0.170781	0.0155598		H3BJ30;H3BJW3;Q6NVF9	Cpsf6	Cleavage and polyadenylation-specificity factor subunit 6;Cleavage and polyadenylation-specificity factor subunit 6;Cleavage and polyadenylation specificity factor subunit 6	-0.0720011	0.0240603
	Q91UZ1	Plcb4	1-phosphatidylinositol 4,5-bisphosphate phosphodiesterase	-0.11545	0.0156098		Q9QUR7	Pin1	Peptidyl-prolyl cis-trans isomerase NIMA-interacting 1	-0.0907002	0.0241014
	Q9CPP6	Ndufa5	NADH dehydrogenase [ubiquinone] 1 alpha subcomplex subunit 5	-0.694944	0.0156955		A0A0R4J0M4;Q91V80	Apof	Apolipoprotein F	0.668915	0.0241476
	D3YYW8;Q91V81	Rbm42	RNA-binding protein 42	0.143052	0.0157281		Q9CX34	Sugt1	Protein SGT1 homolog	0.171123	0.0241601
	Q8BFZ3	Actbl2	Beta-actin-like protein 2	-0.503332	0.0157292		Q91WG4	Elp2	Elongator complex protein 2	0.194933	0.0241777
	Q3UMW8	Cln5	Ceroid-lipofuscinosis neuronal protein 5 homolog	0.12458	0.0157577		P13020	Gsn	Gelsolin	-0.11469	0.0242181
	O35864	Cops5	COP9 signalosome complex subunit 5	0.249468	0.0157596		O70230	Znf143	Zinc finger protein 143	-1.05626	0.0242478
	B9EIX2;Q80U49	Cep170b	AW555464 protein;Centrosomal protein of 170 kDa protein B	-1.02825	0.0157986		Q91VA7	Idh3b	Isocitrate dehydrogenase [NAD] subunit, mitochondrial	0.796614	0.0242795
	B1AV66;Q8BR70	Yipf6	Protein YIPF (Fragment);Protein YIPF6	0.177624	0.0158112		D3Z7X0	Acad12	Acyl-Coenzyme A dehydrogenase family, member 12	0.255721	0.0242923
	Q9QYE6	Golga5	Golgin subfamily A member 5	0.0650247	0.0158288		Q9DCC7	Isoc2b	Isochorismatase domain-containing protein 2B	-0.496803	0.0243009
	E9PXL5;E9PYD9;E9Q543;P35846	Folr1	Folate receptor alpha (Fragment);Folate receptor alpha (Fragment);Folate receptor alpha (Fragment);Folate receptor alpha	-0.729626	0.0159503		B2RQC6;E9QAI5	Cad	CAD protein	0.384946	0.0244493
	A0A2I3BRZ2;Q3UHQ6	Dop1b	Protein dopey-2	0.239653	0.0159676		Q9QZH3	Ppie	Peptidyl-prolyl cis-trans isomerase E	-0.126212	0.0245572
	E0CXZ5	Samhd1	Deoxynucleoside triphosphate triphosphohydrolase SAMHD1	0.0992593	0.016161		P62869	Elob	Elongin-B	-0.12476	0.0246934
	A2AGS0;A2AGS1;Q8CH72	Trim32	E3 ubiquitin-protein ligase TRIM32 (Fragment);E3 ubiquitin-protein ligase TRIM32 (Fragment);E3 ubiquitin-protein ligase TRIM32	0.231296	0.0162166		Q9D9V3	Echdc1	Ethylmalonyl-CoA decarboxylase	1.02773	0.0246948
	P57780	Actn4	Alpha-actinin-4	0.0505339	0.0162234		Q8BG94	Commd7	COMM domain-containing protein 7	0.425089	0.0248259
	A0A0R4J083	Acadl	Long-chain-specific acyl-CoA dehydrogenase, mitochondrial	0.235499	0.016269		P47791	Gsr	Glutathione reductase, mitochondrial	0.223988	0.0249073
	A0A494BBF6;A0A494BBI6;Q9WUD1	Stub1	STIP1 homology and U box-containing protein 1	-0.458229	0.0163632		P12265	Gusb	Beta-glucuronidase	-0.234662	0.0249798
	P26443	Glud1	Glutamate dehydrogenase 1, mitochondrial	0.150778	0.0164584		Q3TIV5	Zc3h15	Zinc finger CCCH domain-containing protein 15	-0.0521533	0.0250348
	A1L3P4	Slc9a6	Sodium/hydrogen exchanger	0.194709	0.0165469		P08032	Spta1	Spectrin alpha chain, erythrocytic 1	-0.0577224	0.0251221
	Q78IS1	Tmed3	Transmembrane emp24 domain-containing protein 3	0.327385	0.0166165		Q8QZS1	Hibch	3-hydroxyisobutyryl-CoA hydrolase, mitochondrial	0.377724	0.025146
	A0A0A0MQ68;Q60759	Gcdh	Glutaryl-CoA dehydrogenase, mitochondrial;Glutaryl-CoA dehydrogenase, mitochondrial	0.202885	0.0167289		Q6ZPJ3	Ube2o	(E3-independent) E2 ubiquitin-conjugating enzyme UBE2O	-0.00441554	0.0252521
	A0A1W2P768;P84228	H3c14;Hist1h3b	H3 clustered histone 14;Histone H3.2	-0.363418	0.0167337		Q9Z0F7	Sncg	Gamma-synuclein	0.639646	0.0252803
	Q61425	Hadh	Hydroxyacyl-coenzyme A dehydrogenase, mitochondrial	0.292467	0.0167663		Q924M7	Mpi	Mannose-6-phosphate isomerase	0.122819	0.0253141
	Q62261	Sptbn1	Spectrin beta chain, non-erythrocytic 1	0.0406867	0.016792		Q3ULJ0	Gpd1l	Glycerol-3-phosphate dehydrogenase 1-like protein	0.154816	0.025403
	Q78IK2	Atp5md	ATP synthase membrane subunit DAPIT, mitochondrial	-0.320754	0.0168002		Q3TFP0;Q9R0U0	Srsf10	Serine/arginine-rich-splicing factor 10;Serine/arginine-rich splicing factor 10	-0.23912	0.0254099
	F8WIE1;Q91W89	Man2c1	Alpha-mannosidase 2C1	0.124221	0.0168114		Q63844	Mapk3	Mitogen-activated protein kinase 3	0.103846	0.0254262
	Q64521	Gpd2	Glycerol-3-phosphate dehydrogenase, mitochondrial	0.329229	0.0168239		Q64521	Gpd2	Glycerol-3-phosphate dehydrogenase, mitochondrial	0.694565	0.0254471
	P61161	Actr2	Actin-related protein 2	0.10927	0.0168312		Q920A5	Scpep1	Retinoid-inducible serine carboxypeptidase	-0.329202	0.0254469
	Q8K327	Champ1	Chromosome alignment-maintaining phosphoprotein 1	0.504658	0.0168612		Q8BH58	Tiprl	TIP41-like protein	0.135622	0.0254539
	D3YU39;D3Z6W4;D6RCW3;Q8C025	Chpt1	Cholinephosphotransferase 1	0.11554	0.0169077		A0A0G2JGA8;Q64261	Cdk6	Cyclin-dependent kinase 6 (Fragment);Cyclin-dependent kinase 6	0.427852	0.0255158
	P62334	Psmc6	26S proteasome regulatory subunit 10B	0.0557076	0.0169639		Q99LS3	Psph	Phosphoserine phosphatase	-0.375863	0.0255241
	Q01149	Col1a2	Collagen alpha-2(I) chain	-0.233557	0.0169677		P62259	Ywhae	14-3-3 protein epsilon	-0.080254	0.0256445
	Q60865	Caprin1	Caprin-1	-0.0854665	0.0170307		O08582	Gtpbp1	GTP-binding protein 1	-0.223386	0.0256555
	D3YWS7;F6SJM7;Q8R2K1	Fuom	Fucose mutarotase;Fucose mutarotase (Fragment);Fucose mutarotase	-0.766496	0.017032		Q62313	Tgoln1	Trans-Golgi network integral membrane protein 1	-0.394736	0.0257299
	Q3TCH7	Cul4a	Cullin-4A	-0.24192	0.0170751		O35551	Rabep1	Rab GTPase-binding effector protein 1	0.386921	0.0257621
	B2KGR2;O89112	Lancl1	Glutathione S-transferase LANCL1 (Fragment);Glutathione S-transferase LANCL1	0.117811	0.0171127		P17426	Ap2a1	AP-2 complex subunit alpha-1	-0.00455775	0.0258284
	Q8VC28	Akr1c13	Aldo-keto reductase family 1 member C13	0.48252	0.0171857		P08752	Gnai2	Guanine nucleotide-binding protein G(i) subunit alpha-2	0.119299	0.0258369
	Q8BFZ9	Erlin2	Erlin-2	0.118235	0.0172077		Q8BK30	Ndufv3	NADH dehydrogenase [ubiquinone] flavoprotein 3, mitochondrial	-1.03206	0.0258753
	P42125	Eci1	Enoyl-CoA delta isomerase 1, mitochondrial	0.363721	0.0173685		Q9Z1P6	Ndufa7	NADH dehydrogenase [ubiquinone] 1 alpha subcomplex subunit 7	-0.211908	0.0258763
	Q99L27	Gmpr2	GMP reductase 2	-0.0403983	0.0175239		Q9CQC7	Ndufb4	NADH dehydrogenase [ubiquinone] 1 beta subcomplex subunit 4	-0.216732	0.0258784
	A0A0N4SVF0;Q6ZWY8	Tmsb10	Thymosin beta-10	-0.554359	0.0175245		Q9CQA1	Trappc5	Trafficking protein particle complex subunit 5	0.0360511	0.0259195
	P12970	Rpl7a	60S ribosomal protein L7a	-0.437081	0.0175356		A0A1B0GRP7;Q9Z2Y8	Plpbp	Pyridoxal phosphate homeostasis protein (Fragment);Pyridoxal phosphate homeostasis protein	0.0852309	0.0259239
	Q99LC5	Etfa	Electron transfer flavoprotein subunit alpha, mitochondrial	0.148766	0.0175951		E9Q4Y1;E9Q5Z6	Adh6a	Alcohol dehydrogenase 6A (class V)	-1.27315	0.025979
	Q61029	Tmpo	Lamina-associated polypeptide 2, isoforms beta/delta/epsilon/gamma	-0.00511855	0.0176147		Q8BH43	Wasf2	Wiskott-Aldrich syndrome protein family member 2	-0.118157	0.0261728
	P62908	Rps3	40S ribosomal protein S3	0.110752	0.0176375		A0A1L1ST50;P42867	Dpagt1	UDP-N-acetylglucosamine--dolichyl-phosphate N-acetylglucosaminephosphotransferase	-0.604071	0.0263646
	Q9D809	2200002D01Rik	RIKEN cDNA 2200002D01 gene	0.181748	0.0176403		Q8K2D3	Edc3	Enhancer of mRNA-decapping protein 3	-1.38888	0.0264315
	A0A2C9F2D2;Q07076	Anxa7	Annexin;Annexin A7	0.0882056	0.0176502		J3KMG3	Mia3	Transport and Golgi organization protein 1 homolog (Fragment)	0.906369	0.0264517
	Q9CPZ8	Cmc1	COX assembly mitochondrial protein homolog	-0.637063	0.0177242		Q99J09	Wdr77	Methylosome protein 50	-0.205906	0.0266091
	P00405	Mtco2	Cytochrome c oxidase subunit 2	0.178208	0.0179284		B2RXP1;B7ZWM8;E9QAU9;Q8BVU0	Lrch3	DISP complex protein LRCH3	0.392132	0.026619
	Q80UK0	Sestd1	SEC14 domain and spectrin repeat-containing protein 1	-0.210635	0.017944		Q9CWK8	Snx2	Sorting nexin-2	0.0712505	0.0266465
	Q9R059	Fhl3	Four and a half LIM domains protein 3	-0.243087	0.0181409		P51855	Gss	Glutathione synthetase	-0.248949	0.0266679
	Q923F1	Clns1a	Chloride channel, nucleotide-sensitive, 1A	-0.0302247	0.0181657		P56393	Cox7b	Cytochrome c oxidase subunit 7B, mitochondrial	-0.960092	0.0266739
	A0A0B4J1E4;Q5U431	Gpr39	G-protein-coupled receptor 39;G-protein coupled receptor 39	-0.447768	0.0181804		Q9D5V6	Syap1	Synapse-associated protein 1	-0.365506	0.0267898
	Q3TLP5	Echdc2	Enoyl-CoA hydratase domain-containing protein 2, mitochondrial	0.0418194	0.0182841		Q64704	Stx3	Syntaxin-3	0.28974	0.026801
	O54774	Ap3d1	AP-3 complex subunit delta-1	0.22903	0.0183124		P47713;Q9DBX5	Pla2g4a	Cytosolic phospholipase A2;Phospholipase A2	-0.545462	0.0268162
	O35345	Kpna6	Importin subunit alpha-7	0.153654	0.018334		A0A0D2X7Z2;Q9CY45	Eef1akmt1	EEF1A lysine methyltransferase 1	0.539007	0.0269593
	A0A140T8T4;P51410	Rpl9-ps6;Rpl9	Ribosomal protein L9, pseudogene 6;60S ribosomal protein L9	0.191759	0.0183564		P16125	Ldhb	L-lactate dehydrogenase B chain	-0.211076	0.0270064
	P13020	Gsn	Gelsolin	0.103445	0.0183718		O08528	Hk2	Hexokinase-2	0.187435	0.0270453
	Q9D6J5	Ndufb8	NADH dehydrogenase [ubiquinone] 1 beta subcomplex subunit 8, mitochondrial	-0.231883	0.0184757		O88792	F11r	Junctional adhesion molecule A	-0.0547152	0.0270754
	P62814	Atp6v1b2	V-type proton ATPase subunit B, brain isoform	0.127258	0.0186741		Q02053	Uba1	Ubiquitin-like modifier-activating enzyme 1	0.0776307	0.027113
	Q2VLH6	Cd163	Scavenger receptor cysteine-rich type 1 protein M130	-0.0725441	0.0186948		P97742	Cpt1a	Carnitine O-palmitoyltransferase 1, liver isoform	0.27579	0.0271866
	E9QMF0;Q921D9	Grhl1	Grainyhead-like protein 1 homolog	0.511405	0.0187271		Q9DB60	Prxl2b	Prostamide/prostaglandin F synthase	-0.656296	0.0273708
	Q9DCM2	Gstk1	Glutathione S-transferase kappa 1	0.960176	0.0188104		Q921F4	Hnrnpll	Heterogeneous nuclear ribonucleoprotein L-like	-0.0730723	0.0273848
	Q91YI0	Asl	Argininosuccinate lyase	0.305129	0.0190993		Q9D0T1	Snu13	NHP2-like protein 1	-0.196997	0.0274505
	Q9D268	Svs6	Seminal vesicle secretory protein 6	-1.96415	0.0191504		Q9JJ00	Plscr1	Phospholipid scramblase 1	0.189104	0.0275018
	Q8BWT1	Acaa2	3-ketoacyl-CoA thiolase, mitochondrial	0.621376	0.0192051		Q3UH68	Limch1	LIM and calponin homology domains-containing protein 1	-0.128459	0.0275056
	O35054	Cldn4	Claudin-4	0.151143	0.0192434		E9Q8L9;Q9D620	Rab11fip1	Rab11 family-interacting protein 1	-0.456086	0.0276605
	Q9R111	Gda	Guanine deaminase	0.275226	0.0193038		Q9CXD6	Mcur1	Mitochondrial calcium uniporter regulator 1	-0.180534	0.027679
	A0A0R4J0P1;D3YTT4;Q9D7B6	Acad8	Isobutyryl-CoA dehydrogenase, mitochondrial;Isobutyryl-CoA dehydrogenase, mitochondrial;Isobutyryl-CoA dehydrogenase, mitochondrial	0.246309	0.0193164		O08553	Dpysl2	Dihydropyrimidinase-related protein 2	0.175106	0.0278723
	Q9DB16	Cab39l	Calcium-binding protein 39-like	0.49648	0.0193344		Q6P5B5	Fxr2	Fragile X mental retardation syndrome-related protein 2	-0.103364	0.0279219
	F6X4N5;Q8BVI5	Stx16	Syntaxin-16	0.878739	0.0193421		P70268	Pkn1	Serine/threonine-protein kinase N1	0.0134321	0.0280012
	Q9DBL1	Acadsb	Short/branched chain specific acyl-CoA dehydrogenase, mitochondrial	0.168136	0.0194759		A0A0U1RPD8;Q8K284	Gtf3c1	General transcription factor 3C polypeptide 1	-0.215183	0.0280436
	P35486	Pdha1	Pyruvate dehydrogenase E1 component subunit alpha, somatic form, mitochondrial	0.132531	0.0196542		Q9DBG9	Tax1bp3	Tax1-binding protein 3	-0.0801609	0.0282316
	Q9EQ20	Aldh6a1	Methylmalonate-semialdehyde dehydrogenase [acylating], mitochondrial	0.230827	0.019708		Q9DBX3	Susd2	Sushi domain-containing protein 2	0.210933	0.028257
	P26043	Rdx	Radixin	0.14696	0.0197246		Q8CG48	Smc2	Structural maintenance of chromosomes protein 2	-1.40904	0.0282898
	Q61781	Krt14	Keratin, type I cytoskeletal 14	0.0749254	0.0198632		D3YWS8	Leng8	Leukocyte receptor cluster member 8 homolog	-0.139127	0.0284247
	A0A1L1SUG9;Q91ZI0	Celsr3	Cadherin EGF LAG seven-pass G-type receptor 3	0.0677202	0.0198634		Q91YR7	Prpf6	Pre-mRNA-processing factor 6	-0.144033	0.028478
	O35074	Ptgis	Prostacyclin synthase	0.165014	0.0199511		F6TVP2	Samhd1	Deoxynucleoside triphosphate triphosphohydrolase SAMHD1 (Fragment)	0.236891	0.0284895
	O88271	Cfdp1	Craniofacial development protein 1	0.0340175	0.0199854		Q8VDJ3	Hdlbp	Vigilin	-0.14816	0.0284902
	P53395	Dbt	Lipoamide acyltransferase component of branched-chain alpha-keto acid dehydrogenase complex, mitochondrial	0.232748	0.0200281		A0A087WNZ5;A0A087WRP7;P0CW02	Ly6c1	Lymphocyte antigen 6C1;Lymphocyte antigen 6C1 (Fragment);Lymphocyte antigen 6C1	0.170793	0.0285026
	Q8VEH8	Erlec1	Endoplasmic reticulum lectin 1	0.227542	0.0200364		A2AG68;Q64430	Atp7a	Copper-transporting ATPase 1	0.438449	0.0285497
	Q91ZN5	Slc35b2	Adenosine 3'-phospho 5'-phosphosulfate transporter 1	0.263648	0.0200704		P11152	Lpl	Lipoprotein lipase	0.926071	0.028551
	Q99PL6	Ubxn6	UBX domain-containing protein 6	0.249994	0.0201131		Q3UJU9	Rmdn3	Regulator of microtubule dynamics protein 3	-0.0294429	0.0285793
	G5E8T0;P60904	Dnajc5	DnaJ homolog subfamily C member 5	0.436907	0.0202137		Q9WTX6	Cul1	Cullin-1	-0.300979	0.0286362
	Q8K212	Pacs1	Phosphofurin acidic cluster sorting protein 1	0.243622	0.0202202		P53986	Slc16a1	Monocarboxylate transporter 1	1.8233	0.0286695
	Q9D379	Ephx1	Epoxide hydrolase 1	0.133357	0.0202289		Q6TU36	Defb50	Beta-defensin 50	5.24327	0.0287577
	Q91WK5	Gcsh	Glycine cleavage system H protein, mitochondrial	0.312269	0.0202456		Q9CZD3	Gars1	Glycine--tRNA ligase	-0.113705	0.0288611
	Q9JLZ6	Hic2	Hypermethylated in cancer 2 protein	-0.438697	0.0202482		P50518	Atp6v1e1	V-type proton ATPase subunit E 1	-0.181678	0.0288856
	Q9Z2C6	Upk1b	Uroplakin-1b	-0.636535	0.0202957		A2AWA9	Rabgap1	Rab GTPase-activating protein 1	0.0615488	0.0289007
	E0CYE2;F7DEU6;P50096	Impdh1	Inosine-5'-monophosphate dehydrogenase;Inosine-5'-monophosphate dehydrogenase;Inosine-5'-monophosphate dehydrogenase 1	0.0151231	0.0204083		Q99K30	Eps8l2	Epidermal growth factor receptor kinase substrate 8-like protein 2	0.320133	0.0289219
	Q99JX7	Nxf1	Nuclear RNA export factor 1	-0.131946	0.0204322		P13864	Dnmt1	DNA (cytosine-5)-methyltransferase 1	-0.277301	0.0289278
	P08030	Aprt	Adenine phosphoribosyltransferase	0.0986246	0.0204931		A0A0N4SUJ0;Q6PGL7	Washc2	WASH complex subunit 2 (Fragment);WASH complex subunit 2	-0.198739	0.0289368
	Q9D708	S100a16	Protein S100-A16	-0.824127	0.0205806		E9Q3Q6;E9Q4G8;Q61490	Alcam	CD166 antigen	-0.242444	0.0290488
	Q99JB8	Pacsin3	Protein kinase C and casein kinase II substrate protein 3	0.404104	0.0205952		Q9D0I9	Rars1	Arginine--tRNA ligase, cytoplasmic	-0.0834165	0.0291917
	P51655	Gpc4	Glypican-4	1.42321	0.0205962		P63101	Ywhaz	14-3-3 protein zeta/delta	-0.0869154	0.0292522
	Q8BMF4	Dlat	Dihydrolipoyllysine-residue acetyltransferase component of pyruvate dehydrogenase complex, mitochondrial	0.152529	0.020611		Q9D1T5	Prr15	Proline-rich protein 15	-0.363963	0.0293393
	P97792	Cxadr	Coxsackievirus and adenovirus receptor homolog	0.304966	0.0207147		Q8BFR4	Gns	N-acetylglucosamine-6-sulfatase	-0.20737	0.0293439
	Q11011	Npepps	Puromycin-sensitive aminopeptidase	0.0487283	0.0207219		Q921G7	Etfdh	Electron transfer flavoprotein-ubiquinone oxidoreductase, mitochondrial	0.414354	0.0293449
	Q8CG48	Smc2	Structural maintenance of chromosomes protein 2	-1.71484	0.020784		E9PUB0;Q4LDD4	Arap1	Arf-GAP with Rho-GAP domain, ANK repeat and PH domain-containing protein 1;Arf-GAP with Rho-GAP domain, ANK repeat and PH domain-containing protein 1	0.162207	0.0293821
	Q99MR8	Mccc1	Methylcrotonoyl-CoA carboxylase subunit alpha, mitochondrial	0.432942	0.0208577		O35887	Calu	Calumenin	-0.245617	0.0294945
	Q8CFG9	C1rb	Complement C1r-B subcomponent	-0.698495	0.0208918		A0A0G2JGP4;P08556;Q9D091	Nras	GTPase NRas (Fragment);GTPase NRas;GTPase NRas	-0.0401909	0.0295409
	A0A0N4SVQ8;A0A0N4SVV1;Q9CW79	Golga1	Golgin subfamily A member 1 (Fragment);Golgin subfamily A member 1 (Fragment);Golgin subfamily A member 1	-0.466965	0.0209053		Q9CZ13	Uqcrc1	Cytochrome b-c1 complex subunit 1, mitochondrial	0.227799	0.0295594
	Q9QXB9	Drg2	Developmentally-regulated GTP-binding protein 2	0.0201145	0.0210611		F6UP77;F7CUP3;Q8JZV7	Amdhd2	N-acetylglucosamine-6-phosphate deacetylase	-0.143707	0.0297129
	P70324	Tbx3	T-box transcription factor TBX3	-0.168855	0.0210642		A0A2R8VKI7;Q9ERA0	Tfcp2	Alpha-globin transcription factor CP2	-0.287506	0.0299548
	Q61768	Kif5b	Kinesin-1 heavy chain	0.00046962	0.0210937		O70456	Sfn	14-3-3 protein sigma	-0.0880371	0.0300377
	P68181	Prkacb	cAMP-dependent protein kinase catalytic subunit beta	0.0912406	0.0211272		Q3UTZ4;Q8VC30	Tkfc	Triokinase/FMN cyclase	0.332825	0.0300471
	P08752	Gnai2	Guanine nucleotide-binding protein G(i) subunit alpha-2	0.0932947	0.0212112		Q9ESY9	Ifi30	Gamma-interferon-inducible lysosomal thiol reductase	-0.402098	0.0300885
	Q9CZX8	Rps19	40S ribosomal protein S19	-0.296972	0.0212414		Q8R4R6	Nup35	Nucleoporin NUP35	-0.0718856	0.0301025
	Q9JJ78	Pbk	Lymphokine-activated killer T-cell-originated protein kinase	0.438903	0.0212642		Q8BIJ7	Rufy1	RUN and FYVE domain-containing protein 1	0.185745	0.0301367
	Q9D1L9	Lamtor5	Ragulator complex protein LAMTOR5	-0.621632	0.0213201		Q791V5	Mtch2	Mitochondrial carrier homolog 2	0.295603	0.0301514
	A0A0R4J1G9;D3YTP0;E9QN92;Q8CI59	Steap3	Metalloreductase STEAP3;Metalloreductase STEAP3 (Fragment);Metalloreductase STEAP3;Metalloreductase STEAP3	1.09994	0.0213787		A0A286YCG8;A0A286YCT4;Q9CY50	Ssr1	Translocon-associated protein subunit alpha	-0.0933304	0.0301554
	A0A2K6EDM5;Q8C181	Mbnl2	Muscleblind-like protein 2	-0.335358	0.0213892		A2AS45;Q68FH0	Pkp4	Plakophilin-4	-0.112643	0.0303755
	Q8K2T8	Paf1	RNA polymerase II-associated factor 1 homolog	-0.166613	0.0214004		Q8BH73	Qpctl	Glutaminyl-peptide cyclotransferase-like protein	-0.319382	0.0305402
	Q8R3Y8	Irf2bp1	Interferon regulatory factor 2-binding protein 1	-1.32815	0.0214134		Q3USK2;Q9DC28	Csnk1d	Casein kinase I isoform delta	-0.145123	0.0307104
	P99029	Prdx5	Peroxiredoxin-5, mitochondrial	-0.184316	0.0214455		A0A087WNZ7;A0A087WRV6;G5E870	Trip12	E3 ubiquitin-protein ligase TRIP12;E3 ubiquitin-protein ligase TRIP12 (Fragment);E3 ubiquitin-protein ligase TRIP12	0.473554	0.0307584
	A0A286YDB3;Q80XQ2	Tbc1d5	TBC1 domain family member 5	-0.102809	0.0214759		Q5SUF2	Luc7l3	Luc7-like protein 3	-0.339074	0.030827
	Q6ZQ08	Cnot1	CCR4-NOT transcription complex subunit 1	0.129022	0.0214976		A0A140LHQ9	Synm	Synemin	-0.726913	0.0309386
	Q9JKF7	Mrpl39	39S ribosomal protein L39, mitochondrial	0.262511	0.0215141		Q62523	Zyx	Zyxin	0.00812956	0.0310875
	P28653	Bgn	Biglycan	0.254965	0.0215909		P18872	Gnao1	Guanine nucleotide-binding protein G(o) subunit alpha	-0.240756	0.0310975
	Q99LU0	Chmp1b1	Charged multivesicular body protein 1b-1	-0.640865	0.0216447		Q64311	Ntan1	Protein N-terminal asparagine amidohydrolase	0.0597639	0.0311045
	Q9D0M3	Cyc1	Cytochrome c1, heme protein, mitochondrial	0.0644572	0.0217269		Q8BGR9	Ublcp1	Ubiquitin-like domain-containing CTD phosphatase 1	0.571461	0.031141
	E9PVC5;E9PVC6;E9Q9E1;Q6NZJ6	Eif4g1	Eukaryotic translation initiation factor 4 gamma 1	0.0361575	0.0217316		P09103	P4hb	Protein disulfide-isomerase	-0.161411	0.0312186
	Q9CZB0	Sdhc	Succinate dehydrogenase cytochrome b560 subunit, mitochondrial	0.207715	0.021758		F8VPU2	Farp1	FERM, ARHGEF and pleckstrin domain-containing protein 1	0.197691	0.0312358
	P58242	Smpdl3b	Acid sphingomyelinase-like phosphodiesterase 3b	-0.201436	0.0217964		D3Z183	Mfsd6	Major facilitator superfamily domain-containing protein 6	-0.18525	0.0313595
	Q922W5	Pycr1	Pyrroline-5-carboxylate reductase 1, mitochondrial	0.165932	0.0218262		P35569;Q543V3	Irs1	Insulin receptor substrate 1	-0.907038	0.0314042
	Q8VCW8	Acsf2	Medium-chain acyl-CoA ligase ACSF2, mitochondrial	0.615291	0.0218442		A0A0N4SVE1;F7B2B4;Q9D1K2	Atp6v1f	V-type proton ATPase subunit F;V-type proton ATPase subunit F (Fragment);V-type proton ATPase subunit F	-0.381154	0.0314521
	Q62313	Tgoln1	Trans-Golgi network integral membrane protein 1	-0.590932	0.0219036		Q91VM9	Ppa2	Inorganic pyrophosphatase 2, mitochondrial	-0.119983	0.0314629
	P58137;Q8BZR4	Acot8	Acyl-coenzyme A thioesterase 8	-0.0108139	0.0222128		P21958;Q3TBA3	Tap1	Antigen peptide transporter 1	0.221643	0.031493
	Q64378	Fkbp5	Peptidyl-prolyl cis-trans isomerase FKBP5	0.652453	0.0222373		Q9Z110	Aldh18a1	Delta-1-pyrroline-5-carboxylate synthase	-0.165497	0.0315099
	B2RQC6;E9QAI5	Cad	CAD protein	0.455374	0.0223936		E9QN70;P02469	Lamb1	Laminin subunit beta-1	0.157166	0.0316169
	P06151	Ldha	L-lactate dehydrogenase A chain	0.0560094	0.0224001		Q504M2	Pdp2	Pyruvate dehyrogenase phosphatase catalytic subunit 2	-0.305915	0.0316783
	P17742	Ppia	Peptidyl-prolyl cis-trans isomerase A	-0.148781	0.0224047		Q9DCI9	Mrpl32	39S ribosomal protein L32, mitochondrial	0.282208	0.0318532
	Q9D1I5	Mcee	Methylmalonyl-CoA epimerase, mitochondrial	0.232287	0.0224189		Q9D554	Sf3a3	Splicing factor 3A subunit 3	-0.0651521	0.0319346
	E9Q3Y4	Lrba	Lipopolysaccharide-responsive and beige-like anchor protein	0.167041	0.0227878		A0A0G2JG95;Q8BX10	Pgam5	Serine/threonine-protein phosphatase PGAM5, mitochondrial (Fragment);Serine/threonine-protein phosphatase PGAM5, mitochondrial	0.101859	0.0321036
	A2ATQ5;P53995	Anapc1	Anaphase-promoting complex subunit 1	0.632559	0.0227984		Q9QYE6	Golga5	Golgin subfamily A member 5	0.0728164	0.0321803
	Q9JHH9	Copz2	Coatomer subunit zeta-2	0.225164	0.0228126		E9Q634	Myo1e	Unconventional myosin-Ie	-0.408275	0.032287
	P46938	Yap1	Transcriptional coactivator YAP1	-0.599399	0.0228298		P62880	Gnb2	Guanine nucleotide-binding protein G(I)/G(S)/G(T) subunit beta-2	0.0875613	0.0323831
	Q6P9Q4	Fhod1	FH1/FH2 domain-containing protein 1	0.237619	0.0228348		Q6ZWY3	Rps27l	40S ribosomal protein S27-like	-0.0466611	0.032413
	P14576	Srp54	Signal recognition particle 54 kDa protein	0.162232	0.0228448		D3Z4C0;Q91VS8	Farp2	FERM, ARHGEF and pleckstrin domain-containing protein 2;FERM, ARHGEF and pleckstrin domain-containing protein 2	0.00501765	0.0324194
	A0A0A0MQA5;P68368	Tuba4a	Tubulin alpha chain (Fragment);Tubulin alpha-4A chain	0.120268	0.0228455		Q7TT37	Elp1	Elongator complex protein 1	-0.136738	0.0325061
	A0A286YDD7;E9PUA2;Q5BLK4	Tut7	Terminal uridylyltransferase 7 (Fragment);Terminal uridylyltransferase 7;Terminal uridylyltransferase 7	-1.0882	0.0228895		G3UZJ5;P67871	Csnk2b	Casein kinase II subunit beta (Fragment);Casein kinase II subunit beta	-0.173151	0.0325571
	P52825	Cpt2	Carnitine O-palmitoyltransferase 2, mitochondrial	0.149157	0.0229586		Q8CF66	Lamtor4	Ragulator complex protein LAMTOR4	-0.181549	0.0326884
	Q9CPX4	Ftl1	Ferritin	-0.284857	0.0229693		Q9QYC3	Bhlha15	Class A basic helix-loop-helix protein 15	1.34998	0.0327427
	A0A087WR57;Q91XC8	Dap	Death-associated protein 1	-0.748189	0.0230163		Q9QYI6	Dnajb9	DnaJ homolog subfamily B member 9	0.306862	0.0327557
	Q00899	Yy1	Transcriptional repressor protein YY1	0.0148725	0.0230803		A0A1L1STE6;Q9D6R2	Idh3a	Isocitrate dehydrogenase [NAD] subunit, mitochondrial;Isocitrate dehydrogenase [NAD] subunit alpha, mitochondrial	0.65685	0.0328494
	Q8C4N0;Q9JJK5	Herpud1	Homocysteine-responsive endoplasmic reticulum-resident ubiquitin-like domain member 1 protein	0.446578	0.023094		F6XCT0	Macf1	Microtubule-actin cross-linking factor 1 (Fragment)	-0.679686	0.0328648
	O08992;Q3TMX0	Sdcbp	Syntenin-1	0.282633	0.0231959		Q6P8I4	Pcnp	PEST proteolytic signal-containing nuclear protein	-0.125615	0.0329484
	P47809	Map2k4	Dual specificity mitogen-activated protein kinase kinase 4	-0.0380803	0.0232346		Q8BK48	Ces2e	Pyrethroid hydrolase Ces2e	0.463296	0.0331668
	Q921G7	Etfdh	Electron transfer flavoprotein-ubiquinone oxidoreductase, mitochondrial	0.281241	0.0233075		Q9DB29	Iah1	Isoamyl acetate-hydrolyzing esterase 1 homolog	0.132634	0.0331877
	Q3SXD3	Hddc2	HD domain-containing protein 2	-0.723866	0.0233882		Q8BJW6	Eif2a	Eukaryotic translation initiation factor 2A	-0.0785957	0.0332617
	E9PYI8;Q9JMA1	Usp14	Ubiquitin carboxyl-terminal hydrolase;Ubiquitin carboxyl-terminal hydrolase 14	0.0765563	0.023474		P13542	Myh8	Myosin-8	0.165881	0.0333662
	Q3B7Z2	Osbp	Oxysterol-binding protein 1	0.115391	0.0235185		Q5F2E7	Nufip2	Nuclear fragile X mental retardation-interacting protein 2	0.112251	0.0333943
	A2ADY9	Ddi2	Protein DDI1 homolog 2	0.299489	0.0235198		Q62318	Trim28	Transcription intermediary factor 1-beta	-0.0684641	0.0335599
	Q64522	Hist2h2ab	Histone H2A type 2-B	0.0806651	0.0236175		Q8R5A6	Tbc1d22a	TBC1 domain family member 22A	0.0984013	0.0336118
	P50446	Krt6a	Keratin, type II cytoskeletal 6A	0.192711	0.0236357		F6R220;Q3TZM9	Alg11	GDP-Man:Man(3)GlcNAc(2)-PP-Dol alpha-1,2-mannosyltransferase (Fragment);GDP-Man:Man(3)GlcNAc(2)-PP-Dol alpha-1,2-mannosyltransferase	0.547905	0.0337425
	Q8BH59	Slc25a12	Calcium-binding mitochondrial carrier protein Aralar1	0.25502	0.0237046		Q99LC5	Etfa	Electron transfer flavoprotein subunit alpha, mitochondrial	0.316226	0.0337439
	Q8C561	Lmbrd2	G-protein coupled receptor-associated protein LMBRD2	0.88089	0.0237084		P47968	Rpia	Ribose-5-phosphate isomerase	0.0779816	0.033769
	Q8CJG0	Ago2	Protein argonaute-2	-0.0932913	0.023763		Q99JT9	Adi1	1,2-dihydroxy-3-keto-5-methylthiopentene dioxygenase	0.468435	0.0338389
	Q8BTF7	Lig4	DNA ligase 4	-0.806223	0.0237746		A0A5F8MPF0;Q60575	Kif1b	Kinesin-like protein KIF1B	0.720943	0.0338761
	Q8BXR9	Osbpl6	Oxysterol-binding protein-related protein 6	-0.393238	0.0238288		Q9DCS3	Mecr	Enoyl-[acyl-carrier-protein] reductase, mitochondrial	0.331085	0.0339129
	P70671	Irf3	Interferon regulatory factor 3	-0.181168	0.0238621		O70503	Hsd17b12	Very-long-chain 3-oxoacyl-CoA reductase	0.243635	0.0340073
	Q03963	Eif2ak2	Interferon-induced, double-stranded RNA-activated protein kinase	-0.0920808	0.0238666		O88207	Col5a1	Collagen alpha-1(V) chain	0.322789	0.0340113
	Q3TJD7	Pdlim7	PDZ and LIM domain protein 7	-0.187996	0.0238851		Q80X45	Tmem167b	Protein kish-B	-0.385082	0.0340569
	Q01339	Apoh	Beta-2-glycoprotein 1	-0.295931	0.023893		Q91VU6	Dcaf11	DDB1- and CUL4-associated factor 11	0.286596	0.0340881
	Q5RKN9	Capza1	F-actin-capping protein subunit alpha	0.203865	0.0240376		P04919	Slc4a1	Band 3 anion transport protein	0.401295	0.034145
	Q9CQV5	Mrps24	28S ribosomal protein S24, mitochondrial	0.421514	0.0241084		A0A0R4J233;A0A1W2P6J7;Q8C650	Septin10	Septin-10	0.758108	0.034214
	Q8CGF7	Tcerg1	Transcription elongation regulator 1	-0.172386	0.0242602		A0A286YD22;A0A286YDG2;A0A286YDT9;Q9JMB0	Gkap1	G kinase-anchoring protein 1 (Fragment);G kinase-anchoring protein 1 (Fragment);G kinase-anchoring protein 1 (Fragment);G kinase-anchoring protein 1	0.914553	0.0342372
	Q9EQP2	Ehd4	EH domain-containing protein 4	0.099498	0.0242717		P63280	Ube2i	SUMO-conjugating enzyme UBC9	-0.142911	0.0342699
	Q8R574	Prpsap2	Phosphoribosyl pyrophosphate synthase-associated protein 2	0.374895	0.0243153		Q61781	Krt14	Keratin, type I cytoskeletal 14	-0.213314	0.0342717
	Q791V5	Mtch2	Mitochondrial carrier homolog 2	0.291575	0.0244059		Q7TT50	Cdc42bpb	Serine/threonine-protein kinase MRCK beta	0.0304461	0.03429
	Q99J95	Cdk9	Cyclin-dependent kinase 9	-0.025941	0.0245732		A0A0R4J101;A0A0R4J1K4;A0A0R4J1K9;P13808	Slc4a2	Anion exchange protein;Anion exchange protein;Anion exchange protein;Anion exchange protein 2	-0.44161	0.0343903
	O55022	Pgrmc1	Membrane-associated progesterone receptor component 1	-0.400867	0.0246171		O88819	Fut9	4-galactosyl-N-acetylglucosaminide 3-alpha-L-fucosyltransferase 9	-0.745617	0.0344866
	Q9D1M4	Eef1e1	Eukaryotic translation elongation factor 1 epsilon-1	-0.308834	0.0246313		B7ZNP3;Q3V4B5	Commd6	COMM domain-containing protein 6	-0.0407161	0.034608
	Q9EST4	Psmg2	Proteasome assembly chaperone 2	-0.388791	0.0246559		Q8BVW3	Trim14	Tripartite motif-containing protein 14	-0.127607	0.034617
	O89053	Coro1a	Coronin-1A	-0.0824047	0.0247388		Q8BZ20	Parp12	Protein mono-ADP-ribosyltransferase PARP12	2.11324	0.0347171
	S4R1L5	Birc6	Baculoviral IAP repeat-containing protein 6	0.0855207	0.0247643		Q99KR3	Lactb2	Endoribonuclease LACTB2	0.228688	0.0347544
	Q3TVI8	Pbxip1	Pre-B-cell leukemia transcription factor-interacting protein 1	-0.156542	0.0248312		E9PZF5;E9Q5H2;P97822	Anp32e	Acidic leucine-rich nuclear phosphoprotein 32 family member E (Fragment);Acidic leucine-rich nuclear phosphoprotein 32 family member E (Fragment);Acidic leucine-rich nuclear phosphoprotein 32 family member E	-0.106221	0.0347687
	P51667	Myl2	Myosin regulatory light chain 2, ventricular/cardiac muscle isoform	-5.02896	0.0248536		A0A494BAK4;A0A494BAW5;F6SLP4;Q9DC16	Ergic1	Endoplasmic reticulum-Golgi intermediate compartment protein 1	0.29277	0.0347709
	Q8R191	Syngr3	Synaptogyrin-3	0.933709	0.0249241		A0A494BBC4;D3YZR8;F7ABX5;Q3U9H3;Q61337	Bad	Bcl2-associated agonist of cell death;Bcl2-associated agonist of cell death;Bcl2-associated agonist of cell death (Fragment);Bcl2-associated agonist of cell death;Bcl2-associated agonist of cell death	-0.620675	0.0348338
	Q6GT24	Prdx6	Peroxiredoxin-6	-0.304531	0.0249852		P62313	Lsm6	U6 snRNA-associated Sm-like protein LSm6	-0.213611	0.0349022
	Q8BUV8	Gpr107	Protein GPR107	0.382386	0.0250251		A0A2I3BQ34;Q3U2V3	Nudt18	8-oxo-dGDP phosphatase NUDT18	0.113077	0.0349698
	Q9QY73	Tmem59	Transmembrane protein 59	-0.716221	0.0250325		P58064	Mrps6	28S ribosomal protein S6, mitochondrial	-0.271027	0.0349989
	P63276	Rps17	40S ribosomal protein S17	-0.151482	0.0251248		Q9JKR6	Hyou1	Hypoxia up-regulated protein 1	-0.223052	0.0350422
	P97805	Fam3d	Protein FAM3D	1.57437	0.02514		Q3UNW5	Tfcp2l1	Transcription factor CP2-like protein 1	-0.367336	0.0352478
	Q91VU7	Pus7	Pseudouridylate synthase 7 homolog	-0.105582	0.0251406		Q9ET22	Dpp7	Dipeptidyl peptidase 2	0.563476	0.0352481
	F8WGM5;Q64324	Stxbp2	Syntaxin-binding protein 2 (Fragment);Syntaxin-binding protein 2	0.153243	0.0252398		D3Z512;P56542	Dnase2a;Dnase2	Deoxyribonuclease II alpha;Deoxyribonuclease-2-alpha	-0.108274	0.035264
	P84078	Arf1	ADP-ribosylation factor 1	0.182977	0.0252498		A0A5F8MPP7;A2AAY5;O89032	Sh3pxd2b;Sh3pxd2b;Sh3pxd2a	SH3 and PX domain-containing protein 2B;SH3 and PX domain-containing protein 2B;SH3 and PX domain-containing protein 2A	1.79156	0.0354067
	Q99JZ4	Sar1a	GTP-binding protein SAR1a	0.280149	0.0253318		Q91Z50	Fen1	Flap endonuclease 1	-0.0787395	0.0354995
	A0A5F8MPT2;Q8BKU8;Z4YML9	Tmem87b	Transmembrane protein 87B;Transmembrane protein 87B;Transmembrane protein 87B (Fragment)	0.163978	0.0254027		Q6PGH0;Q91WB7	Ubtd2;Ubtd1	Ubiquitin domain-containing protein 2;Ubiquitin domain-containing protein 1	-0.242265	0.0355832
	P21126	Ubl4a	Ubiquitin-like protein 4A	-0.48654	0.0254915		Q9QXW9	Slc7a8	Large neutral amino acids transporter small subunit 2	-0.461686	0.0357926
	Q3THS6	Mat2a	S-adenosylmethionine synthase isoform type-2	0.370176	0.0254992		P70399	Tp53bp1	TP53-binding protein 1	0.189908	0.035845
	Q9Z2K1	Krt16	Keratin, type I cytoskeletal 16	1.16407	0.0256041		A0A2I3BRW0	Spcs1	Signal peptidase complex subunit 1	-0.136186	0.0359111
	Q9JKK1	Stx6	Syntaxin-6	-0.185771	0.0257232		Q91VC7	Ppp1r14a	Protein phosphatase 1 regulatory subunit 14A	-0.605699	0.0360032
	Q02053	Uba1	Ubiquitin-like modifier-activating enzyme 1	0.113148	0.0257447		Q9D8C2	Tspan13	Tetraspanin-13	2.05762	0.0360709
	Q8BMS1	Hadha	Trifunctional enzyme subunit alpha, mitochondrial	0.213839	0.0259452		P20060	Hexb	Beta-hexosaminidase subunit beta	-0.169611	0.0361137
	P97315	Csrp1	Cysteine and glycine-rich protein 1	-0.186572	0.0260013		A0A0R4J0E4;Q7TQK1	Ints7	Integrator complex subunit 7	0.0564474	0.0361401
	P97434	Mprip	Myosin phosphatase Rho-interacting protein	0.111508	0.0261147		Q99KE1	Me2	NAD-dependent malic enzyme, mitochondrial	-0.267304	0.0361641
	Q8VDZ4	Zdhhc5	Palmitoyltransferase ZDHHC5	-0.0692501	0.0261974		P18155	Mthfd2	Bifunctional methylenetetrahydrofolate dehydrogenase/cyclohydrolase, mitochondrial	-0.271103	0.0363446
	P56387	Dynlt3	Dynein light chain Tctex-type 3	0.177966	0.0263054		P14873	Map1b	Microtubule-associated protein 1B	0.10017	0.0363775
	Q3ULJ0	Gpd1l	Glycerol-3-phosphate dehydrogenase 1-like protein	0.118835	0.0263338		Q5RL79	Krtcap2	Keratinocyte-associated protein 2	-0.311776	0.0364593
	Q8C0M9	Asrgl1	Isoaspartyl peptidase/L-asparaginase	1.14644	0.0263478		A0A1B0GRC0;A0A1B0GSI7;P02463	Col4a1	Collagen alpha-1(IV) chain (Fragment);Collagen alpha-1(IV) chain;Collagen alpha-1(IV) chain	-0.0954005	0.0366442
	O89020	Afm	Afamin	0.682945	0.0263481		O54734	Ddost	Dolichyl-diphosphooligosaccharide--protein glycosyltransferase 48 kDa subunit	-0.196707	0.0369151
	Q8R010	Aimp2	Aminoacyl tRNA synthase complex-interacting multifunctional protein 2	0.0367309	0.0263631		A0A0R4J1E8;A0A2I3BPH0;A0A2I3BQ56;Q6P8M1	Tatdn1	Putative deoxyribonuclease TATDN1	-0.664988	0.0369839
	P09542	Myl3	Myosin light chain 3	-1.21635	0.0264615		Q8C522	Endod1	Endonuclease domain-containing 1 protein	-0.158947	0.037008
	A0A087WSS1;E9QM90;Q148V7	Relch	RAB11-binding protein RELCH	0.324435	0.0264751		Q62418	Dbnl	Drebrin-like protein	0.0800408	0.0370523
	Q571E4	Galns	N-acetylgalactosamine-6-sulfatase	-0.190639	0.0265071		P57780	Actn4	Alpha-actinin-4	-0.0235741	0.0370629
	Q61391	Mme	Neprilysin	1.68365	0.0265255		Q61164	Ctcf	Transcriptional repressor CTCF	0.408684	0.0370708
	E9Q0J5;F8WGN6;Q9QXL2	Kif21a	Kinesin-like protein KIF21A	0.218891	0.0266818		Q3TA68;Q3TAQ9	Wdr36	WD repeat domain 36	0.562486	0.0372564
	P26039	Tln1	Talin-1	-0.117162	0.0267031		P62631	Eef1a2	Elongation factor 1-alpha 2	0.239431	0.0374054
	O70443	Gnaz	Guanine nucleotide-binding protein G(z) subunit alpha	0.491984	0.0267454		A0A0N4SVL9;Q9CQR6	Ppp6c	Serine/threonine-protein phosphatase;Serine/threonine-protein phosphatase 6 catalytic subunit	0.286587	0.0375755
	Q8BGY7	Fam210a	Protein FAM210A	0.508079	0.0267638		A8Y5E9;B2KGA7;Q505B7	Zbtb8os	Protein archease	0.200987	0.0376157
	A0A067XG53;O70589	Cask	Peripheral plasma membrane protein CASK (Fragment);Peripheral plasma membrane protein CASK	0.316814	0.0269417		P70663	Sparcl1	SPARC-like protein 1	-0.0656783	0.0377479
	H3BLR8;I1E4X7;Q9JI46	Nudt3	Diphosphoinositol polyphosphate phosphohydrolase 1	-0.189326	0.0269846		Q9QZB9	Dctn5	Dynactin subunit 5	0.129553	0.0378812
	A0A0G2JFJ6;Q7TPD0	Ints3	Integrator complex subunit 3	0.0445207	0.0270083		Q9WVA4	Tagln2	Transgelin-2	-0.258983	0.0379741
	P27641	Xrcc5	X-ray repair cross-complementing protein 5	-0.135298	0.0271051		Q9CQF7;Q9CWM4	Pfdn1	Prefoldin 1;Prefoldin subunit 1	-0.645597	0.0381315
	Q9DBQ7	Scyl3	Protein-associating with the carboxyl-terminal domain of ezrin	0.233208	0.027164		O35344	Kpna3	Importin subunit alpha-4	0.309113	0.0382803
	A0A494B9X3;E9Q9M1;Q3V1L4	Nt5c2	Cytosolic purine 5'-nucleotidase	-0.121383	0.0271932		Q9ER00	Stx12	Syntaxin-12	0.233055	0.0382901
	D3YY41;P42337	Pik3ca	Phosphatidylinositol 4,5-bisphosphate 3-kinase catalytic subunit;Phosphatidylinositol 4,5-bisphosphate 3-kinase catalytic subunit alpha isoform	-0.013837	0.0272329		D6RH79;F6R114;Q3TZX3;Q922G0	Slc25a36;Slc25a36;Slc25a33;Slc25a36	Solute carrier family 25 member 36;Solute carrier family 25 member 36 (Fragment);Solute carrier family 25 member 33;Solute carrier family 25 member 36	-0.655577	0.0383477
	P32020	Scp2	Non-specific lipid-transfer protein	-0.256074	0.0273217		Q921I1	Tf	Serotransferrin	-0.271237	0.038415
	P14115	Rpl27a	60S ribosomal protein L27a	-0.345285	0.0273625		P35979	Rpl12	60S ribosomal protein L12	-0.122571	0.038482
	P62322	Lsm5	U6 snRNA-associated Sm-like protein LSm5	-0.385712	0.0273961		P03888	Mtnd1	NADH-ubiquinone oxidoreductase chain 1	0.156841	0.0385358
	Q9CQX2	Cyb5b	Cytochrome b5 type B	-0.259349	0.0273993		Q9D1I6	Mrpl14	39S ribosomal protein L14, mitochondrial	0.455857	0.0385777
	P62849	Rps24	40S ribosomal protein S24	-0.339733	0.0274151		H3BJ07;H3BJ82;Q8R088	Golph3l	Golgi phosphoprotein 3-like;Golgi phosphoprotein 3-like (Fragment);Golgi phosphoprotein 3-like	-0.478829	0.0386356
	Q8K2W3	Txndc11	Thioredoxin domain-containing protein 11	0.300521	0.0274742		Q8R0F8	Fahd1	Acylpyruvase FAHD1, mitochondrial	-0.213846	0.0386735
	P48036	Anxa5	Annexin A5	0.153946	0.0275414		Q9D1J3	Sarnp	SAP domain-containing ribonucleoprotein	-0.048623	0.0386993
	Q8BTI8	Srrm2	Serine/arginine repetitive matrix protein 2	-0.126684	0.0276807		E9QMF0;Q921D9	Grhl1	Grainyhead-like protein 1 homolog	0.575805	0.0387952
	A2AMW0	Capzb	F-actin-capping protein subunit beta	-0.0421885	0.0277281		Q8C8R3;S4R2F3	Ank2	Ankyrin-2	0.118233	0.0388714
	P59913	Pcmtd1	Protein-L-isoaspartate O-methyltransferase domain-containing protein 1	0.226871	0.0277718		A0A1Y7VM63;P54818	Galc	Galactocerebrosidase (Fragment);Galactocerebrosidase	-0.815048	0.0389102
	Q80TR8	Dcaf1	DDB1- and CUL4-associated factor 1	-0.134163	0.0278211		P28063	Psmb8	Proteasome subunit beta type-8	0.157542	0.0389212
	Q8BQP8	Rab11fip4	Rab11 family-interacting protein 4	-0.704104	0.0279189		P51569;Q8BGZ6	Gla	Alpha-galactosidase A;Alpha-galactosidase	-0.460266	0.038992
	A0A1D5RLY2;Q80WQ2	Vac14	Protein VAC14 homolog	0.294684	0.0279556		Q9D7A8	Armc1	Armadillo repeat-containing protein 1	0.0553854	0.039015
	Q80U35	Arhgef17	Rho guanine nucleotide exchange factor 17	0.726042	0.0279573		P70671	Irf3	Interferon regulatory factor 3	-0.390681	0.0390963
	Q9WUA2	Farsb	Phenylalanine--tRNA ligase beta subunit	0.107024	0.0279872		A0A1B0GT81;Q07813	Bax	Apoptosis regulator BAX	-0.0409892	0.0392384
	A2AE94	Sytl1	Synaptotagmin-like protein 1	0.0579301	0.0279926		P14152	Mdh1	Malate dehydrogenase, cytoplasmic	-0.136779	0.0393082
	Q8BX02	Kank2	KN motif and ankyrin repeat domain-containing protein 2	-0.0156826	0.0281216		Q6DYE8	Enpp3	Ectonucleotide pyrophosphatase/phosphodiesterase family member 3	1.01685	0.0393896
	Q62465	Vat1	Synaptic vesicle membrane protein VAT-1 homolog	0.230364	0.0281305		O70209	Pdlim3	PDZ and LIM domain protein 3	-0.172701	0.0394005
	Q9DBL7	Coasy	Bifunctional coenzyme A synthase	0.184445	0.0281841		A0A0R4J1W7;G3X8W7;Q8BGZ4	Cdc23	Cell division cycle protein 23 homolog	0.0541076	0.0395399
	O35465	Fkbp8	Peptidyl-prolyl cis-trans isomerase FKBP8	0.0044364	0.0282233		P45700	Man1a1	Mannosyl-oligosaccharide 1,2-alpha-mannosidase IA	-0.271161	0.0395768
	Q9QZH3	Ppie	Peptidyl-prolyl cis-trans isomerase E	-0.166982	0.0283571		Q99KH8	Stk24	Serine/threonine-protein kinase 24	0.156884	0.0396311
	Q91Z53	Grhpr	Glyoxylate reductase/hydroxypyruvate reductase	0.110106	0.028438		P51637	Cav3	Caveolin-3	0.738936	0.0396714
	Q3TPE9	Ankmy2	Ankyrin repeat and MYND domain-containing protein 2	0.514049	0.0284912		Q8R1G2	Cmbl	Carboxymethylenebutenolidase homolog	0.23008	0.0398335
	A0A571BF46	Neb	Nebulin	-0.760046	0.0284977		P60843	Eif4a1	Eukaryotic initiation factor 4A-I	-0.0481564	0.0398966
	Q56A08	Gpkow	G-patch domain and KOW motifs-containing protein	-0.111686	0.028507		Q8C7V8	Ccdc134	Coiled-coil domain-containing protein 134	-0.0177444	0.0399285
	H3BK65;P42567;Q5JC28	Eps15	Epidermal growth factor receptor substrate 15;Epidermal growth factor receptor substrate 15;Epidermal growth factor receptor pathway substrate 15 isoform B	0.0030017	0.028588		Q8K2T4	Uqcc3	Ubiquinol-cytochrome-c reductase complex assembly factor 3	-0.378093	0.0399475
	Q5SVR0	Tbc1d9b	TBC1 domain family member 9B	0.485549	0.0285987		P52194	Clgn	Calmegin	-0.347593	0.0400277
	P49442	Inpp1	Inositol polyphosphate 1-phosphatase	-0.38245	0.0287554		Q9CZN7	Shmt2	Serine hydroxymethyltransferase, mitochondrial	-0.126379	0.0400475
	F2Z471	Vdac1	Voltage-dependent anion-selective channel protein 1	0.0896729	0.0288836		A0A1Y7VN19;Q9CXR1	Dhrs7	Dehydrogenase/reductase SDR family member 7 (Fragment);Dehydrogenase/reductase SDR family member 7	0.0897791	0.0401389
	O55106	Strn	Striatin	0.31104	0.0289545		Q8K3A9	Mepce	7SK snRNA methylphosphate capping enzyme	0.703398	0.0401389
	Q8C3F2	Fam120c	Constitutive coactivator of PPAR-gamma-like protein 2	-0.0308208	0.0289639		Q8R4N0	Clybl	Citramalyl-CoA lyase, mitochondrial	0.306492	0.0403326
	P62911	Rpl32	60S ribosomal protein L32	-0.380236	0.028976		Q9WUK2	Eif4h	Eukaryotic translation initiation factor 4H	-0.0990293	0.0405489
	P97872	Fmo5	Dimethylaniline monooxygenase [N-oxide-forming] 5	-0.472106	0.0290356		Q78PY7	Snd1	Staphylococcal nuclease domain-containing protein 1	-0.0933422	0.0405519
	F6QYE1;O09161	Casq2	Calsequestrin;Calsequestrin-2	-0.575522	0.0290396		A0A286YDI8;G3X972	Sec24c	Sec24-related gene family, member C (S. cerevisiae);Sec24-related gene family, member C (S. cerevisiae)	0.128204	0.0406761
	A0A5F8MPZ2;E9Q7C9;O88447;Q5UE59;Q7TNF4;Q8CD76	Klc1	Kinesin light chain 1	-0.340527	0.0290433		Q9DB73	Cyb5r1	NADH-cytochrome b5 reductase 1	0.194436	0.0406978
	Q8R5C5	Actr1b	Beta-centractin	0.182172	0.0291283		Q8CIH9	Ppat	Amidophosphoribosyltransferase	-0.113432	0.0408053
	Q7TNC4	Luc7l2	Putative RNA-binding protein Luc7-like 2	-0.0524637	0.0292976		Q9JMG7	Hdgfl3	Hepatoma-derived growth factor-related protein 3	-0.145235	0.0408357
	F2Z472	Svs3a	Seminal vesicle secretory protein 3A	-1.12657	0.029398		Q80U95	Ube3c	Ubiquitin-protein ligase E3C	0.093166	0.0408417
	P58252	Eef2	Elongation factor 2	0.0532549	0.0294282		P13597	Icam1	Intercellular adhesion molecule 1	-0.142444	0.0408478
	P68040	Rack1	Receptor of activated protein C kinase 1	0.0772889	0.0294418		Q9CQT1	Mri1	Methylthioribose-1-phosphate isomerase	0.142333	0.0408607
	P62245	Rps15a	40S ribosomal protein S15a	0.207799	0.0295728		E9Q421;Q8BL63;Q8BXX3;Q9CXY9	Pigk	GPI-anchor transamidase	-0.496866	0.0408933
	Q9D0F6	Rfc5	Replication factor C subunit 5	-0.0346118	0.0295736		Q4VA93	Prkca	Protein kinase C	-0.0984277	0.0410063
	P17156	Hspa2	Heat shock-related 70 kDa protein 2	-0.235708	0.0295913		Q8R3C0	Mcmbp	Mini-chromosome maintenance complex-binding protein	-0.482245	0.0410874
	Q9Z1B7	Mapk13	Mitogen-activated protein kinase 13	-0.218704	0.0295994		H7BX88;P47934	Crat	Carnitine O-acetyltransferase	0.929057	0.0411605
	A0A0R4J1H0;Q3KNM2	Marchf5	Membrane-associated ring-CH-type finger 5;E3 ubiquitin-protein ligase MARCHF5	0.726812	0.029642		P14602	Hspb1	Heat shock protein beta-1	0.153882	0.0412758
	Q8R1N4	Nudcd3	NudC domain-containing protein 3	0.180309	0.0296467		P05132	Prkaca	cAMP-dependent protein kinase catalytic subunit alpha	0.224724	0.0414811
	Q62086	Pon2	Serum paraoxonase/arylesterase 2	-0.307071	0.0296657		O08997	Atox1	Copper transport protein ATOX1	-0.207417	0.0414917
	P47758	Srprb	Signal recognition particle receptor subunit beta	0.11036	0.0296704		Q8VHN8	Nudt16l1	Tudor-interacting repair regulator protein	0.100582	0.041519
	F8WI90;P05480	Src	Tyrosine-protein kinase;Neuronal proto-oncogene tyrosine-protein kinase Src	0.0721221	0.0297072		P20029	Hspa5	Endoplasmic reticulum chaperone BiP	-0.170667	0.041776
	O89023	Tpp1	Tripeptidyl-peptidase 1	0.198354	0.0299113		Q99M31	Hspa14	Heat shock 70 kDa protein 14	-0.0503574	0.0418631
	Q91YR1	Twf1	Twinfilin-1	0.0962293	0.030052		Q9R1Z7	Pts	6-pyruvoyl tetrahydrobiopterin synthase	-0.20411	0.0419037
	P22437	Ptgs1	Prostaglandin G/H synthase 1	-0.349285	0.0300941		A0A0A0MQF2;Q8BHY3	Ano1	Anoctamin;Anoctamin-1	-0.359453	0.0419489
	P62876	Polr2l	DNA-directed RNA polymerases I, II, and III subunit RPABC5	-0.131582	0.0301272		Q11011	Npepps	Puromycin-sensitive aminopeptidase	0.0713996	0.0420866
	P62748	Hpcal1	Hippocalcin-like protein 1	-0.000409208	0.0303152		Q8VCA8	Scrn2	Secernin-2	0.0381587	0.0421428
	Q6P6M7	Sepsecs	O-phosphoseryl-tRNA(Sec) selenium transferase	0.655538	0.0304976		D3Z3B4;E9Q7X0;G3XA39;Q3UXF4;Q9WU00	Nrf1	Nuclear respiratory factor 1	0.134753	0.0421812
	E9Q446;Q9QZR0	Rnf25	E3 ubiquitin-protein ligase RNF25	0.3513	0.0305995		O70443	Gnaz	Guanine nucleotide-binding protein G(z) subunit alpha	0.359162	0.0422929
	D3Z2E3;E9Q632;O54916	Reps1	RalBP1-associated Eps domain-containing protein 1	-0.0109965	0.030619		P19253	Rpl13a	60S ribosomal protein L13a	0.387323	0.0423601
	Q9CQ62	Decr1	2,4-dienoyl-CoA reductase, mitochondrial	0.229695	0.0306189		A0A286YDD7;E9PUA2;Q5BLK4	Tut7	Terminal uridylyltransferase 7 (Fragment);Terminal uridylyltransferase 7;Terminal uridylyltransferase 7	-0.906031	0.0423897
	Q9JKB3	Ybx3	Y-box-binding protein 3	-0.125207	0.0306289		Q3TYX3	Smyd5	SET and MYND domain-containing protein 5	-0.451181	0.0423975
	O09106	Hdac1	Histone deacetylase 1	-0.320935	0.0306327		E9Q3T8;Q3U0M1	Trappc9	Trafficking protein particle complex subunit 9	-0.185431	0.0424008
	P97742	Cpt1a	Carnitine O-palmitoyltransferase 1, liver isoform	0.327228	0.0306563		Q8K2I3	Fmo2	Dimethylaniline monooxygenase [N-oxide-forming] 2	0.223119	0.0424284
	D3YYD0;Q3UZZ4	Olfm4	Olfactomedin-4	-0.898909	0.0306682		Q62086	Pon2	Serum paraoxonase/arylesterase 2	-0.376554	0.0424324
	Q10738;Q3UN27	Mmp7	Matrilysin	-0.292958	0.0307616		Q8CII2	Cdc123	Cell division cycle protein 123 homolog	-0.173984	0.0424635
	A0A494BAJ5;A0A494BB58;A0A494BBF1;Q9WU84	Ccs	Superoxide dismutase [Cu-Zn];Copper chaperone for superoxide dismutase;Copper chaperone for superoxide dismutase;Copper chaperone for superoxide dismutase	-0.431329	0.0308308		Q9D7H3	RtcA	RNA 3'-terminal phosphate cyclase	-0.353541	0.0426432
	Q8R016	Blmh	Bleomycin hydrolase	0.067482	0.0308642		A0A1W2P8A8;Q99KK1	Reep3	Receptor expression-enhancing protein;Receptor expression-enhancing protein 3	-0.232286	0.0429189
	B1B1A8	Mylk	Myosin light chain kinase, smooth muscle	-0.188041	0.0308964		Q07079	Igfbp5	Insulin-like growth factor-binding protein 5	0.482788	0.0429191
	Q9CS42	Prps2	Ribose-phosphate pyrophosphokinase 2	0.269035	0.0309131		Q9JKC8	Ap3m1	AP-3 complex subunit mu-1	0.0376328	0.0429231
	Q9WUN2	Tbk1	Serine/threonine-protein kinase TBK1	-0.0547225	0.0309186		Q9Z160	Cog1	Conserved oligomeric Golgi complex subunit 1	0.206524	0.0429531
	P51150	Rab7a	Ras-related protein Rab-7a	0.181925	0.0309296		Q8VHX6	Flnc	Filamin-C	-0.101626	0.0429774
	Q78XF5	Ostc	Oligosaccharyltransferase complex subunit OSTC	-0.191069	0.0309431		Q9CR09	Ufc1	Ubiquitin-fold modifier-conjugating enzyme 1	-0.166154	0.0430555
	A0A075B5P3;A0A0A6YVP0	Ighg2b	Immunoglobulin heavy constant gamma 2B (Fragment)	-0.2813	0.0309651		P58137;Q8BZR4	Acot8	Acyl-coenzyme A thioesterase 8	0.197662	0.0431272
	O08734	Bak1	Bcl-2 homologous antagonist/killer	0.0637265	0.0309747		A0A087WSN6	Fn1	Fibronectin	0.0830519	0.0431298
	P21958;Q3TBA3	Tap1	Antigen peptide transporter 1	-0.0154548	0.0310573		E9PUQ7;Q3UYU2	Trmt2a	tRNA (uracil-5-)-methyltransferase homolog A	0.101074	0.0432118
	Q8K2H2	Otud6b	Deubiquitinase OTUD6B	-0.959364	0.0311032		Q8BW74	Hlf	Hepatic leukemia factor	-0.784771	0.0433029
	Q9D8E6	Rpl4	60S ribosomal protein L4	-0.403944	0.0311197		P16045	Lgals1	Galectin-1	0.166742	0.0433689
	Q91WT9	Cbs	Cystathionine beta-synthase	1.3242	0.0311323		E9Q1S3;Q01405	Sec23a	Protein transport protein SEC23;Protein transport protein Sec23A	0.12443	0.0433894
	Q9QZD8	Slc25a10	Mitochondrial dicarboxylate carrier	0.522115	0.0312603		Q6ZWQ9	Myl12a	Myosin, light chain 12A, regulatory, non-sarcomeric	-0.0526008	0.0434516
	Q9CXP4	Arhgap8	Rho GTPase-activating protein 8	2.14937	0.0313347		O08976	Pbsn	Probasin	-0.571778	0.0435369
	Q8VHX6	Flnc	Filamin-C	-0.143057	0.0315917		Q61598	Gdi2	Rab GDP dissociation inhibitor beta	0.0815482	0.0435432
	D3Z6P0	Pdia2	Protein disulfide-isomerase A2	0.757578	0.0316201		Q99MY8	Ash1l	Histone-lysine N-methyltransferase ASH1L	0.0264526	0.0435651
	P46664	Adss2	Adenylosuccinate synthetase isozyme 2	-0.0767857	0.0317367		A0A0R4J187;P23475	Xrcc6	X-ray repair cross-complementing protein 6	-0.125561	0.0436887
	B1AWT7;F6SPK0;Q9JJZ4	Ube2j1	Ubiquitin-conjugating enzyme E2 J1 (Fragment);Ubiquitin-conjugating enzyme E2 J1 (Fragment);Ubiquitin-conjugating enzyme E2 J1	0.14467	0.0317928		P06745	Gpi	Glucose-6-phosphate isomerase	-0.062757	0.0437376
	D3YTR4;D3YTR5;F6WZH1;Q9Z2D8	Mbd3	Methyl-CpG-binding domain protein 3;Methyl-CpG-binding domain protein 3;Methyl-CpG-binding domain protein 3 (Fragment);Methyl-CpG-binding domain protein 3	-1.0329	0.0318638		A2A432;E9PXY1	Cul4b	Cullin-4B	0.0846509	0.0437707
	Q8CH25	Sltm	SAFB-like transcription modulator	-0.18237	0.0320709		Q91VL8	Terf2ip	Telomeric repeat-binding factor 2-interacting protein 1	0.126863	0.0437898
	Q7TSC1	Prrc2a	Protein PRRC2A	-0.236316	0.0321254		B2M1R6	Hnrnpk	Heterogeneous nuclear ribonucleoprotein K	-0.055789	0.0438395
	Q8CI94	Pygb	Glycogen phosphorylase, brain form	0.187608	0.0321468		D3Z6Y9;D3Z7J7;Q99LN9	Dohh	Deoxyhypusine hydroxylase;Deoxyhypusine hydroxylase (Fragment);Deoxyhypusine hydroxylase	-0.0379686	0.0439528
	Q3TMX7	Qsox2	Sulfhydryl oxidase 2	0.197605	0.0322025		Q99KI0	Aco2	Aconitate hydratase, mitochondrial	0.38621	0.0439907
	F8VPN4	Agl	Amylo-1,6-glucosidase, 4-alpha-glucanotransferase	0.0895286	0.0323133		Q8VE70	Pdcd10	Programmed cell death protein 10	-0.0225708	0.0440085
	Q3UUY6	Prom2	Prominin-2	2.39278	0.0323314		A2AEW8;A2AEW9;Q8VD04	Gripap1	GRIP1-associated protein 1	1.11696	0.0440364
	Q6XLQ8	Calu	Calumenin	-0.341011	0.0324579		E9PVC5;E9PVC6;E9Q9E1;Q6NZJ6	Eif4g1	Eukaryotic translation initiation factor 4 gamma 1	0.0814613	0.044071
	P47856	Gfpt1	Glutamine--fructose-6-phosphate aminotransferase [isomerizing] 1	0.244945	0.0324951		E9Q718;Q9R0B9	Plod2	Procollagen-lysine,2-oxoglutarate 5-dioxygenase 2;Procollagen-lysine,2-oxoglutarate 5-dioxygenase 2	-1.0333	0.0441654
	P10649	Gstm1	Glutathione S-transferase Mu 1	-0.390148	0.0325356		Q9EQ06	Hsd17b11	Estradiol 17-beta-dehydrogenase 11	-0.182326	0.0443093
	Q9QYH6	Maged1	Melanoma-associated antigen D1	0.0755772	0.0325994		Q8BRF7	Scfd1	Sec1 family domain-containing protein 1	0.147902	0.0447144
	A2AFG7;A2AFG8;Q6PGJ3	L1cam	Neural cell adhesion molecule L1;Neural cell adhesion molecule L1;L1 cell adhesion molecule	0.339192	0.0327238		P11031	Sub1	Activated RNA polymerase II transcriptional coactivator p15	-0.0322667	0.0447583
	A0A0U1RNL7;A0A0U1RPT4;O55028	Bckdk	Protein-serine/threonine kinase;Protein-serine/threonine kinase;[3-methyl-2-oxobutanoate dehydrogenase [lipoamide]] kinase, mitochondrial	0.0744029	0.0328424		A2ARP8;Q9QYR6	Map1a	Microtubule-associated protein 1A	0.312573	0.0448314
	P30933	Svs5	Seminal vesicle secretory protein 5	-1.67792	0.0330153		Q8BMF4	Dlat	Dihydrolipoyllysine-residue acetyltransferase component of pyruvate dehydrogenase complex, mitochondrial	0.282013	0.0448449
	Q61081	Cdc37	Hsp90 co-chaperone Cdc37	0.0772285	0.0330219		Q3U0V2	Tradd	Tumor necrosis factor receptor type 1-associated DEATH domain protein	0.191652	0.0449609
	P58404	Strn4	Striatin-4	0.149104	0.033258		G3UWD3;Q8JZV9	Bdh2	3-hydroxybutyrate dehydrogenase type 2	-0.0564814	0.0450908
	D3Z5N6;Q61103	Dpf2	Zinc finger protein ubi-d4	0.0215236	0.0333928		Q9QXT0	Cnpy2	Protein canopy homolog 2	-0.241962	0.0451399
	P27659	Rpl3	60S ribosomal protein L3	-0.479116	0.0334616		Q80X80;Q8CAA2	C2cd2l	Phospholipid transfer protein C2CD2L	-0.156105	0.0452974
	P52194	Clgn	Calmegin	0.0950356	0.0334724		Q3TDD9	Ppp1r21	Protein phosphatase 1 regulatory subunit 21	0.523587	0.0453793
	Q99M87	Dnaja3	DnaJ homolog subfamily A member 3, mitochondrial	0.0897567	0.033478		Q925I1	Atad3	ATPase family AAA domain-containing protein 3	0.121967	0.0455837
	A0A1L1STE6;Q9D6R2	Idh3a	Isocitrate dehydrogenase [NAD] subunit, mitochondrial;Isocitrate dehydrogenase [NAD] subunit alpha, mitochondrial	0.255667	0.0334982		P62827	Ran	GTP-binding nuclear protein Ran	-0.0385777	0.0457392
	Q91X52	Dcxr	L-xylulose reductase	0.348998	0.0334996		Q8BFP9	Pdk1	[Pyruvate dehydrogenase (acetyl-transferring)] kinase isozyme 1, mitochondrial	0.0594318	0.0457429
	A0A0U1RPJ4;A0A0X1KG60;Q3U319	Rnf40	E3 ubiquitin protein ligase;E3 ubiquitin protein ligase;E3 ubiquitin-protein ligase BRE1B	-0.117731	0.033518		A0A2K6EDM5;Q8C181	Mbnl2	Muscleblind-like protein 2	-0.299065	0.0458136
	A0A0R4J0X5	Serpina1c	Alpha-1-antitrypsin 1-3	0.335903	0.0335862		Q8R1K4	Phykpl	5-phosphohydroxy-L-lysine phospho-lyase	-0.223002	0.0458315
	Q8VC31	Ccdc9	Coiled-coil domain-containing protein 9	-0.137943	0.0335892		Q9CVB6	Arpc2	Actin-related protein 2/3 complex subunit 2	0.140069	0.0458794
	O09005	Degs1	Sphingolipid delta(4)-desaturase DES1	0.392246	0.0337824		A0A1B0GR19;A0A1B0GR86;Q8BH97	Rcn3	Reticulocalbin-3 (Fragment);Reticulocalbin-3 (Fragment);Reticulocalbin-3	-0.101698	0.0458859
	Q6ZPR6	Ibtk	Inhibitor of Bruton tyrosine kinase	0.282509	0.0339495		P00397	Mtco1	Cytochrome c oxidase subunit 1	1.29492	0.0459026
	Q9DBG7	Srpra	Signal recognition particle receptor subunit alpha	0.0905624	0.0341441		Q4KL52;Q9DAZ9	Zfyve19	Abscission/NoCut checkpoint regulator	-0.00755568	0.0459567
	A0A0G2JGS4;E9Q1T1;E9Q1W0;Q6PHZ2	Camk2d	Calcium/calmodulin-dependent protein kinase type II subunit delta	-0.0773732	0.0341631		Q61635	Ifi47	GTP-binding protein	0.654325	0.0459971
	O54946	Dnajb6	DnaJ homolog subfamily B member 6	0.0267567	0.0342095		A2AKG8;E9PYJ6	Focad	Focadhesin	-0.147393	0.0460554
	Q922Q1	Mtarc2	Mitochondrial amidoxime reducing component 2	0.106144	0.0343381		Q3U487	Hectd3	E3 ubiquitin-protein ligase HECTD3	-0.0124152	0.0460595
	A2CF80;A2CF83;D3Z687;F8WH46;Q9DCT6	0610010K14Rik;0610010K14Rik;0610010K14Rik;0610010K14Rik;Bap18	RIKEN cDNA 0610010K14 gene;RIKEN cDNA 0610010K14 gene;RIKEN cDNA 0610010K14 gene;RIKEN cDNA 0610010K14 gene;Chromatin complexes subunit BAP18	-1.42921	0.0343496		D3YYF2;D3Z1N4;D3Z1W6;E9Q4Y5;E9Q7L2;E9Q7L3;F6THL5;F8VQD1;Q8BSQ9	Pbrm1	Protein polybromo-1 (Fragment);Protein polybromo-1;Protein polybromo-1;Protein polybromo-1;Protein polybromo-1;Protein polybromo-1;Protein polybromo-1 (Fragment);Protein polybromo-1;Protein polybromo-1	-0.0452079	0.046108
	P63005	Pafah1b1	Platelet-activating factor acetylhydrolase IB subunit alpha	0.0639076	0.0345516		A0A571BG95;E9PUE7;Q5SSL4	Abr	Active breakpoint cluster region-related protein	0.19651	0.0461177
	E9Q4Q2	Sf1	Splicing factor 1	-0.153505	0.0346435		Q5SWT3	Slc25a35	Solute carrier family 25 member 35	0.231185	0.0461604
	Q9Z2G6	Sel1l	Protein sel-1 homolog 1	0.0994551	0.0347062		Q78IK2	Atp5md	ATP synthase membrane subunit DAPIT, mitochondrial	-0.189805	0.0462365
	Q60737	Csnk2a1	Casein kinase II subunit alpha	0.164899	0.0348846		F8VQC7	Ktn1	Kinectin	-0.103923	0.04654
	Q8C159	Ttc22	Tetratricopeptide repeat protein 22	0.65643	0.0350149		Q3UDM0;Q8BPB0	Mob1b	MOB kinase activator 1B	-0.222961	0.0466994
	D3YVU0;P62069	Usp46	Ubiquitin carboxyl-terminal hydrolase 46	0.65759	0.03505		Q61592	Gas6	Growth arrest-specific protein 6	-0.453492	0.0466998
	Q5SYD0	Myo1d	Unconventional myosin-Id	0.359545	0.0351641		Q5M8N4	Sdr39u1	Epimerase family protein SDR39U1	0.0606582	0.046724
	Q9QYC3	Bhlha15	Class A basic helix-loop-helix protein 15	1.10118	0.0351804		P23772	Gata3	Trans-acting T-cell-specific transcription factor GATA-3	0.71248	0.0467656
	Q80XN0	Bdh1	D-beta-hydroxybutyrate dehydrogenase, mitochondrial	0.445071	0.0352691		Q61081	Cdc37	Hsp90 co-chaperone Cdc37	-0.0815722	0.0470137
	A0A1W2P7Y1;B2RRF0;P35822	Ptprk	Receptor-type tyrosine-protein phosphatase kappa;Ptprk protein;Receptor-type tyrosine-protein phosphatase kappa	0.104493	0.0352973		Q80UK0	Sestd1	SEC14 domain and spectrin repeat-containing protein 1	-0.361651	0.0470269
	D3YXJ5	Lratd2	LRAT domain-containing 1	0.233891	0.035601		A0A0A6YXR0;D3YX12;D3Z5Y5;Q8BGS7	Cept1	Choline/ethanolaminephosphotransferase 1 (Fragment);Choline/ethanolaminephosphotransferase 1 (Fragment);Choline/ethanolaminephosphotransferase 1 (Fragment);Choline/ethanolaminephosphotransferase 1	-0.060537	0.0470417
	A0A494BAZ3;Q8BPA8	Gm17018;Dpcd	Predicted gene 17018;Protein DPCD	-0.150483	0.0356932		Q99K95	Rtf2	Replication termination factor 2	-0.621289	0.0471639
	Q8QZS1	Hibch	3-hydroxyisobutyryl-CoA hydrolase, mitochondrial	0.297312	0.0357226		Q80TE0	Rpap1	RNA polymerase II-associated protein 1	0.261254	0.047177
	Q9D9I4	Tbc1d20	TBC1 domain family member 20	0.298129	0.0357451		Q9CXF4	Tbc1d15	TBC1 domain family member 15	-0.184874	0.0472014
	Q9ERB0	Snap29	Synaptosomal-associated protein 29	-0.466218	0.0357718		O35309	Nmi	N-myc-interactor	0.0827925	0.0472239
	Q9D7H3	RtcA	RNA 3'-terminal phosphate cyclase	0.0712985	0.0357756		G3X9Y9;G5E8G6;P21271	Myo5b	Unconventional myosin-Vb	-1.53961	0.047335
	P20108	Prdx3	Thioredoxin-dependent peroxide reductase, mitochondrial	0.0358373	0.0358404		A2AT93	Plcb4	Phospholipase C, beta 4 (Fragment)	0.74397	0.0473556
	Q9JKF1	Iqgap1	Ras GTPase-activating-like protein IQGAP1	0.110037	0.0358485		Q9JKK1	Stx6	Syntaxin-6	-0.104434	0.0474752
	Q6A0A9	FAM120A	Constitutive coactivator of PPAR-gamma-like protein 1	0.0130478	0.0358735		B1ATI0;B1AV77;P47740	Aldh3a2	Aldehyde dehydrogenase;Aldehyde dehydrogenase;Aldehyde dehydrogenase family 3 member A2	0.180587	0.0474815
	Q8BUE4	Aifm2	Ferroptosis suppressor protein 1	0.200672	0.0359558		A0A2R8VHQ0;Q8CGB6	Tns2	Tensin-2	0.0958034	0.0475634
	J3QP37;V9GXA9	Smim22	Small integral membrane protein 22	1.3913	0.0359733		P27773	Pdia3	Protein disulfide-isomerase A3	-0.175979	0.0476676
	P51881	Slc25a5	ADP/ATP translocase 2	0.154628	0.0360268		E9PUF7;Q61210	Arhgef1	Rho guanine nucleotide exchange factor 1	0.0155258	0.0477392
	A0A0G2JFT8;Q9D394	Rufy3	Protein RUFY3	0.386568	0.0361655		Q9CQB4;Q9D855	Uqcrb	Cytochrome b-c1 complex subunit 7	-0.190937	0.0477906
	Q80U95	Ube3c	Ubiquitin-protein ligase E3C	0.155918	0.0363329		A0A1W2P7V0;K3W4Q9;Q8BH60	Gopc	Golgi-associated PDZ and coiled-coil motif-containing protein (Fragment);Golgi-associated PDZ and coiled-coil motif-containing protein;Golgi-associated PDZ and coiled-coil motif-containing protein	-0.0703401	0.0478343
	A0A494BAK4;A0A494BAW5;F6SLP4;Q9DC16	Ergic1	Endoplasmic reticulum-Golgi intermediate compartment protein 1	0.291473	0.0364612		Q8BK67	Rcc2	Protein RCC2	0.0875013	0.0478687
	E9Q2S9;Q9CR29	Ccdc43	Coiled-coil domain-containing protein 43	-0.396374	0.0364866		Q64191	Aga	N(4)-(beta-N-acetylglucosaminyl)-L-asparaginase	-0.220611	0.0479266
	Q3TWW8	Srsf6	Serine/arginine-rich splicing factor 6	-0.165272	0.0365827		Q8BH64	Ehd2	EH domain-containing protein 2	0.194487	0.0479659
	H3BJI4;H3BJN8;Q9CPR1	Rwdd4a;Rwdd4a;Rwdd4	RWD domain-containing 4A;RWD domain-containing 4A (Fragment);RWD domain-containing protein 4	-0.290317	0.0365968		P63087	Ppp1cc	Serine/threonine-protein phosphatase PP1-gamma catalytic subunit	-0.0443409	0.0479738
	Q99KH8	Stk24	Serine/threonine-protein kinase 24	0.0584849	0.0366515		P46664	Adss2	Adenylosuccinate synthetase isozyme 2	-0.130564	0.0480226
	G5E8R8	Ubxn7	UBX domain-containing protein 7	0.160065	0.0367109		Q99JF8	Psip1	PC4 and SFRS1-interacting protein	-0.132236	0.0480494
	Q8K297	Colgalt1	Procollagen galactosyltransferase 1	-0.223182	0.0367705		E0CXS2;E0CXS9;E0CXU1;E0CY14;F6TS96;F8WIE2;J3KMT7;Q08122;Q3TY99	Tle3	Transducin-like enhancer protein 3;Transducin-like enhancer protein 3;Transducin-like enhancer protein 3;Transducin-like enhancer protein 3;Transducin-like enhancer protein 3 (Fragment);Transducin-like enhancer protein 3;Transducin-like enhancer protein 3;Transducin-like enhancer protein 3;Transducin-like enhancer protein 3	0.485876	0.0481709
	P46412	Gpx3	Glutathione peroxidase 3	0.442254	0.0367804		A0A0R4J0T0;Q8K3A0	Hscb	Iron-sulfur cluster co-chaperone protein HscB	-0.432012	0.0483332
	Q9WVK4	Ehd1	EH domain-containing protein 1	0.133609	0.0368081		A8Y5J3;Q9CWS4	Ints11	Integrator complex subunit 11	-0.122907	0.0483812
	A0A0R4J0B4;Q99KK2	Cmas	N-acylneuraminate cytidylyltransferase	0.25851	0.0368184		P97429	Anxa4	Annexin A4	0.0772307	0.0485849
	P31809;Q925P3	Ceacam1	Carcinoembryonic antigen-related cell adhesion molecule 1;CEA-related cell adhesion molecule 1	0.421907	0.0368374		Q9DBG5	Plin3	Perilipin-3	-0.0704704	0.0487724
	Q8VBZ3	Clptm1	Cleft lip and palate transmembrane protein 1 homolog	-0.0311606	0.0369734		Q9CRD2	Emc2	ER membrane protein complex subunit 2	0.147981	0.0488026
	P70398;Q4FE56	Usp9x	Probable ubiquitin carboxyl-terminal hydrolase FAF-X	0.0587778	0.0369738		Q62018	Ctr9	RNA polymerase-associated protein CTR9 homolog	-0.438741	0.0490498
	B1AQ77;Q61414	Krt15	Keratin, type I cytoskeletal 15;Keratin, type I cytoskeletal 15	0.16884	0.037077		Q9D051	Pdhb	Pyruvate dehydrogenase E1 component subunit beta, mitochondrial	0.334024	0.0490971
	E9PXK7;Q9Z210	Pex11b	Peroxisomal membrane protein 11B	0.312623	0.0370782		Q6P8H8	Alg8	Probable dolichyl pyrophosphate Glc1Man9GlcNAc2 alpha-1,3-glucosyltransferase	-0.112643	0.0491504
	Q62448	Eif4g2	Eukaryotic translation initiation factor 4 gamma 2	0.0752373	0.0371833		B1AZA5;B1AZA8;D3YWD3	Tmem245	Transmembrane protein 245;Transmembrane protein 245 (Fragment);Transmembrane protein 245	-0.184333	0.049216
	Q9CQS8	Sec61b	Protein transport protein Sec61 subunit beta	-0.284232	0.037325		Q9JKY0	Cnot9	CCR4-NOT transcription complex subunit 9	-0.40379	0.0492701
	O08529	Capn2	Calpain-2 catalytic subunit	0.213405	0.0374219		Q8C0L6	Paox	Peroxisomal N(1)-acetyl-spermine/spermidine oxidase	0.0433407	0.0493015
	B2RXQ6;Q8BNJ6	Neto2	Neto2 protein;Neuropilin and tolloid-like protein 2	-0.159249	0.0375564		P70441	Slc9a3r1	Na(+)/H(+) exchange regulatory cofactor NHE-RF1	-0.142508	0.049307
	A1BN54	Actn1	Alpha actinin 1a	-0.21566	0.0376075		P28798;Q3U9N4	Grn	Progranulin	-0.271874	0.0493147
	O55137	Acot1	Acyl-coenzyme A thioesterase 1	0.241752	0.0376253		A0A0U1RNX8;O08664	Bcl7c	B-cell CLL/lymphoma 7 protein family member C	-0.26349	0.0495139
	Q9CR27;S4R287	Washc3	WASH complex subunit 3	0.357431	0.0376252		O70273	Ehf	ETS homologous factor	0.099378	0.0495328
	P19253	Rpl13a	60S ribosomal protein L13a	-0.360786	0.0377017		P97792	Cxadr	Coxsackievirus and adenovirus receptor homolog	0.0520608	0.0495713
	Q6ZWQ7	Spcs3	Signal peptidase complex subunit 3	0.0994673	0.0377133		Q9WTX2	Prkra	Interferon-inducible double-stranded RNA-dependent protein kinase activator A	-0.170079	0.0495877
	P39098	Man1a2	Mannosyl-oligosaccharide 1,2-alpha-mannosidase IB	-0.449383	0.0380502		Q9Z1Z2	Strap	Serine-threonine kinase receptor-associated protein	-0.107854	0.0496753
	P70697	Urod	Uroporphyrinogen decarboxylase	-0.18004	0.0381379		A2AGS2;P70236	Map2k6	Dual-specificity mitogen-activated protein kinase kinase 6;Dual specificity mitogen-activated protein kinase kinase 6	-1.13211	0.0498825
	O09117	Sypl1	Synaptophysin-like protein 1	0.145955	0.0381456		P57784	Snrpa1	U2 small nuclear ribonucleoprotein A'	-0.131797	0.0499753
	F6ZFU0	Eef1d	Elongation factor 1-delta (Fragment)	-0.207045	0.0381506		A0A1D5RLU2;A0A1D5RLW0;Q91WE2	Fam192a;Fam192a;Psme3ip1	PSME3-interacting protein (Fragment);PSME3-interacting protein (Fragment);PSME3-interacting protein	-0.0608403	0.049976
	Q9D1C8	Vps28	Vacuolar protein sorting-associated protein 28 homolog	-0.313902	0.0381562		P46978	Stt3a	Dolichyl-diphosphooligosaccharide--protein glycosyltransferase subunit STT3A	-0.188224	0.0499821
	Q80UK8	Ints2	Integrator complex subunit 2	0.105405	0.038316		Q8R5J9	Arl6ip5	PRA1 family protein 3	0.187119	0.0500811
	O35945	Aldh1a7	Aldehyde dehydrogenase, cytosolic 1	1.21919	0.0383416		A0A140LI76;A0A140LI89;Q8BP74	Pstk	L-seryl-tRNA(Sec) kinase (Fragment);L-seryl-tRNA(Sec) kinase (Fragment);L-seryl-tRNA(Sec) kinase	-0.218176	0.0501332
	Q2TPA8	Hsdl2	Hydroxysteroid dehydrogenase-like protein 2	0.0972346	0.0384796		Q91WK1	Spryd4	SPRY domain-containing protein 4	-0.396864	0.0501389
	Q8CHT3	Ints5	Integrator complex subunit 5	-0.0638691	0.0385569		Q60604	Scin	Adseverin	-0.181736	0.0501463
	P63037	Dnaja1	DnaJ homolog subfamily A member 1	0.0924411	0.0385819		Q9Z315	Sart1	U4/U6.U5 tri-snRNP-associated protein 1	-0.167994	0.0501508
	A0A1B0GRP7;Q9Z2Y8	Plpbp	Pyridoxal phosphate homeostasis protein (Fragment);Pyridoxal phosphate homeostasis protein	0.0742584	0.0387017		Q3TZS3	Itga7	Integrin alpha-7	-0.234983	0.0503153
	G3UWW1;G3UZV6;Q3TLQ0	Map2	Microtubule-associated protein (Fragment);Microtubule-associated protein (Fragment);Microtubule-associated protein	0.137056	0.0387017		Q9EPL8	Ipo7	Importin-7	0.00556654	0.0505561
	Q9CYT6	Cap2	Adenylyl cyclase-associated protein 2	-0.165187	0.038859		Q8BIQ5	Cstf2	Cleavage stimulation factor subunit 2	-0.0710206	0.0506624
	P04627	Araf	Serine/threonine-protein kinase A-Raf	0.311332	0.0389916		P50580	Pa2g4	Proliferation-associated protein 2G4	-0.134295	0.0507139
	P62307	Snrpf	Small nuclear ribonucleoprotein F	-0.434615	0.0390065		P62983	Rps27a	Ubiquitin-40S ribosomal protein S27a	-0.130718	0.0507834
	O08601	Mttp	Microsomal triglyceride transfer protein large subunit	-0.666927	0.0391271		A0A0G2JEX1;A0A0G2JG59;Q7TPW1	Nexn	Nexilin;Nexilin (Fragment);Nexilin	-0.215464	0.0509573
	Q8K157	Galm	Aldose 1-epimerase	0.0150939	0.039179		Q9DBH5	Lman2	Vesicular integral-membrane protein VIP36	-0.0707584	0.0510854
	Q5BKQ4	Pnliprp1	Inactive pancreatic lipase-related protein 1	-0.469874	0.0392035		Q3UHX2	Pdap1	28 kDa heat- and acid-stable phosphoprotein	-0.244956	0.0511502
	Q3UE92;Q6P1B1	Xpnpep1	Xaa-Pro aminopeptidase 1	0.133133	0.0392777		P70202	Lxn	Latexin	-0.155808	0.0512462
	Q8HWB2	H2-Q4	Histocompatibility 2, Q region locus 4	0.245621	0.0393079		O08797	Serpinb9	SPI6	0.112392	0.0513845
	A0A087WNM2;A0A087WQ57;A0A087WR08;A2AP82;Q6NZA9;Q8VI33	Taf9;Taf9;Taf9;Taf9b;Taf9b;Taf9	Transcription initiation factor TFIID subunit 9 (Fragment);Transcription initiation factor TFIID subunit 9 (Fragment);Transcription initiation factor TFIID subunit 9 (Fragment);Transcription initiation factor TFIID subunit 9B;Transcription initiation factor TFIID subunit 9B;Transcription initiation factor TFIID subunit 9	-0.823646	0.0394003		P49442	Inpp1	Inositol polyphosphate 1-phosphatase	-0.384645	0.0514653
	Q8CHK3	Mboat7	Lysophospholipid acyltransferase 7	-0.0840199	0.0394945		Q9D3D9	Atp5f1d	ATP synthase subunit delta, mitochondrial	-0.119883	0.0515737
	A0A3Q4EGL6;P56213	Gfer	Sulfhydryl oxidase;FAD-linked sulfhydryl oxidase ALR	-0.318255	0.0395084		O70435	Psma3	Proteasome subunit alpha type-3	-0.150616	0.0517106
	Q99LB6	Mat2b	Methionine adenosyltransferase 2 subunit beta	0.144687	0.0397254		P49718	Mcm5	DNA replication licensing factor MCM5	-0.422473	0.0518097
	Q9JIW9	Ralb	Ras-related protein Ral-B	0.00785289	0.0397348		P63242	Eif5a	Eukaryotic translation initiation factor 5A-1	-0.0766228	0.0519485
	Q6NZD2;Q9WV80	Snx1	Sorting nexin 1;Sorting nexin-1	0.118581	0.0397942		D3YY41;P42337	Pik3ca	Phosphatidylinositol 4,5-bisphosphate 3-kinase catalytic subunit;Phosphatidylinositol 4,5-bisphosphate 3-kinase catalytic subunit alpha isoform	0.235811	0.0519509
	Q61335	Bcap31	B-cell receptor-associated protein 31	0.123826	0.0398191		Q3V493;Q9ES56	Trappc4	Trafficking protein particle complex subunit;Trafficking protein particle complex subunit 4	0.158018	0.0521579
	Q78IK4	Apool	MICOS complex subunit Mic27	0.10846	0.0398326		Q9JKV5	Scamp4	Secretory carrier-associated membrane protein 4	-0.0948446	0.0522494
	P83917	Cbx1	Chromobox protein homolog 1	-0.49132	0.0398987		Q99PT1	Arhgdia	Rho GDP-dissociation inhibitor 1	0.189137	0.0522901
	D3Z572;E9PX46;F6R6P2;F6WKE4;F8WGM3;O70258	Sgce	Epsilon-sarcoglycan	0.43219	0.0399582		D3YZS0;Q9CQY2	Ramac	RNA guanine-N7 methyltransferase-activating subunit (Fragment);RNA guanine-N7 methyltransferase activating subunit	0.00105013	0.0523549
	Q8CJG1	Ago1	Protein argonaute-1	-0.0462279	0.0400861		Q8BTI8	Srrm2	Serine/arginine repetitive matrix protein 2	-0.0910474	0.0524631
	A0A2R8VHP3	Gm5478	Predicted pseudogene 5478	0.2952	0.0401083		Q6P5F9	Xpo1	Exportin-1	0.106665	0.0527902
	A8Y5E9;B2KGA7;Q505B7	Zbtb8os	Protein archease	0.180774	0.0402931		A2A5R2	Arfgef2	Brefeldin A-inhibited guanine nucleotide-exchange protein 2	0.0488983	0.0527913
	A0A338P6J4;B7ZNW3;Q8BH47	Sec22a	Vesicle-trafficking protein SEC22a;Sec22a protein;Vesicle-trafficking protein SEC22a	0.364053	0.0403395		F8WGM5;Q64324	Stxbp2	Syntaxin-binding protein 2 (Fragment);Syntaxin-binding protein 2	0.1014	0.0527943
	G5E814;Q9D8B4	Ndufa11	NADH dehydrogenase [ubiquinone] 1 alpha subcomplex subunit 11	-0.0462559	0.0403841		D3YUM1;Q91YT0	Ndufv1	NADH dehydrogenase [ubiquinone] flavoprotein 1, mitochondrial;NADH dehydrogenase [ubiquinone] flavoprotein 1, mitochondrial	0.216914	0.0527977
	Q9CXW2	Mrps22	28S ribosomal protein S22, mitochondrial	0.162424	0.0405125		Q61686	Cbx5	Chromobox protein homolog 5	0.43132	0.0528839
	P70168	Kpnb1	Importin subunit beta-1	0.0526053	0.040568		D3Z5Y0;Q925F2	Esam	Endothelial cell-selective adhesion molecule (Fragment);Endothelial cell-selective adhesion molecule	-0.321654	0.0530686
	P70404	Idh3g	Isocitrate dehydrogenase [NAD] subunit gamma 1, mitochondrial	0.337165	0.0406635		Q9CQI7	Snrpb2	U2 small nuclear ribonucleoprotein B''	-0.217463	0.0532352
	Q9D9V3	Echdc1	Ethylmalonyl-CoA decarboxylase	0.429672	0.040764		A2A8E2;Q8BHG2	Czib	CXXC motif-containing zinc-binding protein;CXXC motif containing zinc binding protein	-0.135842	0.0533132
	A0A338P785;D3YU21;D3YZD6;D3Z6I4;Q921W4	Cryzl1	Quinone oxidoreductase-like protein 1 (Fragment);Quinone oxidoreductase-like protein 1;Quinone oxidoreductase-like protein 1;Quinone oxidoreductase-like protein 1;Quinone oxidoreductase-like protein 1	0.0339527	0.0408007		E9PZ16	Hspg2	Basement membrane-specific heparan sulfate proteoglycan core protein	0.159489	0.0533245
	A0A0N4SUX5;P17183	Eno2	Gamma-enolase	0.38728	0.0409423		Q07417	Acads	Short-chain specific acyl-CoA dehydrogenase, mitochondrial	0.309057	0.0533526
	Q8BWZ3	Naa25	N-alpha-acetyltransferase 25, NatB auxiliary subunit	0.127022	0.0409774		Q8VC65	Nrm	Nurim	0.25725	0.0534794
	Q64337	Sqstm1	Sequestosome-1	-0.103832	0.0412298		Q3U125;Q9CYH2	Prxl2a	Peroxiredoxin-like 2A	0.781045	0.0534818
	A0A5F8MPS7;P24638	Acp2	Lysosomal acid phosphatase	-0.379133	0.0414458		Q5XKE0	Mybpc2	Myosin-binding protein C, fast-type	-0.465341	0.0535404
	A0A0A6YXH3;A2A8Z1;E9PXZ2;F6UHR6	Osbpl9	Oxysterol-binding protein;Oxysterol-binding protein-related protein 9;Oxysterol-binding protein;Oxysterol-binding protein	-0.0902388	0.0414789		Q9DB34	Chmp2a	Charged multivesicular body protein 2a	0.0104945	0.0535733
	Q9QYC0	Add1	Alpha-adducin	0.120319	0.0417072		Q9D6F9	Tubb4a	Tubulin beta-4A chain	0.259249	0.0536869
	Q8K2Q9	Shtn1	Shootin-1	-0.232828	0.0418087		E9Q580;E9QNH6;P46735;Q7TQD7	Myo1b	Unconventional myosin-Ib;Unconventional myosin-Ib;Unconventional myosin-Ib;Myo1b protein	0.464651	0.0537561
	E9Q411	Nbas	Neuroblastoma-amplified sequence	0.0966135	0.0420344		P97872	Fmo5	Dimethylaniline monooxygenase [N-oxide-forming] 5	-0.290116	0.0537963
	A0A0R4J263;O35083	Agpat1	1-acyl-sn-glycerol-3-phosphate acyltransferase;1-acyl-sn-glycerol-3-phosphate acyltransferase alpha	-0.276458	0.0420805		Q9DB77	Uqcrc2	Cytochrome b-c1 complex subunit 2, mitochondrial	0.188412	0.05382
	D3YVL0;D3Z3E8;E9PW39;P23249	Mov10	Putative helicase MOV-10	-0.948884	0.0420948		O88746;Q3UDC3	Tom1	Target of Myb protein 1	-0.0573137	0.0538366
	Q922H4	Gmppa	Mannose-1-phosphate guanyltransferase alpha	0.140072	0.0421519		B9EHX4;Q62388	Atm	Serine-protein kinase ATM	0.283158	0.0539129
	Q8BW74	Hlf	Hepatic leukemia factor	1.50008	0.0422479		P43276	H1-5	Histone H1.5	-0.440135	0.0540033
	K3W4Q8;P18572	Bsg	Basigin	0.0909255	0.0423086		A2AER4;Q9R0M8	Slc35a2	UDP-galactose translocator	0.275776	0.0541192
	E9PWE9;P48025	Syk	Tyrosine-protein kinase;Tyrosine-protein kinase SYK	-0.737754	0.042344		A0A5F8MPK9;Q9EP69	Sacm1l	Phosphatidylinositide phosphatase SAC1	-0.0561117	0.0541316
	Q8R1N0	Znf830	Zinc finger protein 830	-0.641039	0.0425967		Q9JM14	Nt5c	5'(3')-deoxyribonucleotidase, cytosolic type	0.196755	0.0542305
	E9QA15	Cald1	Caldesmon 1	-0.198101	0.0426191		A0A5F8MPX4;Q66GT5	Ptpmt1	Phosphatidylglycerophosphatase and protein-tyrosine phosphatase 1	0.0540803	0.0543436
	J3KMG3	Mia3	Transport and Golgi organization protein 1 homolog (Fragment)	0.967512	0.0426473		Q9Z0L0	Tpbg	Trophoblast glycoprotein	-0.423108	0.0545075
	Q99J47;Z4YKT6	Dhrs7b	Dehydrogenase/reductase SDR family member 7B	0.338689	0.0426988		P38575;Q3SXK0	Upk2	Uroplakin-2	4.93886	0.0545915
	O70572	Smpd2	Sphingomyelin phosphodiesterase 2	0.0276892	0.0427558		Q01768	Nme2	Nucleoside diphosphate kinase B	-0.224004	0.0546205
	Q7TN29	Smap2	Stromal membrane-associated protein 2	0.308257	0.0427828		A0A494BA97;Q62422	Ostf1	Osteoclast-stimulating factor 1	-0.518347	0.0546613
	Q9CQ40	Mrpl49	39S ribosomal protein L49, mitochondrial	-0.279352	0.0427815		O55029	Copb2	Coatomer subunit beta'	0.12132	0.0547432
	O70340	Nptx2	Neuronal pentraxin-2	0.205859	0.0428787		Q9CQ22	Lamtor1	Ragulator complex protein LAMTOR1	-0.270005	0.0547464
	P35278	Rab5c	Ras-related protein Rab-5C	0.0823434	0.0429713		Q91ZA3	Pcca	Propionyl-CoA carboxylase alpha chain, mitochondrial	0.213943	0.0549535
	Q9Z0S1	Bpnt1	3'(2'),5'-bisphosphate nucleotidase 1	0.0742347	0.0430056		Q99LG0	Usp16	Ubiquitin carboxyl-terminal hydrolase 16	-0.082105	0.0549702
	Q8BG51	Rhot1	Mitochondrial Rho GTPase 1	-0.169421	0.0431595		A0A498WGK2;Q8BP47	Nars;NARS1	Asparaginyl-tRNA synthetase;Asparagine--tRNA ligase, cytoplasmic	-0.0712388	0.0549708
	Q9CPZ6	Ormdl3	ORM1-like protein 3	-0.39918	0.0432065		D3YYG1;Q8R3U1	Plaat3	Phospholipase A and acyltransferase 3 (Fragment);Phospholipase A and acyltransferase 3	-0.15325	0.0551614
	Q8BHE8	Maip1	m-AAA protease-interacting protein 1, mitochondrial	0.327582	0.043318		P97351	Rps3a	40S ribosomal protein S3a	-0.0844361	0.0551761
	Q3TIX9	Usp39	U4/U6.U5 tri-snRNP-associated protein 2	-0.259434	0.0433854		P48758	Cbr1	Carbonyl reductase [NADPH] 1	0.174529	0.0551795
	Q8R1G6	Pdlim2	PDZ and LIM domain protein 2	0.491961	0.0435129		Q8VDG5	Ppcs	Phosphopantothenate--cysteine ligase	0.020398	0.0551892
	Q6WKZ8	Ubr2	E3 ubiquitin-protein ligase UBR2	0.0216625	0.0435213		E9PVA8	Gcn1	eIF-2-alpha kinase activator GCN1	0.133759	0.0552359
	Q9CZH7	Mxra7	Matrix-remodeling-associated protein 7	-2.08591	0.0435235		E0CYT1;E0CZE3;E9Q6Q2;E9QJQ9;E9QM73;E9QMI8;E9QMI9;Q3UH66	Wnk2	Serine/threonine-protein kinase WNK2	-0.418638	0.0552431
	A0A5F8MPX4;Q66GT5	Ptpmt1	Phosphatidylglycerophosphatase and protein-tyrosine phosphatase 1	0.187826	0.0435344		P46414	Cdkn1b	Cyclin-dependent kinase inhibitor 1B	-0.440068	0.055415
	P35700	Prdx1	Peroxiredoxin-1	-0.144116	0.0435398		Q9CQS8	Sec61b	Protein transport protein Sec61 subunit beta	-0.162299	0.0556086
	P60229	Eif3e	Eukaryotic translation initiation factor 3 subunit E	0.0539708	0.0435669		E9Q7B0;Q60715	P4ha1	Prolyl 4-hydroxylase subunit alpha-1	-0.167904	0.0556188
	Q8R5I6	Gstm4	Glutathione S-transferase mu 4	0.741945	0.0436445		A0A087WQS2;Q9CQC6	Bzw1	Basic leucine zipper and W2 domain-containing protein 1	-0.117633	0.0556503
	H7BX88;P47934	Crat	Carnitine O-acetyltransferase	0.401691	0.0436826		Q7TPR4	Actn1	Alpha-actinin-1	-0.0946392	0.0556883
	Q8BJ64	Chdh	Choline dehydrogenase, mitochondrial	0.569854	0.0437342		Q3UH70;Q9ESU6	Brd4	Bromodomain-containing protein 4	0.325136	0.0557693
	Q60772	Cdkn2c	Cyclin-dependent kinase 4 inhibitor C	-0.150745	0.043819		E9Q3Y4	Lrba	Lipopolysaccharide-responsive and beige-like anchor protein	0.115444	0.0558626
	Q8C5H8;Z4YK42	Nadk2	NAD kinase 2, mitochondrial;NAD kinase 2, mitochondrial	0.168348	0.0438259		Q91UZ1	Plcb4	1-phosphatidylinositol 4,5-bisphosphate phosphodiesterase	-0.130595	0.0559166
	Q9CR51	Atp6v1g1	V-type proton ATPase subunit G 1	-0.27523	0.0440561		Q9JHK4	Rabggta	Geranylgeranyl transferase type-2 subunit alpha	0.119455	0.0559289
	Q9D1G1	Rab1b	Ras-related protein Rab-1B	0.140994	0.0440819		Q6ZQI3	Mlec	Malectin	-0.162833	0.0559453
	Q8BMD8	Slc25a24	Calcium-binding mitochondrial carrier protein SCaMC-1	0.405904	0.0441611		Q8BRK8	Prkaa2	5'-AMP-activated protein kinase catalytic subunit alpha-2	-0.0531217	0.0559664
	Q8VDG5	Ppcs	Phosphopantothenate--cysteine ligase	0.158208	0.0443535		E9QKC6;Q3UHH4;Q9ESN6	Trim2	Tripartite motif-containing protein 2	0.33967	0.0560259
	P23772	Gata3	Trans-acting T-cell-specific transcription factor GATA-3	0.545965	0.0443962		Q8BGT5	Gpt2	Alanine aminotransferase 2	-0.202637	0.0560766
	Q8R2M2	Dnttip2	Deoxynucleotidyltransferase terminal-interacting protein 2	0.0239068	0.0444054		Q80WW9	Ddrgk1	DDRGK domain-containing protein 1	-0.245308	0.0562936
	E9PWV3;F6Q8A4;F6RQA2;P18653;Q505N6	Rps6ka1	Ribosomal protein S6 kinase;Ribosomal protein S6 kinase alpha-1 (Fragment);Ribosomal protein S6 kinase;Ribosomal protein S6 kinase alpha-1;Ribosomal protein S6 kinase	0.0527835	0.0446255		Q91YL3	Uckl1	Uridine-cytidine kinase-like 1	0.261413	0.0565816
	Q8BFR4	Gns	N-acetylglucosamine-6-sulfatase	-0.173189	0.0446916		Q9Z1M8	Ik	Protein Red	-0.108061	0.0566917
	A0A1W2P7P6;A0A1W2P7R5;Q91W52	Tmem19	Transmembrane protein 19	-0.067977	0.0449237		A0A286YDR4	Plekhs1	Pleckstrin homology domain-containing family S member 1 (Fragment)	-0.205398	0.0567018
	A0A1L1SSA8;Q91XE8	Tmem205	Transmembrane protein 205 (Fragment);Transmembrane protein 205	0.270109	0.044951		Q91VJ5	Pqbp1	Polyglutamine-binding protein 1	-0.293071	0.0567209
	Q61249	Igbp1	Immunoglobulin-binding protein 1	-0.406474	0.0450456		Q60598	Cttn	Src substrate cortactin	0.165664	0.056946
	Q8BU14	Sec62	Translocation protein SEC62	0.207181	0.0450554		A2A6S1;Q3TB48	Tmem104	Transmembrane protein 104	0.450693	0.0570055
	A0A2R8VKN7;Q9CQ25	Mzt2	Mitotic-spindle organizing protein 2	-0.878443	0.0451564		F7C9H0	Postn	Periostin (Fragment)	0.0211741	0.0573433
	P62196	Psmc5	26S proteasome regulatory subunit 8	0.0323666	0.0451984		E9Q642;Q8BN58	Arhgap28	Rho GTPase-activating protein 28	0.0752626	0.0574114
	D3YYK0;Q8K4F5	Abhd11	Protein ABHD11	0.101807	0.045337		A0A0R4J211;A0A1W2P6R9;A0A1Y7VNM7;G5E825;Q9CWR0	Arhgef25	Rho guanine nucleotide exchange factor 25	0.204719	0.0574315
	A0A171EBL2;E9Q555	Rnf213	E3 ubiquitin-protein ligase RNF213	0.0514298	0.0454234		Q9CQ86	Mien1	Migration and invasion enhancer 1	-0.165436	0.0576295
	H3BK73;Q8R1J9	Tor2a	Prosalusin (Fragment);Torsin-2A	-0.335394	0.0455019		Q9QZ73	Dcun1d1	DCN1-like protein 1	0.0604756	0.0578115
	Q6URW6	Myh14	Myosin-14	0.761119	0.0458012		Q8VEA4	Chchd4	Mitochondrial intermembrane space import and assembly protein 40	-0.131201	0.0578905
	P15626	Gstm2	Glutathione S-transferase Mu 2	-0.129553	0.0458396		Q8R3Y8	Irf2bp1	Interferon regulatory factor 2-binding protein 1	-2.48692	0.0579446
	C0HK79;C0HK80	Arxes1;Arxes2	Adipocyte-related X-chromosome expressed sequence 1;Adipocyte-related X-chromosome expressed sequence 2	0.820026	0.0460388		Q8BMK4	Ckap4	Cytoskeleton-associated protein 4	-0.114525	0.0582188
	Q9CYW4	Hdhd3	Haloacid dehalogenase-like hydrolase domain-containing protein 3	0.294082	0.0460918		P56394	Cox17	Cytochrome c oxidase copper chaperone	-1.09944	0.0583023
	A0A1D5RM85;P62717	Rpl18a	60S ribosomal protein L18a (Fragment);60S ribosomal protein L18a	-0.421643	0.0464087		P46467	Vps4b	Vacuolar protein sorting-associated protein 4B	-0.111402	0.0583598
	Q8R2K3	Ssbp1	Single-stranded DNA binding protein 1	0.119356	0.0466967		B1AU25;Q9Z0X1	Aifm1	Apoptosis-inducing factor 1, mitochondrial;Apoptosis-inducing factor 1, mitochondrial	0.0860722	0.058403
	P62331	Arf6	ADP-ribosylation factor 6	0.113325	0.0467833		A0A0R4J1N2;Q9D2L1	Arsk	Arylsulfatase K	-0.238145	0.0584233
	E9Q0B5;E9Q9C6	Fcgbp	Fc fragment of IgG-binding protein	-0.724113	0.0469381		Q8BND5	Qsox1	Sulfhydryl oxidase 1	-0.453576	0.0584305
	A2AMC3;Q3UXG7;Q91ZW2	Pofut1	GDP-fucose protein O-fucosyltransferase 1	0.89389	0.0470273		Q9DBP5	Cmpk1	UMP-CMP kinase	0.165414	0.0585488
	Q9DD03	Rab13	Ras-related protein Rab-13	0.0642062	0.0470678		A0A0R4J0V5;P08775	Polr2a	DNA-directed RNA polymerase subunit;DNA-directed RNA polymerase II subunit RPB1	0.0146804	0.0585607
	Q9CYN2	Spcs2	Signal peptidase complex subunit 2	0.174121	0.0471776		Q80TS8	Sel1l3	Protein sel-1 homolog 3	-0.0815451	0.0587086
	Q9D1G3	Hhatl	Protein-cysteine N-palmitoyltransferase HHAT-like protein	1.56161	0.0472165		Q8K2Q0	Commd9	COMM domain-containing protein 9	-0.323629	0.0588358
	Q9CWK8	Snx2	Sorting nexin-2	0.0329219	0.0473335		O54988	Slk	STE20-like serine/threonine-protein kinase	-0.0202592	0.0588488
	Q6ZPJ3	Ube2o	(E3-independent) E2 ubiquitin-conjugating enzyme UBE2O	0.00823183	0.0473818		Q9WUM4	Coro1c	Coronin-1C	-0.0874927	0.0588731
	P54728	Rad23b	UV excision repair protein RAD23 homolog B	-0.247857	0.0473988		H3BL08;Q8C172	Cers6	Ceramide synthase 6	0.31306	0.0590004
	P27546	Map4	Microtubule-associated protein 4	-0.111967	0.0474373		Q6Q899	Ddx58	Antiviral innate immune response receptor RIG-I	0.141371	0.0590758
	Q9ER39	Tor1a	Torsin-1A	1.17285	0.0475638		Q9R0M5	Tpk1	Thiamin pyrophosphokinase 1	0.0776767	0.0590901
	B7ZNH7	Col14a1	Collagen alpha-1(XIV) chain	0.370741	0.0475816		Q78JW9	Ubfd1	Ubiquitin domain-containing protein UBFD1	-0.0509392	0.059118
	P30115	Gsta3	Glutathione S-transferase A3	-0.246408	0.0476325		Q64511	Top2b	DNA topoisomerase 2-beta	0.0832979	0.0593304
	A0A0G2JDE3;A0A0G2JDF4;A0A0G2JDK6;A0A0G2JEQ8;A0A0G2JFF5;A0A0G2JFV3;A0A0G2JG66;A0A0G2JGM8;A0A0G2JH16;Q8JZZ7	Adgrl2	Adhesion G protein-coupled receptor L2	-0.0909753	0.0477953		Q99L44	Prss8	Prostasin	0.355817	0.05933
	P97821	Ctsc	Dipeptidyl peptidase 1	-0.193385	0.0479979		Q9D0M3	Cyc1	Cytochrome c1, heme protein, mitochondrial	0.137075	0.0593607
	Q8BHJ8;Q9CXY1	Tmem175	Endosomal/lysosomal potassium channel TMEM175	-0.384588	0.0480677		Q9CZA6	Nde1	Nuclear distribution protein nudE homolog 1	0.259391	0.0593744
	Q9JMD0	Znf207	BUB3-interacting and GLEBS motif-containing protein ZNF207	-0.185627	0.0481053		Q6PE15	Abhd10	Mycophenolic acid acyl-glucuronide esterase, mitochondrial	0.393084	0.0594381
	P08074	Cbr2	Carbonyl reductase [NADPH] 2	2.33713	0.0481704		A0A0U1RP81	Immt	MICOS complex subunit MIC60	0.346723	0.059527
	A0A286YCI0;Q9JI78	Ngly1	Peptide-N(4)-(N-acetyl-beta-glucosaminyl)asparagine amidase	0.238838	0.0483349		Q61425	Hadh	Hydroxyacyl-coenzyme A dehydrogenase, mitochondrial	0.46347	0.0596308
	A2AWP6;A2AWP8	Arhgef10l	Rho guanine nucleotide exchange factor 10-like protein	-0.739942	0.0484238		Q8BML9	Qars1	Glutamine--tRNA ligase	-0.0773883	0.0596812
	A0A0R4J275;Q7TMF3	Ndufa12	NADH dehydrogenase [ubiquinone] 1 alpha subcomplex subunit 12	0.0737136	0.0486456		Q99JY9	Actr3	Actin-related protein 3	0.0464638	0.0600374
	A0A0A6YX73;Q8K1M3	Prkar2a	cAMP-dependent protein kinase type II-alpha regulatory subunit;Protein kinase, cAMP dependent regulatory, type II alpha	0.106543	0.048832		E9QLB2	Lyplal1	Lysophospholipase-like protein 1	0.253132	0.0600633
	P06339	H2-T23	H-2 class I histocompatibility antigen, D-37 alpha chain	0.304515	0.0489822		Q3THK7	Gmps	GMP synthase [glutamine-hydrolyzing]	-0.0391506	0.060219
	F8VPU2	Farp1	FERM, ARHGEF and pleckstrin domain-containing protein 1	0.0442335	0.0491035		D3Z118;P97411	Ica1	Islet cell autoantigen 1	-0.0389802	0.0603461
	Q99JR1	Sfxn1	Sideroflexin-1	0.233824	0.0492361		Q9CQF3	Nudt21	Cleavage and polyadenylation specificity factor subunit 5	-0.101236	0.0603538
	Q9JK81	Myg1	UPF0160 protein MYG1, mitochondrial	-0.186126	0.0492418		P57759	Erp29	Endoplasmic reticulum resident protein 29	-0.191432	0.0604914
	Q9JK38	Gnpnat1	Glucosamine 6-phosphate N-acetyltransferase	0.0133297	0.0493075		Q9CQR4	Acot13	Acyl-coenzyme A thioesterase 13	0.0169713	0.0608384
	P62751	Rpl23a	60S ribosomal protein L23a	-0.303423	0.0493413		Q8K212	Pacs1	Phosphofurin acidic cluster sorting protein 1	0.226396	0.0609625
	Q6DFZ1	Gbf1	Golgi-specific brefeldin A-resistance factor 1	0.0775776	0.0493705		Q80WT5	Aftph	Aftiphilin	0.117084	0.0609931
	Q8BTJ4	Enpp4	Bis(5'-adenosyl)-triphosphatase enpp4	0.555943	0.0493755		A0A1L1SUG9;Q91ZI0	Celsr3	Cadherin EGF LAG seven-pass G-type receptor 3	0.0355024	0.0611669
	D3Z6T6;Q9ET66	Pi16	Peptidase inhibitor 16	-0.511523	0.0494863		Q5SYD0	Myo1d	Unconventional myosin-Id	0.216819	0.0612271
	P61211	Arl1	ADP-ribosylation factor-like protein 1	0.324719	0.0495579		A0A0A6YX26;P62900	Rpl31	60S ribosomal protein L31	-0.434088	0.0617232
	Q9DBC7	Prkar1a	cAMP-dependent protein kinase type I-alpha regulatory subunit	0.0612797	0.0496852		A0A2C9F2D2;Q07076	Anxa7	Annexin;Annexin A7	0.151813	0.0618127
	A0A1L1STF4;Q6GU68	Islr	Immunoglobulin superfamily-containing leucine-rich repeat protein (Fragment);Immunoglobulin superfamily containing leucine-rich repeat protein	0.0902341	0.0497177		A0A140LHU9;A0A140LI54;Q3TRM4	Pnpla6	Neuropathy target esterase	0.45559	0.0618244
	Q8BG32	Psmd11	26S proteasome non-ATPase regulatory subunit 11	0.0754397	0.0499362		A0A087WRG0;A0A087WRM7;B2Z893;Q6GTL7	Pfkfb2	6-phosphofructo-2-kinase/fructose-2,6-bisphosphatase 2;6-phosphofructo-2-kinase/fructose-2,6-bisphosphatase 2;6-phosphofructo-2-kinase/fructose-2, 6-bisphosphatase 2 variant 5;6-phosphofructo-2-kinase/fructose-2, 6-biphosphatase 2	0.204637	0.0618355
	Q8BH95	Echs1	Enoyl-CoA hydratase, mitochondrial	0.100174	0.0499861		P27046	Man2a1	Alpha-mannosidase 2	-0.122196	0.0619491
	P49615	Cdk5	Cyclin-dependent-like kinase 5	0.00162979	0.0501088		Q8R127	Sccpdh	Saccharopine dehydrogenase-like oxidoreductase	-0.482895	0.0619967
	Q8BI84	Mia3	Transport and Golgi organization protein 1 homolog	0.0677024	0.0501212		B1AWE0;Q6PFA2	Clta	Clathrin light chain	-0.349432	0.062062
	A0A2I3BQ07;A0A2I3BQJ1;Q505D1	Ankrd28	Serine/threonine-protein phosphatase 6 regulatory ankyrin repeat subunit A	-0.0272496	0.0501854		Q6NV83	U2surp	U2 snRNP-associated SURP motif-containing protein	-0.320061	0.0621412
	A0A140T8W1	Col6a5	Collagen alpha-5(VI) chain	0.647003	0.0502018		D3YUD3;D3YUL8;D3Z230;E9Q9A0;F6V2U0;Q3UEQ1	Inpp4a	Inositol polyphosphate-4-phosphatase type I A	-0.140244	0.0621498
	E9QJS0;G5E8U5;G5E8U8;Q80ZK0	Mrps10	28S ribosomal protein S10, mitochondrial;28S ribosomal protein S10, mitochondrial;28S ribosomal protein S10, mitochondrial;28S ribosomal protein S10, mitochondrial	-1.1831	0.0502976		Q8R5H1	Usp15	Ubiquitin carboxyl-terminal hydrolase 15	-0.0395499	0.0621689
	A0A2I3BRL8;Q91VM5	Gm7324;Rbmxl1	Predicted gene 7324;RNA binding motif protein, X-linked-like-1	-0.0703123	0.0503059		P62874	Gnb1	Guanine nucleotide-binding protein G(I)/G(S)/G(T) subunit beta-1	-0.0593841	0.0621911
	P42128	Foxk1	Forkhead box protein K1	-0.142663	0.0503865		A0A0R4J1V0	Pdzk1	Na(+)/H(+) exchange regulatory cofactor NHE-RF3	-3.1749	0.0622108
	Q80Y55	Bsdc1	BSD domain-containing protein 1	-0.103287	0.0503925		P09242	Alpl	Alkaline phosphatase, tissue-nonspecific isozyme	-0.263578	0.0622813
	P11680	Cfp	Properdin	-0.104441	0.0504633		Q9R1T2	Sae1	SUMO-activating enzyme subunit 1	0.0461392	0.0623879
	Q9D8C4	Ifi35	Interferon-induced 35 kDa protein homolog	-0.0940192	0.0504875		Q61129	Cfi	Complement factor I	-0.893017	0.0624444
	O54782	Man2b2	Epididymis-specific alpha-mannosidase	0.568115	0.0505017		Q3TFQ1	Spryd7	SPRY domain-containing protein 7	-0.886624	0.0624907
	F7CK55;Q63ZW6	Col4a5	Collagen, type IV, alpha 5 (Fragment);Col4a5 protein	-2.04891	0.0505531		Q8K0C9	Gmds	GDP-mannose 4,6 dehydratase	0.0921395	0.0625103
	D6RHA2;P82343	Renbp	N-acylglucosamine 2-epimerase	-0.38345	0.0505628		Q3UXU8;Q8K2X3	Stn1	CST complex subunit STN1	0.434598	0.0625948
	Q9CQC9	Sar1b	GTP-binding protein SAR1b	0.0838144	0.0505736		P52760	Rida	2-iminobutanoate/2-iminopropanoate deaminase	-0.0331146	0.0626996
	Q9QZB9	Dctn5	Dynactin subunit 5	-0.113067	0.0509778		Q9ER72	Cars1	Cysteine--tRNA ligase, cytoplasmic	-0.103014	0.0628538
	Q8VCU2	Gpld1	Glycosylphosphatidylinositol specific phospholipase D1	-0.357136	0.0510238		Q8K310	Matr3	Matrin-3	0.0458535	0.0629452
	Q9DBX3	Susd2	Sushi domain-containing protein 2	0.564408	0.0510776		Q9DCC4	Pycr3	Pyrroline-5-carboxylate reductase 3	0.150393	0.063043
	Q9D7A8	Armc1	Armadillo repeat-containing protein 1	0.0154325	0.051118		Q8BVU5	Nudt9	ADP-ribose pyrophosphatase, mitochondrial	-0.225954	0.0631315
	P58281	Opa1	Dynamin-like 120 kDa protein, mitochondrial	0.087	0.051277		Q9D8V0	Hm13	Minor histocompatibility antigen H13	-0.08643	0.0631498
	Q9CXJ1	Ears2	Probable glutamate--tRNA ligase, mitochondrial	0.286808	0.0513965		P12815	Pdcd6	Programmed cell death protein 6	-0.0560739	0.0632542
	Q9D0B0	Srsf9	Serine/arginine-rich splicing factor 9	-0.362811	0.0514661		Q61687	Atrx	Transcriptional regulator ATRX	-0.265889	0.0632564
	P52479	Usp10	Ubiquitin carboxyl-terminal hydrolase 10	-0.0351868	0.0515334		Q6PB66	Lrpprc	Leucine-rich PPR motif-containing protein, mitochondrial	0.171293	0.0633156
	D3YWJ5;D3Z312;D3Z325;J3QM73;Q921Z5	Tnfaip8	Tumor necrosis factor alpha-induced protein 8;Tumor necrosis factor alpha-induced protein 8;Tumor necrosis factor alpha-induced protein 8;Tumor necrosis factor alpha-induced protein 8 (Fragment);Tumor necrosis factor alpha-induced protein 8	-0.310592	0.0515349		P35486	Pdha1	Pyruvate dehydrogenase E1 component subunit alpha, somatic form, mitochondrial	0.343388	0.0633933
	Q8K3W0	Babam2	BRISC and BRCA1-A complex member 2	-0.203588	0.0515465		Q91VE0	Slc27a4	Long-chain fatty acid transport protein 4	0.196114	0.06348
	Q8BJW5	Nol11	Nucleolar protein 11	-0.0941312	0.0515582		O88543	Cops3	COP9 signalosome complex subunit 3	0.272033	0.0635658
	Q9CRC9	Gnpda2	Glucosamine-6-phosphate isomerase 2	-0.195306	0.0516528		Q9EQ20	Aldh6a1	Methylmalonate-semialdehyde dehydrogenase [acylating], mitochondrial	0.111735	0.0636452
	Q6NV83	U2surp	U2 snRNP-associated SURP motif-containing protein	-0.207229	0.0517427		O88307	Sorl1	Sortilin-related receptor	0.0238026	0.0638667
	Q9JJ06	C1galt1	Glycoprotein-N-acetylgalactosamine 3-beta-galactosyltransferase 1	0.227878	0.0517863		Q8VEH3	Arl8a	ADP-ribosylation factor-like protein 8A	-0.0902504	0.0639012
	Q9WUP7	Uchl5	Ubiquitin carboxyl-terminal hydrolase isozyme L5	0.0956967	0.051866		Q3V4D5	Naa10	N-alpha-acetyltransferase 10	-0.609345	0.0641166
	P48722	Hspa4l	Heat shock 70 kDa protein 4L	0.250471	0.0519274		P02802	Mt1	Metallothionein-1	-1.37271	0.0641318
	P21981	Tgm2	Protein-glutamine gamma-glutamyltransferase 2	0.1193	0.0520038		P27641	Xrcc5	X-ray repair cross-complementing protein 5	-0.0417328	0.0646198
	P33267	Cyp2f2	Cytochrome P450 2F2	-0.110527	0.0521031		Q3V117	Acly	ATP-citrate synthase	0.757207	0.0646767
	D3Z3B4;E9Q7X0;G3XA39;Q3UXF4;Q9WU00	Nrf1	Nuclear respiratory factor 1	0.191256	0.0522088		Q8CGF7	Tcerg1	Transcription elongation regulator 1	-0.267446	0.0647618
	P62071	Rras2	Ras-related protein R-Ras2	0.187626	0.0525884		A2A863	Itgb4	Integrin beta-4	0.195229	0.0647701
	Q8VDK1	Nit1	Deaminated glutathione amidase	0.0482035	0.0526593		O88569	Hnrnpa2b1	Heterogeneous nuclear ribonucleoproteins A2/B1	-0.0530251	0.0647752
	Q9JLV5	Cul3	Cullin-3	0.0997174	0.0526858		Q99JH8	Kdelr1	ER lumen protein-retaining receptor 1	-0.304177	0.064858
	Q8VCT4	Ces1d	Carboxylesterase 1D	-0.73481	0.0527506		P45952	Acadm	Medium-chain specific acyl-CoA dehydrogenase, mitochondrial	0.813381	0.0648691
	Q9JJD0	Thap11	THAP domain-containing protein 11	-0.181338	0.05315		Q3U2G2	Hspa4	Heat shock 70 kDa protein 4	0.0490179	0.0648896
	O55201	Supt5h	Transcription elongation factor SPT5	0.0113614	0.0533277		Q9CQ75	Ndufa2	NADH dehydrogenase [ubiquinone] 1 alpha subcomplex subunit 2	-0.145175	0.0649981
	P61028	Rab8b	Ras-related protein Rab-8B	-0.0684723	0.0533418		Q8R5I6	Gstm4	Glutathione S-transferase mu 4	-0.536499	0.0651812
	Q9DBP5	Cmpk1	UMP-CMP kinase	0.228676	0.053399		O08734	Bak1	Bcl-2 homologous antagonist/killer	-0.0679116	0.0653737
	A0A0A0MQC6	5330417C22Rik	RIKEN cDNA 5330417C22 gene	0.227941	0.053425		A0A1Y7VN36;A0A217FL60;Q8K0G5	Eipr1	EARP and GARP complex-interacting protein 1 (Fragment);EARP and GARP complex-interacting protein 1;EARP and GARP complex-interacting protein 1	-0.0516963	0.0654808
	P62342	Selenot	Thioredoxin reductase-like selenoprotein T	-0.180544	0.0534295		Q60772	Cdkn2c	Cyclin-dependent kinase 4 inhibitor C	0.328606	0.0655569
	P00416	mt-Co3	Cytochrome c oxidase subunit 3	0.370484	0.0534339		Q9Z1A1	Tfg	TFG protein	-0.156463	0.065659
	A0A5F8MPX7;E9Q7G6;Q8VC70	Rbms2	RNA-binding motif, single-stranded-interacting protein 2;RNA-binding motif, single-stranded-interacting protein 2;RNA-binding motif, single-stranded-interacting protein 2	-0.463904	0.0536553		A0A0R4J263;O35083	Agpat1	1-acyl-sn-glycerol-3-phosphate acyltransferase;1-acyl-sn-glycerol-3-phosphate acyltransferase alpha	-0.0394672	0.0657533
	Q3UXD9;Q99MZ7	Pecr	Peroxisomal trans-2-enoyl-CoA reductase	0.246584	0.0538061		D3YWN7;E9QMU3;O88735	Map7	Ensconsin	0.0736226	0.0658233
	P82198	Tgfbi	Transforming growth factor-beta-induced protein ig-h3	0.329159	0.053831		P47856	Gfpt1	Glutamine--fructose-6-phosphate aminotransferase [isomerizing] 1	0.251866	0.0658303
	Q8R1F6	Hid1	Protein HID1	0.236034	0.0539698		Q8BL03	Slc25a29	Mitochondrial basic amino acids transporter	-0.308252	0.0658737
	A0A498WFS2;Q922Y1	Ubxn1	UBX domain-containing protein 1	-0.599219	0.0539744		P59114	Pcif1	mRNA (2'-O-methyladenosine-N(6)-)-methyltransferase	-0.434996	0.0660502
	P99026	Psmb4	Proteasome subunit beta type-4	0.117721	0.0539787		F6XC25;Q8BRN9	Cc2d1b	Coiled-coil and C2 domain-containing protein 1B (Fragment);Coiled-coil and C2 domain-containing protein 1B	0.548836	0.0661169
	Q9D7V1	Sh2d4a	SH2 domain-containing protein 4A	-0.678884	0.054004		Q921H8	Acaa1a	3-ketoacyl-CoA thiolase A, peroxisomal	-0.0538717	0.0661477
	P16332	Mmut	Methylmalonyl-CoA mutase, mitochondrial	0.114093	0.0540126		A0A1W2P6K9;Q9JI99	Sgpp1	Sphingosine-1-phosphate phosphatase 1	0.493606	0.0662837
	A0A075B5V1	Ighv1-31	Immunoglobulin heavy variable 1-31	-0.152897	0.0541237		O08848	RO60	60 kDa SS-A/Ro ribonucleoprotein	-2.27381	0.0663047
	A2ATM9;Q9R0B6	Lamc3	Laminin subunit gamma-3 (Fragment);Laminin subunit gamma-3	0.0429719	0.0542135		Q60596	Xrcc1	DNA repair protein XRCC1	-0.0252703	0.0663105
	D3Z4C0;Q91VS8	Farp2	FERM, ARHGEF and pleckstrin domain-containing protein 2;FERM, ARHGEF and pleckstrin domain-containing protein 2	0.213889	0.054329		Q91Z31	Ptbp2	Polypyrimidine tract-binding protein 2	-0.317598	0.0663302
	A7ISP9;F8WJ93;Q3UMY5	Eml4	EMAP-like protein 4;Echinoderm microtubule-associated protein-like 4;Echinoderm microtubule-associated protein-like 4	-0.0920089	0.0547004		Q6ZWV7	Rpl35	60S ribosomal protein L35	0.546207	0.0664344
	P54823	Ddx6	Probable ATP-dependent RNA helicase DDX6	0.0283686	0.054721		P85094	Isoc2a	Isochorismatase domain-containing protein 2A	0.0341979	0.0665745
	A6PWS5	Gsn	Gelsolin (Fragment)	-0.0803199	0.0549216		E9QJW0;Q91VS7	Mgst1	Microsomal glutathione S-transferase 1	0.471803	0.0666075
	E9PWG6	Ncapg	Non-SMC condensin I complex, subunit G	-0.68086	0.0549825		P35582	Foxa1	Hepatocyte nuclear factor 3-alpha	-0.41393	0.0666175
	Q64704	Stx3	Syntaxin-3	0.322828	0.0550176		Q80UG5	Septin9	Septin-9	0.142808	0.0666268
	Q9D5V5	Cul5	Cullin-5	0.0563045	0.0552803		Q91YE7	Rbm5	RNA-binding protein 5	0.0978353	0.0666385
	Q8VDP4	Ccar2	Cell cycle and apoptosis regulator protein 2	0.0786138	0.0552871		Q6GQT9	Nomo1	Nodal modulator 1	-0.031018	0.0667849
	E9QMK9;Q8BH86	Dglucy	D-glutamate cyclase, mitochondrial;D-glutamate cyclase, mitochondrial	0.236608	0.0553015		Q9D2V7	Coro7	Coronin-7	0.183766	0.0668255
	O70456	Sfn	14-3-3 protein sigma	-0.174982	0.0553456		B2RQG2	Phf3	PHD finger protein 3	-0.640766	0.0669138
	Q8R2U6	Nudt4	Diphosphoinositol polyphosphate phosphohydrolase 2	-1.30641	0.055425		E0CYB9;E0CYI3;F6VAL0;F7B1A4;F7CTF8;Q6PCP5	Mff	Mitochondrial fission factor;Mitochondrial fission factor;Mitochondrial fission factor (Fragment);Mitochondrial fission factor (Fragment);Mitochondrial fission factor (Fragment);Mitochondrial fission factor	-0.477717	0.0669902
	Q9CQL5	Mrpl18	39S ribosomal protein L18, mitochondrial	-0.496773	0.055538		Q8BHN3	Ganab	Neutral alpha-glucosidase AB	-0.149264	0.0670894
	A0A0R4J0G1	Ceacam10	Carcinoembryonic antigen-related cell adhesion molecule 10	-1.00696	0.0555869		A2ABY3;Q922E4	Pcyt2	Ethanolamine-phosphate cytidylyltransferase	-0.206449	0.0671926
	Q8R007	Nectin4	Nectin-4	-0.0989638	0.0556225		Q8BMJ2	Lars1	Leucine--tRNA ligase, cytoplasmic	-0.108639	0.0671948
	A0A2I3BQ16;P62046	Lrch1	Leucine-rich repeat and calponin homology domain-containing protein 1	1.70676	0.0557438		G5E846	Prph	Peripherin	0.50822	0.0673032
	P62267	Rps23	40S ribosomal protein S23	-0.278789	0.0557653		A0A494B9D7;Q8VE10	Naa40	N-alpha-acetyltransferase 40	-0.1613	0.0673593
	A0A1Y7VN36;A0A217FL60;Q8K0G5	Eipr1	EARP and GARP complex-interacting protein 1 (Fragment);EARP and GARP complex-interacting protein 1;EARP and GARP complex-interacting protein 1	-0.0104063	0.0558031		P21300	Akr1b7	Aldo-keto reductase family 1 member B7	1.90428	0.0673707
	Q9QUM9	Psma6	Proteasome subunit alpha type-6	0.0644764	0.0560175		Q8BVY0	Rsl1d1	Ribosomal L1 domain-containing protein 1	0.169473	0.0673828
	Q9QZE7	Tsnax	Translin-associated protein X	-0.542439	0.0561494		Q61187	Tsg101	Tumor susceptibility gene 101 protein	-0.0594727	0.0673973
	Q920Q6	Msi2	RNA-binding protein Musashi homolog 2	-0.454608	0.0563379		P24472	Gsta4	Glutathione S-transferase A4	-0.331107	0.0674659
	Q60930	Vdac2	Voltage-dependent anion-selective channel protein 2	0.0412465	0.0563428		D6RI31;Q8BFQ6	Slc49a4	Solute carrier family 49 member 4	-0.285177	0.0675223
	A0A286YD19;Q9JLJ1	Selenok	Selenoprotein K	-0.431644	0.0563457		Q8BXL7	Arfrp1	ADP-ribosylation factor-related protein 1	1.22206	0.0675484
	Q7TQI3	Otub1	Ubiquitin thioesterase OTUB1	0.0340218	0.056469		P83917	Cbx1	Chromobox protein homolog 1	-0.332312	0.0675918
	P04247	Mb	Myoglobin	-0.983336	0.0566118		O70622	Rtn2	Reticulon-2	-0.434506	0.067828
	J3QNU6;Q8BWG8	Arrb1	Beta-arrestin-1	-0.141007	0.0566609		Q6ZQ08	Cnot1	CCR4-NOT transcription complex subunit 1	0.0623564	0.0680373
	B2RY04	Dock5	Dedicator of cytokinesis protein 5	-0.103595	0.0567207		Q8BHA3	Dtd2	D-aminoacyl-tRNA deacylase 2	0.11113	0.0681208
	P61458	Pcbd1	Pterin-4-alpha-carbinolamine dehydratase	-0.21427	0.0568016		Q8BGF3	Wdr92	WD repeat-containing protein 92	-0.432072	0.0685304
	E9PX96;Q3SXH3	Sva	Seminal vesicle antigen	-1.73044	0.056896		Q3UGC7	Eif3j1	Eukaryotic translation initiation factor 3 subunit J-A	-0.042017	0.0685664
	Q9D842	Aplf	Aprataxin and PNK-like factor	0.0182019	0.0570002		Q9JLB0	Mpp6	MAGUK p55 subfamily member 6	-0.221646	0.0687376
	Q4PJX1	Odr4	Protein odr-4 homolog	0.0846934	0.0570229		Q9D071	Mms19	MMS19 nucleotide excision repair protein homolog	-0.146262	0.0687557
	Q9DBR7	Ppp1r12a	Protein phosphatase 1 regulatory subunit 12A	-0.179073	0.0571967		A2A841;P48193	Epb41	Protein 4.1	0.122894	0.0688172
	P85094	Isoc2a	Isochorismatase domain-containing protein 2A	-0.142836	0.0578273		Q8JZQ9	Eif3b	Eukaryotic translation initiation factor 3 subunit B	-0.0575985	0.068865
	Q9Z321	Top3b	DNA topoisomerase 3-beta-1	0.346457	0.0578411		Q91VU7	Pus7	Pseudouridylate synthase 7 homolog	-0.0484594	0.0688711
	Q61941	Nnt	NAD(P) transhydrogenase, mitochondrial	0.229657	0.0578524		Q9R0Y5	Ak1	Adenylate kinase isoenzyme 1	0.0194943	0.0691478
	O35730	Ring1	E3 ubiquitin-protein ligase RING1	0.37349	0.0578708		Q9WU79	Prodh	Proline dehydrogenase 1, mitochondrial	-0.173929	0.0695703
	D9J303;E9Q8P5;F8WJI6	Pdlim5	ENH isoform 3a;PDZ and LIM domain protein 5;PDZ and LIM domain protein 5	-0.0635392	0.0578946		P68510	Ywhah	14-3-3 protein eta	-0.0532737	0.0695717
	Q922J3	Clip1	CAP-Gly domain-containing linker protein 1	-0.0350828	0.0581334		E9PWE8	Dpysl3	Dihydropyrimidinase-related protein 3	0.209529	0.0696051
	Q8BPU7	Elmo1	Engulfment and cell motility protein 1	-0.0378692	0.0582418		Q9D8W5	Psmd12	26S proteasome non-ATPase regulatory subunit 12	0.102347	0.0696501
	A0A1B0GSU0;Q571I9	Aldh16a1	Aldehyde dehydrogenase family 16 member A1	0.00942683	0.0582563		Q3U5F4	Yrdc	YrdC domain-containing protein, mitochondrial	0.398845	0.0696724
	P70280	Vamp7	Vesicle-associated membrane protein 7	-0.0508618	0.0583583		E9Q286	Ice1	Little elongation complex subunit 1	-1.21242	0.0696915
	Q64282	Ifit1	Interferon-induced protein with tetratricopeptide repeats 1	-1.79072	0.0584222		Q91XV3	Basp1	Brain acid soluble protein 1	-0.331131	0.0697002
	A0A0R4J1E3;Q9QXS6	Dbn1	Drebrin	-0.175604	0.0584641		B1AR74;B1AR76;F7C0F2;F7CPM1;Q0VF62;Q8CCN5	Bcas3	Breast carcinoma-amplified sequence 3 homolog;Breast carcinoma-amplified sequence 3 homolog (Fragment);Breast carcinoma-amplified sequence 3 homolog (Fragment);Breast carcinoma-amplified sequence 3 homolog (Fragment);Bcas3 protein;Breast carcinoma-amplified sequence 3 homolog	0.17555	0.0697576
	A0A1B0GRJ5;D6RG99;Q9WV96	Gm45799;Timm10b;Timm10b	Predicted gene 45799 (Fragment);Mitochondrial import inner membrane translocase subunit Tim10 B;Mitochondrial import inner membrane translocase subunit Tim10 B	-0.733079	0.0584944		H3BKM2;Q80YV2	Zc3hc1	Nuclear-interacting partner of ALK	0.0748348	0.0699754
	J3QNE8;Q5I012	Slc38a10	Putative sodium-coupled neutral amino acid transporter 10	-0.337726	0.0585408		Q9Z1B7	Mapk13	Mitogen-activated protein kinase 13	-0.198701	0.0699805
	Q9CQV3	Serpinb11	Serpin B11	-0.222873	0.0585489		Q9CXP4	Arhgap8	Rho GTPase-activating protein 8	1.09254	0.0700611
	Q6NS46	Pdcd11	Protein RRP5 homolog	-0.00512589	0.0585979		Q8BG51	Rhot1	Mitochondrial Rho GTPase 1	-0.179728	0.0701013
	Q9D136	Ogfod3	2-oxoglutarate and iron-dependent oxygenase domain-containing protein 3	-1.02104	0.0587382		Q8VHI3	Pofut2	GDP-fucose protein O-fucosyltransferase 2	-0.0783898	0.0702083
	A0A1B0GSX7;Q6PFD9	Nup98	Nuclear pore complex protein Nup98-Nup96	-0.0108712	0.058831		Q5SVR0	Tbc1d9b	TBC1 domain family member 9B	0.395601	0.0707439
	Q8C863	Itch	E3 ubiquitin-protein ligase Itchy	0.759551	0.0588803		Q8C8T8	Tsr2	Pre-rRNA-processing protein TSR2 homolog	-0.136898	0.0708366
	Q14BI5	Myom2	Myomesin 2	-0.281027	0.058899
	Q3UTZ4;Q8VC30	Tkfc	Triokinase/FMN cyclase	0.281779	0.0589588
	F6XCT0	Macf1	Microtubule-actin cross-linking factor 1 (Fragment)	-0.1813	0.0591032
	A2A6S1;Q3TB48	Tmem104	Transmembrane protein 104	0.619623	0.0591476
	Q99LB4	Capg	Capping protein (Actin filament), gelsolin-like	-0.189149	0.0591819
	Q9WTN0	Ggps1	Geranylgeranyl pyrophosphate synthase	-0.121487	0.0592769
	Q99JX4	Eif3m	Eukaryotic translation initiation factor 3 subunit M	0.169694	0.0592777
	P61971	Nutf2	Nuclear transport factor 2	-0.0867253	0.059307
	Q63932;Q91YS7	Map2k2	Dual specificity mitogen-activated protein kinase kinase 2;Dual-specificity mitogen-activated protein kinase kinase 2	0.0442928	0.0595149
	B2RY56	Rbm25	RNA-binding protein 25	0.106459	0.0598537
	Q9DB42	Znf593	Zinc finger protein 593	-0.812137	0.0600083
	Q05D44	Eif5b	Eukaryotic translation initiation factor 5B	0.150154	0.0601176
	O09111	Ndufb11	NADH dehydrogenase [ubiquinone] 1 beta subcomplex subunit 11, mitochondrial	0.0830877	0.0602134
	A2AG68;Q64430	Atp7a	Copper-transporting ATPase 1	-0.0730638	0.0602254
	Q8K2I3	Fmo2	Dimethylaniline monooxygenase [N-oxide-forming] 2	0.133017	0.0602547
	Q8BHC1	Rab39b	Ras-related protein Rab-39B	0.241619	0.0602642
	Q8QZZ7	Tprkb	EKC/KEOPS complex subunit Tprkb	0.998037	0.0603761
	Q3UNA4	Nxt2	NTF2-related export protein 2	0.35106	0.0604218
	B9EJR8	Dnaaf5	Dynein assembly factor 5, axonemal	0.367546	0.0604703
	Q8CC12;Z4YL55	Cdan1	Codanin-1	0.603627	0.0605215
	H3BL08;Q8C172	Cers6	Ceramide synthase 6	0.00496074	0.0605816
	O55111	Dsg2	Desmoglein-2	0.0376937	0.0605865
	A0A5F8MQ58;E9QQ57;O55103;Q6NVF7	Prx	Periaxin (Fragment);Periaxin;Periaxin;Periaxin	-1.3006	0.0607628
	O88520	Shoc2	Leucine-rich repeat protein SHOC-2	-0.22926	0.0609037
	P49443	Ppm1a	Protein phosphatase 1A	-0.141036	0.0609206
	P08032	Spta1	Spectrin alpha chain, erythrocytic 1	-0.0150009	0.0610389
	A0A0N4SV15;Q80UY2	Kcmf1	E3 ubiquitin-protein ligase KCMF1	-0.477518	0.0610423
	A2BG75;A2BG76;A2BG77;I7HIP8;P97863	Nfib	Nuclear factor 1;Nuclear factor 1;Nuclear factor 1;Nuclear factor 1;Nuclear factor 1 B-type	0.182948	0.0611791
	P61922	Abat	4-aminobutyrate aminotransferase, mitochondrial	-0.270438	0.061191
	P07309	Ttr	Transthyretin	-0.179705	0.0613184
	G3X973	Stab1	Stabilin-1	-1.00885	0.061392
	Q9QZB7	Actr10	Actin-related protein 10	0.423135	0.0614465
	F6XC25;Q8BRN9	Cc2d1b	Coiled-coil and C2 domain-containing protein 1B (Fragment);Coiled-coil and C2 domain-containing protein 1B	0.543794	0.0614578
	Q8BLF1	Nceh1	Neutral cholesterol ester hydrolase 1	-0.247811	0.0615837
	Q91WG4	Elp2	Elongator complex protein 2	0.341447	0.0616267
	G3X9B1	Heatr1	HEAT repeat-containing 1	0.725256	0.0616919
	Q64471	Gstt1	Glutathione S-transferase theta-1	0.165901	0.0617035
	D3Z600;O09012	Pex5	Peroxisomal targeting signal 1 receptor	-0.0358289	0.0617354
	P35980	Rpl18	60S ribosomal protein L18	-0.393091	0.0618558
	A0A0A6YX25;D3Z4P2;P59481	Lman2l	VIP36-like protein (Fragment);VIP36-like protein;VIP36-like protein	-0.147869	0.0618788
	Q61233	Lcp1	Plastin-2	-0.137927	0.0619228
	P58021	Tm9sf2	Transmembrane 9 superfamily member 2	0.155999	0.062063
	Q62470	Itga3	Integrin alpha-3	0.0405462	0.0621347
	Q99LG2	Tnpo2	Transportin-2	-0.164639	0.0623904
	Q9JMH6	Txnrd1	Thioredoxin reductase 1, cytoplasmic	0.0508618	0.0625461
	Q9D2R6	Coa3	Cytochrome c oxidase assembly factor 3 homolog, mitochondrial	-1.72645	0.0626208
	P00920	Ca2	Carbonic anhydrase 2	-0.285564	0.0628077
	Q9D024	Ccdc47	Coiled-coil domain-containing protein 47	0.101433	0.0628342
	E9PX43	Plekha6	Pleckstrin homology domain-containing family A member 6	-0.0842165	0.0628377
	P17665	Cox7c	Cytochrome c oxidase subunit 7C, mitochondrial	-0.113252	0.0629127
	Q99JY3	Gimap4	GTPase IMAP family member 4	0.138897	0.0629317
	Q9CQ92	Fis1	Mitochondrial fission 1 protein	-0.261655	0.0633457
	A0A0R4J039;Q9ESB3	Hrg	Histidine-rich glycoprotein	0.469344	0.0634564
	E9PX59;Q69Z37	Samd9l	Sterile alpha motif domain-containing protein 9-like	0.579294	0.0634642
	P11352	Gpx1	Glutathione peroxidase 1	-0.222777	0.0634977
	Q80UP5	Ankrd13a	Ankyrin repeat domain-containing protein 13A	0.072544	0.0640101
	A2AT37	Upf2	Regulator of nonsense transcripts 2	0.258005	0.0640775
	Q9Z260	Cldn8	Claudin-8	0.842387	0.0642918
	Q9Z0N1	Eif2s3x	Eukaryotic translation initiation factor 2 subunit 3, X-linked	0.0965215	0.0644787
	E9Q933;Q8BK08	Tmem11	Transmembrane protein 11, mitochondrial;Transmembrane protein 11, mitochondrial	0.178905	0.0645134
	D3YYG1;Q8R3U1	Plaat3	Phospholipase A and acyltransferase 3 (Fragment);Phospholipase A and acyltransferase 3	-0.0380499	0.0647605
	A0A0R4J233;A0A1W2P6J7;Q8C650	Septin10	Septin-10	1.06085	0.0654429
	O35127	Grcc10	Protein C10	-2.2081	0.0655326
	O88958	Gnpda1	Glucosamine-6-phosphate isomerase 1	0.0748711	0.0657339
	P97390	Vps45	Vacuolar protein sorting-associated protein 45	0.12476	0.0657403
	O35226	Psmd4	26S proteasome non-ATPase regulatory subunit 4	0.0868875	0.0658115
	Q8BH24	Tm9sf4	Transmembrane 9 superfamily member 4	0.434498	0.0658839
	Q62419	Sh3gl1	Endophilin-A2	-0.0353067	0.0660423
	Q8VE47	Uba5	Ubiquitin-like modifier-activating enzyme 5	0.12479	0.0661162
	G3UWH9;Q8R1U1	Cog4	Conserved oligomeric Golgi complex subunit 4 (Fragment);Conserved oligomeric Golgi complex subunit 4	0.17187	0.0662343
	G3UVV4;P17710	Hk1	Hexokinase-1	0.144633	0.0662942
	Q6PGF7	Exoc8	Exocyst complex component 8	0.256698	0.0663712
	Q9DBJ1	Pgam1	Phosphoglycerate mutase 1	0.051052	0.0664763
	Q8BX70	Vps13c	Vacuolar protein sorting-associated protein 13C	0.146209	0.0666093
	D3YY09;F6T9K1;Q9D6N5	Drap1	Dr1-associated corepressor	-0.68919	0.0666665
	Q3UMB9	Washc4	WASH complex subunit 4	0.0315557	0.0667575
	E9PZD8;G3X8Q5;G3X9T8;Q61147	Cp	Ceruloplasmin	0.241256	0.0668039
	B9EKJ3;Q80TL7	Mon2	Mon2 protein;Protein MON2 homolog	0.0838908	0.0668446
	Q80UG5	Septin9	Septin-9	-0.0580769	0.0669491
	O55234	Psmb5	Proteasome subunit beta type-5	0.0708822	0.0670598
	P54822	Adsl	Adenylosuccinate lyase	0.0521925	0.0671607
	Q61543	Glg1	Golgi apparatus protein 1	0.0854589	0.0671798
	M0QWP1	Agrn	Agrin	0.169131	0.0672424
	Q3TSR0;Q9ES89	Extl2	Exostosin-like 2	-1.33605	0.0672479
	Q5F2D9;Q91YI4	Arrb2	Arrestin, beta 2;Beta-arrestin-2	0.026341	0.0674097
	O88712	Ctbp1	C-terminal-binding protein 1	-0.00191502	0.0674485
	Q504M2	Pdp2	Pyruvate dehyrogenase phosphatase catalytic subunit 2	-0.264667	0.0676083
	Q91VC7	Ppp1r14a	Protein phosphatase 1 regulatory subunit 14A	-1.32271	0.067652
	D3YW09;G3UVU2	Sf3a2	Splicing factor 3A subunit 2	1.31747	0.0678083
	A0A3B2WBC6	Polr2m	DNA-directed RNA polymerase II subunit GRINL1A	-0.0441863	0.0678092
	F6SMY7;Q7TPH6	Mycbp2	E3 ubiquitin-protein ligase MYCBP2 (Fragment);E3 ubiquitin-protein ligase MYCBP2	0.170736	0.0679216
	A0A0U1RNM9;A0A0U1RQ54;Q07832	Plk1	Serine/threonine-protein kinase PLK1;Serine/threonine-protein kinase PLK1 (Fragment);Serine/threonine-protein kinase PLK1	-0.569214	0.0679392
	Q99P72	Rtn4	Reticulon-4	0.101373	0.0679869
	A2AFI8;B9EI38	Reps2	RalBP1-associated Eps domain-containing protein 2	0.00978962	0.0679883
	Q3ULB1;Q921W7	Tes	Testin	-0.118306	0.0684059
	Q62241	Snrpc	U1 small nuclear ribonucleoprotein C	-0.904959	0.0684711
	A0A075B5M7	Igkv5-39	Immunoglobulin kappa variable 5-39	0.456062	0.0685004
	Q9R1T2	Sae1	SUMO-activating enzyme subunit 1	0.0752719	0.0685982
	Q8JZL3	Thtpa	Thiamine-triphosphatase	-0.403613	0.0687846
	Q8VCG1;Q9CQ43	Dut	Deoxyuridine triphosphatase	-0.393367	0.0688288
	Q5U3K5	Rabl6	Rab-like protein 6	0.157327	0.0689633
	Q8BGW1	Fto	Alpha-ketoglutarate-dependent dioxygenase FTO	0.332256	0.0689771
	Q9D8S4	Rexo2	Oligoribonuclease, mitochondrial	-0.242263	0.0690597
	O55033	Nck2	Cytoplasmic protein NCK2	-0.136834	0.0691188
	E9Q481;Q6P2K6	Ppp4r3a	Serine/threonine-protein phosphatase 4 regulatory subunit 3A	-0.26482	0.0691829
	Q8C7K6	Pcyox1l	Prenylcysteine oxidase-like	-0.0369242	0.0692066
	P58389	Ptpa	Serine/threonine-protein phosphatase 2A activator	0.0883165	0.0692357
	A0A0G2JEL6;D3YY63;D3Z0X7;E9PX91;F6TVX7;F7C386;Q8BSF4	Pisd;Pisd;Pisd;Pisd;Gm20671;Pisd;Pisd	Phosphatidylserine decarboxylase proenzyme, mitochondrial;Phosphatidylserine decarboxylase proenzyme, mitochondrial;Phosphatidylserine decarboxylase proenzyme, mitochondrial (Fragment);Phosphatidylserine decarboxylase proenzyme, mitochondrial;Predicted gene 20671 (Fragment);Phosphatidylserine decarboxylase proenzyme, mitochondrial (Fragment);Phosphatidylserine decarboxylase proenzyme, mitochondri…	0.38278	0.0692529
	E9PWC8;E9PZR3;E9QAN2;Q61183	Papola	Poly(A) polymerase;Poly(A) polymerase;Poly(A) polymerase;Poly(A) polymerase alpha	-0.722016	0.0693165
	Q9CPW7	Zmat2	Zinc finger matrin-type protein 2	-0.947562	0.0694243
	Q8CGA0	Ppm1f	Protein phosphatase 1F	0.415818	0.069466
	A2AL50;Q8C0I1	Agps	Alkylglycerone-phosphate synthase;Alkyldihydroxyacetonephosphate synthase, peroxisomal	-0.23758	0.0695376
	O88533	Ddc	Aromatic-L-amino-acid decarboxylase	0.340392	0.0695516
	P07742	Rrm1	Ribonucleoside-diphosphate reductase large subunit	-0.216784	0.0695552
	Q60675	Lama2	Laminin subunit alpha-2	0.153831	0.0697796
	A0A1Y7VLP0;P56379	Atp5mpl	ATP synthase subunit ATP5MPL, mitochondrial (Fragment);ATP synthase subunit ATP5MPL, mitochondrial	-1.09785	0.0698235
	A2A5R2	Arfgef2	Brefeldin A-inhibited guanine nucleotide-exchange protein 2	0.0956566	0.0698736
	A0A571BET0	Cacna1a	Voltage-dependent P/Q-type calcium channel subunit alpha	-0.736242	0.0699175
	Q8C5L3	Cnot2	CCR4-NOT transcription complex subunit 2	-0.383561	0.0700027
	Q8R123	Flad1	FAD synthase	0.138683	0.0700422
	P48962	Slc25a4	ADP/ATP translocase 1	0.0988276	0.0700646
	P20918	Plg	Plasminogen	0.189863	0.070129
	Q8BH61	F13a1	Coagulation factor XIII A chain	0.230601	0.0701641
	O70475	Ugdh	UDP-glucose 6-dehydrogenase	-0.547987	0.0702062
	Q9D787	Ppil2	RING-type E3 ubiquitin-protein ligase PPIL2	-0.303832	0.0702803
	D3YWS8	Leng8	Leukocyte receptor cluster member 8 homolog	-2.40805	0.0703583
	Q9D880	Timm50	Mitochondrial import inner membrane translocase subunit TIM50	0.0756845	0.0704154
	P83741	Wnk1	Serine/threonine-protein kinase WNK1	-0.0595465	0.070584
	P56480	Atp5f1b	ATP synthase subunit beta, mitochondrial	0.0476565	0.0707135
	P00329	Adh1	Alcohol dehydrogenase 1	0.0800338	0.0708217

## Sheet: Elac2 lines 30 weeks
KO	ID	GeneSymbol	Description	Log2FC	AdjPValue	A537T	ID	GeneSymbol	Description	Log2FC	AdjPValue
	O70570	Pigr	Polymeric immunoglobulin receptor	0.221463	5.52972e-16		A0A087WNS9;A0A087WNT2;A0A087WPY4;A0A087WQ65;A0A087WRZ2;Q64253;Q99JA5	Ly6e	Lymphocyte antigen 6E (Fragment);Lymphocyte antigen 6E (Fragment);Lymphocyte antigen 6E (Fragment);Lymphocyte antigen 6E (Fragment);Lymphocyte antigen 6E (Fragment);Lymphocyte antigen 6E;Ly6e protein	0.62007	1.26405e-08
	E9QM38	Slc12a2	Solute carrier family 12 member 2	-0.638007	9.55324e-15		P07744	Krt4	Keratin, type II cytoskeletal 4	1.48719	1.73594e-08
	A0A087WNS9;A0A087WNT2;A0A087WPY4;A0A087WQ65;A0A087WRZ2;Q64253;Q99JA5	Ly6e	Lymphocyte antigen 6E (Fragment);Lymphocyte antigen 6E (Fragment);Lymphocyte antigen 6E (Fragment);Lymphocyte antigen 6E (Fragment);Lymphocyte antigen 6E (Fragment);Lymphocyte antigen 6E;Ly6e protein	-1.58494	1.2142e-14		Q07797	Lgals3bp	Galectin-3-binding protein	-0.118698	1.47331e-06
	Q921G9	Tjp3	Tight junction protein 3	-0.520789	3.76491e-12		Q06890	Clu	Clusterin	0.820906	1.57447e-06
	P01901	H2-K1	H-2 class I histocompatibility antigen, K-B alpha chain	-0.294019	7.41478e-12		P80315	Cct4	T-complex protein 1 subunit delta	0.165722	2.15292e-06
	D3YTT5;D3Z7A6;P52793	Efna1	Ephrin-A1	0.39425	7.06713e-11		P49717	Mcm4	DNA replication licensing factor MCM4	-0.914788	2.15712e-06
	Q06890	Clu	Clusterin	-1.71999	2.42903e-10		O35900	Lsm2	U6 snRNA-associated Sm-like protein LSm2	0.294028	2.23458e-06
	Q9D8B3	Chmp4b	Charged multivesicular body protein 4b	0.947441	6.048e-10		P33267	Cyp2f2	Cytochrome P450 2F2	1.02302	2.47295e-06
	G3UZP7;P01899	H2-D1	H-2 class I histocompatibility antigen, D-K alpha chain;H-2 class I histocompatibility antigen, D-B alpha chain	-0.548005	1.29526e-09		Q99JG3	Anxa13	Annexin A13	0.767365	2.718e-06
	Q8R3G9	Tspan8	Tetraspanin-8	-1.3809	8.11622e-09		A0A0R4IZY0	Thop1	Thimet oligopeptidase	0.138563	3.28722e-06
	Q08093	Cnn2	Calponin-2	-0.876374	1.29017e-08		C0HKE1;C0HKE2;C0HKE3;C0HKE4;C0HKE5;C0HKE6;C0HKE7;C0HKE8;C0HKE9;Q8BFU2;Q8CGP5;Q8CGP6;Q8CGP7	H2ac4;Hist1h2ac;H2ac7;H2ac8;H2ac11;H2ac13;Hist1h2an;Hist1h2ao;Hist1h2ap;Hist3h2a;Hist1h2af;Hist1h2ah;H2ac15	Histone H2A type 1-B;Histone H2A type 1-C;Histone H2A type 1-D;Histone H2A type 1-E;Histone H2A type 1-G;Histone H2A type 1-I;Histone H2A type 1-N;Histone H2A type 1-O;Histone H2A type 1-P;Histone H2A type 3;Histone H2A type 1-F;Histone H2A type 1-H;Histone H2A type 1-K	-1.76126	3.52553e-06
	A3KGL9;F6W687;P09602	Hmgn2	Non-histone chromosomal protein HMG-17;Non-histone chromosomal protein HMG-17 (Fragment);Non-histone chromosomal protein HMG-17	1.63352	2.05238e-08		P63030	Mpc1	Mitochondrial pyruvate carrier 1	0.300291	5.14832e-06
	O54950	Prkag1	5'-AMP-activated protein kinase subunit gamma-1	0.427894	2.24005e-08		A0A075B6A3;A0A0A6YXW6	Igha	Immunoglobulin heavy constant alpha (Fragment)	1.45226	6.47366e-06
	Q9JLB2	Mpp5	MAGUK p55 subfamily member 5	0.140769	2.72401e-08		G3UZP7;P01899	H2-D1	H-2 class I histocompatibility antigen, D-K alpha chain;H-2 class I histocompatibility antigen, D-B alpha chain	-0.3219	7.71758e-06
	D3Z6I8;E9Q7Q3	Tpm3	Tropomyosin alpha-3 chain	1.00343	3.2503e-08		M0QWP1	Agrn	Agrin	0.426022	9.47903e-06
	Q6IRU2	Tpm4	Tropomyosin alpha-4 chain	1.38914	3.45526e-08		Q9Z1B5	Mad2l1	Mitotic spindle assembly checkpoint protein MAD2A	0.987492	1.1909e-05
	P33267	Cyp2f2	Cytochrome P450 2F2	0.64407	3.57107e-08		Q8K297	Colgalt1	Procollagen galactosyltransferase 1	0.295395	1.52146e-05
	Q62159	Rhoc	Rho-related GTP-binding protein RhoC	-1.073	5.58893e-08		F6SMY7;Q7TPH6	Mycbp2	E3 ubiquitin-protein ligase MYCBP2 (Fragment);E3 ubiquitin-protein ligase MYCBP2	0.425316	1.56649e-05
	A0A0N4SW28;Q9DAS9	Gng12	Guanine nucleotide-binding protein subunit gamma;Guanine nucleotide-binding protein G(I)/G(S)/G(O) subunit gamma-12	1.09204	6.05386e-08		Q8C7H1	Mmaa	Methylmalonic aciduria type A homolog, mitochondrial	0.940703	1.58405e-05
	Q99JW4	Lims1	LIM and senescent cell antigen-like-containing domain protein 1	-0.891493	7.16569e-08		Q9CU62	Smc1a	Structural maintenance of chromosomes protein 1A	0.166616	1.97788e-05
	P59999	Arpc4	Actin-related protein 2/3 complex subunit 4	0.354442	8.54359e-08		A0A494B923;A0A494BB18;O88428	Papss2	Bifunctional 3'-phosphoadenosine 5'-phosphosulfate synthase 2	1.82053	2.12192e-05
	E9PWE8	Dpysl3	Dihydropyrimidinase-related protein 3	-0.342865	1.00522e-07		A0A075B5P4;A0A0A6YWR2	Ighg1	Ig gamma-1 chain C region secreted form (Fragment)	0.713513	2.35414e-05
	A0A286YD19;Q9JLJ1	Selenok	Selenoprotein K	0.909759	1.08259e-07		P17918	Pcna	Proliferating cell nuclear antigen	-0.042827	2.41488e-05
	Q9Z1B5	Mad2l1	Mitotic spindle assembly checkpoint protein MAD2A	0.902837	1.31328e-07		A2AJY2;O35206	Col15a1	Collagen alpha-1(XV) chain	0.734297	2.87929e-05
	B1AZ46	Baiap2	Brain-specific angiogenesis inhibitor 1-associated protein 2	0.252177	1.3909e-07		Q8R3G9	Tspan8	Tetraspanin-8	-0.481571	2.96438e-05
	P68510	Ywhah	14-3-3 protein eta	0.415355	1.52782e-07		O70570	Pigr	Polymeric immunoglobulin receptor	3.1009	3.32726e-05
	E9Q455;G5E8R0	Tpm1	Tropomyosin alpha-1 chain	1.22967	1.54082e-07		E0CYA3;E9PWK7;P54754;P54761;Q8C8K1	Ephb3;Ephb4;Ephb3;Ephb4;Ephb4	Ephrin type-B receptor 3;Ephrin type-B receptor 4;Ephrin type-B receptor 3;Ephrin type-B receptor 4;Ephrin type-B receptor 4	-1.20004	3.35619e-05
	A0A1B0GS63;Q8K221	Arfip2	Arfaptin-2	0.354916	1.55209e-07		Q9CZE3	Rab32	Ras-related protein Rab-32	0.666633	4.23078e-05
	Q9JM76	Arpc3	Actin-related protein 2/3 complex subunit 3	0.566601	1.6847e-07		P97449	Anpep	Aminopeptidase N	1.6567	4.46283e-05
	P14685	Psmd3	26S proteasome non-ATPase regulatory subunit 3	0.43475	1.73686e-07		P28653	Bgn	Biglycan	0.513695	5.12099e-05
	Q00PI9	Hnrnpul2	Heterogeneous nuclear ribonucleoprotein U-like protein 2	0.225741	1.88517e-07		F8WIT2	Anxa6	Annexin	0.312096	5.17753e-05
	P54227	Stmn1	Stathmin	-0.574855	1.99464e-07		Q00898	Serpina1e	Alpha-1-antitrypsin 1-5	-1.23253	5.56686e-05
	Q09200	B4galnt1	Beta-1,4 N-acetylgalactosaminyltransferase 1	-0.131979	2.12993e-07		Q9CQ80	Vps25	Vacuolar protein-sorting-associated protein 25	0.343619	5.66816e-05
	P34022	Ranbp1	Ran-specific GTPase-activating protein	0.463228	2.13926e-07		O08807	Prdx4	Peroxiredoxin-4	-0.160764	5.76631e-05
	Q91V08	Clec2d	C-type lectin domain family 2 member D	0.0383108	2.3105e-07		Q62087	Pon3	Serum paraoxonase/lactonase 3	0.435201	6.20614e-05
	Q9CQ69	Uqcrq	Cytochrome b-c1 complex subunit 8	0.900146	2.52355e-07		P28798;Q3U9N4	Grn	Progranulin	-0.761147	6.66487e-05
	Q9DBX3	Susd2	Sushi domain-containing protein 2	-0.333313	2.72487e-07		Q8CCH2	Nhlrc3	NHL repeat-containing protein 3	-0.755594	7.30679e-05
	P16045	Lgals1	Galectin-1	-0.631692	3.17515e-07		Q8R010	Aimp2	Aminoacyl tRNA synthase complex-interacting multifunctional protein 2	0.215843	7.52013e-05
	P11983	Tcp1	T-complex protein 1 subunit alpha	0.155667	3.77905e-07		A2ADE5;A2ADE6;A2ADE7;A2ADE8;A2ADE9;A2ADF1;A2ADF2;A2ADF3;Q71FD7	Fblim1	Filamin-binding LIM protein 1 (Fragment);Filamin-binding LIM protein 1 (Fragment);Filamin-binding LIM protein 1 (Fragment);Filamin-binding LIM protein 1 (Fragment);Filamin-binding LIM protein 1 (Fragment);Filamin-binding LIM protein 1 (Fragment);Filamin-binding LIM protein 1 (Fragment);Filamin-binding LIM protein 1 (Fragment);Filamin-binding LIM protein 1	-0.169111	7.98888e-05
	A0A0R4J1P4;Q3TQR0	Pgap2	Post-GPI attachment to proteins factor 2	0.559666	3.88828e-07		Q3TCJ1;Z4YJY0	Abraxas2	BRISC complex subunit Abraxas 2	0.671984	8.24429e-05
	Q9Z0Y1	Dctn3	Dynactin subunit 3	0.665705	4.58686e-07		Q9QXD6	Fbp1	Fructose-1,6-bisphosphatase 1	-0.233715	8.95744e-05
	E9PVZ8;E9QAH1	Golgb1	Golgi autoantigen, golgin subfamily b, macrogolgin 1;Golgi autoantigen, golgin subfamily b, macrogolgin 1	0.364318	5.03349e-07		F6RPJ9	Ide	Insulin-degrading enzyme (Fragment)	0.18029	9.91824e-05
	P29699	Ahsg	Alpha-2-HS-glycoprotein	-1.03185	5.21622e-07		Q8BM88	Ctso	Cathepsin O	-0.900619	9.93926e-05
	P52293	Kpna2	Importin subunit alpha-1	-0.285183	5.48125e-07		Q7TSC1	Prrc2a	Protein PRRC2A	0.157241	0.000102848
	O88544	Cops4	COP9 signalosome complex subunit 4	0.481218	5.54963e-07		P11688	Itga5	Integrin alpha-5	-0.360361	0.000112524
	G3UYF9;Q03958	Pfdn6	Prefoldin subunit 6	2.14138	5.88349e-07		A3KGL9;F6W687;P09602	Hmgn2	Non-histone chromosomal protein HMG-17;Non-histone chromosomal protein HMG-17 (Fragment);Non-histone chromosomal protein HMG-17	0.879127	0.000113877
	E9Q448	Tpm1	Tropomyosin alpha-1 chain	1.49234	6.15011e-07		Q9DBR0	Akap8	A-kinase anchor protein 8	0.718683	0.000117956
	P58389	Ptpa	Serine/threonine-protein phosphatase 2A activator	0.244278	6.54417e-07		G5E846	Prph	Peripherin	-0.637783	0.000122544
	A0A1C7CYV0;Q99K51	Pls3	Plastin-3 (Fragment);Plastin-3	0.198252	6.60204e-07		Q9EQK5	Mvp	Major vault protein	0.13345	0.000126166
	Q3UW02	Pate9	Prostate and testis-expressed 9	-1.57146	7.1154e-07		Q62159	Rhoc	Rho-related GTP-binding protein RhoC	-0.513432	0.000132117
	Q91WS0	Cisd1	CDGSH iron-sulfur domain-containing protein 1	0.688298	7.70414e-07		P21570	Ang	Angiogenin	-1.03461	0.000133691
	P63011	Rab3a	Ras-related protein Rab-3A	0.428571	7.75516e-07		Q542V3;Q8VE97	Srsf4	Serine/arginine-rich-splicing factor 4;Serine/arginine-rich splicing factor 4	1.01411	0.000145155
	A0A087WS76;A0A140LHL6;E9Q3S4	Map3k19	Mitogen-activated protein kinase kinase kinase 19 (Fragment);Mitogen-activated protein kinase kinase kinase 19;Mitogen-activated protein kinase kinase kinase 19	1.89641	8.60708e-07		P62259	Ywhae	14-3-3 protein epsilon	0.58691	0.00015135
	P17918	Pcna	Proliferating cell nuclear antigen	-0.238793	8.89655e-07		Q9CY16	Mrps28	28S ribosomal protein S28, mitochondrial	0.454341	0.000160121
	P45377	Akr1b8	Aldose reductase-related protein 2	-2.67101	9.43188e-07		Q91VC3	Eif4a3	Eukaryotic initiation factor 4A-III	0.286841	0.000161494
	P97429	Anxa4	Annexin A4	0.201149	9.76127e-07		Q8R5F3	Oard1	ADP-ribose glycohydrolase OARD1	-0.771701	0.000183096
	Q91XH5	Spr	Sepiapterin reductase	-0.417905	9.79658e-07		Q505F5	Lrrc47	Leucine-rich repeat-containing protein 47	0.106421	0.000184774
	F6RPJ9	Ide	Insulin-degrading enzyme (Fragment)	0.233081	1.04196e-06		Q8BND5	Qsox1	Sulfhydryl oxidase 1	-1.81556	0.00019761
	P70296	Pebp1	Phosphatidylethanolamine-binding protein 1	-0.48854	1.07248e-06		P20029	Hspa5	Endoplasmic reticulum chaperone BiP	-0.466553	0.000200619
	Q99L27	Gmpr2	GMP reductase 2	-1.37082	1.08186e-06		D3Z6W2;Q06180	Ptpn2	Tyrosine-protein phosphatase non-receptor type;Tyrosine-protein phosphatase non-receptor type 2	-0.601083	0.000202672
	A2AIM4	Tpm2	Tropomyosin beta chain	0.851747	1.1216e-06		A2A547;P84099	Rpl19	Ribosomal protein L19;60S ribosomal protein L19	0.319285	0.000212383
	Q9BCZ4	Selenos	Selenoprotein S	0.756261	1.20888e-06		Q8C7E4	Rnase4	Ribonuclease 4	-1.20685	0.000212936
	D3YVW2;Q8BXA1	Golim4	Golgi integral membrane protein 4	0.389568	1.25907e-06		Q91Z50	Fen1	Flap endonuclease 1	0.826086	0.000216241
	Q8CAA7	Pgm2l1	Glucose 1,6-bisphosphate synthase	0.549645	1.28507e-06		P97429	Anxa4	Annexin A4	0.28104	0.000224847
	Q62179	Sema4b	Semaphorin-4B	0.0876486	1.35664e-06		P17879	Hspa1b	Heat shock 70 kDa protein 1B	-0.4382	0.000229027
	Q6P8J7	Ckmt2	Creatine kinase S-type, mitochondrial	1.53835	1.36808e-06		P13864	Dnmt1	DNA (cytosine-5)-methyltransferase 1	-0.766917	0.000234636
	A2AP32;Q3UIU2	Ndufb6	NADH dehydrogenase [ubiquinone] 1 beta subcomplex subunit 6	1.13713	1.47897e-06		P46061	Rangap1	Ran GTPase-activating protein 1	0.262616	0.00026978
	P54823	Ddx6	Probable ATP-dependent RNA helicase DDX6	0.221198	1.50212e-06		Q9QZQ8	Macroh2a1	Core histone macro-H2A.1	0.327025	0.000286993
	O08807	Prdx4	Peroxiredoxin-4	-0.285386	1.54681e-06		Q8K3G9	Appl2	DCC-interacting protein 13-beta	0.307625	0.00029395
	Q9CZ04	Cops7a	COP9 signalosome complex subunit 7a	0.373931	1.55583e-06		A0A0R4J1S2;D3Z4N6;E9QMI6;E9QP07;Q80W14	Prpf40b	Pre-mRNA-processing factor 40 homolog B;Pre-mRNA-processing factor 40 homolog B;Pre-mRNA-processing factor 40 homolog B (Fragment);Pre-mRNA-processing factor 40 homolog B;Pre-mRNA-processing factor 40 homolog B	-2.16419	0.000311647
	O08810	Eftud2	116 kDa U5 small nuclear ribonucleoprotein component	0.141359	1.58979e-06		A0A5F8MPM4;E9QK82	Mpz	Myelin protein P0	-2.90187	0.000311819
	P13864	Dnmt1	DNA (cytosine-5)-methyltransferase 1	-0.887027	1.61343e-06		P24527	Lta4h	Leukotriene A-4 hydrolase	0.365007	0.000311986
	Q8QZY1	Eif3l	Eukaryotic translation initiation factor 3 subunit L	0.278782	1.70428e-06		Q99JW4	Lims1	LIM and senescent cell antigen-like-containing domain protein 1	-0.482729	0.000313256
	Q9DB05	Napa	Alpha-soluble NSF attachment protein	0.421517	1.75197e-06		P08752	Gnai2	Guanine nucleotide-binding protein G(i) subunit alpha-2	0.137477	0.000324773
	P63101	Ywhaz	14-3-3 protein zeta/delta	0.358099	1.78865e-06		A0A0R4J0U2;Q0VGB7	Ppp4r2	Serine/threonine-protein phosphatase 4 regulatory subunit 2	0.114771	0.000325493
	P63005	Pafah1b1	Platelet-activating factor acetylhydrolase IB subunit alpha	0.422077	1.83866e-06		Q5RKN9	Capza1	F-actin-capping protein subunit alpha	0.283548	0.000328697
	P56695;Q3UN10	Wfs1	Wolframin	0.544857	1.89736e-06		P58389	Ptpa	Serine/threonine-protein phosphatase 2A activator	0.379491	0.000346723
	P62259	Ywhae	14-3-3 protein epsilon	0.450429	1.91853e-06		D3YYX8;D3Z2E9;D3Z7G3;F8WHN9;Q9D882	Fam241b	Protein FAM241B (Fragment);Protein FAM241B (Fragment);Protein FAM241B (Fragment);Protein FAM241B;Protein FAM241B	-0.267622	0.000350765
	Q61249	Igbp1	Immunoglobulin-binding protein 1	0.247414	1.95602e-06		Q8BIJ6	Iars2	Isoleucine--tRNA ligase, mitochondrial	0.359517	0.000359256
	O35945	Aldh1a7	Aldehyde dehydrogenase, cytosolic 1	0.368324	1.96372e-06		Q9D024	Ccdc47	Coiled-coil domain-containing protein 47	0.149657	0.000359919
	A2AEX6;A2AEX8;P97447	Fhl1	Four and a half LIM domains protein 1	-0.599934	2.09507e-06		A0A0J9YTY0;A0A0J9YUL3;Q8C1B7	Septin11	Septin-11	0.165526	0.000360411
	Q9QYB5	Add3	Gamma-adducin	0.402749	2.28736e-06		P54823	Ddx6	Probable ATP-dependent RNA helicase DDX6	0.239288	0.00036756
	Q9CR00	Psmd9	26S proteasome non-ATPase regulatory subunit 9	-0.417648	2.35787e-06		Q9CQQ8	Lsm7	U6 snRNA-associated Sm-like protein LSm7	-0.226882	0.000369109
	Q9DCS9	Ndufb10	NADH dehydrogenase [ubiquinone] 1 beta subcomplex subunit 10	0.717757	2.37487e-06		B1AZ42;P0C0A3	Chmp6	Charged multivesicular body protein 6 (Fragment);Charged multivesicular body protein 6	0.323672	0.000375147
	E9Q8I0;P06909	Cfh	Complement factor H	-0.848989	2.37843e-06		F8VQJ3	Lamc1	Laminin subunit gamma-1	0.233087	0.000378703
	A0A140LHQ9	Synm	Synemin	-0.814745	2.41231e-06		B7ZNH7	Col14a1	Collagen alpha-1(XIV) chain	0.556127	0.000383874
	Q99JG3	Anxa13	Annexin A13	0.808347	2.43482e-06		Q8VEK3	Hnrnpu	Heterogeneous nuclear ribonucleoprotein U	0.0868879	0.000391816
	Q04447	Ckb	Creatine kinase B-type	-0.374268	2.468e-06		A0A0A6YWS0;O88632	Sema3f	Semaphorin-3F (Fragment);Semaphorin-3F	0.417059	0.000396079
	Q9CQE8	RTRAF	RNA transcription, translation and transport factor protein	1.00381	2.51302e-06		P60122	Ruvbl1	RuvB-like 1	0.0193593	0.000398525
	P28798;Q3U9N4	Grn	Progranulin	-0.982987	2.61585e-06		Q9EQP2	Ehd4	EH domain-containing protein 4	0.31925	0.000398541
	O35841	Api5	Apoptosis inhibitor 5	0.224312	2.61973e-06		P51163	Uros	Uroporphyrinogen-III synthase	-0.24333	0.000414478
	A2AP78;O54879	Hmgb3	High mobility group protein B3 (Fragment);High mobility group protein B3	0.648569	2.6516e-06		Q80ZV0	Rnaseh2b	Ribonuclease H2 subunit B	-0.494047	0.00042359
	A0A087WPY5;E9Q007;Q61694;Q61767	Gm4450;Gm4450;Hsd3b5;Hsd3b4	Predicted gene 4450 (Fragment);Predicted gene 4450;NADPH-dependent 3-keto-steroid reductase Hsd3b5;NADPH-dependent 3-keto-steroid reductase Hsd3b4	-0.0881527	2.65401e-06		Q7TPV4	Mybbp1a	Myb-binding protein 1A	0.138371	0.0004515
	P80313	Cct7	T-complex protein 1 subunit eta	0.1341	2.72191e-06		P70698	Ctps1	CTP synthase 1	0.400528	0.000454037
	Q91XL1	Lrg1	Leucine-rich HEV glycoprotein	-0.787475	2.90954e-06		H3BJL6;H3BJP2;H3BKH6;H3BLJ9;Q9R0P3	Esd	S-formylglutathione hydrolase;S-formylglutathione hydrolase (Fragment);S-formylglutathione hydrolase;S-formylglutathione hydrolase;S-formylglutathione hydrolase	0.194274	0.00045483
	Q60972	Rbbp4	Histone-binding protein RBBP4	-0.31444	3.04245e-06		Q9JLB0	Mpp6	MAGUK p55 subfamily member 6	1.00644	0.000457992
	P62342	Selenot	Thioredoxin reductase-like selenoprotein T	0.758501	3.04797e-06		P21460	Cst3	Cystatin-C	-0.600493	0.000458707
	P62874	Gnb1	Guanine nucleotide-binding protein G(I)/G(S)/G(T) subunit beta-1	-0.747534	3.17098e-06		A2BDX3	Mocs3	Adenylyltransferase and sulfurtransferase MOCS3	-0.390964	0.000475462
	A0A087WNZ5;A0A087WRP7;P0CW02	Ly6c1	Lymphocyte antigen 6C1;Lymphocyte antigen 6C1 (Fragment);Lymphocyte antigen 6C1	-1.25995	3.64054e-06		P59999	Arpc4	Actin-related protein 2/3 complex subunit 4	0.386878	0.000476864
	Q9DBG3	Ap2b1	AP-2 complex subunit beta	0.196914	3.66511e-06		Q9CR09	Ufc1	Ubiquitin-fold modifier-conjugating enzyme 1	-0.313221	0.000478445
	P80315	Cct4	T-complex protein 1 subunit delta	0.165825	3.68645e-06		P97310	Mcm2	DNA replication licensing factor MCM2	0.939977	0.000490681
	Q9CQV8	Ywhab	14-3-3 protein beta/alpha	0.551557	3.7169e-06		P63166	Sumo1	Small ubiquitin-related modifier 1	-0.490346	0.000495647
	Q8BMK4	Ckap4	Cytoskeleton-associated protein 4	0.222474	3.78288e-06		Q9QXB9	Drg2	Developmentally-regulated GTP-binding protein 2	0.106639	0.000500055
	P97449	Anpep	Aminopeptidase N	0.122023	3.78574e-06		Q9WUB0	Rbck1	RanBP-type and C3HC4-type zinc finger-containing protein 1	-0.232957	0.000516712
	Q8BP48	Metap1	Methionine aminopeptidase 1	-0.45434	3.8364e-06		Q9DCL9	Paics	Multifunctional protein ADE2	0.27088	0.000519146
	P97310	Mcm2	DNA replication licensing factor MCM2	1.42468	3.88723e-06		Q9CQ92	Fis1	Mitochondrial fission 1 protein	0.527716	0.000529197
	Q63844	Mapk3	Mitogen-activated protein kinase 3	0.192417	3.93972e-06		Q8BVW3	Trim14	Tripartite motif-containing protein 14	-0.239114	0.000535571
	P97372	Psme2	Proteasome activator complex subunit 2	0.525298	4.10808e-06		P28658	Atxn10	Ataxin-10	-0.351196	0.000544237
	P11404	Fabp3	Fatty acid-binding protein, heart	-0.890819	4.12332e-06		E9PVG8	9530053A07Rik	RIKEN cDNA 9530053A07 gene	-0.770481	0.000548005
	Q91Z25;Q9WV32	Arpc1b	Actin-related protein 2/3 complex subunit;Actin-related protein 2/3 complex subunit 1B	0.0694449	4.25992e-06		O08810	Eftud2	116 kDa U5 small nuclear ribonucleoprotein component	0.0993701	0.000554374
	Q3TG45;Q9CPS5	Psmd8	26S proteasome non-ATPase regulatory subunit 8	0.305941	4.37601e-06		Q3TXS7	Psmd1	26S proteasome non-ATPase regulatory subunit 1	0.320504	0.000556045
	Q9Z1N5	Ddx39b	Spliceosome RNA helicase Ddx39b	0.340914	4.3985e-06		Q3TML0	Pdia6	Protein disulfide-isomerase A6	-0.429102	0.000567232
	Q3UQ44	Iqgap2	Ras GTPase-activating-like protein IQGAP2	0.310337	4.835e-06		Q80WB5;Q9CWD7	Wdyhv1	Protein N-terminal glutamine amidohydrolase	0.16959	0.000584714
	O70400	Pdlim1	PDZ and LIM domain protein 1	-0.968923	4.85335e-06		P53996	Cnbp	Cellular nucleic acid-binding protein	-0.586635	0.000591544
	P10404		MLV-related proviral Env polyprotein	-0.56165	4.90236e-06		Q9Z239	Fxyd1	Phospholemman	0.34244	0.000613374
	Q8K183	Pdxk	Pyridoxal kinase	-0.796531	5.06681e-06		Q8BW75	Maob	Amine oxidase [flavin-containing] B	0.682932	0.000629957
	G3UXW9	Gps1	COP9 signalosome complex subunit 1	0.326062	5.17096e-06		Q02053	Uba1	Ubiquitin-like modifier-activating enzyme 1	0.159636	0.000632586
	Q9CR51	Atp6v1g1	V-type proton ATPase subunit G 1	0.898976	5.32269e-06		P30681	Hmgb2	High mobility group protein B2	-0.463259	0.000680101
	P35505	Fah	Fumarylacetoacetase	-0.264298	5.42334e-06		Q8BZH8	Svs3b	Seminal vesicle secretory protein 3B	-3.52788	0.000684662
	Q99L43	Cds2	Phosphatidate cytidylyltransferase 2	0.320283	5.59467e-06		P62342	Selenot	Thioredoxin reductase-like selenoprotein T	0.964134	0.000686415
	A0A0R4J0B4;Q99KK2	Cmas	N-acylneuraminate cytidylyltransferase	0.414725	5.60852e-06		Q9WVQ5	Apip	Methylthioribulose-1-phosphate dehydratase	0.208585	0.000692576
	Q9Z1T1	Ap3b1	AP-3 complex subunit beta-1	0.449631	6.41221e-06		P01592	Jchain	Immunoglobulin J chain	0.96949	0.000693768
	P21278	Gna11	Guanine nucleotide-binding protein subunit alpha-11	0.385605	6.43314e-06		E9QM38	Slc12a2	Solute carrier family 12 member 2	3.76604	0.000698358
	Q06185	Atp5me	ATP synthase subunit e, mitochondrial	1.30824	6.47134e-06		Q8QZY1	Eif3l	Eukaryotic translation initiation factor 3 subunit L	0.236451	0.000714362
	P18528		Ig heavy chain V region 6.96	-0.371865	6.55327e-06		Q6P8I4	Pcnp	PEST proteolytic signal-containing nuclear protein	-0.401695	0.000721714
	Q9CR26	Vta1	Vacuolar protein sorting-associated protein VTA1 homolog	0.51721	6.76564e-06		P27612	Plaa	Phospholipase A-2-activating protein	0.322925	0.000735022
	A0A494B9Z0;A0A494BBA8;P62862;Q642K5	Fau	40S ribosomal protein S30	1.28789	6.7986e-06		P28271	Aco1	Cytoplasmic aconitate hydratase	0.255996	0.000735765
	A2A9Q2;A6PWC3;Q8BHG1	Nrd1;Nrd1;Nrdc	Nardilysin, N-arginine dibasic convertase, NRD convertase 1;Nardilysin, N-arginine dibasic convertase, NRD convertase 1;Nardilysin	0.324899	6.86065e-06		A0A1L1SUG9;Q91ZI0	Celsr3	Cadherin EGF LAG seven-pass G-type receptor 3	0.290999	0.000739039
	P42230	Stat5a	Signal transducer and activator of transcription 5A	0.314403	6.94077e-06		F6RJV6;Q9JJK2	Lancl2	LanC-like protein 2 (Fragment);LanC-like protein 2	0.571231	0.000749544
	Q9D8W5	Psmd12	26S proteasome non-ATPase regulatory subunit 12	0.316035	7.00707e-06		A0A087WSN6	Fn1	Fibronectin	-0.288468	0.000751194
	Q64378	Fkbp5	Peptidyl-prolyl cis-trans isomerase FKBP5	0.414827	7.09554e-06		P11983	Tcp1	T-complex protein 1 subunit alpha	0.124996	0.000755409
	Q8QZT1	Acat1	Acetyl-CoA acetyltransferase, mitochondrial	0.0675351	7.11653e-06		Q9DBY8	Nvl	Nuclear valosin-containing protein-like	-0.0989167	0.000761166
	Q8VCR4;Q9DCG9	Trmt112	0610038D11Rik protein;Multifunctional methyltransferase subunit TRM112-like protein	0.78687	7.3196e-06		Q8K0J2	B3gnt7	UDP-GlcNAc:betaGal beta-1,3-N-acetylglucosaminyltransferase 7	-0.765906	0.000790088
	P62908	Rps3	40S ribosomal protein S3	0.350153	7.35979e-06		Q91V55	Rps5	40S ribosomal protein S5	-0.639193	0.000791198
	Q7TPV4	Mybbp1a	Myb-binding protein 1A	0.25097	7.57645e-06		D3Z6A1;D3Z6H3;Q9WUB4	Dctn6	Dynactin subunit 6 (Fragment);Dynactin subunit 6;Dynactin subunit 6	0.304883	0.000802277
	Q8VCQ8	Cald1	Caldesmon 1	-0.996537	7.63382e-06		F2Z472	Svs3a	Seminal vesicle secretory protein 3A	-3.35534	0.000841679
	P17742	Ppia	Peptidyl-prolyl cis-trans isomerase A	-0.471652	7.72305e-06		Q9QUI0	Rhoa	Transforming protein RhoA	-0.303387	0.000844657
	Q9WVJ2	Psmd13	26S proteasome non-ATPase regulatory subunit 13	0.266931	7.74601e-06		Q06185	Atp5me	ATP synthase subunit e, mitochondrial	0.789285	0.000866326
	Q8BPB5	Efemp1	EGF-containing fibulin-like extracellular matrix protein 1	-0.47788	7.82266e-06		Q91Z25;Q9WV32	Arpc1b	Actin-related protein 2/3 complex subunit;Actin-related protein 2/3 complex subunit 1B	0.102602	0.000873243
	P47941	Crkl	Crk-like protein	-0.387715	8.22566e-06		Q9DBL1	Acadsb	Short/branched chain specific acyl-CoA dehydrogenase, mitochondrial	0.313986	0.000875956
	D3YZX8;P49962	Srp9	Signal recognition particle 9 kDa protein	0.34236	8.44794e-06		Q8BPB5	Efemp1	EGF-containing fibulin-like extracellular matrix protein 1	-0.273776	0.000876238
	Q64152	Btf3	Transcription factor BTF3	-0.830637	8.52008e-06		Q9CQC7	Ndufb4	NADH dehydrogenase [ubiquinone] 1 beta subcomplex subunit 4	0.682808	0.00087736
	Q9CQ71	Rpa3	Replication protein A 14 kDa subunit	0.809921	8.57421e-06		A0A494BAJ6;Q9WUL7	Arl3	ADP-ribosylation factor-like protein 3	-0.399646	0.000880845
	P09055	Itgb1	Integrin beta-1	-0.465139	8.84975e-06		Q9WU63	Hebp2	Heme-binding protein 2	-0.755086	0.00088295
	D6RHA2;P82343	Renbp	N-acylglucosamine 2-epimerase	-0.516021	8.86422e-06		P23492;Q543K9	Pnp	Purine nucleoside phosphorylase	0.073139	0.000926548
	Q9WUU7	Ctsz	Cathepsin Z	-0.27307	9.01795e-06		Q9DAR7	Dcps	m7GpppX diphosphatase	0.0599466	0.00093059
	B1AVK5	Col4a6	Collagen, type IV, alpha 6	-0.809975	9.1921e-06		Q99NB8	Ubqln4	Ubiquilin-4	-0.39011	0.000944662
	P29788	Vtn	Vitronectin	-0.926361	9.24521e-06		Q6URW6	Myh14	Myosin-14	0.774431	0.000949371
	Q9CQ65	Mtap	S-methyl-5'-thioadenosine phosphorylase	-0.436147	9.53413e-06		P48036	Anxa5	Annexin A5	0.217696	0.000952378
	Q9JIF7	Copb1	Coatomer subunit beta	0.272127	9.62891e-06		Q91WT9	Cbs	Cystathionine beta-synthase	0.829458	0.000966961
	Q61503	Nt5e	5'-nucleotidase	-0.433629	9.96385e-06		E9PZ16	Hspg2	Basement membrane-specific heparan sulfate proteoglycan core protein	0.212545	0.000987953
	Q91YH5	Atl3	Atlastin-3	0.168056	1.00674e-05		O88531	Ppt1	Palmitoyl-protein thioesterase 1	-0.635086	0.000993458
	E9Q411	Nbas	Neuroblastoma-amplified sequence	0.32872	1.03324e-05		O35841	Api5	Apoptosis inhibitor 5	0.152308	0.000996172
	F7BWT7	Tspan15	Tetraspanin-15	1.0764	1.08781e-05		Q8BFW7	Lpp	Lipoma-preferred partner homolog	-0.36057	0.000996956
	P16015	Ca3	Carbonic anhydrase 3	1.66678	1.09118e-05		Q61171	Prdx2	Peroxiredoxin-2	0.171413	0.00100182
	Q91VC3	Eif4a3	Eukaryotic initiation factor 4A-III	0.411954	1.16297e-05		P23953	Ces1c	Carboxylesterase 1C	0.311249	0.0010087
	A0A0R4J1Y3	Osgep	Probable tRNA N6-adenosine threonylcarbamoyltransferase	0.185385	1.16852e-05		E9Q481;Q6P2K6	Ppp4r3a	Serine/threonine-protein phosphatase 4 regulatory subunit 3A	0.875833	0.00103595
	Q9D8P4	Mrpl17	39S ribosomal protein L17, mitochondrial	0.51522	1.19779e-05		G3X8U3	2210016F16Rik	Queuosine salvage protein	0.277393	0.00104324
	Q07797	Lgals3bp	Galectin-3-binding protein	-0.208378	1.26495e-05		Q9Z1N5	Ddx39b	Spliceosome RNA helicase Ddx39b	0.226027	0.00105167
	A0A1D5RLG0;Q8BTX9	Hsdl1	Inactive hydroxysteroid dehydrogenase-like protein 1	0.36022	1.26776e-05		Q6PD03	Ppp2r5a	Serine/threonine-protein phosphatase 2A 56 kDa regulatory subunit alpha isoform	0.724968	0.0010534
	P10630	Eif4a2	Eukaryotic initiation factor 4A-II	0.39028	1.28637e-05		D3YVW2;Q8BXA1	Golim4	Golgi integral membrane protein 4	0.635471	0.00105923
	P80316	Cct5	T-complex protein 1 subunit epsilon	-0.167507	1.29444e-05		Q80V26	Impad1	Golgi-resident adenosine 3',5'-bisphosphate 3'-phosphatase	0.847518	0.00106198
	Q91XD2	Lims2	LIM and senescent cell antigen-like-containing domain protein 2	-0.821268	1.31645e-05		A0A0R4J1B9;G3X9M0;Q9ER88	Dap3	28S ribosomal protein S29, mitochondrial;28S ribosomal protein S29, mitochondrial;28S ribosomal protein S29, mitochondrial	-0.0857378	0.00108313
	Q9CQ92	Fis1	Mitochondrial fission 1 protein	0.437607	1.33456e-05		Q9Z0L8	Ggh	Gamma-glutamyl hydrolase	-0.756295	0.00109457
	D3YVV9	Synpo2	Synaptopodin-2	-0.356386	1.33731e-05		Q9Z2I8	Suclg2	Succinate--CoA ligase [GDP-forming] subunit beta, mitochondrial	0.360703	0.00111671
	O08992;Q3TMX0	Sdcbp	Syntenin-1	-0.488412	1.34788e-05		A2A9Q2;A6PWC3;Q8BHG1	Nrd1;Nrd1;Nrdc	Nardilysin, N-arginine dibasic convertase, NRD convertase 1;Nardilysin, N-arginine dibasic convertase, NRD convertase 1;Nardilysin	0.241996	0.00112778
	P62141	Ppp1cb	Serine/threonine-protein phosphatase PP1-beta catalytic subunit	-0.357577	1.34805e-05		Q61792	Lasp1	LIM and SH3 domain protein 1	0.291359	0.00114095
	P28474	Adh5	Alcohol dehydrogenase class-3	0.199016	1.36566e-05		P32261	Serpinc1	Antithrombin-III	0.308267	0.00114218
	Q91Z53	Grhpr	Glyoxylate reductase/hydroxypyruvate reductase	-0.247761	1.36595e-05		Q91VK1	Bzw2	Basic leucine zipper and W2 domain-containing protein 2	0.596042	0.00115192
	Q8BMC4	Nop9	Nucleolar protein 9	0.585943	1.38812e-05		Q8BGU5	Ccny	Cyclin-Y	0.279544	0.00116395
	P62821	Rab1A	Ras-related protein Rab-1A	0.690601	1.42745e-05		P47713;Q9DBX5	Pla2g4a	Cytosolic phospholipase A2;Phospholipase A2	0.217343	0.00117868
	Q8BJW6	Eif2a	Eukaryotic translation initiation factor 2A	0.214908	1.42755e-05		Q61165	Slc9a1	Sodium/hydrogen exchanger 1	-0.52738	0.00118113
	A0A171KXD3;Q9JIF0	Prmt1	Protein arginine N-methyltransferase 1	0.433559	1.45148e-05		A0A087WQH8	Slc35a4	Probable UDP-sugar transporter protein SLC35A4	0.695851	0.00118217
	Q9CQJ8	Ndufb9	NADH dehydrogenase [ubiquinone] 1 beta subcomplex subunit 9	0.921062	1.4678e-05		P24472	Gsta4	Glutathione S-transferase A4	0.490443	0.00119497
	A0A1B0GR08;Q921G8	Tubgcp2	Gamma-tubulin complex component (Fragment);Gamma-tubulin complex component 2	-0.119058	1.47052e-05		E9Q4P1	Wdfy1	WD repeat and FYVE domain-containing protein 1	-0.411909	0.00120947
	Q9WTP6	Ak2	Adenylate kinase 2, mitochondrial	0.316192	1.47372e-05		Q9EQ06	Hsd17b11	Estradiol 17-beta-dehydrogenase 11	-0.330687	0.00121422
	O89053	Coro1a	Coronin-1A	-0.64536	1.53322e-05		Q99J99	Mpst	3-mercaptopyruvate sulfurtransferase	0.514634	0.00124048
	P28867	Prkcd	Protein kinase C delta type	0.197442	1.5362e-05		Q2TPA8	Hsdl2	Hydroxysteroid dehydrogenase-like protein 2	0.478541	0.0012506
	P62077	Timm8b	Mitochondrial import inner membrane translocase subunit Tim8 B	0.596945	1.55756e-05		Q6WIZ7	Svs1	Amine oxidase	-2.96386	0.00127526
	Q60967	Papss1	Bifunctional 3'-phosphoadenosine 5'-phosphosulfate synthase 1	-0.0327514	1.56827e-05		Q9DB05	Napa	Alpha-soluble NSF attachment protein	0.199364	0.00128032
	Q9CU62	Smc1a	Structural maintenance of chromosomes protein 1A	0.229565	1.59805e-05		B2RQS1;Q9ERG2	Strn3	Striatin-3	0.00389978	0.00129484
	Q3U7R1	Esyt1	Extended synaptotagmin-1	0.346011	1.6093e-05		A0A5F8MP98;A0A5F8MPF2;Q5SSZ5	Tns3	Tensin-3	-0.127597	0.00131728
	A2AVJ7;Q99PL5	Rrbp1	Ribosome-binding protein 1	0.240991	1.62145e-05		A0A0R4J0B6;Q7TMS5;S4R2E1	Abcg2	Broad substrate-specificity ATP-binding cassette transporter ABCG2;Broad substrate specificity ATP-binding cassette transporter ABCG2;Broad substrate-specificity ATP-binding cassette transporter ABCG2	1.21333	0.00133778
	Q8BVL3	Snx17	Sorting nexin-17	0.152429	1.62893e-05		Q9DCU2	Pllp	Plasmolipin	0.363038	0.00134262
	A0A1D5RLV3;B8XCJ6;Q8BLN6	Unc80	Protein unc-80 homolog	-0.463749	1.6486e-05		Q8VCQ8	Cald1	Caldesmon 1	-0.615608	0.00134293
	Q62219	Tgfb1i1	Transforming growth factor beta-1-induced transcript 1 protein	-0.362316	1.66315e-05		Q9JJD0	Thap11	THAP domain-containing protein 11	-0.384215	0.00135643
	Q9D662	Sec23b	Protein transport protein Sec23B	0.146818	1.67054e-05		P62821	Rab1A	Ras-related protein Rab-1A	0.579251	0.00136772
	P09036	Spink1	Serine protease inhibitor Kazal-type 1	-3.29094	1.67533e-05		G5E884	Pak1	Non-specific serine/threonine protein kinase	0.752988	0.00137227
	D3Z118;P97411	Ica1	Islet cell autoantigen 1	0.573467	1.68989e-05		O88843	Cradd	Death domain-containing protein CRADD	0.0899376	0.00137289
	P61202	Cops2	COP9 signalosome complex subunit 2	0.293221	1.71991e-05		Q99PV0	Prpf8	Pre-mRNA-processing-splicing factor 8	0.0922094	0.00138732
	Q61823	Pdcd4	Programmed cell death protein 4	0.23578	1.75095e-05		Q80UW8	Polr2e	DNA-directed RNA polymerases I, II, and III subunit RPABC1	0.589419	0.00149126
	A1BN54	Actn1	Alpha actinin 1a	-0.732504	1.75704e-05		Q61029	Tmpo	Lamina-associated polypeptide 2, isoforms beta/delta/epsilon/gamma	-0.0988289	0.00149742
	Q9JL35	Hmgn5	High mobility group nucleosome-binding domain-containing protein 5	0.297009	1.781e-05		P97372	Psme2	Proteasome activator complex subunit 2	0.336019	0.00151738
	Q99N15	Hsd17b10	17beta-hydroxysteroid dehydrogenase type 10/short chain L-3-hydroxyacyl-CoA dehydrogenase	0.175701	1.79656e-05		P28656;Q3TF41;Q8BSH9	Nap1l1	Nucleosome assembly protein 1-like 1	0.097528	0.00153544
	Q80TS8	Sel1l3	Protein sel-1 homolog 3	0.448773	1.7982e-05		Q60994	Adipoq	Adiponectin	0.91313	0.00157155
	Q99JF8	Psip1	PC4 and SFRS1-interacting protein	-0.317822	1.84792e-05		Q8C561	Lmbrd2	G-protein coupled receptor-associated protein LMBRD2	0.459555	0.00157422
	P62751	Rpl23a	60S ribosomal protein L23a	0.44743	1.86156e-05		Q3ULW8	Parp3	Protein mono-ADP-ribosyltransferase PARP3	1.00647	0.00157766
	Q9Z1Z0	Uso1	General vesicular transport factor p115	0.179458	1.89345e-05		E9Q3Q6;E9Q4G8;Q61490	Alcam	CD166 antigen	-0.449988	0.00158682
	P07742	Rrm1	Ribonucleoside-diphosphate reductase large subunit	-0.396647	1.89392e-05		A2AEM2;Q99LI2	Clcc1	Chloride channel CLIC-like protein 1	0.16572	0.00159949
	Q9D6J5	Ndufb8	NADH dehydrogenase [ubiquinone] 1 beta subcomplex subunit 8, mitochondrial	0.668407	1.9334e-05		Q8R5J9	Arl6ip5	PRA1 family protein 3	0.50484	0.0016016
	O70209	Pdlim3	PDZ and LIM domain protein 3	-0.639847	1.94675e-05		P99024	Tubb5	Tubulin beta-5 chain	0.167469	0.00163668
	Q02819	Nucb1	Nucleobindin-1	0.893911	1.96479e-05		Q3UW53	Niban1	Protein Niban 1	0.390033	0.00170244
	P60843	Eif4a1	Eukaryotic initiation factor 4A-I	0.27628	2.02236e-05		P01901	H2-K1	H-2 class I histocompatibility antigen, K-B alpha chain	-0.075345	0.00171248
	Q9D1R9	Rpl34	60S ribosomal protein L34	0.499327	2.0356e-05		A0A140LHQ8	Picalm	Phosphatidylinositol-binding clathrin assembly protein (Fragment)	0.400187	0.0017213
	Q9JKF1	Iqgap1	Ras GTPase-activating-like protein IQGAP1	0.20393	2.0544e-05		Q3UW02	Pate9	Prostate and testis-expressed 9	-1.02926	0.0017364
	Q9R1T2	Sae1	SUMO-activating enzyme subunit 1	0.199347	2.05859e-05		Q7TQI3	Otub1	Ubiquitin thioesterase OTUB1	0.294573	0.00175346
	P46471	Psmc2	26S proteasome regulatory subunit 7	0.185853	2.07544e-05		Q99JX7	Nxf1	Nuclear RNA export factor 1	0.281589	0.00175695
	P21126	Ubl4a	Ubiquitin-like protein 4A	0.535947	2.10514e-05		Q9Z2I0	Letm1	Mitochondrial proton/calcium exchanger protein	0.0583449	0.00180608
	A0A0R4J187;P23475	Xrcc6	X-ray repair cross-complementing protein 6	0.24027	2.2068e-05		P18654	Rps6ka3	Ribosomal protein S6 kinase alpha-3	0.131216	0.00182426
	Q91VC9	Ghitm	Growth hormone-inducible transmembrane protein	0.49971	2.2591e-05		A0A171KXD3;Q9JIF0	Prmt1	Protein arginine N-methyltransferase 1	0.248271	0.00186211
	Q99L20	Gstt3	Glutathione S-transferase theta-3	0.146191	2.36131e-05		G3UXW9	Gps1	COP9 signalosome complex subunit 1	0.380468	0.00190266
	Q8VEK3	Hnrnpu	Heterogeneous nuclear ribonucleoprotein U	0.0915641	2.36964e-05		Q9Z1J3	Nfs1	Cysteine desulfurase, mitochondrial	0.118563	0.00191291
	P97384	Anxa11	Annexin A11	0.268421	2.4107e-05		Q9WVT6	Ca14	Carbonic anhydrase 14	0.27113	0.00194262
	P08030	Aprt	Adenine phosphoribosyltransferase	-0.464355	2.43215e-05		P48774	Gstm5	Glutathione S-transferase Mu 5	0.827404	0.00194948
	P18872	Gnao1	Guanine nucleotide-binding protein G(o) subunit alpha	-0.541202	2.45598e-05		P28474	Adh5	Alcohol dehydrogenase class-3	0.340377	0.00196118
	O35405	Pld3	5'-3' exonuclease PLD3	0.364473	2.49968e-05		P10404		MLV-related proviral Env polyprotein	0.249419	0.00196778
	P61759	Vbp1	Prefoldin subunit 3	0.987192	2.51587e-05		Q61033	Tmpo	Lamina-associated polypeptide 2, isoforms alpha/zeta	0.054302	0.00198445
	Q99LG0	Usp16	Ubiquitin carboxyl-terminal hydrolase 16	0.253121	2.55792e-05		Q922U1	Prpf3	U4/U6 small nuclear ribonucleoprotein Prp3	-0.0588864	0.00199949
	P24527	Lta4h	Leukotriene A-4 hydrolase	0.191432	2.62345e-05		Q3TEA8;Z4YKB8	Hp1bp3	Heterochromatin protein 1-binding protein 3	0.481448	0.00200676
	Q9CY16	Mrps28	28S ribosomal protein S28, mitochondrial	0.612257	2.62743e-05		P49442	Inpp1	Inositol polyphosphate 1-phosphatase	-0.346064	0.00201193
	P58404	Strn4	Striatin-4	-0.0476144	2.6754e-05		P26443	Glud1	Glutamate dehydrogenase 1, mitochondrial	0.23557	0.00201521
	Q07235	Serpine2	Glia-derived nexin	-0.836011	2.8684e-05		Q8BJS4	Sun2	SUN domain-containing protein 2	0.566644	0.00204853
	A0A0R4J139	Msrb3	Peptide-methionine (R)-S-oxide reductase	-0.605085	2.91962e-05		A0A0U1RNX8;O08664	Bcl7c	B-cell CLL/lymphoma 7 protein family member C	-0.481374	0.00211163
	Q60931	Vdac3	Voltage-dependent anion-selective channel protein 3	0.45563	2.97262e-05		Q80Y14	Glrx5	Glutaredoxin-related protein 5, mitochondrial	0.816439	0.00212328
	Q99KF1	Tmed9	Transmembrane emp24 domain-containing protein 9	0.239346	3.02592e-05		Q9QYB5	Add3	Gamma-adducin	0.47908	0.00215452
	Q3UDR8	Yipf3	Protein YIPF3	0.299267	3.02721e-05		P10630	Eif4a2	Eukaryotic initiation factor 4A-II	0.251548	0.00216564
	Q78IK2	Atp5md	ATP synthase membrane subunit DAPIT, mitochondrial	0.7256	3.06631e-05		D3Z390;Q921C5	Bicd2	Protein bicaudal D homolog 2	-1.49953	0.00217133
	Q922B2	Dars1	Aspartate--tRNA ligase, cytoplasmic	0.302395	3.08974e-05		Q8BHE8	Maip1	m-AAA protease-interacting protein 1, mitochondrial	0.646912	0.00218153
	P58021	Tm9sf2	Transmembrane 9 superfamily member 2	0.354223	3.17202e-05		Q9EQS3	Mycbp	c-Myc-binding protein	0.783611	0.00218217
	A0A171EBL2;E9Q555	Rnf213	E3 ubiquitin-protein ligase RNF213	0.306884	3.377e-05		A0A286YDF5;E9Q390;Q69ZN7	Myof	Myoferlin	0.161462	0.00219922
	P50446	Krt6a	Keratin, type II cytoskeletal 6A	0.396843	3.39128e-05		O55137	Acot1	Acyl-coenzyme A thioesterase 1	0.420045	0.00222799
	P14824	Anxa6	Annexin A6	0.117964	3.4301e-05		P68181	Prkacb	cAMP-dependent protein kinase catalytic subunit beta	0.448266	0.00223135
	O55222	Ilk	Integrin-linked protein kinase	-0.373117	3.43994e-05		F6QYE1;O09161	Casq2	Calsequestrin;Calsequestrin-2	1.50033	0.00226523
	P53994	Rab2a	Ras-related protein Rab-2A	0.350846	3.53595e-05		Q99KP6	Prpf19	Pre-mRNA-processing factor 19	0.0989608	0.00227166
	O35286	Dhx15	Pre-mRNA-splicing factor ATP-dependent RNA helicase DHX15	0.225498	3.62315e-05		B1AU25;Q9Z0X1	Aifm1	Apoptosis-inducing factor 1, mitochondrial;Apoptosis-inducing factor 1, mitochondrial	0.277368	0.00228137
	B7ZWM6;Q3UTJ2	Sorbs2	Sorbin and SH3 domain-containing protein 2	-0.479512	3.63431e-05		Q8BI08	Mal2	Protein MAL2	1.57801	0.00228252
	P68254	Ywhaq	14-3-3 protein theta	0.395519	3.63675e-05		Q3TW96	Uap1l1	UDP-N-acetylhexosamine pyrophosphorylase-like protein 1	0.140241	0.00228463
	P47713;Q9DBX5	Pla2g4a	Cytosolic phospholipase A2;Phospholipase A2	-0.812832	3.75251e-05		E9QMK9;Q8BH86	Dglucy	D-glutamate cyclase, mitochondrial;D-glutamate cyclase, mitochondrial	0.403161	0.00229873
	Q9CXY6	Ilf2	Interleukin enhancer-binding factor 2	0.292522	3.77031e-05		E9QPX1;P39061	Col18a1	Collagen alpha-1(XVIII) chain	0.273786	0.0023016
	P70333	Hnrnph2	Heterogeneous nuclear ribonucleoprotein H2	-0.509028	3.83086e-05		Q9CZA6	Nde1	Nuclear distribution protein nudE homolog 1	0.230043	0.00232728
	Q9D358	Acp1	Low molecular weight phosphotyrosine protein phosphatase	-0.371473	3.83631e-05		Q3TQ29;Q3UR91	Pum2	Pumilio homolog 2	0.446703	0.00233012
	P62307	Snrpf	Small nuclear ribonucleoprotein F	1.07155	3.84821e-05		P17742	Ppia	Peptidyl-prolyl cis-trans isomerase A	-0.305173	0.00234501
	Q91VJ2	Cavin3	Caveolae-associated protein 3	0.610703	3.89582e-05		P11589	Mup2	Major urinary protein 2	-1.29325	0.00235042
	P60229	Eif3e	Eukaryotic translation initiation factor 3 subunit E	0.233229	3.92431e-05		P27773	Pdia3	Protein disulfide-isomerase A3	-0.413037	0.00235632
	A2AN08	Ubr4	E3 ubiquitin-protein ligase UBR4	0.192665	4.29122e-05		Q9DCV7	Krt7	Keratin, type II cytoskeletal 7	1.13717	0.00235656
	Q80V26	Impad1	Golgi-resident adenosine 3',5'-bisphosphate 3'-phosphatase	0.872988	4.3994e-05		Q9Z2U0	Psma7	Proteasome subunit alpha type-7	0.120037	0.002359
	Q3TXS7	Psmd1	26S proteasome non-ATPase regulatory subunit 1	0.192644	4.40678e-05		Q64133	Maoa	Amine oxidase [flavin-containing] A	0.295349	0.00238834
	D3Z5N6;Q61103	Dpf2	Zinc finger protein ubi-d4	-0.312692	4.50599e-05		P81117	Nucb2	Nucleobindin-2	-1.46116	0.00242357
	Q62376	Snrnp70	U1 small nuclear ribonucleoprotein 70 kDa	-0.351603	4.53359e-05		Q08093	Cnn2	Calponin-2	-0.379268	0.00242412
	Q99NB1	Acss1	Acetyl-coenzyme A synthetase 2-like, mitochondrial	0.201166	4.58769e-05		P49710	Hcls1	Hematopoietic lineage cell-specific protein	0.0283645	0.00243449
	Q7TQI3	Otub1	Ubiquitin thioesterase OTUB1	0.147139	4.61044e-05		Q99NB1	Acss1	Acetyl-coenzyme A synthetase 2-like, mitochondrial	0.722282	0.00243511
	P26883	Fkbp1a	Peptidyl-prolyl cis-trans isomerase FKBP1A	-0.561442	4.69213e-05		P21278	Gna11	Guanine nucleotide-binding protein subunit alpha-11	0.316503	0.00245037
	Q8CFI7	Polr2b	DNA-directed RNA polymerase II subunit RPB2	0.361085	4.71511e-05		P11438	Lamp1	Lysosome-associated membrane glycoprotein 1	0.187007	0.00246997
	P19783	Cox4i1	Cytochrome c oxidase subunit 4 isoform 1, mitochondrial	0.456482	4.92899e-05		Q9ESP1	Sdf2l1	Stromal cell-derived factor 2-like protein 1	-0.484448	0.00247596
	P56812	Pdcd5	Programmed cell death protein 5	0.602197	4.94443e-05		A0A5K1VVS7;Q99KD5	Unc45a	Protein unc-45 homolog A	0.154612	0.00248673
	P48036	Anxa5	Annexin A5	0.154204	5.00811e-05		P46471	Psmc2	26S proteasome regulatory subunit 7	0.207424	0.00254649
	A0A0R4J0Q9;Q3UM29	Cog7	Conserved oligomeric Golgi complex subunit 7	0.35311	5.18175e-05		O88342	Wdr1	WD repeat-containing protein 1	0.11401	0.00255605
	V9GXQ2	Gm17087	Predicted gene 17087	0.434245	5.22413e-05		Q91VH2	Snx9	Sorting nexin-9	0.206159	0.00259498
	O55029	Copb2	Coatomer subunit beta'	0.358691	5.25043e-05		P57096	Psca	Prostate stem cell antigen	-0.285092	0.00261743
	O54983	Crym	Ketimine reductase mu-crystallin	0.0501778	5.2642e-05		Q9CWE0	Mtfr1l	Mitochondrial fission regulator 1-like	-0.304754	0.00263951
	P56677	St14	Suppressor of tumorigenicity 14 protein homolog	-0.235228	5.37193e-05		Q91V64	Isoc1	Isochorismatase domain-containing protein 1	0.401596	0.00264536
	P51125;Q8CE80	Cast	Calpastatin	-0.346878	5.39919e-05		Q61543	Glg1	Golgi apparatus protein 1	0.139439	0.00264549
	P27641	Xrcc5	X-ray repair cross-complementing protein 5	0.327219	5.42098e-05		Q9CR86	Carhsp1	Calcium-regulated heat stable protein 1	-0.605881	0.00268068
	P53996	Cnbp	Cellular nucleic acid-binding protein	-0.922948	5.44784e-05		Q61584	Fxr1	Fragile X mental retardation syndrome-related protein 1	0.535032	0.00271427
	Q9Z1K6	Arih2	E3 ubiquitin-protein ligase ARIH2	0.925569	5.51604e-05		A0A171EBL2;E9Q555	Rnf213	E3 ubiquitin-protein ligase RNF213	0.15157	0.00276981
	Q99J27	Slc33a1	Acetyl-coenzyme A transporter 1	0.447085	5.55546e-05		Q9QZ08	Nagk	N-acetyl-D-glucosamine kinase	0.297816	0.00277814
	Q9Z2I0	Letm1	Mitochondrial proton/calcium exchanger protein	0.192199	5.62362e-05		A0A0R4J1R9;Q8C460	Eri3	ERI1 exoribonuclease 3 (Fragment);ERI1 exoribonuclease 3	0.748074	0.00278836
	A2API3;Q80V86	Ints8	Integrator complex subunit 8	0.262497	5.68813e-05		P51855	Gss	Glutathione synthetase	-0.318935	0.00279771
	Q8VCA8	Scrn2	Secernin-2	-0.375626	5.71966e-05		A0A1W2P812;G5E8K2;G5E8K3;G5E8K5	Ank3	Ankyrin-3	0.138707	0.0028076
	Q9Z2U0	Psma7	Proteasome subunit alpha type-7	0.190225	5.75637e-05		Q9D4H1	Exoc2	Exocyst complex component 2	0.711356	0.0028217
	P18654	Rps6ka3	Ribosomal protein S6 kinase alpha-3	0.14407	5.7627e-05		Q99LC8	Eif2b1	Translation initiation factor eIF-2B subunit alpha	0.399778	0.00283972
	B0QZP8;H3BIZ8;H3BJY1;H3BKF4;O55101	Syngr2;Syngr2;Syngr2;Gm20708;Syngr2	Synaptogyrin-2;Synaptogyrin-2;Synaptogyrin-2;Predicted gene 20708;Synaptogyrin-2	0.917566	5.82563e-05		P56399;Q3U4W8	Usp5	Ubiquitin carboxyl-terminal hydrolase 5;Ubiquitin carboxyl-terminal hydrolase	0.142057	0.00284772
	Q9EQH2	Erap1	Endoplasmic reticulum aminopeptidase 1	0.353941	5.88538e-05		Q9WUP7	Uchl5	Ubiquitin carboxyl-terminal hydrolase isozyme L5	0.209656	0.00285491
	Q6DFW4	Nop58	Nucleolar protein 58	0.165292	5.97989e-05		Q9QXK3	Copg2	Coatomer subunit gamma-2	0.115975	0.00286306
	G3UYC5;O35280	Chek1	Serine/threonine-protein kinase Chk1	0.97674	6.03604e-05		E9QAS4;E9QAS5;Q6PDQ2	Chd4	Chromodomain-helicase-DNA-binding protein 4	0.246768	0.00286826
	G3UW82	Myh2	Myosin, heavy polypeptide 2, skeletal muscle, adult	0.395024	6.16869e-05		A2AP32;Q3UIU2	Ndufb6	NADH dehydrogenase [ubiquinone] 1 beta subcomplex subunit 6	1.08271	0.00286935
	A0A0R4J092	Manba	Beta-mannosidase	0.367427	6.48309e-05		Q8C3K6;Q9QXI6	Slc5a1	Sodium/glucose cotransporter 1;SGLT1 protein	0.738197	0.00288028
	O35639	Anxa3	Annexin A3	-0.30445	6.5312e-05		P14602	Hspb1	Heat shock protein beta-1	-0.392786	0.00290051
	Q8BND5	Qsox1	Sulfhydryl oxidase 1	-2.16258	6.73412e-05		P99026	Psmb4	Proteasome subunit beta type-4	0.204638	0.00291134
	E9Q5J9	Tpm3	Tropomyosin alpha-3 chain	1.20301	6.8553e-05		Q9DBC0	Selenoo	Protein adenylyltransferase SelO, mitochondrial	0.200562	0.00291448
	F8WHL2;Q8CIE6	Copa	Coatomer subunit alpha	0.152953	6.88792e-05		P62751	Rpl23a	60S ribosomal protein L23a	0.507732	0.0029177
	Q9CX00	Ist1	IST1 homolog	0.263213	6.97153e-05		E9QA85;Q8BP56	Pgghg	Protein-glucosylgalactosylhydroxylysine glucosidase (Fragment);Protein-glucosylgalactosylhydroxylysine glucosidase	0.758631	0.0029277
	Q6ZQ58;Z4YJT3	Larp1	La-related protein 1	0.332138	7.01319e-05		Q8VCB1	Ndc1	Nucleoporin NDC1	0.205548	0.00295788
	Q99KP6	Prpf19	Pre-mRNA-processing factor 19	0.0675635	7.05233e-05		Q6PD26	Pigs	GPI transamidase component PIG-S	-0.180365	0.00297023
	A0A0G2JH03;Q9EPR2	Pla2g12a	Group XIIA secretory phospholipase A2 (Fragment);Group XIIA secretory phospholipase A2	-1.12604	7.13928e-05		A0A2C9F2D2;Q07076	Anxa7	Annexin;Annexin A7	0.16503	0.00297776
	Q8C4B4	Unc119b	Protein unc-119 homolog B	0.0403538	7.14503e-05		O70503	Hsd17b12	Very-long-chain 3-oxoacyl-CoA reductase	-0.209347	0.00298237
	A0A087WPL5;E9QNN1	Dhx9	ATP-dependent RNA helicase A	0.225826	7.18671e-05		Q9ERK4	Cse1l	Exportin-2	0.205585	0.00298341
	Q99J39	Mlycd	Malonyl-CoA decarboxylase, mitochondrial	0.334619	7.24516e-05		F8VQC1	Srp72	Signal recognition particle subunit SRP72	0.0794086	0.00301493
	P19157	Gstp1	Glutathione S-transferase P 1	-0.388811	7.26912e-05		Q3TMP1	Gtf3c3	General transcription factor IIIC, polypeptide 3	-0.0250183	0.00303082
	Q9CYR6	Pgm3	Phosphoacetylglucosamine mutase	0.0501976	7.61835e-05		P57759	Erp29	Endoplasmic reticulum resident protein 29	-0.365418	0.00304569
	A0A1B0GRP7;Q9Z2Y8	Plpbp	Pyridoxal phosphate homeostasis protein (Fragment);Pyridoxal phosphate homeostasis protein	-0.315075	7.65434e-05		P14685	Psmd3	26S proteasome non-ATPase regulatory subunit 3	0.339746	0.00305296
	P70124	Serpinb5	Serpin B5	-0.014593	7.66865e-05		Q9R0X4	Acot9	Acyl-coenzyme A thioesterase 9, mitochondrial	0.657612	0.00306719
	Q9CQB4;Q9D855	Uqcrb	Cytochrome b-c1 complex subunit 7	0.727144	7.86066e-05		Q3U2G2	Hspa4	Heat shock 70 kDa protein 4	0.0590197	0.00307032
	Q9WTL2	Rab25	Ras-related protein Rab-25	0.723533	7.94597e-05		P62827	Ran	GTP-binding nuclear protein Ran	0.0899816	0.00309196
	Q8BMA6	Srp68	Signal recognition particle subunit SRP68	0.283959	8.05259e-05		P01027	C3	Complement C3	0.153884	0.00310675
	Q9D1L9	Lamtor5	Ragulator complex protein LAMTOR5	-0.97598	8.07502e-05		Q8VBV3	Exosc2	Exosome complex component RRP4	0.52641	0.00316245
	P50427	Sts	Steryl-sulfatase	-0.0248792	8.26399e-05		Q8BWT1	Acaa2	3-ketoacyl-CoA thiolase, mitochondrial	1.02559	0.0031678
	Q61029	Tmpo	Lamina-associated polypeptide 2, isoforms beta/delta/epsilon/gamma	-0.339615	8.32646e-05		A0A494BAI5;F6T2S0;P22315;Q544X6;Q91W09	Fech	Ferrochelatase;Ferrochelatase;Ferrochelatase, mitochondrial;Ferrochelatase;Ferrochelatase	0.419907	0.00316842
	O70152	Dpm1	Dolichol-phosphate mannosyltransferase subunit 1	0.346614	8.32763e-05		Q9EQH3	Vps35	Vacuolar protein sorting-associated protein 35	0.162569	0.00318848
	Q99JR5	Tinagl1	Tubulointerstitial nephritis antigen-like	-0.428262	8.337e-05		P06797	Ctsl	Cathepsin L1	-0.649865	0.00319284
	Q3THS6	Mat2a	S-adenosylmethionine synthase isoform type-2	0.04557	8.54898e-05		A0A1B0GRM9;A0A1B0GRS0;A0A1B0GT95;A0A338P6Q9;B1AS34;B1AS37;Q3U4B1;Q9CYZ8;Q9D032	Ssbp4;Ssbp4;Ssbp4;Ssbp2;Ssbp3;Ssbp3;Ssbp4;Ssbp2;Ssbp3	Single stranded DNA-binding protein 4 (Fragment);Single stranded DNA-binding protein 4;Single stranded DNA-binding protein 4 (Fragment);Single-stranded DNA-binding protein 2 (Fragment);Single-stranded DNA-binding protein 3 (Fragment);Single-stranded DNA-binding protein 3;Single stranded DNA-binding protein 4;Single-stranded DNA-binding protein 2;Single-stranded DNA-binding protein 3	0.368168	0.00319693
	P11499	Hsp90ab1	Heat shock protein HSP 90-beta	0.188804	8.58818e-05		P80313	Cct7	T-complex protein 1 subunit eta	0.0901552	0.00320209
	A0A1B0GR19;A0A1B0GR86;Q8BH97	Rcn3	Reticulocalbin-3 (Fragment);Reticulocalbin-3 (Fragment);Reticulocalbin-3	-0.339381	8.65193e-05		Q9CY97	Ssu72	RNA polymerase II subunit A C-terminal domain phosphatase SSU72	0.285567	0.00320429
	G5E8V9	Arfip1	ADP-ribosylation factor-interacting protein 1	0.23253	8.88934e-05		Q9DBG3	Ap2b1	AP-2 complex subunit beta	0.215581	0.00321221
	Q8C7H1	Mmaa	Methylmalonic aciduria type A homolog, mitochondrial	0.658602	8.91501e-05		H3BL37;O08784	Tcof1	Treacle protein	-0.45242	0.00327751
	E0CXZ5	Samhd1	Deoxynucleoside triphosphate triphosphohydrolase SAMHD1	0.603426	9.07655e-05		Q9R0Q1	Sytl4	Synaptotagmin-like protein 4	0.446408	0.00328196
	Q9QUI0	Rhoa	Transforming protein RhoA	-0.391048	9.08902e-05		Q91WS0	Cisd1	CDGSH iron-sulfur domain-containing protein 1	0.548872	0.00329306
	Q8VCZ6	Sgsm3	Small G protein signaling modulator 3	0.361031	9.23938e-05		Q80YX1	Tnc	Tenascin	-0.498202	0.00330844
	Q03401	Crisp1	Cysteine-rich secretory protein 1	-2.86679	9.24866e-05		Q91XD2	Lims2	LIM and senescent cell antigen-like-containing domain protein 2	-0.527073	0.00330887
	D6RFU9	Sypl	Synaptophysin-like protein	1.13056	9.24891e-05		Q8CGK3	Lonp1	Lon protease homolog, mitochondrial	0.27347	0.00332448
	Q9D4H1	Exoc2	Exocyst complex component 2	0.447147	9.50125e-05		P07759	Serpina3k	Serine protease inhibitor A3K	-0.558054	0.00333729
	P01592	Jchain	Immunoglobulin J chain	-0.632708	9.51163e-05		P97864	Casp7	Caspase-7	0.294418	0.00335658
	A0A2C9F2D2;Q07076	Anxa7	Annexin;Annexin A7	0.165597	9.60833e-05		P08113	Hsp90b1	Endoplasmin	-0.326289	0.00336984
	Q8R010	Aimp2	Aminoacyl tRNA synthase complex-interacting multifunctional protein 2	0.178322	9.9657e-05		Q9CQT1	Mri1	Methylthioribose-1-phosphate isomerase	0.205703	0.00336998
	Q9QYI5	Dnajb2	DnaJ homolog subfamily B member 2	-0.180988	9.98789e-05		O35075	Vps26c	Vacuolar protein sorting-associated protein 26C	-0.369074	0.00337049
	Q6ZWM4	Lsm8	U6 snRNA-associated Sm-like protein LSm8	-0.231741	0.00010073		D3YZ09;Q9CY66	Gar1	H/ACA ribonucleoprotein complex subunit (Fragment);H/ACA ribonucleoprotein complex subunit 1	0.047645	0.00338235
	B2RQC6;E9QAI5	Cad	CAD protein	0.235288	0.000100746		O89017	Lgmn	Legumain	-0.372843	0.00339426
	Q71RI9	Kyat3	Kynurenine--oxoglutarate transaminase 3	0.454571	0.000102179		Q64378	Fkbp5	Peptidyl-prolyl cis-trans isomerase FKBP5	0.879189	0.00339707
	Q62448	Eif4g2	Eukaryotic translation initiation factor 4 gamma 2	0.330577	0.000104113		P0DN34	Ndufb1	NADH dehydrogenase [ubiquinone] 1 beta subcomplex subunit 1	0.762972	0.00340464
	E9QKZ2;Q91YE6	Ipo9	Importin-9	-0.200493	0.000105189		D6RG95;E9Q5K9	Ythdc1	YTH domain-containing protein 1	-0.124586	0.00341055
	Q9DCC4	Pycr3	Pyrroline-5-carboxylate reductase 3	-0.528131	0.000106225		F8WJ05;Q61702	Itih1	Inter-alpha-trypsin inhibitor heavy chain H1	1.29847	0.00341723
	Q9CYL5	Glipr2	Golgi-associated plant pathogenesis-related protein 1	-0.528082	0.000107443		O35682	Myadm	Myeloid-associated differentiation marker	0.662596	0.00342593
	A0A0B4J1H7;A0A0B4J1H8	Igkv1-135;Igkv1-133	Immunoglobulin kappa variable 1-135 (Fragment);Immunoglobulin kappa variable 1-133 (Fragment)	0.651611	0.000109426		Q08091	Cnn1	Calponin-1	-0.468805	0.00349073
	E9QNA7	Sorbs1	Sorbin and SH3 domain-containing protein 1	-0.478317	0.000109981		O35566	Cd151	CD151 antigen	0.672078	0.00354656
	Q9EPV7	9530002B09Rik	AUMP	-0.667132	0.000110436		P32067	Ssb	Lupus La protein homolog	0.134334	0.00354845
	P14069	S100a6	Protein S100-A6	1.26516	0.000113407		Q8BJ64	Chdh	Choline dehydrogenase, mitochondrial	1.18187	0.00357645
	F7C0H6;Q5M8N0	Cnrip1	CB1 cannabinoid receptor-interacting protein 1 (Fragment);CB1 cannabinoid receptor-interacting protein 1	-0.509031	0.000113743		Q8R326	Pspc1	Paraspeckle component 1	-0.242076	0.00361531
	Q8BGV3	Tacstd2	Tumor-associated calcium signal transducer 2	-0.970801	0.000114068		P49182	Serpind1	Heparin cofactor 2	0.371229	0.00370717
	O35345	Kpna6	Importin subunit alpha-7	0.288688	0.000115819		Q8K411	Pitrm1	Presequence protease, mitochondrial	0.216629	0.00373305
	Q9ESU7	Slc1a5	Amino acid transporter	0.296436	0.000116263		Q8BGC0	Htatsf1	HIV Tat-specific factor 1 homolog	0.165249	0.00373596
	E0CX98;E0CXR0;E0CZE8;Q9D2C7	Tmbim6	Bax inhibitor 1 (Fragment);Bax inhibitor 1 (Fragment);Bax inhibitor 1 (Fragment);Bax inhibitor 1	0.601774	0.000119614		Q99MJ9	Ddx50	ATP-dependent RNA helicase DDX50	-0.243913	0.0037799
	Q9Z1P6	Ndufa7	NADH dehydrogenase [ubiquinone] 1 alpha subcomplex subunit 7	0.821976	0.00012063		Q921X9	Pdia5	Protein disulfide-isomerase A5	-0.434294	0.00378149
	Q9EQK5	Mvp	Major vault protein	0.0856538	0.000122041		A0A1D5RMC8;Q3URE1	Acsf3	Malonate--CoA ligase ACSF3, mitochondrial;Malonate--CoA ligase ACSF3, mitochondrial	0.119194	0.0037817
	D6RHM5;G3UVU8;P63271;Q9Z199	Supt4a;Supt4a;Supt4h1a;Supt4h1b	SPT4A, DSIF elongation factor subunit;SPT4A, DSIF elongation factor subunit;Transcription elongation factor SPT4-A;Transcription elongation factor SPT4-B	0.36125	0.000123531		Q9WVJ2	Psmd13	26S proteasome non-ATPase regulatory subunit 13	0.308877	0.0038235
	P97457	Mylpf	Myosin regulatory light chain 2, skeletal muscle isoform	3.9669	0.000124317		P08121	Col3a1	Collagen alpha-1(III) chain	-0.0618543	0.00382984
	Q60604	Scin	Adseverin	-0.891014	0.000124905		Q9DCM2	Gstk1	Glutathione S-transferase kappa 1	1.34103	0.00385475
	Q99JX7	Nxf1	Nuclear RNA export factor 1	0.347251	0.000125124		Q9Z2X1	Hnrnpf	Heterogeneous nuclear ribonucleoprotein F	-0.291463	0.00385963
	Q64522	Hist2h2ab	Histone H2A type 2-B	0.984858	0.000126163		E9PXX7;Q91W90	Txndc5	Thioredoxin domain-containing protein 5	-0.312994	0.00386657
	Q6P5F9	Xpo1	Exportin-1	0.224625	0.000126285		A0A075B5N7;A0A0G2JGY3;A0A140T8M5;A0A140T8N5;A0A140T8N7;A0A140T8P1;A0A140T8Q3;P01633	Igkv6-13;Igkv6-13;Igkv6-15;Igkv6-23;Igkv6-25;Igkv6-14;Igkv6-17;Igk-V19-17	Immunoglobulin kappa variable 6-13;Immunoglobulin kappa variable 6-13 (Fragment);Immunoglobulin kappa variable 6-15 (Fragment);Immunoglobulin kappa variable 6-23 (Fragment);Immunoglobulin kappa chain variable 6-25 (Fragment);Immunoglobulin kappa variable 6-14 (Fragment);Immunoglobulin kappa variable 6-17 (Fragment);Ig kappa chain V19-17	1.85288	0.00386921
	Q9D0W5	Ppil1	Peptidyl-prolyl cis-trans isomerase-like 1	-0.150021	0.000126342		Q99L13	Hibadh	3-hydroxyisobutyrate dehydrogenase, mitochondrial	0.521613	0.0038841
	P11688	Itga5	Integrin alpha-5	-0.421497	0.000127287		Q9R190	Mta2	Metastasis-associated protein MTA2	0.127554	0.00388444
	O88587	Comt	Catechol O-methyltransferase	0.409069	0.000131469		Q99MR8	Mccc1	Methylcrotonoyl-CoA carboxylase subunit alpha, mitochondrial	0.444489	0.00394907
	P35279	Rab6a	Ras-related protein Rab-6A	0.476235	0.000131699		P46935	Nedd4	E3 ubiquitin-protein ligase NEDD4	0.0130144	0.00395414
	P32233	Drg1	Developmentally-regulated GTP-binding protein 1	0.276646	0.000133235		Q8R1Q8	Dync1li1	Cytoplasmic dynein 1 light intermediate chain 1	0.163395	0.00399753
	Q8VDK1	Nit1	Deaminated glutathione amidase	-0.278973	0.000134323		A2API3;Q80V86	Ints8	Integrator complex subunit 8	0.215318	0.00400311
	Q8BQ47	Cnpy4	Protein canopy homolog 4	-0.388637	0.000135215		P60603	Romo1	Reactive oxygen species modulator 1	0.287642	0.0040104
	P28843	Dpp4	Dipeptidyl peptidase 4	0.379027	0.000135905		F8WI14;Q61508	Ecm1	Extracellular matrix protein 1	-0.165338	0.00405023
	G3X8X6;Q62230	Siglec1	Sialoadhesin	-8.99803	0.000136047		D3Z572;E9PX46;F6R6P2;F6WKE4;F8WGM3;O70258	Sgce	Epsilon-sarcoglycan	0.263924	0.00405835
	Q7TNV0	Dek	Protein DEK	-0.252393	0.000137057		Q8K1R3	Pnpt1	Polyribonucleotide nucleotidyltransferase 1, mitochondrial	0.207008	0.0041397
	Q3UPR9	Sbspon	Somatomedin-B and thrombospondin type-1 domain-containing protein	-0.560112	0.000139577		A0A0B4J1E2;Q9CSN1	Snw1	SNW domain-containing protein 1	-0.276814	0.00414238
	Q9EST1	Gsdma	Gasdermin-A	0.322553	0.000139615		Q60767	Ly75	Lymphocyte antigen 75	0.497977	0.00415349
	Q9CPQ1	Cox6c	Cytochrome c oxidase subunit 6C	0.570402	0.00013998		Q3U1J4	Ddb1	DNA damage-binding protein 1	0.358639	0.00416207
	P51655	Gpc4	Glypican-4	0.0331932	0.000140264		A0A286YD87;Q01721	Gas1	Growth arrest-specific protein 1	-0.406686	0.00416298
	Q62261	Sptbn1	Spectrin beta chain, non-erythrocytic 1	0.178935	0.000140947		Q3UVK0	Ermp1	Endoplasmic reticulum metallopeptidase 1	0.318902	0.00416553
	Q810B6	Ankfy1	Rabankyrin-5	0.135015	0.000142915		O88307	Sorl1	Sortilin-related receptor	0.230891	0.00420532
	Q9R1C7	Prpf40a	Pre-mRNA-processing factor 40 homolog A	0.357095	0.000143946		Q8BG32	Psmd11	26S proteasome non-ATPase regulatory subunit 11	0.256194	0.00420714
	E9QL65	Cog3	Conserved oligomeric Golgi complex subunit 3	0.177856	0.00014449		Q8QZS1	Hibch	3-hydroxyisobutyryl-CoA hydrolase, mitochondrial	0.50515	0.00420976
	Q64511	Top2b	DNA topoisomerase 2-beta	0.13034	0.000144883		P62880	Gnb2	Guanine nucleotide-binding protein G(I)/G(S)/G(T) subunit beta-2	0.0832054	0.00422631
	P0C8K7;S4R2T3	Smim1	Small integral membrane protein 1	-0.78005	0.000145193		P97742	Cpt1a	Carnitine O-palmitoyltransferase 1, liver isoform	0.427166	0.00425781
	Q8BXZ1	Tmx3	Protein disulfide-isomerase TMX3	0.480633	0.000146813		P70302	Stim1	Stromal interaction molecule 1	0.349715	0.00426548
	Q6NXK9	Man1c1	alpha-1,2-Mannosidase	0.712548	0.000147526		A0A571BG95;E9PUE7;Q5SSL4	Abr	Active breakpoint cluster region-related protein	0.151067	0.00428996
	Q8BFW7	Lpp	Lipoma-preferred partner homolog	-0.498475	0.00014758		Q99JR1	Sfxn1	Sideroflexin-1	0.290592	0.00429951
	Q8CEC6	Ppwd1	Peptidylprolyl isomerase domain and WD repeat-containing protein 1	0.182064	0.000148166		Q9CPN9	2210010C04Rik	RIKEN cDNA 2210010C04 gene	2.20028	0.00431307
	A0A2R8VHQ0;Q8CGB6	Tns2	Tensin-2	0.108628	0.000148381		D3YWC2;D3Z6F1;Q9JM93	Arl6ip4	ADP-ribosylation factor-like protein 6-interacting protein 4;ADP-ribosylation factor-like protein 6-interacting protein 4 (Fragment);ADP-ribosylation factor-like protein 6-interacting protein 4	-1.37038	0.00432113
	Q9R1P0	Psma4	Proteasome subunit alpha type-4	0.173423	0.000150252		Q8CF66	Lamtor4	Ragulator complex protein LAMTOR4	0.57152	0.00433156
	Q8CIX8	Lgsn	Lengsin	2.0016	0.000151133		Q91VC9	Ghitm	Growth hormone-inducible transmembrane protein	0.494145	0.00437141
	E9QA15	Cald1	Caldesmon 1	-0.425642	0.000151457		Q8BVL3	Snx17	Sorting nexin-17	-0.0358022	0.00439331
	A0A0R4J1E3;Q9QXS6	Dbn1	Drebrin	-0.49841	0.000152056		O54774	Ap3d1	AP-3 complex subunit delta-1	0.24617	0.00450961
	B1AQR8;G3X9T7;O08573	Lgals9	Galectin;Galectin-9;Galectin-9	-0.844956	0.000154784		Q9CYN9	Atp6ap2	Renin receptor	0.795721	0.00451652
	Q91WV0	Dr1	Protein Dr1	1.06535	0.000158357		Q6P8J7	Ckmt2	Creatine kinase S-type, mitochondrial	2.81365	0.00452233
	Q9JHJ0	Tmod3	Tropomodulin-3	0.365433	0.000159361		E9Q7G0	Numa1	Nuclear mitotic apparatus protein 1	0.137831	0.00452357
	A2AFG7;A2AFG8;Q6PGJ3	L1cam	Neural cell adhesion molecule L1;Neural cell adhesion molecule L1;L1 cell adhesion molecule	-0.237568	0.000160879		Q3UEB3	Puf60	Poly(U)-binding-splicing factor PUF60	0.0299974	0.0045282
	Q60994	Adipoq	Adiponectin	0.475637	0.000161444		Q00PI9	Hnrnpul2	Heterogeneous nuclear ribonucleoprotein U-like protein 2	0.0940617	0.00453844
	P70302	Stim1	Stromal interaction molecule 1	0.119942	0.000161533		E9QN70;P02469	Lamb1	Laminin subunit beta-1	0.429817	0.00462211
	A0A0N4SUH8;Q9QZ23	Nfu1	NFU1 iron-sulfur cluster scaffold homolog, mitochondrial;NFU1 iron-sulfur cluster scaffold homolog, mitochondrial	-0.456368	0.000161762		Q9JIM1	Slc29a1	Equilibrative nucleoside transporter 1	0.371713	0.00464078
	Q99LB4	Capg	Capping protein (Actin filament), gelsolin-like	-0.590996	0.000162653		P14733	Lmnb1	Lamin-B1	0.102873	0.00464156
	Q9DCU2	Pllp	Plasmolipin	0.0877962	0.000163247		G3X8R8;P59759;Q5DTZ3	Mrtfb	Myocardin-related transcription factor B;Myocardin-related transcription factor B;MKIAA1243 protein (Fragment)	0.299168	0.0046733
	E9PWB2;E9Q4G7;Q8BK63	Csnk1a1	Casein kinase I isoform alpha	0.254907	0.000165505		P97427;Q6P1J1	Crmp1	Dihydropyrimidinase-related protein 1;Crmp1 protein	-0.235108	0.00467739
	Q4PJX1	Odr4	Protein odr-4 homolog	0.221186	0.000167602		P01887	B2m	Beta-2-microglobulin	-1.53068	0.00468599
	Q91VK1	Bzw2	Basic leucine zipper and W2 domain-containing protein 2	0.212435	0.000167737		P70124	Serpinb5	Serpin B5	0.250796	0.00470524
	P10605	Ctsb	Cathepsin B	-0.726067	0.000168413		P40237	Cd82	CD82 antigen	0.496994	0.00470808
	A0A286YCZ5;Q99M01	Fars2	Phenylalanine--tRNA ligase, mitochondrial;Phenylalanine--tRNA ligase, mitochondrial	0.0827742	0.000169385		Q6P5F9	Xpo1	Exportin-1	0.259013	0.004731
	Q9QZQ8	Macroh2a1	Core histone macro-H2A.1	0.229235	0.000170928		Q9JJH1	Rnase4	Ribonuclease 4	-0.775012	0.00474861
	Q9CRC0	Vkorc1	Vitamin K epoxide reductase complex subunit 1	-1.64788	0.000173012		Q91WG2	Rabep2	Rab GTPase-binding effector protein 2	0.260898	0.00477632
	Q9QXK3	Copg2	Coatomer subunit gamma-2	0.156346	0.000175377		Q9DAU1	Cnpy3	Protein canopy homolog 3	-0.599803	0.00479339
	O35350	Capn1	Calpain-1 catalytic subunit	0.0800482	0.000175384		Q8R1I1	Uqcr10	Cytochrome b-c1 complex subunit 9	1.36893	0.00479824
	D3YUD3;D3YUL8;D3Z230;E9Q9A0;F6V2U0;Q3UEQ1	Inpp4a	Inositol polyphosphate-4-phosphatase type I A	-0.211452	0.000175402		P07356	Anxa2	Annexin A2	0.21012	0.0048102
	Q8K194	Snrnp27	U4/U6.U5 small nuclear ribonucleoprotein 27 kDa protein	-0.413892	0.000176111		F6ZQA3	Numa1	Nuclear mitotic apparatus protein 1 (Fragment)	0.345845	0.00481656
	Q3UEB3	Puf60	Poly(U)-binding-splicing factor PUF60	0.0530421	0.000176233		D6RFU9	Sypl	Synaptophysin-like protein	1.14642	0.00482214
	Q61112	Sdf4	45 kDa calcium-binding protein	0.305713	0.000180976		A2AP78;O54879	Hmgb3	High mobility group protein B3 (Fragment);High mobility group protein B3	0.225005	0.00482286
	P62075	Timm13	Mitochondrial import inner membrane translocase subunit Tim13	0.713675	0.000181265		Q9Z1K6	Arih2	E3 ubiquitin-protein ligase ARIH2	1.47838	0.00482585
	G3UXZ5;P97371	Psme1	Proteasome activator complex subunit 1 (Fragment);Proteasome activator complex subunit 1	0.444323	0.000181472		Q99LC2	Cstf1	Cleavage stimulation factor subunit 1	-0.469948	0.00484998
	D3YTZ8;D3YWS1;D3YYX5;D3Z1A7;Q3TYH2;Q8K386	Rab15	Ras-related protein Rab-15;Ras-related protein Rab-15;Ras-related protein Rab-15 (Fragment);Ras-related protein Rab-15 (Fragment);Ras-related protein Rab-15;Ras-related protein Rab-15	1.43558	0.000183366		P19091	Ar	Androgen receptor	0.480773	0.00488845
	Q9CSH3	Dis3	Exosome complex exonuclease RRP44	-0.479675	0.000184291		O08553	Dpysl2	Dihydropyrimidinase-related protein 2	-0.177175	0.00490294
	E0CYT1;E0CZE3;E9Q6Q2;E9QJQ9;E9QM73;E9QMI8;E9QMI9;Q3UH66	Wnk2	Serine/threonine-protein kinase WNK2	-0.468273	0.000186765		Q99K41	Emilin1	EMILIN-1	0.125803	0.00490503
	A0A087WSN6	Fn1	Fibronectin	-0.379925	0.000186971		E9Q794;Q3U3A7;Q3UII8;Q924K8	Mta3	Metastasis-associated protein MTA3	0.149529	0.00494849
	Q8VDJ3	Hdlbp	Vigilin	0.232566	0.000188181		Q91VR5	Ddx1	ATP-dependent RNA helicase DDX1	0.135833	0.0049739
	Q9CQM5	Txndc17	Thioredoxin domain-containing protein 17	-0.492779	0.000191468		Q7TNV0	Dek	Protein DEK	-0.192867	0.00497709
	D3YXZ5;Q91WT8	Rbm47	RNA-binding protein 47	0.220883	0.000194602		Q3UQ44	Iqgap2	Ras GTPase-activating-like protein IQGAP2	0.300839	0.0049917
	B1B1A8	Mylk	Myosin light chain kinase, smooth muscle	-0.329475	0.000196166		Q8VHK9	Dhx36	ATP-dependent DNA/RNA helicase DHX36	-0.410784	0.00499365
	Q80SY5	Prpf38b	Pre-mRNA-splicing factor 38B	0.318062	0.000196177		P17665	Cox7c	Cytochrome c oxidase subunit 7C, mitochondrial	2.01021	0.00500324
	Q9JKB1	Uchl3	Ubiquitin carboxyl-terminal hydrolase isozyme L3	-0.37816	0.000197283		A9C448;Q9D4D7	Tmem30c	Cell cycle control protein;Cell cycle control protein 50C	-2.38037	0.00503258
	B1ATI0;B1AV77;P47740	Aldh3a2	Aldehyde dehydrogenase;Aldehyde dehydrogenase;Aldehyde dehydrogenase family 3 member A2	0.205318	0.000197352		P58021	Tm9sf2	Transmembrane 9 superfamily member 2	0.333511	0.00503597
	Q9DCZ4	Apoo	MICOS complex subunit Mic26	0.369838	0.000197667		E9Q8L9;Q9D620	Rab11fip1	Rab11 family-interacting protein 1	-0.0620819	0.00509859
	Q3U1J4	Ddb1	DNA damage-binding protein 1	0.27558	0.000198168		Q9JLV5	Cul3	Cullin-3	0.182689	0.00509937
	A2AU62;Q64012	Raly	RNA-binding protein Raly (Fragment);RNA-binding protein Raly	-0.129006	0.000199025		Q99KH8	Stk24	Serine/threonine-protein kinase 24	0.153029	0.00511191
	Q01853	Vcp	Transitional endoplasmic reticulum ATPase	0.0663032	0.000199678		Q9Z1P6	Ndufa7	NADH dehydrogenase [ubiquinone] 1 alpha subcomplex subunit 7	0.467904	0.00512865
	Q02257	Jup	Junction plakoglobin	0.185504	0.000200647		Q8QZT1	Acat1	Acetyl-CoA acetyltransferase, mitochondrial	0.570695	0.00514352
	O35643;Q5SVG4;Q5SVG5	Ap1b1	AP-1 complex subunit beta-1;AP complex subunit beta;AP complex subunit beta	0.166202	0.000201847		G3X977;Q61703	Itih2	Inter-alpha-trypsin inhibitor heavy chain H2	0.643641	0.00517884
	P40142	Tkt	Transketolase	0.0876701	0.000207314		Q8BQ46	Taf15	TAF15 RNA polymerase II, TATA box binding protein (TBP)-associated factor	-0.524888	0.00519802
	Q9DCL9	Paics	Multifunctional protein ADE2	0.146858	0.000209572		Q60662	Akap4	A-kinase anchor protein 4	-0.373543	0.0052525
	P48024	Eif1	Eukaryotic translation initiation factor 1	0.756922	0.00021036		Q9Z1A1	Tfg	TFG protein	0.400063	0.00530895
	Q921M7	Fam49b	Protein FAM49B	-0.197554	0.000213029		Q8BGS2	Bola2	BolA-like protein 2	-0.331397	0.00534407
	D3Z7V3;F8WIH0;H7BX64;Q3URD3	Slmap	Sarcolemmal membrane-associated protein;Sarcolemmal membrane-associated protein (Fragment);Sarcolemmal membrane-associated protein;Sarcolemmal membrane-associated protein	0.383779	0.000213086		Q61937	Npm1	Nucleophosmin	0.110741	0.00535233
	P50518	Atp6v1e1	V-type proton ATPase subunit E 1	0.296305	0.000213578		E9PYG6	Rasa1	RAS p21 protein activator 1	0.286283	0.00537273
	P39054;Q3T9X3	Dnm2	Dynamin-2	0.15286	0.000216577		E9Q3N1;Q09143	Slc7a1	High affinity cationic amino acid transporter 1 (Fragment);High affinity cationic amino acid transporter 1	-0.404137	0.0055334
	P49710	Hcls1	Hematopoietic lineage cell-specific protein	-0.404533	0.00021693		Q62219	Tgfb1i1	Transforming growth factor beta-1-induced transcript 1 protein	-0.255082	0.00560349
	Q91VR5	Ddx1	ATP-dependent RNA helicase DDX1	0.117784	0.000220146		Q6Q899	Ddx58	Antiviral innate immune response receptor RIG-I	0.262098	0.00562754
	A0A1L1SUG9;Q91ZI0	Celsr3	Cadherin EGF LAG seven-pass G-type receptor 3	0.284415	0.000220464		Q9D7H3	RtcA	RNA 3'-terminal phosphate cyclase	0.343564	0.0056353
	Q8BFZ3	Actbl2	Beta-actin-like protein 2	0.687144	0.000226608		Q9JK81	Myg1	UPF0160 protein MYG1, mitochondrial	-0.194795	0.00575094
	E9Q7G0	Numa1	Nuclear mitotic apparatus protein 1	0.17601	0.000227094		Q60854	Serpinb6	Serpin B6	0.374631	0.00587962
	Q9CQI7	Snrpb2	U2 small nuclear ribonucleoprotein B''	0.230313	0.000227496		O54950	Prkag1	5'-AMP-activated protein kinase subunit gamma-1	0.620819	0.00591924
	A0A0R4J038;D3YTY9	Kng1	Kininogen-1	-0.507021	0.00022876		P49443	Ppm1a	Protein phosphatase 1A	0.129291	0.00594583
	Q99KP3	Cryl1	Lambda-crystallin homolog	0.178601	0.000229021		A0A3B2WBL1;A0A3B2WDD2;Q5XJF6	Rpl10a	Ribosomal protein	-0.436962	0.00598456
	Q8VDP4	Ccar2	Cell cycle and apoptosis regulator protein 2	0.171903	0.00022993		A0A087WPL5;E9QNN1	Dhx9	ATP-dependent RNA helicase A	0.11773	0.00599602
	Q921M3	Sf3b3	Splicing factor 3B subunit 3	0.183823	0.000230783		Q8R404	Micos13	MICOS complex subunit MIC13	0.431846	0.0060776
	Q8BI84	Mia3	Transport and Golgi organization protein 1 homolog	0.185315	0.000230833		Q9WTM5	Ruvbl2	RuvB-like 2	0.109647	0.00617977
	P20918	Plg	Plasminogen	-0.327251	0.000230981		O08966	Slc22a1	Solute carrier family 22 member 1	-0.418799	0.00619908
	A0A0R4IZX6;Q9WVP1	Ap1m2	AP-1 complex subunit mu-2	0.220543	0.000233462		Q60675	Lama2	Laminin subunit alpha-2	0.812564	0.00620142
	A0A0R4J049	Prmt5	Protein arginine N-methyltransferase 5	0.425506	0.000235593		Q8BGQ1	Vipas39	Spermatogenesis-defective protein 39 homolog	0.881774	0.00623882
	P54731	Faf1	FAS-associated factor 1	0.286326	0.000236699		P13516	Scd1	Acyl-CoA desaturase 1	-0.812569	0.00625686
	Q9JLI8	Sart3	Squamous cell carcinoma antigen recognized by T-cells 3	0.253834	0.000236701		Q3TJZ6	Fam98a	Protein FAM98A	0.215102	0.00627312
	Q9D8S9	Bola1	BolA-like protein 1	0.518917	0.000237822		Q64337	Sqstm1	Sequestosome-1	-0.243052	0.00627894
	Q99PV0	Prpf8	Pre-mRNA-processing-splicing factor 8	0.135049	0.000238676		Q9CZ04	Cops7a	COP9 signalosome complex subunit 7a	0.186399	0.0064092
	D3YYT1	Glyr1	Putative oxidoreductase GLYR1	0.142339	0.000239128		D3YYN7;Q6PIE5	Atp1a2	Sodium/potassium-transporting ATPase subunit alpha;Sodium/potassium-transporting ATPase subunit alpha-2	0.370545	0.00642307
	Q8CGC7	Eprs1	Bifunctional glutamate/proline--tRNA ligase	0.138272	0.000241405		Q8BG07	Pld4	5'-3' exonuclease PLD4	0.0464554	0.00642665
	Q01339	Apoh	Beta-2-glycoprotein 1	-0.702682	0.000241511		P11680	Cfp	Properdin	0.122599	0.00646228
	Q8K354	Cbr3	Carbonyl reductase [NADPH] 3	-0.474661	0.000242116		Q9D8W5	Psmd12	26S proteasome non-ATPase regulatory subunit 12	0.193677	0.0065259
	Q61335	Bcap31	B-cell receptor-associated protein 31	0.466831	0.000242895		P08228	Sod1	Superoxide dismutase [Cu-Zn]	-0.592368	0.00655924
	Q61550	Rad21	Double-strand-break repair protein rad21 homolog	0.31577	0.000243893		Q8VD00	Tmem97	Sigma intracellular receptor 2	0.369465	0.0065677
	O08553	Dpysl2	Dihydropyrimidinase-related protein 2	-0.336235	0.00024406		E9PWB2;E9Q4G7;Q8BK63	Csnk1a1	Casein kinase I isoform alpha	0.171944	0.0065803
	Q8R1G6	Pdlim2	PDZ and LIM domain protein 2	-0.359969	0.000248501		A0A338P6P6;D4AFX6;Q6ZQK5	Acap2	Arf-GAP with coiled-coil, ANK repeat and PH domain-containing protein 2;Arf-GAP with coiled-coil, ANK repeat and PH domain-containing protein 2;Arf-GAP with coiled-coil, ANK repeat and PH domain-containing protein 2	-0.375764	0.00659138
	Q7M739	Tpr	Nuclear pore complex-associated intranuclear coiled-coil protein TPR	0.0392273	0.000249845		Q9R0P5	Dstn	Destrin	-0.26448	0.00659587
	F8VQC1	Srp72	Signal recognition particle subunit SRP72	0.152426	0.000252897		E9PXG9;Q8CCB4	Vps53	Vacuolar protein sorting-associated protein 53 homolog	0.48787	0.00659766
	Q6ZQ38	Cand1	Cullin-associated NEDD8-dissociated protein 1	0.064632	0.000254121		A0A1B0GQZ1;A0A1B0GSZ9;O35972	Mrpl23	39S ribosomal protein L23, mitochondrial;39S ribosomal protein L23, mitochondrial;39S ribosomal protein L23, mitochondrial	0.611233	0.00662623
	P28063	Psmb8	Proteasome subunit beta type-8	0.31965	0.000254192		Q9CX80	Cygb	Cytoglobin	-0.48544	0.00666067
	P62827	Ran	GTP-binding nuclear protein Ran	0.187611	0.000256716		A0A1D5RLG0;Q8BTX9	Hsdl1	Inactive hydroxysteroid dehydrogenase-like protein 1	0.48104	0.00666214
	Q9CW03	Smc3	Structural maintenance of chromosomes protein 3	0.159255	0.000257307		Q9CZR8	Tsfm	Elongation factor Ts, mitochondrial	0.00946694	0.00669016
	Q02248	Ctnnb1	Catenin beta-1	0.0846537	0.000260902		Q3TE40;Q62193	Rpa2	Replication protein A 32 kDa subunit	0.0652723	0.00672107
	Q9ER38	Tor3a	Torsin-3A	0.851894	0.000267774		Q9D8S9	Bola1	BolA-like protein 1	0.551731	0.00673558
	Q9EQS3	Mycbp	c-Myc-binding protein	1.54805	0.000268779		P60229	Eif3e	Eukaryotic translation initiation factor 3 subunit E	0.140298	0.00673732
	Q6P4T2	Snrnp200	U5 small nuclear ribonucleoprotein 200 kDa helicase	0.140572	0.00026999		H7BWY7;Q9Z1K5	Arih1	RBR-type E3 ubiquitin transferase;E3 ubiquitin-protein ligase ARIH1	0.433717	0.00674774
	Q8BG32	Psmd11	26S proteasome non-ATPase regulatory subunit 11	0.345024	0.00027351		P97927	Lama4	Laminin subunit alpha-4	0.172633	0.00675966
	B1AT82;Q9D0M1	Prpsap1	Phosphoribosyl pyrophosphate synthase-associated protein 1	-0.0587698	0.000283054		A0A0R4J073;E9PWM5;E9Q577;Q5U5Q9	Uimc1	BRCA1-A complex subunit RAP80	0.93178	0.00684001
	P07310	Ckm	Creatine kinase M-type	1.89411	0.000283955		A0A2R8VKI7;Q9ERA0	Tfcp2	Alpha-globin transcription factor CP2	-0.670284	0.00685309
	Q9JJV2	Pfn2	Profilin-2	-0.432532	0.000284214		Q9EP89	Lactb	Serine beta-lactamase-like protein LACTB, mitochondrial	0.590241	0.00689427
	Q8BP01	Vmac	Vimentin-type intermediate filament-associated coiled-coil protein	1.3245	0.000287017		E9QKC6;Q3UHH4;Q9ESN6	Trim2	Tripartite motif-containing protein 2	0.500971	0.00689639
	E0CZ73;Q61146	Ocln	Occludin	0.905323	0.000290126		Q8R007	Nectin4	Nectin-4	-0.749908	0.00693878
	Q925P2	Ceacam2	Carcinoembryonic antigen-related cell adhesion molecule 2	0.697551	0.000290328		Q9D5V5	Cul5	Cullin-5	0.570872	0.00694002
	Q64521	Gpd2	Glycerol-3-phosphate dehydrogenase, mitochondrial	0.284243	0.000291158		Q9QZD8	Slc25a10	Mitochondrial dicarboxylate carrier	0.394156	0.00695162
	Q9CZE3	Rab32	Ras-related protein Rab-32	0.895246	0.00029303		Q9DCS9	Ndufb10	NADH dehydrogenase [ubiquinone] 1 beta subcomplex subunit 10	0.721546	0.00699047
	Q99LP6	Grpel1	GrpE protein homolog 1, mitochondrial	0.84277	0.000293093		A0A1W2P7C1;P70365	Ncoa1	Nuclear receptor coactivator 1 (Fragment);Nuclear receptor coactivator 1	-0.986673	0.00704805
	P62311	Lsm3	U6 snRNA-associated Sm-like protein LSm3	0.368915	0.000293215		Q924M7	Mpi	Mannose-6-phosphate isomerase	0.317933	0.00709258
	Q9CPN9	2210010C04Rik	RIKEN cDNA 2210010C04 gene	2.2236	0.000294611		P35279	Rab6a	Ras-related protein Rab-6A	0.367363	0.00717602
	G3X8T3;P16675	Ctsa	Carboxypeptidase;Lysosomal protective protein	0.385942	0.000295225		P45878	Fkbp2	Peptidyl-prolyl cis-trans isomerase FKBP2	-0.446581	0.00718379
	O89079	Cope	Coatomer subunit epsilon	0.194523	0.000298125		Q9CZ44	Nsfl1c	NSFL1 cofactor p47	0.240858	0.00719511
	P42208	Septin2	Septin-2	-0.229238	0.000298439		Q6NXL1	Sec24d	Sec24-related gene family, member D (S. cerevisiae)	-0.191624	0.0072155
	I7HLV2;Q6ZWV3	Rpl10	60S ribosomal protein L10 (Fragment);60S ribosomal protein L10	-0.386138	0.000302381		P46467	Vps4b	Vacuolar protein sorting-associated protein 4B	-0.0900415	0.00721643
	Q8R1F6	Hid1	Protein HID1	0.509055	0.000303393		Q99KP3	Cryl1	Lambda-crystallin homolog	0.602968	0.00726711
	Q8VD00	Tmem97	Sigma intracellular receptor 2	0.837035	0.000305912		A0A0R4J0T5;P28659	Celf1	CUGBP Elav-like family member 1	-0.00506775	0.00735227
	Q91YN9	Bag2	BAG family molecular chaperone regulator 2	-0.556183	0.000308446		Q921M3	Sf3b3	Splicing factor 3B subunit 3	0.160205	0.00736778
	Q9R0P5	Dstn	Destrin	-0.360172	0.000309522		P63011	Rab3a	Ras-related protein Rab-3A	0.2275	0.00748985
	E9PUD2	Dnm1l	Dynamin-1-like protein	0.097458	0.000311291		O54785	Limk2	LIM domain kinase 2	0.685473	0.00752263
	D3Z3Q3	Smtn	Smoothelin	-0.373472	0.000317003		Q8BMK4	Ckap4	Cytoskeleton-associated protein 4	-0.238758	0.0075505
	E9PV44;O35143	Atpif1;ATP5IF1	ATPase inhibitory factor 1;ATPase inhibitor, mitochondrial	1.09558	0.000317187		E9Q8I0;P06909	Cfh	Complement factor H	-0.319483	0.00755407
	Q9D7X8	Ggct	Gamma-glutamylcyclotransferase	0.024898	0.000318918		Q99JI4	Psmd6	26S proteasome non-ATPase regulatory subunit 6	0.398931	0.00757888
	E9Q557	Dsp	Desmoplakin	0.143186	0.000321833		Q8CI78	Rmnd1	Required for meiotic nuclear division protein 1 homolog	0.727685	0.00758328
	P52479	Usp10	Ubiquitin carboxyl-terminal hydrolase 10	0.0743308	0.000323017		P51655	Gpc4	Glypican-4	0.228835	0.00762149
	Q64010	Crk	Adapter molecule crk	-0.33134	0.000324759		J3QNE8;Q5I012	Slc38a10	Putative sodium-coupled neutral amino acid transporter 10	0.550229	0.00765723
	Q9CZW5	Tomm70	Mitochondrial import receptor subunit TOM70	0.221151	0.000325479		P53994	Rab2a	Ras-related protein Rab-2A	0.217809	0.00768797
	P35278	Rab5c	Ras-related protein Rab-5C	0.387105	0.000328713		E0CZ73;Q61146	Ocln	Occludin	0.826571	0.00777175
	A0A494BB95;Q60872	Eif1a	Eukaryotic translation initiation factor 1A	-0.521985	0.000330461		O35459	Ech1	Delta(3,5)-Delta(2,4)-dienoyl-CoA isomerase, mitochondrial	0.144483	0.00782544
	A0A1L1SUH6	Cdcp3	CUB domain-containing protein 3	-0.455201	0.000332483		P97452	Bop1	Ribosome biogenesis protein BOP1	0.204291	0.00783768
	Q9CQC7	Ndufb4	NADH dehydrogenase [ubiquinone] 1 beta subcomplex subunit 4	0.876702	0.000336961		Q62167	Ddx3x	ATP-dependent RNA helicase DDX3X	-0.482318	0.00793129
	Q6NSU3	Glt8d1	Glycosyltransferase 8 domain-containing protein 1	0.453804	0.000337004		Q91WM2	Hdhd5	Haloacid dehalogenase-like hydrolase domain-containing 5	0.453591	0.0079365
	A2BH40;E9QAQ7	Arid1a	AT-rich interactive domain-containing protein 1A	-0.380734	0.000338245		Q08879	Fbln1	Fibulin-1	-0.0742375	0.00796448
	P01887	B2m	Beta-2-microglobulin	-2.20977	0.000342507		Q99J36	Thumpd1	THUMP domain-containing protein 1	0.119854	0.00799067
	P50543	S100a11	Protein S100-A11	-0.545054	0.00034717		Q61550	Rad21	Double-strand-break repair protein rad21 homolog	0.19477	0.00801388
	P56873	Znrd2	Protein ZNRD2	0.813063	0.000347547		P63168	Dynll1	Dynein light chain 1, cytoplasmic	-0.836913	0.00803957
	A0A286YCV9	Kif13b	Kinesin family member 13B	0.130212	0.000348171		Q9WTI7	Myo1c	Unconventional myosin-Ic	0.0516854	0.0080798
	G5E8V5;Q3UR44;Q9WUX5	Mrvi1	Protein MRVI1;Protein MRVI1 (Fragment);Protein MRVI1	-0.455576	0.000349685		Q7TMR0	Prcp	Lysosomal Pro-X carboxypeptidase	0.500466	0.00811694
	P70362	Ufd1	Ubiquitin recognition factor in ER-associated degradation protein 1	-0.414713	0.000355614		Q0VBL3	Rbm15	RNA-binding protein 15	0.139744	0.00816065
	O35682	Myadm	Myeloid-associated differentiation marker	0.658413	0.000356454		Q63844	Mapk3	Mitogen-activated protein kinase 3	0.0977064	0.00820668
	Q8VHE0	Sec63	Translocation protein SEC63 homolog	0.226692	0.000356689		Q80X82	Sympk	Symplekin	0.0939177	0.00823231
	P23492;Q543K9	Pnp	Purine nucleoside phosphorylase	0.147337	0.000356781		A0A087WNT1;A0A087WQE6;P83940	Eloc	Elongin-C;Elongin-C (Fragment);Elongin-C	0.0730495	0.00825922
	Q9WUM5	Suclg1	Succinate--CoA ligase [ADP/GDP-forming] subunit alpha, mitochondrial	-0.38042	0.000357659		Q8BVQ0;Q9ERF3	Wdr61	WD repeat-containing protein 61	0.0959369	0.00827241
	A0A494BAJ6;Q9WUL7	Arl3	ADP-ribosylation factor-like protein 3	-0.414559	0.000359288		A0A1B0GSR3;Q8BZX4	Srek1	Splicing regulatory glutamine/lysine-rich protein 1 (Fragment);Splicing regulatory glutamine/lysine-rich protein 1	0.425489	0.00829536
	Q9QZH3	Ppie	Peptidyl-prolyl cis-trans isomerase E	0.181124	0.000366239		Q8K194	Snrnp27	U4/U6.U5 small nuclear ribonucleoprotein 27 kDa protein	0.162163	0.00838053
	A2ARP8;Q9QYR6	Map1a	Microtubule-associated protein 1A	-0.227343	0.000367422		E9QPD7;G5E8R3	Pcx	Pyruvate carboxylase	0.30533	0.00840235
	F6ZFU0	Eef1d	Elongation factor 1-delta (Fragment)	-0.61736	0.000367926		D3Z7E5;Q2NL51	Gsk3a	Glycogen synthase kinase-3 alpha	0.446658	0.00841591
	Q9Z2X1	Hnrnpf	Heterogeneous nuclear ribonucleoprotein F	-0.305844	0.000373536		A0A140T8S3;A2AWJ3;Q9JMF7	Dolpp1	Dolichyldiphosphatase 1	1.53024	0.00843058
	Q99JY9	Actr3	Actin-related protein 3	-0.210433	0.00037933		Q9CXE7	Tmed5	Transmembrane emp24 domain-containing protein 5	0.354829	0.00849194
	P31001	Des	Desmin	-0.321509	0.000379641		P42932	Cct8	T-complex protein 1 subunit theta	0.11726	0.00861024
	P46935	Nedd4	E3 ubiquitin-protein ligase NEDD4	0.11008	0.000385286		O35643;Q5SVG4;Q5SVG5	Ap1b1	AP-1 complex subunit beta-1;AP complex subunit beta;AP complex subunit beta	0.245657	0.00863637
	P62082	Rps7	40S ribosomal protein S7	0.337047	0.000385472		Q91X96	Rabif	Guanine nucleotide exchange factor MSS4	-0.326392	0.00864506
	Q9D0E1	Hnrnpm	Heterogeneous nuclear ribonucleoprotein M	0.109064	0.000386627		Q99PL6	Ubxn6	UBX domain-containing protein 6	0.340715	0.00866313
	A2AKA9;Q8K2F0	Brd3	Bromodomain-containing protein 3 (Fragment);Bromodomain-containing protein 3	-0.248087	0.000387632		P68510	Ywhah	14-3-3 protein eta	0.403181	0.00867093
	P62737	Acta2	Actin, aortic smooth muscle	-0.317147	0.000393877		A0A0N4SW28;Q9DAS9	Gng12	Guanine nucleotide-binding protein subunit gamma;Guanine nucleotide-binding protein G(I)/G(S)/G(O) subunit gamma-12	0.463765	0.0086717
	Q8VDD5	Myh9	Myosin-9	0.135547	0.000395448		F8WH23;Q61581	Igfbp7	Insulin-like growth factor-binding protein 7	0.209631	0.00867521
	Q8CHP8	Pgp	Glycerol-3-phosphate phosphatase	-0.607721	0.000398764		P67778	Phb	Prohibitin	0.158709	0.00869955
	Q91X72	Hpx	Hemopexin	-1.05067	0.000401689		Q9CXT8	Pmpcb	Mitochondrial-processing peptidase subunit beta	0.357818	0.00879949
	P46061	Rangap1	Ran GTPase-activating protein 1	0.277023	0.000405037		Q8CEC0	Nup88	Nuclear pore complex protein Nup88	-0.0334643	0.00887667
	Q9Z2G6	Sel1l	Protein sel-1 homolog 1	0.335284	0.000405057		G3X9K3	Arfgef1	Brefeldin A-inhibited guanine nucleotide-exchange protein 1	0.0225532	0.00890563
	P46638	Rab11b	Ras-related protein Rab-11B	0.219939	0.000405253		P63005	Pafah1b1	Platelet-activating factor acetylhydrolase IB subunit alpha	0.176369	0.00896478
	Q8K0C9	Gmds	GDP-mannose 4,6 dehydratase	0.161085	0.000406954		Q8BKC5	Ipo5	Importin-5	0.174912	0.00897626
	Q8BG95	Ppp1r12b	Protein phosphatase 1 regulatory subunit 12B	0.570313	0.000409532		Q9D8T7	Slirp	SRA stem-loop-interacting RNA-binding protein, mitochondrial	1.26667	0.00903791
	Q9CPQ8	Atp5mg	ATP synthase subunit g, mitochondrial	0.415981	0.000409969		O88712	Ctbp1	C-terminal-binding protein 1	0.224552	0.00907725
	Q9CPV4	Glod4	Glyoxalase domain-containing protein 4	-0.290323	0.000410822		O55135	Eif6	Eukaryotic translation initiation factor 6	-0.330996	0.00908124
	P27612	Plaa	Phospholipase A-2-activating protein	0.231033	0.000412347		A0A5F8MPX7;E9Q7G6;Q8VC70	Rbms2	RNA-binding motif, single-stranded-interacting protein 2;RNA-binding motif, single-stranded-interacting protein 2;RNA-binding motif, single-stranded-interacting protein 2	-0.30826	0.00908508
	P52760	Rida	2-iminobutanoate/2-iminopropanoate deaminase	-0.489693	0.000412643		Q62425	Ndufa4	Cytochrome c oxidase subunit NDUFA4	0.290436	0.00914132
	Q80YR5	Safb2	Scaffold attachment factor B2	0.103477	0.000416465		P46660	Ina	Alpha-internexin	-0.378119	0.0091567
	P61027	Rab10	Ras-related protein Rab-10	0.343225	0.000417134		Q9CRC0	Vkorc1	Vitamin K epoxide reductase complex subunit 1	-0.662784	0.00918142
	A0A0R4J005	Lims1	LIM and senescent cell antigen-like-containing domain protein	-0.976271	0.000417459		Q6PDI5	Ecpas	Proteasome adapter and scaffold protein ECM29	0.286897	0.00921039
	O35963	Rab33b	Ras-related protein Rab-33B	0.434426	0.000421424		Q6ZQI3	Mlec	Malectin	0.15655	0.00924062
	Q9EQP2	Ehd4	EH domain-containing protein 4	0.0706999	0.000421838		Q8K310	Matr3	Matrin-3	0.147926	0.00924105
	E9Q8K8	Zc3h4	Zinc finger CCCH domain-containing protein 4	-0.154529	0.000422022		Q8C166	Cpne1	Copine-1	0.12435	0.00924364
	Q9JK81	Myg1	UPF0160 protein MYG1, mitochondrial	-0.277213	0.000424404		P14824	Anxa6	Annexin A6	0.384469	0.00929539
	Q9DBR0	Akap8	A-kinase anchor protein 8	0.83181	0.000431073		Q9DCC4	Pycr3	Pyrroline-5-carboxylate reductase 3	-0.301509	0.00934308
	A0A087WQS0	Tns1	Tensin 1	-0.314665	0.000432742		S4R1L5	Birc6	Baculoviral IAP repeat-containing protein 6	-0.265821	0.00935562
	Q99KC8	Vwa5a	von Willebrand factor A domain-containing protein 5A	0.0517229	0.00043474		Q91Z22	Tmem123	Porimin	0.130459	0.00938517
	P42932	Cct8	T-complex protein 1 subunit theta	0.136659	0.000434971		Q8K019	Bclaf1	Bcl-2-associated transcription factor 1	-0.33261	0.00938773
	Q5RKN9	Capza1	F-actin-capping protein subunit alpha	0.289678	0.000438894		Q91YW3	Dnajc3	DnaJ homolog subfamily C member 3	-0.2605	0.0093884
	Q9D7N9	Apmap	Adipocyte plasma membrane-associated protein	0.211477	0.000455236		Q9JMG7	Hdgfl3	Hepatoma-derived growth factor-related protein 3	-0.485867	0.00941861
	O70325	Gpx4	Phospholipid hydroperoxide glutathione peroxidase	0.12933	0.000455959		A0A0R4J0G1	Ceacam10	Carcinoembryonic antigen-related cell adhesion molecule 10	-3.47461	0.00948354
	Q09098	Pate4	Prostate and testis expressed protein 4	-4.26142	0.000457193		P26043	Rdx	Radixin	0.143708	0.00958878
	B2KGR2;O89112	Lancl1	Glutathione S-transferase LANCL1 (Fragment);Glutathione S-transferase LANCL1	0.306559	0.000461392		P58281	Opa1	Dynamin-like 120 kDa protein, mitochondrial	0.376787	0.00959391
	Q99K30	Eps8l2	Epidermal growth factor receptor kinase substrate 8-like protein 2	-0.102224	0.000463519		Q9CYA0	Creld2	Protein disulfide isomerase Creld2	-0.455653	0.00960689
	O35730	Ring1	E3 ubiquitin-protein ligase RING1	0.141771	0.000476397		Q5RL79	Krtcap2	Keratinocyte-associated protein 2	0.607668	0.00965361
	P84091;Q3TWV4	Ap2m1	AP-2 complex subunit mu	0.233731	0.000478835		Q9JKR6	Hyou1	Hypoxia up-regulated protein 1	-0.301052	0.00967613
	Q7TSC1	Prrc2a	Protein PRRC2A	0.155433	0.000485321		Q8CC88	Vwa8	von Willebrand factor A domain-containing protein 8	0.465496	0.00970342
	D3Z0F5;O88545	Cops6	COP9 signalosome complex subunit 6	0.420554	0.00049053		Q9JKF1	Iqgap1	Ras GTPase-activating-like protein IQGAP1	0.16163	0.00973739
	A2ACG7;Q9DBG6	Rpn2	Dolichyl-diphosphooligosaccharide--protein glycosyltransferase subunit 2	0.496642	0.000493901		Q9WVK4	Ehd1	EH domain-containing protein 1	0.138582	0.00978667
	E9Q4M4;Q91VN4	Chchd6	MICOS complex subunit;MICOS complex subunit Mic25	0.779015	0.000494427		P97431	Irf6	Interferon regulatory factor 6	0.211267	0.00982626
	G3X956;Q920B9	Supt16;Supt16h	SPT16, facilitates chromatin-remodeling subunit;FACT complex subunit SPT16	0.164622	0.000495168		Q9QYI6	Dnajb9	DnaJ homolog subfamily B member 9	-0.710332	0.00984405
	P23780	Glb1	Beta-galactosidase	0.301591	0.000498002		Q64520	Guk1	Guanylate kinase	-0.316988	0.00989719
	O08547	Sec22b	Vesicle-trafficking protein SEC22b	0.314501	0.00049903		Q8R2G6	Ccdc80	Coiled-coil domain-containing protein 80	0.198081	0.00992279
	Q8BFZ9	Erlin2	Erlin-2	0.19192	0.000501084		P46638	Rab11b	Ras-related protein Rab-11B	0.174615	0.00995597
	P84078	Arf1	ADP-ribosylation factor 1	0.562416	0.000506326		Q80VQ1	Lrrc1	Leucine-rich repeat-containing protein 1	-0.341841	0.00997787
	Q5SXR6;Q68FD5	Cltc	Clathrin heavy chain;Clathrin heavy chain 1	0.137458	0.000507506		F7AEH4;Q6ZWZ6	Rps12	40S ribosomal protein S12	-0.423649	0.00999121
	Q99PL6	Ubxn6	UBX domain-containing protein 6	0.487032	0.000507788		D3Z061;Q8C7R4	Uba6	Ubiquitin-like modifier-activating enzyme 6	-0.274606	0.0100513
	O55234	Psmb5	Proteasome subunit beta type-5	0.29963	0.000520119		A0A0G2JG52	Crybg1	Crystallin beta-gamma domain-containing 1	0.448053	0.0100951
	Q61990	Pcbp2	Poly(rC)-binding protein 2	0.233097	0.000521476		Q99LJ6	Gpx7	Glutathione peroxidase 7	0.442936	0.0101292
	A0A494BAI5;F6T2S0;P22315;Q544X6;Q91W09	Fech	Ferrochelatase;Ferrochelatase;Ferrochelatase, mitochondrial;Ferrochelatase;Ferrochelatase	0.126075	0.000527027		Q9CPQ8	Atp5mg	ATP synthase subunit g, mitochondrial	0.646063	0.0101333
	Q9QXB9	Drg2	Developmentally-regulated GTP-binding protein 2	0.162833	0.000533154		P60843	Eif4a1	Eukaryotic initiation factor 4A-I	0.101406	0.0101479
	Q1XH17	Trim72	Tripartite motif-containing protein 72	0.33545	0.00053417		Q9WTU6	Mapk9	Mitogen-activated protein kinase 9	0.408157	0.0101685
	Q9DCN2	Cyb5r3	NADH-cytochrome b5 reductase 3	0.340975	0.000544927		A0A0A6YW77;P11672	Lcn2	Neutrophil gelatinase-associated lipocalin (Fragment);Neutrophil gelatinase-associated lipocalin	1.83598	0.0102225
	A0A338P6U8;E9Q4N7;E9Q6R4	Arid1b	AT-rich interactive domain-containing protein 1B	0.308389	0.000549567		H7BX14;Q8BMZ5	Tsen34	tRNA-splicing endonuclease subunit Sen34	-0.23195	0.0102672
	F6TVP2	Samhd1	Deoxynucleoside triphosphate triphosphohydrolase SAMHD1 (Fragment)	0.354723	0.00055083		Q8CH18	Ccar1	Cell division cycle and apoptosis regulator protein 1	-0.00115348	0.0102838
	Q3U2G2	Hspa4	Heat shock 70 kDa protein 4	0.114888	0.00055777		O09111	Ndufb11	NADH dehydrogenase [ubiquinone] 1 beta subcomplex subunit 11, mitochondrial	0.589723	0.0103561
	P35821	Ptpn1	Tyrosine-protein phosphatase non-receptor type 1	0.123852	0.000565197		P63002	Tle5	TLE family member 5	0.472871	0.0104467
	A0A0R4J0R1;O70404	Vamp8	Vesicle-associated membrane protein 8	-0.847246	0.000566191		Q9CXW3	Cacybp	Calcyclin-binding protein	-0.264159	0.0104653
	Q9D8C4	Ifi35	Interferon-induced 35 kDa protein homolog	-0.330246	0.000567747		Q8VC28	Akr1c13	Aldo-keto reductase family 1 member C13	0.781103	0.0104791
	P63280	Ube2i	SUMO-conjugating enzyme UBC9	0.097954	0.000567775		Q9QZZ6	Dpt	Dermatopontin	0.341581	0.0104921
	E9Q0F0	Krt78	Keratin 78	0.586607	0.000569933		Q3UMA3;Q99LI8	Hgs	Hepatocyte growth factor-regulated tyrosine kinase substrate	-0.451752	0.0106485
	Q9DB34	Chmp2a	Charged multivesicular body protein 2a	0.568026	0.000574262		O35857	Timm44	Mitochondrial import inner membrane translocase subunit TIM44	0.19079	0.0106964
	Q9DB29	Iah1	Isoamyl acetate-hydrolyzing esterase 1 homolog	-0.245743	0.000577908		O35286	Dhx15	Pre-mRNA-splicing factor ATP-dependent RNA helicase DHX15	0.0331105	0.0107982
	P07356	Anxa2	Annexin A2	0.170009	0.000578981		P97390	Vps45	Vacuolar protein sorting-associated protein 45	0.386533	0.0108093
	Q99PG2	Ogfr	Opioid growth factor receptor	0.337491	0.000583379		Q6PE01	Snrnp40	U5 small nuclear ribonucleoprotein 40 kDa protein	-0.265411	0.0108409
	Q9WUQ2	Preb	Prolactin regulatory element-binding protein	0.0994286	0.000584239		A0A5H1ZRL3	Nelfb	Negative elongation factor B	-0.0202499	0.0109979
	Q9Z2Z6	Slc25a20	Mitochondrial carnitine/acylcarnitine carrier protein	0.393394	0.000589912		P54320	Eln	Elastin	-0.422936	0.0110937
	Q64514	Tpp2	Tripeptidyl-peptidase 2	0.241855	0.000595682		Q6PAM1	Txlna	Alpha-taxilin	0.125101	0.0111633
	Q9JLN9	Mtor	Serine/threonine-protein kinase mTOR	0.368086	0.000605464		Q6A068	Cdc5l	Cell division cycle 5-like protein	0.10673	0.0111686
	Q7TSG2	Ctdp1	RNA polymerase II subunit A C-terminal domain phosphatase	-0.00423331	0.000610527		P84091;Q3TWV4	Ap2m1	AP-2 complex subunit mu	0.158161	0.0112181
	Q9DCD2	Xab2	Pre-mRNA-splicing factor SYF1	0.898554	0.000615469		A0A0G2JEG0;A0A0G2JFX8;D3YV77;Q3UEB4;Q9R008	Mvk	Mevalonate kinase;Mevalonate kinase;Mevalonate kinase (Fragment);Mevalonate kinase;Mevalonate kinase	-0.187188	0.0112497
	A0A5F8MP98;A0A5F8MPF2;Q5SSZ5	Tns3	Tensin-3	-0.240814	0.000618013		O08797	Serpinb9	SPI6	0.45096	0.0112924
	Q99JI4	Psmd6	26S proteasome non-ATPase regulatory subunit 6	0.625734	0.000620369		Q9CY64	Blvra	Biliverdin reductase A	0.150354	0.0115752
	A0A0N4SV15;Q80UY2	Kcmf1	E3 ubiquitin-protein ligase KCMF1	0.156879	0.000621084		P38647	Hspa9	Stress-70 protein, mitochondrial	0.157391	0.0115947
	Q8R1I1	Uqcr10	Cytochrome b-c1 complex subunit 9	1.67312	0.000621569		P97370	Atp1b3	Sodium/potassium-transporting ATPase subunit beta-3	0.325314	0.0116552
	E9QLB2	Lyplal1	Lysophospholipase-like protein 1	0.0487136	0.000623916		A0A1L1SR69;A0A1L1ST61;A0A1L1SV00;Q8R472;Q9JLR9	Higd1a	HIG1 domain family member 1A, mitochondrial (Fragment);HIG1 domain family member 1A, mitochondrial (Fragment);HIG1 domain family member 1A, mitochondrial (Fragment);HIG1 domain family member 1A, mitochondrial;HIG1 domain family member 1A, mitochondrial	0.911236	0.0116671
	Q61543	Glg1	Golgi apparatus protein 1	0.122806	0.000628191		P61982	Ywhag	14-3-3 protein gamma	0.595582	0.0116757
	Q9Z239	Fxyd1	Phospholemman	0.728501	0.000629078		P42125	Eci1	Enoyl-CoA delta isomerase 1, mitochondrial	0.361299	0.0116918
	Q9QYH6	Maged1	Melanoma-associated antigen D1	0.455503	0.000633947		Q99J39	Mlycd	Malonyl-CoA decarboxylase, mitochondrial	0.390263	0.0117054
	P62317	Snrpd2	Small nuclear ribonucleoprotein Sm D2	0.173372	0.00063449		Q9QYI5	Dnajb2	DnaJ homolog subfamily B member 2	0.12725	0.0117129
	A0A087WSS1;E9QM90;Q148V7	Relch	RAB11-binding protein RELCH	0.567812	0.000636905		O35215	Ddt	D-dopachrome decarboxylase	-0.341889	0.0117171
	Q63870	Col7a1	Collagen alpha-1(VII) chain	-0.393549	0.000640325		E9PX96;Q3SXH3	Sva	Seminal vesicle antigen	-3.04805	0.0117443
	P00329	Adh1	Alcohol dehydrogenase 1	-0.284687	0.000640851		Q3U7R1	Esyt1	Extended synaptotagmin-1	0.10502	0.0118064
	Q91V41	Rab14	Ras-related protein Rab-14	0.206862	0.000641801		A2AIM4	Tpm2	Tropomyosin beta chain	0.482799	0.0119959
	A0A3B2WB82;Q9JK23	Psmg1	Proteasome assembly chaperone 1	-0.0301401	0.000643779		P16332	Mmut	Methylmalonyl-CoA mutase, mitochondrial	0.0455784	0.0120549
	Q3TTY5	Krt2	Keratin, type II cytoskeletal 2 epidermal	0.727246	0.000644753		Q99KV1	Dnajb11	DnaJ homolog subfamily B member 11	-0.342623	0.0121062
	P57716	Ncstn	Nicastrin	0.204781	0.000647393		Q99L43	Cds2	Phosphatidate cytidylyltransferase 2	0.193485	0.01216
	Q9QZE5	Copg1	Coatomer subunit gamma-1	0.291232	0.000649441		F6ZFT1;F8WJ64;Q9CR21	Ndufab1	Acyl carrier protein (Fragment);Acyl carrier protein (Fragment);Acyl carrier protein, mitochondrial	0.33935	0.0121777
	Q9R0X4	Acot9	Acyl-coenzyme A thioesterase 9, mitochondrial	0.315259	0.000653048		A0A0R4J0P1;D3YTT4;Q9D7B6	Acad8	Isobutyryl-CoA dehydrogenase, mitochondrial;Isobutyryl-CoA dehydrogenase, mitochondrial;Isobutyryl-CoA dehydrogenase, mitochondrial	0.316919	0.0122561
	P06797	Ctsl	Cathepsin L1	-0.848514	0.000667663		Q9CQ91	Ndufa3	NADH dehydrogenase [ubiquinone] 1 alpha subcomplex subunit 3	0.639268	0.0122657
	P70399	Tp53bp1	TP53-binding protein 1	0.0542084	0.000668609		Q91VJ5	Pqbp1	Polyglutamine-binding protein 1	-0.178699	0.0123193
	Q2TPA8	Hsdl2	Hydroxysteroid dehydrogenase-like protein 2	0.277909	0.000675688		B2RXQ9	Sorbs2	Sorbin and SH3 domain-containing protein 2	-0.443663	0.0123346
	A0A0R4J0P1;D3YTT4;Q9D7B6	Acad8	Isobutyryl-CoA dehydrogenase, mitochondrial;Isobutyryl-CoA dehydrogenase, mitochondrial;Isobutyryl-CoA dehydrogenase, mitochondrial	0.216514	0.000678139		Q8C163	Exog	Nuclease EXOG, mitochondrial	0.0154027	0.0123616
	E9PZS8;Q61387	Cox7a2l	Cytochrome c oxidase subunit 7A-related protein, mitochondrial;Cytochrome c oxidase subunit 7A-related protein, mitochondrial	0.290177	0.000684757		Q05186	Rcn1	Reticulocalbin-1	-0.567613	0.012385
	Q61247	Serpinf2	Alpha-2-antiplasmin	-0.168723	0.000687478		D3Z0U4;Q9JKP8	Chrac1	Chromatin accessibility complex protein 1	-0.0621846	0.0124457
	A0A338P786;P68037	Ube2l3	Ubiquitin-conjugating enzyme E2 L3 (Fragment);Ubiquitin-conjugating enzyme E2 L3	0.25997	0.000697224		D3Z074;E9PV41;E9PXV7;F6XC54;O08808	Diaph1	Protein diaphanous homolog 1	0.231553	0.0124686
	Q3TCN2	Plbd2	Putative phospholipase B-like 2	0.173239	0.000697375		Q3UM18	Lsg1	Large subunit GTPase 1 homolog	-0.226925	0.012493
	A0A3B2W864	Gm49804	Predicted gene, 49804	0.501453	0.000698732		Q99L20	Gstt3	Glutathione S-transferase theta-3	0.832869	0.012548
	Q62318	Trim28	Transcription intermediary factor 1-beta	0.118358	0.000704341		O35654	Pold2	DNA polymerase delta subunit 2	-0.829376	0.0125992
	Q8BGQ7	Aars1	Alanine--tRNA ligase, cytoplasmic	0.12893	0.000706671		Q9CQI6	Cotl1	Coactosin-like protein	0.158954	0.0127321
	E9Q6R7	Utrn	Utrophin	0.159255	0.00070726		Q8VCS3	Fam20b	Glycosaminoglycan xylosylkinase	0.489163	0.0127439
	D3YVS7;Q8K353	Cystm1	Cysteine-rich and transmembrane domain-containing protein 1 (Fragment);Cysteine-rich and transmembrane domain-containing protein 1	0.123251	0.000709776		Q64010	Crk	Adapter molecule crk	-0.127479	0.0128256
	P50608	Fmod	Fibromodulin	-0.442013	0.000717678		O70325	Gpx4	Phospholipid hydroperoxide glutathione peroxidase	0.480703	0.0128407
	Q9D1E6	Tbcb	Tubulin-folding cofactor B	0.127491	0.000723096		Q6A0A9	FAM120A	Constitutive coactivator of PPAR-gamma-like protein 1	0.0449261	0.0129116
	Q8BHL8	Psmf1	Proteasome inhibitor PI31 subunit	-0.265692	0.000725371		P10493	Nid1	Nidogen-1	0.160621	0.0129385
	Q9CYN9	Atp6ap2	Renin receptor	0.57833	0.00072775		P49718	Mcm5	DNA replication licensing factor MCM5	-0.479348	0.0129953
	Q8VC28	Akr1c13	Aldo-keto reductase family 1 member C13	0.157774	0.000733333		V9GX31	Gm12728	Peptidyl-prolyl cis-trans isomerase	-0.977727	0.0129955
	A0A140LHA2;Q9WVA3	Bub3	Mitotic checkpoint protein BUB3	0.160068	0.000733918		Q9Z1Q5	Clic1	Chloride intracellular channel protein 1	0.120471	0.0130381
	A0A0A6YW28;P35123	Usp4	Ubiquitin carboxyl-terminal hydrolase;Ubiquitin carboxyl-terminal hydrolase 4	0.271595	0.000737171		A0A0G2JGW9;Q3TUE1	Fubp1	Far upstream element-binding protein 1	-0.18054	0.0130841
	Q8CFE6	Slc38a2	Sodium-coupled neutral amino acid transporter 2	0.76808	0.000737501		Q3TCD4;Q9WUR2	Eci2	Enoyl-CoA delta isomerase 2, mitochondrial;Enoyl-CoA delta isomerase 2, mitochondrial	0.485677	0.0132353
	A0A286YDI8;G3X972	Sec24c	Sec24-related gene family, member C (S. cerevisiae);Sec24-related gene family, member C (S. cerevisiae)	0.176867	0.000750317		A0A0R4J2B2;Q6WVG3	Kctd12	BTB/POZ domain-containing protein KCTD12	0.13199	0.0132474
	Q9Z160	Cog1	Conserved oligomeric Golgi complex subunit 1	0.174436	0.000756609		E9PW15;Q80U70	Suz12	Polycomb protein Suz12	-2.00358	0.0133102
	Q70IV5	Synm	Synemin	-0.348659	0.000759317		F7B6K4;Q80YV4	Pank4	4'-phosphopantetheine phosphatase (Fragment);4'-phosphopantetheine phosphatase	0.470531	0.0133178
	G3UYG6;Q6Y7W8	Gigyf2	GRB10-interacting GYF protein 2	0.181129	0.000762713		Q4KL52;Q9DAZ9	Zfyve19	Abscission/NoCut checkpoint regulator	1.28374	0.0133435
	Q99JT9	Adi1	1,2-dihydroxy-3-keto-5-methylthiopentene dioxygenase	-0.367257	0.000763946		Q9CW03	Smc3	Structural maintenance of chromosomes protein 3	0.0652563	0.0133553
	Q9WTS2	Fut8	Alpha-(1,6)-fucosyltransferase	0.167515	0.000764326		Q9CR26	Vta1	Vacuolar protein sorting-associated protein VTA1 homolog	0.302181	0.0133619
	G5E866;Q99NB9	Sf3b1	Splicing factor 3B subunit 1	0.127858	0.000769039		E9PX30;E9Q1T3;Q8BPM2	Map4k5	Mitogen-activated protein kinase kinase kinase kinase 5	-0.121372	0.0133735
	Q9JJD0	Thap11	THAP domain-containing protein 11	-0.600813	0.000781888		Q8JZN5	Acad9	Complex I assembly factor ACAD9, mitochondrial	0.510157	0.0133863
	Q8C570	Rae1	mRNA export factor	-0.37376	0.000795709		P19536;Q9D881	Cox5b;Cox5b-ps	Cytochrome c oxidase subunit 5B, mitochondrial;Cytochrome c oxidase subunit 5B, mitochondrial	0.285048	0.0133954
	A0A286YDB3;Q80XQ2	Tbc1d5	TBC1 domain family member 5	-0.00320191	0.000799318		Q9CQ86	Mien1	Migration and invasion enhancer 1	0.177579	0.0134679
	Q8BGD9	Eif4b	Eukaryotic translation initiation factor 4B	-0.24094	0.000805262		P10711	Tcea1	Transcription elongation factor A protein 1	-0.217234	0.0134782
	Q9CZU3	Mtrex	Exosome RNA helicase MTR4	0.0994666	0.000809625		Q9CVB6	Arpc2	Actin-related protein 2/3 complex subunit 2	0.096539	0.0135442
	A0A5F8MPK9;Q9EP69	Sacm1l	Phosphatidylinositide phosphatase SAC1	0.255144	0.000812289		Q3TSG4	Alkbh5	RNA demethylase ALKBH5	0.163625	0.013553
	P07744	Krt4	Keratin, type II cytoskeletal 4	0.76568	0.000816145		P56812	Pdcd5	Programmed cell death protein 5	0.250473	0.0135598
	Q91XA2	Golm1	Golgi membrane protein 1	0.372226	0.000825254		P47791	Gsr	Glutathione reductase, mitochondrial	0.237235	0.0136038
	P62305	Snrpe	Small nuclear ribonucleoprotein E	0.886646	0.000828141		Q99LD8	Ddah2	N(G),N(G)-dimethylarginine dimethylaminohydrolase 2	-0.0247112	0.0136171
	E9QAS4;E9QAS5;Q6PDQ2	Chd4	Chromodomain-helicase-DNA-binding protein 4	0.351607	0.000829419		Q9Z120	Mettl1	tRNA (guanine-N(7)-)-methyltransferase	-0.489993	0.0137276
	Q9QZB9	Dctn5	Dynactin subunit 5	-0.488623	0.000831353		Q05816	Fabp5	Fatty acid-binding protein 5	-0.452827	0.0137312
	Q00898	Serpina1e	Alpha-1-antitrypsin 1-5	-0.893967	0.000831855		Q8K2M0	Mrpl38	39S ribosomal protein L38, mitochondrial	0.100062	0.0137806
	Q91WK1	Spryd4	SPRY domain-containing protein 4	0.799685	0.00083344		Q8BTS3	Gbp9	Guanylate-binding protein 9	0.359265	0.0138099
	H3BJ30;H3BJW3;Q6NVF9	Cpsf6	Cleavage and polyadenylation-specificity factor subunit 6;Cleavage and polyadenylation-specificity factor subunit 6;Cleavage and polyadenylation specificity factor subunit 6	0.174679	0.00083488		D3YYT1	Glyr1	Putative oxidoreductase GLYR1	0.010487	0.013819
	Q9QZZ6	Dpt	Dermatopontin	0.289223	0.000835108		P51150	Rab7a	Ras-related protein Rab-7a	0.0509992	0.0138709
	G3UWH9;Q8R1U1	Cog4	Conserved oligomeric Golgi complex subunit 4 (Fragment);Conserved oligomeric Golgi complex subunit 4	0.2587	0.000838903		A0A2I3BQ07;A0A2I3BQJ1;Q505D1	Ankrd28	Serine/threonine-protein phosphatase 6 regulatory ankyrin repeat subunit A	0.178389	0.013882
	A0A0R4J1G9;D3YTP0;E9QN92;Q8CI59	Steap3	Metalloreductase STEAP3;Metalloreductase STEAP3 (Fragment);Metalloreductase STEAP3;Metalloreductase STEAP3	-0.442938	0.00083954		Q07235	Serpine2	Glia-derived nexin	-0.492703	0.0139369
	Q78IS1	Tmed3	Transmembrane emp24 domain-containing protein 3	0.417756	0.000840709		Q9CQJ8	Ndufb9	NADH dehydrogenase [ubiquinone] 1 beta subcomplex subunit 9	0.537522	0.0139619
	Q91X52	Dcxr	L-xylulose reductase	0.147507	0.000842579		Q99N15	Hsd17b10	17beta-hydroxysteroid dehydrogenase type 10/short chain L-3-hydroxyacyl-CoA dehydrogenase	0.319704	0.0139917
	P63168	Dynll1	Dynein light chain 1, cytoplasmic	-1.01379	0.000848637		Q9QYA2	Tomm40	Mitochondrial import receptor subunit TOM40 homolog	0.246127	0.0140018
	A0A0R4J073;E9PWM5;E9Q577;Q5U5Q9	Uimc1	BRCA1-A complex subunit RAP80	1.15048	0.000855882		A0A498WFS2;Q922Y1	Ubxn1	UBX domain-containing protein 1	0.0787962	0.014019
	D3Z6W2;Q06180	Ptpn2	Tyrosine-protein phosphatase non-receptor type;Tyrosine-protein phosphatase non-receptor type 2	0.20627	0.000856067		O35074	Ptgis	Prostacyclin synthase	0.208369	0.0140517
	Q3TCU5;Q9R233	Tapbp	Tapasin	-0.121349	0.000856828		G3UXL2;Q9D7G0	Prps1l3;Prps1	Phosphoribosyl pyrophosphate synthetase 1-like 3;Ribose-phosphate pyrophosphokinase 1	0.150102	0.0141232
	Q9D0T1	Snu13	NHP2-like protein 1	0.183016	0.000858682		Q9JJ00	Plscr1	Phospholipid scramblase 1	0.473224	0.0141725
	A2AI87;A2AI88;A2AI89;A2AI91;P18826	Phka1	Phosphorylase b kinase regulatory subunit;Phosphorylase b kinase regulatory subunit;Phosphorylase b kinase regulatory subunit;Phosphorylase b kinase regulatory subunit;Phosphorylase b kinase regulatory subunit alpha, skeletal muscle isoform	0.56163	0.00086201		H3BJS0;H3BKH2	Mia2	Melanoma inhibitory activity protein 2	-0.279246	0.0141866
	Q8BS30	Svs2	Seminal vesicle secretory protein 2	-3.11162	0.00086512		Q61941	Nnt	NAD(P) transhydrogenase, mitochondrial	1.09532	0.0142225
	Q9Z0J0	Npc2	NPC intracellular cholesterol transporter 2	-0.717979	0.000869676		Q810A7	Ddx42	ATP-dependent RNA helicase DDX42	0.177645	0.0142231
	Q9CQN1	Trap1	Heat shock protein 75 kDa, mitochondrial	0.14256	0.000875648		P61027	Rab10	Ras-related protein Rab-10	0.505124	0.0142672
	A0A087WS96;Q8BG73	Sh3bgrl2	SH3 domain-binding glutamic acid-rich-like protein;SH3 domain-binding glutamic acid-rich-like protein 2	-0.291351	0.000881482		Q99JB2	Stoml2	Stomatin-like protein 2, mitochondrial	0.160459	0.0143246
	A0A0R4J259	Syncrip	Heterogeneous nuclear ribonucleoprotein Q	-0.187088	0.000882527		Q60772	Cdkn2c	Cyclin-dependent kinase 4 inhibitor C	0.374598	0.014328
	Q9CS42	Prps2	Ribose-phosphate pyrophosphokinase 2	0.0148259	0.000886766		O55234	Psmb5	Proteasome subunit beta type-5	0.286735	0.0143406
	Q91VH6	Memo1	Protein MEMO1	-0.312794	0.000889362		P10107	Anxa1	Annexin A1	0.479939	0.0143516
	A0A0B4J1E2;Q9CSN1	Snw1	SNW domain-containing protein 1	-0.126061	0.000900887		P12382	Pfkl	ATP-dependent 6-phosphofructokinase, liver type	0.216812	0.0143926
	P24472	Gsta4	Glutathione S-transferase A4	-0.407847	0.000901545		Q9CPZ6	Ormdl3	ORM1-like protein 3	-0.329513	0.0144079
	Q91XV3	Basp1	Brain acid soluble protein 1	0.899962	0.000905383		Q6P4T2	Snrnp200	U5 small nuclear ribonucleoprotein 200 kDa helicase	0.0513049	0.0144579
	O54984	Asna1	ATPase Asna1	0.0739463	0.000909261		Q9JHI5	Ivd	Isovaleryl-CoA dehydrogenase, mitochondrial	0.363406	0.0145251
	Q99P31	Hspbp1	Hsp70-binding protein 1	0.217817	0.000913509		Q99JI1	Mustn1	Musculoskeletal embryonic nuclear protein 1	1.57807	0.0145445
	Q91VM9	Ppa2	Inorganic pyrophosphatase 2, mitochondrial	0.0777869	0.000917451		E9QNA7	Sorbs1	Sorbin and SH3 domain-containing protein 1	-0.245936	0.0145486
	Q923D2	Blvrb	Flavin reductase (NADPH)	-0.306919	0.000921628		A0A0R4J1E8;A0A2I3BPH0;A0A2I3BQ56;Q6P8M1	Tatdn1	Putative deoxyribonuclease TATDN1	-0.0709741	0.0146117
	F7AEH4;Q6ZWZ6	Rps12	40S ribosomal protein S12	-0.530643	0.000926296		P00683;Q8C6G3	Rnase1	Ribonuclease pancreatic	-0.591443	0.0146318
	Q148W0	Atp8b1	Phospholipid-transporting ATPase IC	0.855836	0.000926943		P97315	Csrp1	Cysteine and glycine-rich protein 1	-0.429632	0.0146473
	Q9DBL1	Acadsb	Short/branched chain specific acyl-CoA dehydrogenase, mitochondrial	0.238302	0.000927737		Q04519	Smpd1	Sphingomyelin phosphodiesterase	-0.387504	0.0146483
	P62806	H4c1	Histone H4	0.462077	0.000929267		P54227	Stmn1	Stathmin	0.293947	0.0146562
	Q62186;Q9D8L3	Ssr4	Translocon-associated protein subunit delta;Signal sequence receptor, delta	0.335908	0.000931519		D3YVV9	Synpo2	Synaptopodin-2	-0.323149	0.0146756
	Q8BU88	Mrpl22	39S ribosomal protein L22, mitochondrial	0.649916	0.000932056		A0A2R8VHH1;Q99P88	Nup155	Nuclear pore complex protein Nup155	0.078421	0.0147537
	P56212	Arpp19	cAMP-regulated phosphoprotein 19	0.830389	0.000940784		Q922D8	Mthfd1	C-1-tetrahydrofolate synthase, cytoplasmic	0.0972564	0.0148046
	Q9EQH3	Vps35	Vacuolar protein sorting-associated protein 35	0.165925	0.00094103		P56873	Znrd2	Protein ZNRD2	-0.0585891	0.0148749
	P08228	Sod1	Superoxide dismutase [Cu-Zn]	-0.744768	0.00094182		Q8CI33	Cwf19l1	CWF19-like protein 1	-0.0625014	0.0149009
	Q99MR8	Mccc1	Methylcrotonoyl-CoA carboxylase subunit alpha, mitochondrial	0.12238	0.00094234		Q3V0K9	Pls1	Plastin-1	0.638332	0.0150188
	Q8BM88	Ctso	Cathepsin O	-0.595851	0.00094401		A0A0R4J0J5;Q8K114	Ints9	Integrator complex subunit 9	0.227698	0.0150559
	P21570	Ang	Angiogenin	-0.580706	0.0009499		P30412	Ppic	Peptidyl-prolyl cis-trans isomerase C	0.475716	0.0150787
	Q9WTU6	Mapk9	Mitogen-activated protein kinase 9	0.0163552	0.000950775		P70168	Kpnb1	Importin subunit beta-1	0.18594	0.0150975
	A0A1L1SR69;A0A1L1ST61;A0A1L1SV00;Q8R472;Q9JLR9	Higd1a	HIG1 domain family member 1A, mitochondrial (Fragment);HIG1 domain family member 1A, mitochondrial (Fragment);HIG1 domain family member 1A, mitochondrial (Fragment);HIG1 domain family member 1A, mitochondrial;HIG1 domain family member 1A, mitochondrial	0.853449	0.00095275		P01660		Ig kappa chain V-III region PC 3741/TEPC 111	1.75746	0.0151208
	Q8C790	Fam221a	Protein FAM221A	-0.509608	0.000957245		E9PUD2	Dnm1l	Dynamin-1-like protein	0.392513	0.0151302
	Q9CQS8	Sec61b	Protein transport protein Sec61 subunit beta	0.541475	0.000959045		A0A1L1SRC3;Q9CQT2	Rbm7	RNA-binding protein 7	-0.536632	0.0152149
	P15066	Jund	Transcription factor jun-D	0.954616	0.000959982		P15501	Sbp	Prostatic spermine-binding protein	6.31523	0.0153281
	P05977	Myl1	Myosin light chain 1/3, skeletal muscle isoform	6.66492	0.000961672		Q91UZ1	Plcb4	1-phosphatidylinositol 4,5-bisphosphate phosphodiesterase	-0.15015	0.0153789
	P35564	Canx	Calnexin	0.220734	0.000963608		A0A087WQB0;P60762	Morf4l1	Mortality factor 4-like protein 1	0.869713	0.0154699
	A0A087WS16;J3QQ16	Col6a3	Collagen, type VI, alpha 3;Collagen, type VI, alpha 3	1.64584	0.000970117		Q9R112	Sqor	Sulfide:quinone oxidoreductase, mitochondrial	0.285837	0.0154928
	Q3TGM7;Q69ZS7	Hbs1l	HBS1-like protein	0.320977	0.000970658		H3BJI4;H3BJN8;Q9CPR1	Rwdd4a;Rwdd4a;Rwdd4	RWD domain-containing 4A;RWD domain-containing 4A (Fragment);RWD domain-containing protein 4	-0.252173	0.0155001
	Q9CQW9	Ifitm3	Interferon-induced transmembrane protein 3	-0.439359	0.00097357		P12787	Cox5a	Cytochrome c oxidase subunit 5A, mitochondrial	0.374239	0.0156384
	Q99J99	Mpst	3-mercaptopyruvate sulfurtransferase	0.193649	0.000977707		G5E829	Atp2b1	Plasma membrane calcium-transporting ATPase 1	0.151545	0.0157333
	Q9CQQ8	Lsm7	U6 snRNA-associated Sm-like protein LSm7	-0.283071	0.000979793		Q99KC8	Vwa5a	von Willebrand factor A domain-containing protein 5A	0.0206741	0.015751
	Q61239	Fnta	Protein farnesyltransferase/geranylgeranyltransferase type-1 subunit alpha	0.597218	0.000982115		Q9QZE5	Copg1	Coatomer subunit gamma-1	0.167574	0.0157796
	Q01279	Egfr	Epidermal growth factor receptor	-0.290451	0.000982478		A0A1Y7VMH3;Q80X41	Vrk1	Serine/threonine-protein kinase VRK1	0.381779	0.0158132
	Q9DBR7	Ppp1r12a	Protein phosphatase 1 regulatory subunit 12A	-0.377348	0.000982507		H3BIY2;Q6ZPU9	Kifbp	KIF-binding protein	0.29779	0.0158701
	P82347	Sgcd	Delta-sarcoglycan	0.372658	0.000982559		Q9D6Y7	Msra	Mitochondrial peptide methionine sulfoxide reductase	0.107617	0.0159077
	Q9CQ86	Mien1	Migration and invasion enhancer 1	0.23671	0.000982549		A0A0G2JE32;A0A0G2JGL0;A0A494BA56;A0A494BAN1;P61079;P62838	Ube2d3;Ube2d3;Ube2d2a;Ube2d2a;Ube2d3;Ube2d2	Ubiquitin-conjugating enzyme E2 D3 (Fragment);Ubiquitin-conjugating enzyme E2 D3;Ubiquitin-conjugating enzyme E2D 2A (Fragment);Ubiquitin-conjugating enzyme E2D 2A (Fragment);Ubiquitin-conjugating enzyme E2 D3;Ubiquitin-conjugating enzyme E2 D2	-0.421021	0.0159183
	Q8K4L4	Pof1b	Protein POF1B	-0.142726	0.000983212		Q8VHN8	Nudt16l1	Tudor-interacting repair regulator protein	0.747237	0.0160011
	Q99LJ1	Fuca1	Tissue alpha-L-fucosidase	0.292851	0.000985012		D3Z0I8;Q3UBX0	Tmem109	Transmembrane protein 109 (Fragment);Transmembrane protein 109	0.734315	0.016025
	Q9JLT2	Treh	Trehalase	2.7962	0.000985508		P22366	Myd88	Myeloid differentiation primary response protein MyD88	-0.173339	0.0161066
	P62855	Rps26	40S ribosomal protein S26	0.639301	0.000987879		P82347	Sgcd	Delta-sarcoglycan	0.333922	0.0161329
	Q99LM2	Cdk5rap3	CDK5 regulatory subunit-associated protein 3	0.22172	0.000989404		P15066	Jund	Transcription factor jun-D	0.420069	0.0161709
	A0A087WRU0	Tns1	Tensin 1 (Fragment)	-0.664437	0.000993533		A0A338P785;D3YU21;D3YZD6;D3Z6I4;Q921W4	Cryzl1	Quinone oxidoreductase-like protein 1 (Fragment);Quinone oxidoreductase-like protein 1;Quinone oxidoreductase-like protein 1;Quinone oxidoreductase-like protein 1;Quinone oxidoreductase-like protein 1	-0.157591	0.0161939
	Q11011	Npepps	Puromycin-sensitive aminopeptidase	-0.240418	0.000994584		G5E924	Hnrnpl	Heterogeneous nuclear ribonucleoprotein L (Fragment)	-0.147286	0.0162146
	Q4KL52;Q9DAZ9	Zfyve19	Abscission/NoCut checkpoint regulator	0.499964	0.0010018		E9PYI8;Q9JMA1	Usp14	Ubiquitin carboxyl-terminal hydrolase;Ubiquitin carboxyl-terminal hydrolase 14	0.24705	0.0162827
	P62331	Arf6	ADP-ribosylation factor 6	0.406784	0.00100189		Q80UM7	Mogs	Mannosyl-oligosaccharide glucosidase	-0.276537	0.016313
	G3X8Q0;O89090	Sp1	Transcription factor Sp1	-0.354956	0.00100384		Q62186;Q9D8L3	Ssr4	Translocon-associated protein subunit delta;Signal sequence receptor, delta	0.152158	0.016358
	Q9CR62	Slc25a11	Mitochondrial 2-oxoglutarate/malate carrier protein	0.47284	0.00100564		Q9CQN1	Trap1	Heat shock protein 75 kDa, mitochondrial	0.222618	0.016386
	A2ACP1	Ttc39a	Tetratricopeptide repeat protein 39A	0.397134	0.00102875		Q60710	Samhd1	Deoxynucleoside triphosphate triphosphohydrolase SAMHD1	0.0188143	0.0163954
	P16332	Mmut	Methylmalonyl-CoA mutase, mitochondrial	0.108389	0.00103321		A0A0R4J0Q6;Q80VI1	Trim56	E3 ubiquitin-protein ligase TRIM56	0.0810722	0.0164086
[truncated: 1,594 more rows]

## Sheet: Elac2-TRAMP lines 10 weeks
KO-TRAMP	ID	GeneSymbol	Description	Log2FC	AdjPValue	A537T-TRAMP	ID	GeneSymbol	Description	Log2FC	AdjPValue
[truncated: 2,023 more rows]

[truncated: 1 more sheets: Elac2-TRAMP lines 30 weeks]
