# Supplementary material for: Multi‐omic profiling reveals an RNA processing rheostat that predisposes to prostate cancer
Source: EMBO Mol Med. 2023 Apr 24;15(6):e17463. doi: 10.15252/emmm.202317463 (PMC10245041; doi:10.15252/emmm.202317463)
Supplement: Supplementary file 5 — Dataset EV4 [file EMMM-15-e17463-s006.xlsx]

## Sheet: Dataset Legend
Dataset EV4. Gene ontologies based on proteome changes in KO and A537T relative to WT, and KO-TRAMP and A537T-TRAMP relative to WT-TRAMP mice at 30 weeks of age

## Sheet: KO
Reactome pathways	Client Text Box Input (Mus musculus)	Client Text Box Input (5209)	Client Text Box Input (expected)	Client Text Box Input (over/under)	Client Text Box Input (fold Enrichment)	Client Text Box Input (raw P-value)	Client Text Box Input (FDR)
Activation of BH3-only proteins (R-MMU-114452)	12761	14	4.26	+	3.28	0.00125	0.0313
Interferon gamma signaling (R-MMU-877300)	2480	13	4.03	+	3.23	0.00207	0.0448
Signaling by EGFR (R-MMU-177929)	1830	28	10.66	+	2.63	0.000134	0.0069
RAF activation (R-MMU-5673000)	1759	18	6.87	+	2.62	0.0023	0.0487
EGFR downregulation (R-MMU-182971)	1639	19	7.34	+	2.59	0.00178	0.0402
Glutamate binding, activation of AMPA receptors and synaptic plasticity (R-MMU-399721)	1279	18	7.11	+	2.53	0.00276	0.0512
Trafficking of AMPA receptors (R-MMU-399719)	1094	18	7.11	+	2.53	0.00276	0.0506
Lysosome Vesicle Biogenesis (R-MMU-432720)	1068	20	8.05	+	2.48	0.00258	0.0512
Activation of NMDA receptors and postsynaptic events (R-MMU-442755)	1033	21	9	+	2.33	0.00261	0.0494
Intrinsic Pathway for Apoptosis (R-MMU-109606)	926	21	9	+	2.33	0.00261	0.0488
Regulation of insulin secretion (R-MMU-422356)	806	33	14.45	+	2.28	0.000304	0.0117
NRAGE signals death through JNK (R-MMU-193648)	760	28	12.32	+	2.27	0.000865	0.025
trans-Golgi Network Vesicle Budding (R-MMU-199992)	638	37	16.82	+	2.2	0.000194	0.00843
Golgi Associated Vesicle Biogenesis (R-MMU-432722)	577	28	13.03	+	2.15	0.0018	0.04
Opioid Signalling (R-MMU-111885)	562	35	16.58	+	2.11	0.000662	0.0206
Signaling by TGF-beta Receptor Complex (R-MMU-170834)	540	31	14.69	+	2.11	0.0013	0.0307
Integration of energy metabolism (R-MMU-163685)	526	39	18.95	+	2.06	0.000395	0.0142
EPH-Ephrin signaling (R-MMU-2682334)	414	34	16.58	+	2.05	0.00102	0.027
Rho GTPase cycle (R-MMU-194840)	409	66	32.22	+	2.05	5.46e-06	0.00053
Signaling by TGF-beta family members (R-MMU-9006936)	400	44	21.56	+	2.04	0.000247	0.0104
G alpha (12/13) signalling events (R-MMU-416482)	361	37	18.24	+	2.03	0.000725	0.0214
PI Metabolism (R-MMU-1483255)	342	36	18	+	2	0.00102	0.0268
Signaling by MET (R-MMU-6806834)	297	36	18.24	+	1.97	0.00113	0.0291
RAB GEFs exchange GTP for GDP on RABs (R-MMU-8876198)	277	41	20.85	+	1.97	0.000664	0.0203
Cell death signalling via NRAGE, NRIF and NADE (R-MMU-204998)	269	33	16.82	+	1.96	0.00243	0.0495
Apoptosis (R-MMU-109581)	262	48	24.64	+	1.95	0.000256	0.0105
Platelet homeostasis (R-MMU-418346)	254	34	17.53	+	1.94	0.00202	0.0445
Axon guidance (R-MMU-422475)	250	127	65.62	+	1.94	3.17e-09	6.54e-07
MyD88 cascade initiated on plasma membrane (R-MMU-975871)	250	33	17.06	+	1.93	0.0026	0.051
Toll Like Receptor 5 (TLR5) Cascade (R-MMU-168176)	245	33	17.06	+	1.93	0.0026	0.0504
Toll Like Receptor 10 (TLR10) Cascade (R-MMU-168142)	239	33	17.06	+	1.93	0.0026	0.0498
p75 NTR receptor-mediated signalling (R-MMU-193704)	214	39	20.37	+	1.91	0.00127	0.0309
Toll Like Receptor 2 (TLR2) Cascade (R-MMU-181438)	211	33	17.29	+	1.91	0.00283	0.0513
MyD88:MAL(TIRAP) cascade initiated on plasma membrane (R-MMU-166058)	158	33	17.29	+	1.91	0.00283	0.0508
Toll Like Receptor TLR6:TLR2 Cascade (R-MMU-168188)	158	33	17.29	+	1.91	0.00283	0.0502
Toll Like Receptor TLR1:TLR2 Cascade (R-MMU-168179)	148	33	17.29	+	1.91	0.00283	0.0497
Clathrin-mediated endocytosis (R-MMU-8856828)	147	64	33.64	+	1.9	3.78e-05	0.00231
Cargo recognition for clathrin-mediated endocytosis (R-MMU-8856825)	142	45	23.93	+	1.88	0.000674	0.0202
Programmed Cell Death (R-MMU-5357801)	137	49	26.3	+	1.86	0.000542	0.0182
VEGFA-VEGFR2 Pathway (R-MMU-4420097)	136	40	21.56	+	1.86	0.00169	0.0392
Toll Like Receptor 4 (TLR4) Cascade (R-MMU-166016)	128	47	25.59	+	1.84	0.000946	0.026
Signaling by VEGF (R-MMU-194138)	121	42	23.45	+	1.79	0.00245	0.0494
Death Receptor Signalling (R-MMU-73887)	114	54	30.32	+	1.78	0.000611	0.0194
Rab regulation of trafficking (R-MMU-9007101)	111	48	27.01	+	1.78	0.00126	0.0309
Chromatin modifying enzymes (R-MMU-3247509)	108	65	37.43	+	1.74	0.000303	0.0122
Chromatin organization (R-MMU-4839726)	104	65	37.43	+	1.74	0.000303	0.0119
Transmission across Chemical Synapses (R-MMU-112315)	101	86	50.7	+	1.7	6.15e-05	0.00338
Neurotransmitter receptors and postsynaptic signal transmission (R-MMU-112314)	100	59	34.82	+	1.69	0.000942	0.0263
Neuronal System (R-MMU-112316)	99	136	81.02	+	1.68	7.23e-07	8.51e-05
Toll-like Receptor Cascades (R-MMU-168898)	92	54	32.46	+	1.66	0.0022	0.0471
Deubiquitination (R-MMU-5688426)	91	98	59.23	+	1.65	4.72e-05	0.00278
MAPK family signaling cascades (R-MMU-5683057)	91	104	63.73	+	1.63	3.69e-05	0.00253
SUMO E3 ligases SUMOylate target proteins (R-MMU-3108232)	91	57	35.06	+	1.63	0.00237	0.0489
RAF/MAP kinase cascade (R-MMU-5673001)	89	91	56.62	+	1.61	0.00018	0.00822
Antigen processing: Ubiquitination & Proteasome degradation (R-MMU-983168)	89	113	70.36	+	1.61	2.82e-05	0.00202
MAPK1/MAPK3 signaling (R-MMU-5684996)	88	93	58.04	+	1.6	0.000163	0.00767
Membrane Trafficking (R-MMU-199991)	86	213	133.14	+	1.6	1.05e-08	1.74e-06
FLT3 Signaling (R-MMU-9607240)	80	96	60.17	+	1.6	0.000158	0.00766
Platelet activation, signaling and aggregation (R-MMU-76002)	77	94	59.23	+	1.59	0.000189	0.00842
Signaling by Receptor Tyrosine Kinases (R-MMU-9006934)	77	155	98.08	+	1.58	1.98e-06	0.000218
Signaling by Rho GTPases (R-MMU-194315)	77	150	96.89	+	1.55	7.79e-06	0.000642
Gene expression (Transcription) (R-MMU-74160)	76	376	244.72	+	1.54	1.38e-12	5.71e-10
Cytokine Signaling in Immune system (R-MMU-1280215)	74	196	127.93	+	1.53	5.55e-07	7.05e-05
RNA Polymerase II Transcription (R-MMU-73857)	73	332	219.37	+	1.51	1.48e-10	4.88e-08
Generic Transcription Pathway (R-MMU-212436)	73	288	190.94	+	1.51	3.54e-09	6.49e-07
Intracellular signaling by second messengers (R-MMU-9006925)	73	92	62.07	+	1.48	0.0017	0.0389
Class I MHC mediated antigen processing & presentation (R-MMU-983169)	73	124	85.52	+	1.45	0.000462	0.0162
Vesicle-mediated transport (R-MMU-5653656)	72	216	151.14	+	1.43	7.67e-06	0.000666
Post-translational protein modification (R-MMU-597592)	72	428	303	+	1.41	5.27e-10	1.24e-07
Hemostasis (R-MMU-109582)	72	192	136.69	+	1.4	6.13e-05	0.00349
Adaptive Immune System (R-MMU-1280218)	71	239	180.05	+	1.33	0.000137	0.00684
Metabolism of proteins (R-MMU-392499)	71	500	388.28	+	1.29	4.55e-07	6.25e-05
Immune System (R-MMU-168256)	70	553	433.53	+	1.28	2.53e-07	3.79e-05
Signal Transduction (R-MMU-162582)	70	708	587.52	+	1.21	4.69e-06	0.000483
Metabolism (R-MMU-1430728)	69	491	416.71	+	1.18	0.000959	0.0259
Unclassified (UNCLASSIFIED)	62	2526	3023.11	-	0.84	1.82e-35	3e-32
GPCR downstream signalling (R-MMU-388396)	62	199	253.01	-	0.79	0.00128	0.0306
Signaling by GPCR (R-MMU-372790)	62	203	259.17	-	0.78	0.000872	0.0248
Formation of the cornified envelope (R-MMU-6809371)	61	10	28.67	-	0.35	0.000325	0.0119
Nonsense Mediated Decay (NMD) independent of the Exon Junction Complex (EJC) (R-MMU-975956)	55	7	21.56	-	0.32	0.0012	0.0304
Complement cascade (R-MMU-166658)	54	7	23.69	-	0.3	0.000314	0.0118
SRP-dependent cotranslational protein targeting to membrane (R-MMU-1799339)	52	6	21.08	-	0.28	0.000593	0.0196
Regulation of Complement cascade (R-MMU-977606)	50	6	21.08	-	0.28	0.000593	0.0192
G alpha (s) signalling events (R-MMU-418555)	49	33	124.61	-	0.26	1.29e-19	7.11e-17
Keratinization (R-MMU-6805567)	45	10	49.99	-	0.2	2.68e-10	7.37e-08
CD22 mediated BCR regulation (R-MMU-5690714)	38	2	11.85	-	0.17	0.00231	0.0482
Binding and Uptake of Ligands by Scavenger Receptors (R-MMU-2173782)	38	3	18.24	-	0.16	8.81e-05	0.00468
Antimicrobial peptides (R-MMU-6803157)	34	3	21.79	-	0.14	5.52e-06	0.000506
Defensins (R-MMU-1461973)	31	1	11.61	-	0.09	0.000477	0.0164
Creation of C4 and C2 activators (R-MMU-166786)	30	1	14.69	-	0.07	3.73e-05	0.00246
Scavenging of heme from plasma (R-MMU-2168880)	30	1	14.69	-	0.07	3.73e-05	0.00237
Initial triggering of complement (R-MMU-166663)	29	1	16.35	-	0.06	1.05e-05	0.000823
Olfactory Signaling Pathway (R-MMU-381753)	18	4	94.76	-	0.04	1.72e-31	1.42e-28
Classical antibody-mediated complement activation (R-MMU-173623)	17	0	12.79	-	< 0.01	1.55e-05	0.00116

## Sheet: A537T
Reactome pathways	Mus musculus - REFLIST (21988)	Client Text Box Input (1734)	Client Text Box Input (expected)	Client Text Box Input (over/under)	Client Text Box Input (fold Enrichment)	Client Text Box Input (raw P-value)	Client Text Box Input (FDR)
Golgi Cisternae Pericentriolar Stack Reorganization (R-MMU-162658)	10	6	0.79	+	7.61	0.000639	0.0329
Serotonin Neurotransmitter Release Cycle (R-MMU-181429)	18	8	1.42	+	5.64	0.00038	0.0241
Glutamate Neurotransmitter Release Cycle (R-MMU-210500)	24	10	1.89	+	5.28	0.000109	0.0106
Acetylcholine Neurotransmitter Release Cycle (R-MMU-264642)	17	7	1.34	+	5.22	0.00126	0.0451
Dopamine Neurotransmitter Release Cycle (R-MMU-212676)	23	8	1.81	+	4.41	0.00138	0.0447
Signaling by BMP (R-MMU-201451)	28	9	2.21	+	4.08	0.00111	0.0417
RAF activation (R-MMU-5673000)	29	9	2.29	+	3.94	0.00137	0.045
Lysosome Vesicle Biogenesis (R-MMU-432720)	34	10	2.68	+	3.73	0.00106	0.0425
EPHB-mediated forward signaling (R-MMU-3928662)	39	11	3.08	+	3.58	0.000807	0.036
Synthesis of PIPs at the plasma membrane (R-MMU-1660499)	50	14	3.94	+	3.55	0.000175	0.0131
G1 Phase (R-MMU-69236)	40	11	3.15	+	3.49	0.000962	0.0407
Cyclin D associated events in G1 (R-MMU-69231)	40	11	3.15	+	3.49	0.000962	0.0397
Signaling by EGFR (R-MMU-177929)	45	12	3.55	+	3.38	0.000722	0.035
EPH-Ephrin signaling (R-MMU-2682334)	70	18	5.52	+	3.26	5.67e-05	0.00668
Neurotransmitter release cycle (R-MMU-112310)	51	13	4.02	+	3.23	0.000632	0.0336
trans-Golgi Network Vesicle Budding (R-MMU-199992)	71	18	5.6	+	3.21	6.63e-05	0.00729
Signaling by TGF-beta family members (R-MMU-9006936)	91	23	7.18	+	3.2	7.15e-06	0.00107
Signaling by ERBB2 (R-MMU-1227986)	48	12	3.79	+	3.17	0.00117	0.0427
Signaling by NTRK1 (TRKA) (R-MMU-187037)	57	14	4.5	+	3.11	0.000545	0.03
Signaling by NTRKs (R-MMU-166520)	70	17	5.52	+	3.08	0.000163	0.0128
Signaling by TGF-beta Receptor Complex (R-MMU-170834)	62	15	4.89	+	3.07	0.000402	0.0245
PI Metabolism (R-MMU-1483255)	76	18	5.99	+	3	0.000139	0.0127
MAP kinase activation (R-MMU-450294)	56	13	4.42	+	2.94	0.00132	0.0464
Interleukin-17 signaling (R-MMU-448424)	56	13	4.42	+	2.94	0.00132	0.0455
RAB geranylgeranylation (R-MMU-8873719)	62	14	4.89	+	2.86	0.0011	0.0424
COPII-mediated vesicle transport (R-MMU-204005)	67	15	5.28	+	2.84	0.000804	0.0368
p75 NTR receptor-mediated signalling (R-MMU-193704)	86	19	6.78	+	2.8	0.0002	0.0137
VEGFA-VEGFR2 Pathway (R-MMU-4420097)	91	20	7.18	+	2.79	0.000146	0.0127
Cargo recognition for clathrin-mediated endocytosis (R-MMU-8856825)	101	22	7.96	+	2.76	7.81e-05	0.00805
Cell death signalling via NRAGE, NRIF and NADE (R-MMU-204998)	71	15	5.6	+	2.68	0.00134	0.0449
Signaling by VEGF (R-MMU-194138)	99	20	7.81	+	2.56	0.000499	0.0284
Clathrin-mediated endocytosis (R-MMU-8856828)	142	28	11.2	+	2.5	4.48e-05	0.00568
Axon guidance (R-MMU-422475)	277	48	21.84	+	2.2	2.84e-06	0.000521
Membrane Trafficking (R-MMU-199991)	562	92	44.32	+	2.08	1.59e-09	6.57e-07
Transmission across Chemical Synapses (R-MMU-112315)	214	35	16.88	+	2.07	0.000192	0.0138
Neuronal System (R-MMU-112316)	342	54	26.97	+	2	9.09e-06	0.00125
Intra-Golgi and retrograde Golgi-to-ER traffic (R-MMU-6811442)	188	29	14.83	+	1.96	0.00149	0.0472
Vesicle-mediated transport (R-MMU-5653656)	638	95	50.31	+	1.89	4.64e-08	1.53e-05
PIP3 activates AKT signaling (R-MMU-1257604)	236	35	18.61	+	1.88	0.000931	0.0404
Intracellular signaling by second messengers (R-MMU-9006925)	262	38	20.66	+	1.84	0.00106	0.0415
Antigen processing: Ubiquitination & Proteasome degradation (R-MMU-983168)	297	42	23.42	+	1.79	0.00072	0.036
Signaling by Receptor Tyrosine Kinases (R-MMU-9006934)	414	57	32.65	+	1.75	0.00016	0.0132
Generic Transcription Pathway (R-MMU-212436)	806	106	63.56	+	1.67	1.88e-06	0.000388
Gene expression (Transcription) (R-MMU-74160)	1033	134	81.46	+	1.64	1.75e-07	4.81e-05
RNA Polymerase II Transcription (R-MMU-73857)	926	117	73.03	+	1.6	3.33e-06	0.000549
Cytokine Signaling in Immune system (R-MMU-1280215)	540	68	42.59	+	1.6	0.000479	0.0282
Post-translational protein modification (R-MMU-597592)	1279	154	100.86	+	1.53	1.02e-06	0.000241
Metabolism of proteins (R-MMU-392499)	1639	172	129.25	+	1.33	0.000348	0.0229
Immune System (R-MMU-168256)	1830	186	144.32	+	1.29	0.000784	0.0369
Unclassified (UNCLASSIFIED)	12761	855	1006.35	-	0.85	2.13e-12	1.76e-09
G alpha (s) signalling events (R-MMU-418555)	526	8	41.48	-	0.19	1.16e-09	6.38e-07
Olfactory Signaling Pathway (R-MMU-381753)	400	0	31.54	-	< 0.01	8.2e-14	1.35e-10

## Sheet: KO-TRAMP
Reactome pathways	Mus musculus - REFLIST (21988)	Client Text Box Input (4953)	Client Text Box Input (expected)	Client Text Box Input (over/under)	Client Text Box Input (fold Enrichment)	Client Text Box Input (raw P-value)	Client Text Box Input (FDR)
EGFR downregulation (R-MMU-182971)	31	18	6.98	+	2.58	0.00244	0.0485
Activation of NMDA receptors and postsynaptic events (R-MMU-442755)	38	22	8.56	+	2.57	0.000709	0.0278
Signaling by EGFR (R-MMU-177929)	45	24	10.14	+	2.37	0.00148	0.0407
Nuclear Receptor transcription pathway (R-MMU-383280)	51	26	11.49	+	2.26	0.00108	0.0342
Golgi Associated Vesicle Biogenesis (R-MMU-432722)	55	27	12.39	+	2.18	0.00147	0.0411
EPH-Ephrin signaling (R-MMU-2682334)	70	33	15.77	+	2.09	0.000801	0.0294
Toll Like Receptor 2 (TLR2) Cascade (R-MMU-181438)	73	33	16.44	+	2.01	0.00149	0.0403
MyD88:MAL(TIRAP) cascade initiated on plasma membrane (R-MMU-166058)	73	33	16.44	+	2.01	0.00149	0.0396
Toll Like Receptor TLR6:TLR2 Cascade (R-MMU-168188)	73	33	16.44	+	2.01	0.00149	0.039
Toll Like Receptor TLR1:TLR2 Cascade (R-MMU-168179)	73	33	16.44	+	2.01	0.00149	0.0384
Protein-protein interactions at synapses (R-MMU-6794362)	69	31	15.54	+	1.99	0.00259	0.049
MyD88 cascade initiated on plasma membrane (R-MMU-975871)	72	32	16.22	+	1.97	0.00212	0.0454
Toll Like Receptor 5 (TLR5) Cascade (R-MMU-168176)	72	32	16.22	+	1.97	0.00212	0.0448
Toll Like Receptor 10 (TLR10) Cascade (R-MMU-168142)	72	32	16.22	+	1.97	0.00212	0.0442
SUMOylation of DNA damage response and repair proteins (R-MMU-3108214)	73	32	16.44	+	1.95	0.00233	0.0469
p75 NTR receptor-mediated signalling (R-MMU-193704)	86	37	19.37	+	1.91	0.0015	0.0382
MyD88-independent TLR4 cascade (R-MMU-166166)	89	38	20.05	+	1.9	0.00173	0.0413
TRIF(TICAM1)-mediated TLR4 signaling (R-MMU-937061)	89	38	20.05	+	1.9	0.00173	0.0407
TRAF6 mediated induction of NFkB and MAP kinases upon TLR7/8 or 9 activation (R-MMU-975138)	82	35	18.47	+	1.89	0.00252	0.0489
Toll Like Receptor 4 (TLR4) Cascade (R-MMU-166016)	108	46	24.33	+	1.89	0.000514	0.0223
Toll Like Receptor 9 (TLR9) Cascade (R-MMU-168138)	87	37	19.6	+	1.89	0.00227	0.0467
Death Receptor Signalling (R-MMU-73887)	128	54	28.83	+	1.87	0.000229	0.0122
Transport of inorganic cations/anions and amino acids/oligopeptides (R-MMU-425393)	105	43	23.65	+	1.82	0.00135	0.0384
Phospholipid metabolism (R-MMU-1483257)	193	79	43.48	+	1.82	1.83e-05	0.00167
Negative regulation of the PI3K/AKT network (R-MMU-199418)	110	45	24.78	+	1.82	0.00116	0.0343
PI5P, PP2A and IER3 Regulate PI3K/AKT Signaling (R-MMU-6811558)	103	42	23.2	+	1.81	0.00172	0.0416
Glycerophospholipid biosynthesis (R-MMU-1483206)	118	48	26.58	+	1.81	0.000847	0.0304
Rho GTPase cycle (R-MMU-194840)	136	55	30.64	+	1.8	0.000469	0.0215
Axon guidance (R-MMU-422475)	277	112	62.4	+	1.79	4.49e-07	6.73e-05
Clathrin-mediated endocytosis (R-MMU-8856828)	142	55	31.99	+	1.72	0.00114	0.0354
Transmission across Chemical Synapses (R-MMU-112315)	214	82	48.21	+	1.7	7.89e-05	0.005
SUMOylation (R-MMU-2990846)	154	59	34.69	+	1.7	0.000938	0.0322
SUMO E3 ligases SUMOylate target proteins (R-MMU-3108232)	148	55	33.34	+	1.65	0.00253	0.0485
Neuronal System (R-MMU-112316)	342	126	77.04	+	1.64	4.31e-06	0.000547
Chromatin modifying enzymes (R-MMU-3247509)	158	58	35.59	+	1.63	0.00195	0.0447
Chromatin organization (R-MMU-4839726)	158	58	35.59	+	1.63	0.00195	0.0441
Transport to the Golgi and subsequent modification (R-MMU-948021)	178	65	40.1	+	1.62	0.00114	0.0349
Deubiquitination (R-MMU-5688426)	250	89	56.31	+	1.58	0.000304	0.0148
Intracellular signaling by second messengers (R-MMU-9006925)	262	93	59.02	+	1.58	0.000243	0.0125
SLC-mediated transmembrane transport (R-MMU-425407)	237	84	53.39	+	1.57	0.000486	0.0217
Membrane Trafficking (R-MMU-199991)	562	197	126.6	+	1.56	1.56e-07	2.85e-05
Signaling by Receptor Tyrosine Kinases (R-MMU-9006934)	414	145	93.26	+	1.55	9.27e-06	0.00102
Metabolism of lipids (R-MMU-556833)	611	210	137.63	+	1.53	2.12e-07	3.49e-05
PIP3 activates AKT signaling (R-MMU-1257604)	236	80	53.16	+	1.5	0.00208	0.0452
MAPK family signaling cascades (R-MMU-5683057)	269	91	60.59	+	1.5	0.000991	0.0327
Generic Transcription Pathway (R-MMU-212436)	806	270	181.56	+	1.49	2.67e-08	7.34e-06
Asparagine N-linked glycosylation (R-MMU-446203)	264	88	59.47	+	1.48	0.00179	0.0416
Signaling by Interleukins (R-MMU-449147)	258	86	58.12	+	1.48	0.00201	0.0443
Gene expression (Transcription) (R-MMU-74160)	1033	344	232.69	+	1.48	4.52e-10	1.87e-07
Antigen processing: Ubiquitination & Proteasome degradation (R-MMU-983168)	297	98	66.9	+	1.46	0.00131	0.038
Cytokine Signaling in Immune system (R-MMU-1280215)	540	177	121.64	+	1.46	2.02e-05	0.00176
RNA Polymerase II Transcription (R-MMU-73857)	926	299	208.59	+	1.43	7.65e-08	1.58e-05
Post-translational protein modification (R-MMU-597592)	1279	409	288.11	+	1.42	6.31e-10	2.08e-07
Vesicle-mediated transport (R-MMU-5653656)	638	203	143.72	+	1.41	2.48e-05	0.00204
Signaling by Rho GTPases (R-MMU-194315)	409	126	92.13	+	1.37	0.00232	0.0472
Transport of small molecules (R-MMU-382551)	673	198	151.6	+	1.31	0.00099	0.0333
Metabolism of proteins (R-MMU-392499)	1639	476	369.2	+	1.29	6.46e-07	8.88e-05
Adaptive Immune System (R-MMU-1280218)	760	220	171.2	+	1.29	0.00104	0.0337
Metabolism (R-MMU-1430728)	1759	495	396.23	+	1.25	7.08e-06	0.000834
Immune System (R-MMU-168256)	1830	504	412.22	+	1.22	3.91e-05	0.00293
Signal Transduction (R-MMU-162582)	2480	644	558.64	+	1.15	0.000761	0.0292
Unclassified (UNCLASSIFIED)	12761	2435	2874.53	-	0.85	8.43e-30	1.39e-26
Signaling by GPCR (R-MMU-372790)	1094	184	246.43	-	0.75	0.000117	0.00718
GPCR downstream signalling (R-MMU-388396)	1068	177	240.58	-	0.74	7.03e-05	0.00464
Translation (R-MMU-72766)	224	24	50.46	-	0.48	0.000192	0.0105
Major pathway of rRNA processing in the nucleolus and cytosol (R-MMU-6791226)	174	18	39.2	-	0.46	0.000706	0.0299
rRNA processing in the nucleus and cytosol (R-MMU-8868773)	174	18	39.2	-	0.46	0.000706	0.0291
rRNA processing (R-MMU-72312)	174	18	39.2	-	0.46	0.000706	0.0284
L13a-mediated translational silencing of Ceruloplasmin expression (R-MMU-156827)	108	9	24.33	-	0.37	0.00169	0.0416
Formation of a pool of free 40S subunits (R-MMU-72689)	98	7	22.08	-	0.32	0.00091	0.0319
Keratinization (R-MMU-6805567)	211	13	47.53	-	0.27	5.2e-08	1.23e-05
G alpha (s) signalling events (R-MMU-418555)	526	31	118.49	-	0.26	6.07e-19	3.34e-16
Nonsense Mediated Decay (NMD) independent of the Exon Junction Complex (EJC) (R-MMU-975956)	91	5	20.5	-	0.24	0.000291	0.0146
Complement cascade (R-MMU-166658)	100	5	22.53	-	0.22	6.82e-05	0.00469
Respiratory electron transport, ATP synthesis by chemiosmotic coupling, and heat production by uncoupling proteins. (R-MMU-163200)	81	4	18.25	-	0.22	0.000364	0.0172
Scavenging of heme from plasma (R-MMU-2168880)	62	3	13.97	-	0.21	0.00199	0.0444
SRP-dependent cotranslational protein targeting to membrane (R-MMU-1799339)	89	4	20.05	-	0.2	0.000125	0.00737
Regulation of Complement cascade (R-MMU-977606)	89	4	20.05	-	0.2	0.000125	0.00711
Complex I biogenesis (R-MMU-6799198)	53	2	11.94	-	0.17	0.00248	0.0486
Respiratory electron transport (R-MMU-611105)	58	2	13.07	-	0.15	0.00116	0.0348
Antimicrobial peptides (R-MMU-6803157)	92	3	20.72	-	0.14	1.35e-05	0.00139
Defensins (R-MMU-1461973)	49	1	11.04	-	0.09	0.000768	0.0288
Creation of C4 and C2 activators (R-MMU-166786)	62	1	13.97	-	0.07	6.18e-05	0.00443
Olfactory Signaling Pathway (R-MMU-381753)	400	6	90.1	-	0.07	1.33e-27	1.1e-24
Initial triggering of complement (R-MMU-166663)	69	1	15.54	-	0.06	1.73e-05	0.00168
Alpha-defensins (R-MMU-1462054)	35	0	7.88	-	< 0.01	0.00152	0.0379
Classical antibody-mediated complement activation (R-MMU-173623)	54	0	12.16	-	< 0.01	2.63e-05	0.00207

## Sheet: A537T-TRAMP
Reactome pathways	Mus musculus - REFLIST (21988)	Client Text Box Input (3145)	Client Text Box Input (expected)	Client Text Box Input (over/under)	Client Text Box Input (fold Enrichment)	Client Text Box Input (raw P-value)	Client Text Box Input (FDR)
NRAGE signals death through JNK (R-MMU-193648)	52	26	7.44	+	3.5	1.48e-06	0.000204
G alpha (12/13) signalling events (R-MMU-416482)	77	33	11.01	+	3	1.35e-06	0.000203
Cell death signalling via NRAGE, NRIF and NADE (R-MMU-204998)	71	28	10.16	+	2.76	2.28e-05	0.00198
Nuclear Receptor transcription pathway (R-MMU-383280)	51	20	7.29	+	2.74	0.000397	0.0192
p75 NTR receptor-mediated signalling (R-MMU-193704)	86	32	12.3	+	2.6	1.7e-05	0.00156
Rho GTPase cycle (R-MMU-194840)	136	50	19.45	+	2.57	1.42e-07	3.35e-05
Ion homeostasis (R-MMU-5578775)	50	18	7.15	+	2.52	0.0015	0.0443
Regulation of insulin secretion (R-MMU-422356)	61	21	8.72	+	2.41	0.00115	0.0385
Potassium Channels (R-MMU-1296071)	98	33	14.02	+	2.35	8.54e-05	0.00587
Toll Like Receptor 4 (TLR4) Cascade (R-MMU-166016)	108	36	15.45	+	2.33	3.78e-05	0.00283
Toll Like Receptor 2 (TLR2) Cascade (R-MMU-181438)	73	24	10.44	+	2.3	0.000965	0.0379
MyD88:MAL(TIRAP) cascade initiated on plasma membrane (R-MMU-166058)	73	24	10.44	+	2.3	0.000965	0.037
Toll Like Receptor TLR6:TLR2 Cascade (R-MMU-168188)	73	24	10.44	+	2.3	0.000965	0.0362
Toll Like Receptor TLR1:TLR2 Cascade (R-MMU-168179)	73	24	10.44	+	2.3	0.000965	0.0354
MyD88 cascade initiated on plasma membrane (R-MMU-975871)	72	23	10.3	+	2.23	0.00157	0.0446
Toll Like Receptor 5 (TLR5) Cascade (R-MMU-168176)	72	23	10.3	+	2.23	0.00157	0.0438
Toll Like Receptor 10 (TLR10) Cascade (R-MMU-168142)	72	23	10.3	+	2.23	0.00157	0.0431
Clathrin-mediated endocytosis (R-MMU-8856828)	142	45	20.31	+	2.22	1.16e-05	0.0012
Cargo recognition for clathrin-mediated endocytosis (R-MMU-8856825)	101	32	14.45	+	2.22	0.000299	0.0159
Rab regulation of trafficking (R-MMU-9007101)	114	36	16.31	+	2.21	9.68e-05	0.00614
Cardiac conduction (R-MMU-5576891)	124	39	17.74	+	2.2	6.53e-05	0.00468
Integration of energy metabolism (R-MMU-163685)	80	25	11.44	+	2.18	0.00155	0.0449
RAB GEFs exchange GTP for GDP on RABs (R-MMU-8876198)	88	27	12.59	+	2.15	0.001	0.036
TRAF6 mediated induction of NFkB and MAP kinases upon TLR7/8 or 9 activation (R-MMU-975138)	82	25	11.73	+	2.13	0.00179	0.0475
Death Receptor Signalling (R-MMU-73887)	128	39	18.31	+	2.13	9.04e-05	0.00596
MyD88-independent TLR4 cascade (R-MMU-166166)	89	27	12.73	+	2.12	0.00111	0.039
TRIF(TICAM1)-mediated TLR4 signaling (R-MMU-937061)	89	27	12.73	+	2.12	0.00111	0.0381
Signaling by VEGF (R-MMU-194138)	99	29	14.16	+	2.05	0.0012	0.038
Axon guidance (R-MMU-422475)	277	80	39.62	+	2.02	1.76e-07	3.62e-05
Intra-Golgi and retrograde Golgi-to-ER traffic (R-MMU-6811442)	188	53	26.89	+	1.97	3.38e-05	0.00265
Toll-like Receptor Cascades (R-MMU-168898)	137	38	19.6	+	1.94	0.000762	0.0322
Golgi-to-ER retrograde transport (R-MMU-8856688)	130	36	18.59	+	1.94	0.000868	0.0349
Membrane Trafficking (R-MMU-199991)	562	150	80.38	+	1.87	8.24e-11	4.53e-08
Neuronal System (R-MMU-112316)	342	91	48.92	+	1.86	5.08e-07	8.38e-05
Transmission across Chemical Synapses (R-MMU-112315)	214	56	30.61	+	1.83	0.00013	0.00796
Muscle contraction (R-MMU-397014)	184	48	26.32	+	1.82	0.00043	0.0202
Signaling by Receptor Tyrosine Kinases (R-MMU-9006934)	414	106	59.22	+	1.79	2.95e-07	5.4e-05
Signaling by Rho GTPases (R-MMU-194315)	409	101	58.5	+	1.73	2.61e-06	0.000331
Vesicle-mediated transport (R-MMU-5653656)	638	153	91.25	+	1.68	2.88e-08	7.92e-06
Gene expression (Transcription) (R-MMU-74160)	1033	210	147.75	+	1.42	4.53e-06	0.000534
RNA Polymerase II Transcription (R-MMU-73857)	926	187	132.45	+	1.41	2.36e-05	0.00194
Cytokine Signaling in Immune system (R-MMU-1280215)	540	108	77.24	+	1.4	0.00173	0.0468
Generic Transcription Pathway (R-MMU-212436)	806	161	115.28	+	1.4	0.000131	0.00773
Post-translational protein modification (R-MMU-597592)	1279	247	182.94	+	1.35	1.56e-05	0.00152
Signal Transduction (R-MMU-162582)	2480	444	354.72	+	1.25	6.06e-06	0.000666
Metabolism of proteins (R-MMU-392499)	1639	291	234.43	+	1.24	0.000512	0.0234
Immune System (R-MMU-168256)	1830	321	261.75	+	1.23	0.000572	0.0255
Unclassified (UNCLASSIFIED)	12761	1534	1825.24	-	0.84	1.71e-22	2.82e-19
Biological oxidations (R-MMU-211859)	208	13	29.75	-	0.44	0.00148	0.0443
G alpha (s) signalling events (R-MMU-418555)	526	25	75.24	-	0.33	1.73e-10	7.13e-08
Formation of the cornified envelope (R-MMU-6809371)	121	4	17.31	-	0.23	0.000572	0.0248
Formation of a pool of free 40S subunits (R-MMU-72689)	98	3	14.02	-	0.21	0.00137	0.0426
SRP-dependent cotranslational protein targeting to membrane (R-MMU-1799339)	89	2	12.73	-	0.16	0.00116	0.0384
Regulation of Complement cascade (R-MMU-977606)	89	2	12.73	-	0.16	0.00116	0.0376
Antimicrobial peptides (R-MMU-6803157)	92	2	13.16	-	0.15	0.000793	0.0327
Complement cascade (R-MMU-166658)	100	2	14.3	-	0.14	0.000245	0.0135
Keratinization (R-MMU-6805567)	211	4	30.18	-	0.13	2.01e-08	6.63e-06
Olfactory Signaling Pathway (R-MMU-381753)	400	2	57.21	-	0.03	9.79e-21	8.07e-18
Creation of C4 and C2 activators (R-MMU-166786)	62	0	8.87	-	< 0.01	0.000384	0.0198
Scavenging of heme from plasma (R-MMU-2168880)	62	0	8.87	-	< 0.01	0.000384	0.0192
Initial triggering of complement (R-MMU-166663)	69	0	9.87	-	< 0.01	0.000166	0.00942
Classical antibody-mediated complement activation (R-MMU-173623)	54	0	7.72	-	< 0.01	0.0014	0.0428
