# Supplementary material for: Multi‐omic profiling reveals an RNA processing rheostat that predisposes to prostate cancer
Source: EMBO Mol Med. 2023 Apr 24;15(6):e17463. doi: 10.15252/emmm.202317463 (PMC10245041; doi:10.15252/emmm.202317463)
Supplement: Supplementary file 6 — Dataset EV5 [file EMMM-15-e17463-s002.xlsx]

## Sheet: Dataset Legend
Dataset EV5. Differential miRNA expression in KO and A537T relative to WT, and KO-TRAMP and A537T-TRAMP relative to WT-TRAMP mice at 10 and 30 weeks of age

## Sheet: Elac2 lines 10 weeks
KO					A537T
miRNA	baseMean	log2FoldChange	lfcSE	svalue	miRNA	baseMean	log2FoldChange	lfcSE	svalue
mmu-miR-181a-2-3p	359.885	-3.88729	0.685837	7.22579e-09	mmu-miR-206-3p	21709.5	-1.06258	0.624885	0.0445244
mmu-miR-615-3p	938.322	-3.15442	0.857552	5.86797e-05	mmu-miR-199ab-3p_merged	68271.3	0.00122494	0.00191759	0.153002
mmu-miR-378a-5p	2245.4	-1.85079	0.520322	0.000101636	mmu-miR-30e-5p	12646	-0.00141201	0.00221601	0.189335
mmu-miR-128-3p	9321.73	-3.1058	0.879007	0.000127527	mmu-miR-7a-5p	27485.8	-0.000965699	0.00167834	0.21263
mmu-miR-149-5p	6769.83	-1.97823	0.593746	0.000188313	mmu-miR-200c-3p	103865	0.000761548	0.00157009	0.232869
mmu-miR-133a-5p	3980.31	-2.83962	0.88145	0.000263183	mmu-miR-27a-3p	38422.2	-0.000310861	0.00146012	0.263341
mmu-miR-504-5p	225.642	-1.96179	0.622457	0.000341536	mmu-miR-99b-5p	15777.5	0.000181953	0.00144849	0.290009
mmu-miR-133a-3p	259338	-2.43992	0.799711	0.000441393	mmu-let-7f-5p	313789	0.000143685	0.00144629	0.311312
mmu-miR-1968-5p	54.3399	-1.89791	0.624099	0.000523328	mmu-miR-10a-5p	98305.6	0.000131396	0.0014457	0.328254
mmu-miR-208b-3p	52.0296	-3.11772	1.04669	0.000615758	mmu-miR-133a-5p	2863.12	-0.000120505	0.00144522	0.342106
mmu-miR-378a-3p	139267	-1.35774	0.501316	0.000867137	mmu-miR-27b-3p	152633	-9.81499e-05	0.00144436	0.353998
mmu-miR-378b	2245.46	-1.54041	0.61197	0.00128786	mmu-miR-708-5p	542.538	-7.75553e-05	0.00144372	0.364379
mmu-miR-133b-3p	19685.2	-2.09975	0.85679	0.00173715	mmu-miR-1843b-5p	1845.04	6.39663e-05	0.00144339	0.373452
mmu-miR-365-3p	2928.41	-0.590456	0.245626	0.00219243	mmu-miR-183-5p	14585.9	-5.17993e-05	0.00144315	0.381469
mmu-miR-673-3p	24.8641	-1.8164	0.769436	0.0026543	mmu-miR-199b-5p	4816.79	4.68271e-05	0.00144307	0.388508
mmu-miR-493-5p	109.602	-1.19837	0.507741	0.00305918	mmu-miR-133b-3p	14473	-4.1223e-05	0.00144299	0.394764
mmu-miR-378d	6666.18	-1.16857	0.507822	0.00350815	mmu-miR-205-5p	25198.7	3.21042e-05	0.00144286	0.400432
mmu-miR-378c	15648.7	-1.39048	0.608957	0.00393571	mmu-miR-98-3p	80.8452	3.15467e-05	0.00144286	0.405479
mmu-miR-340-3p	1051.28	-1.45704	0.651901	0.00439734	mmu-miR-155-5p	492.363	2.76954e-05	0.00144281	0.410051
mmu-miR-22-5p	2099.92	-1.39975	0.64706	0.00494052	mmu-miR-182-5p	44474.7	2.31758e-05	0.00144278	0.414228
mmu-miR-7689-3p	38.7737	-1.32339	0.613907	0.00544592	mmu-miR-320-3p	3269.54	2.22602e-05	0.00144277	0.418019
mmu-miR-19a-3p	121.409	0.75735	0.358881	0.00599001	mmu-miR-3068-5p	488.928	-2.21525e-05	0.00144277	0.421467
mmu-miR-299a-5p	113.32	-0.708829	0.347509	0.00662905	mmu-miR-222-3p	3377.08	-1.95427e-05	0.00144275	0.424647
mmu-miR-10a-3p	2134.43	0.672292	0.333542	0.00726618	mmu-miR-29c-3p	965.377	-1.9221e-05	0.00144275	0.427565
mmu-miR-1249-3p	150.707	-0.915695	0.458905	0.00789554	mmu-miR-744-5p	2335.47	-1.91036e-05	0.00144275	0.430251
mmu-miR-411-3p	177.073	-0.846598	0.42581	0.00849165	mmu-miR-425-5p	1895.3	1.70323e-05	0.00144273	0.432753
mmu-miR-690	40.9451	-1.44669	0.728806	0.00905016	mmu-miR-329-5p	289.307	1.66311e-05	0.00144273	0.435073
mmu-miR-10b-5p	194635	0.685466	0.355743	0.00969118	mmu-miR-216a-5p	0.655966	-1.61816e-05	0.00144274	0.437232
mmu-miR-411-5p	3025.25	-0.698526	0.370026	0.0103752	mmu-miR-99b-3p	580.559	1.37046e-05	0.00144271	0.439266
mmu-miR-664-3p	638.261	-0.541031	0.294369	0.0111306	mmu-miR-429-3p	18750.6	-1.30705e-05	0.00144271	0.44117
mmu-miR-193a-5p	112.774	-1.03994	0.57615	0.0119179	mmu-miR-1843a-5p	2364.99	-1.29969e-05	0.00144271	0.442952
mmu-miR-1843b-3p	115.16	-1.0817	0.623597	0.0128394	mmu-miR-700-3p	177.031	-1.27586e-05	0.00144271	0.444624
mmu-miR-483-5p	10.733	-1.96561	1.17515	0.0138806	mmu-miR-98-5p	6326.13	-1.2749e-05	0.00144271	0.446195
mmu-miR-130b-3p	52.4644	0.878755	0.53162	0.0149184	mmu-miR-30e-3p	3720.81	1.18588e-05	0.00144271	0.447681
mmu-miR-486b-3p	80.9605	-1.48845	0.916379	0.0159824	mmu-miR-326-3p	668.817	-1.13606e-05	0.00144271	0.449086
mmu-miR-375-3p	43734.2	0.604526	0.373327	0.0170022	mmu-miR-9-5p	4637.28	1.05888e-05	0.00144271	0.450419
mmu-miR-20b-5p	274.867	-0.711761	0.44053	0.0179772	mmu-miR-872-5p	2230.96	-1.01436e-05	0.0014427	0.451684
mmu-miR-10a-5p	273100	0.560864	0.356141	0.0190212	mmu-miR-141-5p	437.324	9.31719e-06	0.0014427	0.452887
mmu-miR-155-5p	772.892	-0.441336	0.288937	0.0201572	mmu-miR-221-3p	8881.01	-8.46676e-06	0.00144269	0.454035
mmu-miR-486a-3p	820.043	-1.02897	0.674405	0.0212417	mmu-miR-15a-5p	274.917	8.07236e-06	0.0014427	0.455129
mmu-miR-145a-3p	30821	0.428462	0.282449	0.0223002	mmu-miR-501-3p	565.371	-7.72309e-06	0.0014427	0.456171
mmu-miR-19b-3p	713.862	0.671447	0.454724	0.0234333	mmu-miR-451a	2308.32	7.35547e-06	0.00144269	0.457166
mmu-miR-196a-5p	4804.54	-0.428019	0.29494	0.0245944	mmu-miR-17-5p	1111.51	7.27407e-06	0.00144269	0.458115
mmu-miR-369-5p	103.767	-0.494097	0.342646	0.025732	mmu-miR-192-5p	3287.47	-7.25899e-06	0.00144269	0.459022
mmu-miR-98-5p	13208.6	0.334773	0.234621	0.026867	mmu-miR-484	1285.86	7.0136e-06	0.0014427	0.459889
mmu-miR-379-3p	151.226	-0.465693	0.32958	0.0279967	mmu-miR-152-5p	2225.57	-6.92535e-06	0.0014427	0.46072
mmu-miR-146a-5p	26376.4	0.418538	0.296527	0.029083	mmu-miR-486ab-5p_merged	11801.6	-6.64227e-06	0.00144269	0.461516
mmu-miR-34a-5p	4844.7	0.63849	0.455548	0.0301546	mmu-miR-378c	10497.8	-6.50661e-06	0.00144269	0.46228
mmu-miR-17-5p	2289.23	0.387053	0.2795	0.0312342	mmu-miR-30a-5p	120852	-6.4963e-06	0.00144268	0.463014
mmu-miR-10b-3p	791.647	0.348436	0.257773	0.0323742	mmu-miR-375-3p	12631.7	-6.30291e-06	0.0014427	0.463718
mmu-miR-126a-3p	229380	-0.301727	0.230661	0.0336104	mmu-miR-378b	1533.01	-6.22964e-06	0.00144269	0.464396
mmu-miR-671-5p	515.787	0.513857	0.410435	0.0349888	mmu-miR-10b-3p	316.213	-6.08166e-06	0.00144269	0.465048
mmu-miR-145a-5p	182759	0.696426	0.563804	0.0363734	mmu-miR-486a-3p	466.743	-6.08153e-06	0.0014427	0.465676
mmu-miR-30d-5p	163722	-0.563093	0.461901	0.0377629	mmu-miR-30a-3p	9234.95	-5.97237e-06	0.00144269	0.466281
mmu-miR-1843a-3p	146.248	-0.459445	0.377403	0.0391078	mmu-miR-340-5p	3780.47	5.86686e-06	0.00144269	0.466865
mmu-miR-1198-5p	917.142	-0.600233	0.507704	0.0405264	mmu-miR-107-3p	771.697	-5.83406e-06	0.00144269	0.467428
mmu-miR-181b-5p	6851.47	-0.435721	0.370721	0.0419195	mmu-miR-574-5p	465.189	5.78164e-06	0.00144269	0.467971
mmu-miR-322-3p	614.263	-0.531317	0.45593	0.0432991	mmu-miR-143-5p	7108.55	-5.74326e-06	0.00144269	0.468496
mmu-miR-205-5p	49811.7	0.376701	0.324153	0.0446431	mmu-miR-378a-3p	96749.9	-5.65876e-06	0.00144269	0.469003
mmu-miR-434-5p	3274.29	-0.288172	0.248211	0.0459461	mmu-miR-378a-5p	1603.62	-5.51964e-06	0.00144269	0.469495
mmu-miR-434-3p	2506.79	-0.503471	0.43697	0.0472359	mmu-miR-30b-3p	701.293	-5.27501e-06	0.00144269	0.469971
mmu-miR-144-5p	87.5806	0.368231	0.326292	0.0485635	mmu-miR-450a-5p	240.977	5.26492e-06	0.00144269	0.470432
mmu-miR-22-3p	69284.8	-0.359769	0.323518	0.0499047	mmu-miR-495-3p	358.426	5.18435e-06	0.00144269	0.470878
mmu-miR-204-5p	7740.28	-0.478028	0.439609	0.0512879	mmu-miR-149-5p	4526.37	-5.10405e-06	0.0014427	0.471311
mmu-miR-106a-5p	98.6872	-0.437064	0.407075	0.0526756	mmu-miR-324-5p	194.915	5.03442e-06	0.00144269	0.471731
mmu-miR-5099	2119.32	-0.439967	0.41384	0.0540571	mmu-miR-455-5p	1398.87	-4.98224e-06	0.00144269	0.472139
mmu-miR-874-3p	137.376	-0.344074	0.323863	0.0554	mmu-miR-136-3p	466.915	4.97931e-06	0.00144269	0.472534
mmu-miR-700-3p	300.7	-0.264316	0.250445	0.0567268	mmu-miR-203-3p	5460.81	4.94596e-06	0.00144269	0.472918
mmu-miR-17-3p	117.558	0.279487	0.265652	0.0580261	mmu-miR-27a-5p	210.425	-4.94374e-06	0.00144269	0.47329
mmu-miR-451a	3644.92	0.330621	0.317982	0.059329	mmu-miR-125b-1-3p	597.872	-4.87916e-06	0.00144269	0.473653
mmu-miR-31-5p	3552.13	-0.23119	0.229022	0.0606959	mmu-miR-378d	4630.77	-4.81449e-06	0.00144269	0.474005
mmu-miR-299a-3p	306.127	-0.22452	0.228366	0.0621135	mmu-miR-5099	1283.76	-4.74774e-06	0.00144269	0.474348
mmu-miR-503-5p	74.8215	-0.289888	0.299934	0.0635489	mmu-miR-339-3p	158.805	-4.67455e-06	0.00144269	0.474681
mmu-miR-1981-5p	1094.56	-0.22693	0.234877	0.0649466	mmu-miR-671-3p	189.043	-4.56644e-06	0.00144269	0.475007
mmu-miR-152-5p	3027.29	-0.43547	0.452518	0.0663199	mmu-miR-664-3p	383.811	-4.55797e-06	0.00144269	0.475323
mmu-let-7a-5p	135789	-0.309178	0.322771	0.0676717	mmu-miR-298-5p	82.9725	4.47431e-06	0.00144269	0.475631
mmu-miR-3968	320.335	-0.63528	0.667875	0.0690104	mmu-miR-133a-3p	194137	-4.47107e-06	0.00144269	0.475932
mmu-miR-363-3p	323.2	-0.442012	0.465375	0.0703194	mmu-miR-8120	3.18503	4.40618e-06	0.0014427	0.476225
mmu-miR-1843a-5p	3838.57	-0.195696	0.206813	0.0716066	mmu-miR-145a-3p	17123.9	4.33102e-06	0.00144269	0.476511
mmu-miR-143-3p	3.53685e+06	0.430791	0.456847	0.0728721	mmu-miR-3081-3p	252.723	4.32929e-06	0.00144269	0.476789
mmu-miR-20a-5p	2928.89	0.206442	0.219349	0.0741121	mmu-miR-145a-5p	92041.1	4.26362e-06	0.00144269	0.477061
mmu-miR-425-5p	3594.32	0.224355	0.242054	0.0753668	mmu-miR-1a-3p	1.23303e+06	-4.19055e-06	0.00144269	0.477327
mmu-miR-652-3p	12421.2	0.391922	0.423989	0.0765991	mmu-miR-22-3p	43581.5	-4.18211e-06	0.00144268	0.477586
mmu-miR-27a-5p	322.432	-0.258772	0.282043	0.0778234	mmu-miR-30c-5p	77045.3	-4.12715e-06	0.00144269	0.477839
mmu-miR-652-5p	66.8805	0.580241	0.637902	0.0790433	mmu-miR-10a-3p	766.868	-4.11386e-06	0.00144268	0.478087
mmu-miR-34b-3p	103.48	0.245615	0.270507	0.0802398	mmu-miR-127-3p	14862.6	-4.10986e-06	0.00144268	0.478328
mmu-miR-431-5p	100.524	-0.264867	0.291895	0.0814106	mmu-miR-181a-2-3p	236.464	-4.07937e-06	0.0014427	0.478564
mmu-miR-214-3p	2192.68	0.219598	0.242116	0.082556	mmu-miR-328-3p	5889.35	-4.07172e-06	0.00144269	0.478795
mmu-miR-668-3p	47.6969	-0.468922	0.519252	0.0836873	mmu-miR-34b-3p	74.2575	4.05784e-06	0.00144269	0.479021
mmu-miR-337-5p	710.69	-0.331399	0.367653	0.0847985	mmu-miR-10b-5p	71922.6	-4.03685e-06	0.00144268	0.479241
mmu-miR-24-1-5p	488.55	-0.231083	0.25912	0.0859133	mmu-miR-598-3p	129.241	3.96867e-06	0.00144269	0.479458
mmu-miR-199a-5p	32049.5	0.186749	0.211229	0.0870264	mmu-miR-1843a-3p	85.2177	-3.95656e-06	0.00144269	0.479669
mmu-miR-744-5p	3709.16	-0.391972	0.444981	0.088125	mmu-miR-532-3p	118.448	3.95478e-06	0.00144269	0.479876
mmu-miR-99a-3p	157.147	0.294906	0.335707	0.0892071	mmu-miR-382-5p	422.041	-3.90099e-06	0.00144269	0.480078
mmu-miR-30e-3p	6013.61	-0.266654	0.303558	0.0902666	mmu-miR-199a-5p	18845.6	3.89891e-06	0.00144268	0.480277
mmu-miR-181a-5p	23903.3	-0.313453	0.357412	0.091308	mmu-miR-676-3p	1216.06	-3.8791e-06	0.00144268	0.480471
mmu-miR-223-3p	418.191	0.1834	0.211814	0.0923593	mmu-miR-331-3p	236.982	-3.6321e-06	0.00144269	0.480662
mmu-miR-379-5p	5847.71	-0.187699	0.217152	0.0933933	mmu-miR-1249-3p	101.242	-3.6166e-06	0.00144269	0.480849
mmu-miR-362-5p	721.815	0.255138	0.301719	0.0944589	mmu-miR-369-3p	98.6948	3.57868e-06	0.00144269	0.481033
mmu-miR-93-5p	5736.12	0.175967	0.209037	0.0955138	mmu-miR-1198-5p	575.939	-3.55181e-06	0.00144269	0.481212
mmu-miR-30b-3p	1139.8	-0.234242	0.279654	0.0965594	mmu-miR-345-3p	1234.82	3.52449e-06	0.00144268	0.481389
mmu-miR-30a-3p	16794.2	-0.213244	0.255332	0.0975913	mmu-miR-1981-5p	657.519	-3.52078e-06	0.00144268	0.481562
mmu-miR-345-3p	2363.05	0.165147	0.198925	0.0986168	mmu-miR-143-3p	1.9098e+06	3.52065e-06	0.00144269	0.481731
mmu-miR-494-3p	140.8	-0.435166	0.52843	0.0996408	mmu-miR-1191a	75.6892	-3.51237e-06	0.00144269	0.481898
mmu-miR-1981-3p	98.7342	-0.238393	0.29172	0.100662	mmu-miR-127-5p	554.122	3.50462e-06	0.00144269	0.482061
mmu-miR-101c	142.105	0.233083	0.286284	0.101673	mmu-miR-486b-3p	48.2369	-3.49111e-06	0.0014427	0.482221
mmu-miR-7a-1-3p	334.746	-0.215283	0.264647	0.102666	mmu-miR-22-5p	1483.64	-3.45929e-06	0.00144269	0.482378
mmu-miR-1941-5p	19.3183	-0.912061	1.12144	0.103642	mmu-miR-212-3p	31.7934	3.36344e-06	0.00144269	0.482533
mmu-let-7d-5p	42991.7	-0.231403	0.284736	0.104601	mmu-miR-664-5p	108.846	-3.33812e-06	0.00144269	0.482684
mmu-miR-425-3p	777.42	0.164376	0.202282	0.105543	mmu-let-7d-5p	26342.9	-3.21451e-06	0.00144269	0.482834
mmu-miR-199ab-3p_merged	115681	0.160538	0.198475	0.106478	mmu-miR-106b-3p	761.642	-3.19678e-06	0.00144269	0.48298
mmu-miR-467e-5p	56.5892	0.258717	0.320867	0.107402	mmu-miR-504-5p	157.504	-3.07437e-06	0.00144269	0.483125
mmu-miR-351-5p	473.162	-0.235392	0.292289	0.108313	mmu-miR-1964-3p	60.8836	-3.05255e-06	0.00144269	0.483267
mmu-miR-142a-5p	1818.34	0.166239	0.207287	0.109216	mmu-miR-224-5p	290.39	-3.04052e-06	0.00144269	0.483406
mmu-miR-196b-5p	17454	0.220394	0.276002	0.110113	mmu-miR-361-5p	823.32	3.01555e-06	0.00144268	0.483543
mmu-miR-361-5p	1320.63	-0.165127	0.207063	0.110996	mmu-miR-582-5p	48.1905	3.00263e-06	0.00144269	0.483678
mmu-miR-381-3p	2856.48	-0.176095	0.221183	0.111868	mmu-miR-24-2-5p	3322.63	2.99381e-06	0.00144268	0.48381
mmu-miR-140-3p	12342.8	0.177974	0.225525	0.112742	mmu-miR-126a-3p	143757	-2.93945e-06	0.00144268	0.483941
mmu-miR-361-3p	3708.61	-0.231375	0.293377	0.113602	mmu-miR-132-3p	293.079	2.907e-06	0.00144269	0.484069
mmu-miR-200b-5p	3262.2	-0.243177	0.308615	0.11445	mmu-miR-3968	217.325	-2.90679e-06	0.00144269	0.484195
mmu-miR-122-5p	32.138	0.293176	0.374571	0.115297	mmu-miR-690	23.968	-2.87617e-06	0.00144269	0.484319
mmu-miR-666-5p	65.9259	-0.311038	0.39751	0.11613	mmu-miR-181b-5p	4536.62	-2.8467e-06	0.00144269	0.484441
mmu-miR-3963	39.2045	-0.694445	0.887688	0.116951	mmu-miR-376b-5p	141.838	2.84606e-06	0.00144269	0.484561
mmu-miR-181d-5p	2318	0.185182	0.237206	0.117761	mmu-let-7a-5p	87641.4	-2.8409e-06	0.00144269	0.484679
mmu-miR-3061-5p	34.8785	-0.414236	0.531583	0.118563	mmu-let-7g-5p	181173	-2.83237e-06	0.00144268	0.484796
mmu-miR-16-5p	13412.1	0.159182	0.204723	0.119355	mmu-miR-134-5p	376.152	2.81683e-06	0.00144269	0.48491
mmu-miR-3970	73.7718	0.195901	0.251978	0.120135	mmu-miR-330-5p	607.098	2.78749e-06	0.00144269	0.485023
mmu-miR-328-3p	10179.9	-0.201161	0.258782	0.120904	mmu-miR-381-3p	2150.36	2.76891e-06	0.00144268	0.485134
mmu-miR-365-1-5p	125.777	-0.249488	0.321397	0.121663	mmu-miR-200b-5p	2020.5	-2.73833e-06	0.00144269	0.485243
mmu-miR-669c-5p	290.519	0.342412	0.441799	0.122413	mmu-miR-144-5p	46.9925	2.73606e-06	0.00144269	0.485351
mmu-miR-151-3p	9260.96	-0.2081	0.269041	0.123155	mmu-miR-196a-5p	3196.61	-2.69557e-06	0.00144268	0.485457
mmu-miR-21a-5p	710664	-0.210159	0.27205	0.123888	mmu-miR-30c-2-3p	1720.87	-2.67654e-06	0.00144268	0.485562
mmu-miR-181c-5p	539.587	0.241561	0.313211	0.124612	mmu-miR-540-3p	69.8379	2.6392e-06	0.00144269	0.485665
mmu-miR-221-3p	18267.4	0.15233	0.199003	0.125339	mmu-miR-3470b	24.0315	-2.60841e-06	0.00144269	0.485766
mmu-miR-187-3p	682.79	0.208153	0.272201	0.126057	mmu-miR-541-5p	2053.69	2.60371e-06	0.00144268	0.485866
mmu-let-7f-2-3p	296.684	0.205845	0.269795	0.126768	mmu-miR-376c-3p	76.9366	2.57547e-06	0.00144269	0.485965
mmu-miR-3535	2260.09	0.225566	0.296403	0.127473	mmu-miR-23a-3p	24893.4	2.56816e-06	0.00144268	0.486062
mmu-miR-152-3p	112655	-0.236885	0.313801	0.12818	mmu-miR-28a-3p	1553.21	2.56692e-06	0.00144269	0.486158
mmu-miR-214-5p	1494.95	0.163305	0.21663	0.12888	mmu-miR-423-3p	3493.07	-2.54928e-06	0.00144269	0.486253
mmu-miR-532-3p	248.779	0.195522	0.259516	0.129571	mmu-miR-425-3p	464.295	2.51535e-06	0.00144268	0.486346
mmu-miR-335-3p	295.678	-0.201335	0.267251	0.130252	mmu-miR-362-5p	387.625	2.50373e-06	0.00144269	0.486438
mmu-miR-542-3p	45.9876	0.251037	0.333369	0.130925	mmu-miR-434-5p	2393.11	2.49234e-06	0.00144268	0.486528
mmu-miR-365-2-5p	36.0899	-0.456686	0.607372	0.13159	mmu-miR-30d-5p	112806	-2.48815e-06	0.00144269	0.486618
mmu-miR-200a-5p	8167.7	-0.195162	0.262856	0.132266	mmu-miR-340-3p	794.174	-2.46507e-06	0.00144269	0.486706
mmu-miR-872-3p	363.46	0.150035	0.202658	0.132937	mmu-miR-467c-5p	18.5092	2.465e-06	0.00144269	0.486793
mmu-miR-433-3p	187.449	-0.286389	0.386987	0.133599	mmu-miR-1839-3p	164.362	2.45192e-06	0.00144269	0.486879
mmu-let-7f-5p	518701	-0.16915	0.229274	0.134257	mmu-miR-409-3p	281.146	2.43989e-06	0.00144269	0.486964
mmu-miR-143-5p	14002	0.313706	0.425628	0.134908	mmu-miR-299a-3p	233.733	2.43682e-06	0.00144268	0.487047
mmu-miR-181c-3p	250.817	0.233947	0.31862	0.135555	mmu-miR-338-5p	539.504	2.42579e-06	0.00144269	0.48713
mmu-miR-200b-3p	341142	-0.224798	0.306196	0.136194	mmu-miR-467a-3p	22.5015	2.41316e-06	0.00144269	0.487211
mmu-miR-669pa-5p_merged	118.277	0.211857	0.288676	0.136825	mmu-miR-135a-5p	175.148	-2.39584e-06	0.00144269	0.487291
mmu-miR-99b-5p	27979.4	0.141595	0.193631	0.137454	mmu-miR-6240	47.2615	-2.38136e-06	0.00144269	0.48737
mmu-miR-484	1909.31	-0.398384	0.547888	0.138082	mmu-miR-181a-5p	15741.3	-2.3671e-06	0.00144269	0.487449
mmu-miR-455-3p	922.577	-0.225134	0.310008	0.138704	mmu-miR-370-3p	291.864	2.3653e-06	0.00144269	0.487526
mmu-miR-27a-3p	59382.1	-0.176331	0.245063	0.139331	mmu-miR-125b-2-3p	1284.16	-2.33692e-06	0.00144268	0.487602
mmu-let-7b-3p	702.778	-0.180865	0.251984	0.139953	mmu-miR-365-2-5p	22.0231	-2.29132e-06	0.00144269	0.487678
mmu-miR-188-5p	31.5799	0.218145	0.304934	0.140573	mmu-miR-669c-5p	154.648	2.29004e-06	0.00144269	0.487752
mmu-miR-195a-3p	566.765	-0.21618	0.302321	0.141185	mmu-miR-1843b-3p	82.7155	-2.26087e-06	0.00144269	0.487826
mmu-miR-345-5p	3442.67	0.344334	0.482882	0.141793	mmu-miR-383-5p	34.1002	2.24877e-06	0.00144269	0.487898
mmu-miR-193b-5p	47.5558	-0.243021	0.341193	0.142395	mmu-miR-31-5p	2573.33	2.2455e-06	0.00144268	0.48797
mmu-miR-511-3p	45.1862	0.214069	0.301494	0.142994	mmu-miR-139-3p	45.1006	-2.2451e-06	0.00144269	0.488041
mmu-let-7i-3p	220.973	0.157599	0.223032	0.143593	mmu-miR-574-3p	1812.6	2.23164e-06	0.00144268	0.488111
mmu-miR-146b-3p	27.989	-0.222537	0.315145	0.144184	mmu-miR-485-3p	82.7286	2.22661e-06	0.00144269	0.48818
mmu-miR-324-3p	402.403	0.174619	0.247563	0.14477	mmu-miR-3963	23.1542	-2.21437e-06	0.00144269	0.488248
mmu-let-7c-5p	336241	-0.144958	0.205835	0.145351	mmu-miR-3074-5p	18.2315	-2.19996e-06	0.00144269	0.488316
mmu-miR-217-5p	24.8859	0.265485	0.379542	0.145934	mmu-miR-125a-5p	15786.2	-2.17897e-06	0.00144269	0.488383
mmu-miR-708-5p	952.709	0.140871	0.201566	0.146512	mmu-miR-212-5p	49.9983	2.16739e-06	0.00144269	0.488449
mmu-miR-339-3p	268.193	-0.141087	0.201887	0.147082	mmu-miR-382-3p	188.933	2.16377e-06	0.00144269	0.488514
mmu-miR-16-2-3p	51.7831	0.390563	0.559113	0.147646	mmu-miR-342-3p	1688.69	2.14859e-06	0.00144269	0.488578
mmu-miR-34c-5p	1206.81	0.202696	0.291664	0.14821	mmu-miR-6899-3p	3.55526	2.14491e-06	0.0014427	0.488642
mmu-miR-30a-5p	258548	0.128463	0.18522	0.14877	mmu-miR-25-3p	6233.66	-2.12671e-06	0.00144268	0.488705
mmu-miR-3470b	42.2786	-0.442396	0.638395	0.149325	mmu-miR-214-3p	1225.54	2.12605e-06	0.00144268	0.488767
mmu-miR-34b-5p	76.5691	0.202091	0.291824	0.149874	mmu-miR-872-3p	176.728	-2.11089e-06	0.00144268	0.488829
mmu-miR-671-3p	280.913	-0.326114	0.471722	0.150419	mmu-miR-467e-5p	33.6533	2.11016e-06	0.00144269	0.48889
mmu-miR-5121	57.1957	0.187059	0.270606	0.150957	mmu-miR-20a-5p	1427.16	-2.10841e-06	0.00144268	0.48895
mmu-miR-3473e	34.8748	0.218823	0.318339	0.151497	mmu-miR-210-5p	67.1946	2.09578e-06	0.00144269	0.489009
mmu-miR-205-3p	143.112	0.195086	0.284377	0.152033	mmu-miR-434-3p	1743.81	-2.07789e-06	0.00144269	0.489068
mmu-miR-744-3p	73.3772	0.2127	0.310214	0.152563	mmu-miR-300-3p	1283.53	2.06992e-06	0.00144268	0.489126
mmu-miR-708-3p	383.987	-0.146715	0.214516	0.153091	mmu-miR-28a-5p	1258.37	2.05336e-06	0.00144269	0.489184
mmu-miR-12182-3p	29.5685	0.286822	0.421349	0.153618	mmu-miR-330-3p	105.952	2.05033e-06	0.00144269	0.489241
mmu-miR-211-5p	93.2972	-0.278895	0.410464	0.154142	mmu-let-7b-3p	436.678	-2.01364e-06	0.00144269	0.489297
mmu-miR-222-3p	7182.92	0.12849	0.190561	0.154669	mmu-miR-490-5p	32.3865	2.01322e-06	0.00144269	0.489353
mmu-miR-329-3p	170.21	-0.259694	0.385579	0.155192	mmu-miR-208b-3p	35.5264	-2.01011e-06	0.00144269	0.489408
mmu-miR-151-5p	1430.18	0.147911	0.222849	0.155726	mmu-miR-532-5p	2516.18	-2.00537e-06	0.00144268	0.489463
mmu-miR-412-5p	15.8652	-0.271612	0.410252	0.156257	mmu-miR-296-3p	40.2842	2.00323e-06	0.00144269	0.489517
mmu-miR-672-5p	75.2213	0.253826	0.383506	0.156782	mmu-miR-1968-5p	42.9057	-1.99835e-06	0.00144269	0.48957
mmu-miR-24-2-5p	5177.13	-0.119106	0.180324	0.157305	mmu-miR-1981-3p	55.7241	-1.99804e-06	0.00144269	0.489623
mmu-miR-185-5p	7804	-0.147073	0.223122	0.157824	mmu-miR-676-5p	235.639	-1.9874e-06	0.00144269	0.489675
mmu-miR-679-5p	23.748	-0.209883	0.318632	0.158338	mmu-miR-23b-3p	33427.9	1.97175e-06	0.00144268	0.489727
mmu-miR-1191a	132.638	-0.223306	0.340504	0.158852	mmu-let-7c-5p	204852	-1.95247e-06	0.00144268	0.489778
mmu-miR-503-3p	139.522	-0.164557	0.25239	0.159367	mmu-miR-185-5p	4771.42	-1.94137e-06	0.00144268	0.489829
mmu-miR-21a-3p	70.2876	-0.185378	0.285431	0.159881	mmu-miR-129-2-3p	138.265	1.93558e-06	0.00144269	0.489879
mmu-miR-1943-5p	44.6133	-0.194578	0.300332	0.160392	mmu-miR-542-3p	27.2626	1.93089e-06	0.00144269	0.489929
mmu-miR-101a-3p	19662.9	0.16212	0.251304	0.160902	mmu-miR-190b-5p	43.7282	-1.93017e-06	0.00144269	0.489978
mmu-miR-139-5p	3976.78	-0.145534	0.225699	0.161408	mmu-miR-92b-3p	83.5857	1.91835e-06	0.00144269	0.490027
mmu-miR-1193-3p	37.9666	-0.305949	0.474912	0.16191	mmu-miR-466c-5p	13.3546	1.90541e-06	0.00144269	0.490075
mmu-miR-541-5p	2813.36	-0.14012	0.217513	0.162406	mmu-miR-674-3p	397.273	-1.90111e-06	0.00144269	0.490122
mmu-miR-5114	29.1831	-0.239353	0.372564	0.162901	mmu-miR-543-3p	72.4126	-1.89715e-06	0.00144269	0.49017
mmu-miR-148a-5p	7490.67	-0.137562	0.215542	0.163397	mmu-miR-3535	1198.62	1.88309e-06	0.00144269	0.490217
mmu-miR-342-3p	3240.72	0.197298	0.310197	0.163892	mmu-miR-30c-1-3p	181.488	-1.87193e-06	0.00144268	0.490263
mmu-miR-199b-5p	8499.54	0.184745	0.291812	0.164387	mmu-miR-101a-3p	9174.07	-1.83893e-06	0.00144268	0.490309
mmu-let-7j	13432.5	0.123254	0.195141	0.164879	mmu-miR-421-3p	131.619	-1.83546e-06	0.00144269	0.490354
mmu-miR-382-5p	634.006	-0.151935	0.240798	0.165367	mmu-miR-130a-3p	422.108	1.82724e-06	0.00144268	0.490399
mmu-miR-455-5p	2409.47	0.146367	0.233356	0.165857	mmu-miR-154-5p	195.765	1.82382e-06	0.00144269	0.490444
mmu-miR-182-3p	34.0659	-0.228838	0.366314	0.166346	mmu-miR-135b-5p	242.664	1.79468e-06	0.00144269	0.490488
mmu-miR-326-3p	1525.55	0.191296	0.309105	0.166839	mmu-miR-101c	56.7415	-1.75681e-06	0.00144269	0.490532
mmu-miR-100-5p	38795.3	-0.130937	0.212151	0.167331	mmu-miR-485-5p	94.5456	1.74749e-06	0.00144269	0.490575
mmu-miR-127-3p	22296.1	-0.130059	0.211472	0.167821	mmu-let-7d-3p	3957.56	-1.74602e-06	0.00144268	0.490618
mmu-miR-1941-3p	25.1506	-0.352052	0.572612	0.168307	mmu-miR-7b-5p	2741.38	-1.74033e-06	0.00144269	0.490661
mmu-miR-467a-3p	38.4224	0.367527	0.598636	0.168789	mmu-miR-653-5p	65.2798	-1.72055e-06	0.00144269	0.490703
mmu-miR-362-3p	835.994	0.187546	0.306875	0.169271	mmu-miR-20b-5p	206.055	1.72018e-06	0.00144269	0.490745
mmu-miR-212-3p	39.052	0.175218	0.287882	0.169753	mmu-miR-106a-5p	62.065	-1.71869e-06	0.00144269	0.490786
mmu-miR-1191b-5p	13.7863	-0.261779	0.4307	0.170231	mmu-miR-21a-5p	533650	1.70968e-06	0.00144268	0.490827
mmu-miR-466bcp-3p_merged	45.7445	0.182658	0.301034	0.170707	mmu-miR-331-5p	33.8058	-1.69669e-06	0.00144269	0.490868
mmu-miR-300-3p	1788.75	-0.1341	0.222333	0.171184	mmu-miR-191-5p	23840.7	-1.69502e-06	0.00144269	0.490908
mmu-miR-183-5p	24220.5	-0.13986	0.232483	0.171658	mmu-miR-15b-3p	117.222	1.68802e-06	0.00144269	0.490948
mmu-miR-3102-3p	482.402	0.14335	0.238893	0.172131	mmu-miR-151-3p	5534.73	1.66766e-06	0.00144268	0.490988
mmu-miR-125b-2-3p	2329.73	0.120189	0.200512	0.1726	mmu-miR-181c-3p	117.494	1.66507e-06	0.00144269	0.491027
mmu-let-7d-3p	6399.19	-0.140135	0.235597	0.173073	mmu-miR-200b-3p	221958	-1.66263e-06	0.00144269	0.491066
mmu-miR-16-1-3p	368.129	0.126044	0.211913	0.17354	mmu-miR-363-3p	226.703	-1.63636e-06	0.00144269	0.491104
mmu-miR-340-5p	5258.64	-0.147128	0.248256	0.174007	mmu-miR-499-5p	371.38	-1.63481e-06	0.0014427	0.491143
mmu-miR-101a-5p	11.5161	0.198332	0.338758	0.174481	mmu-miR-1943-5p	26.7345	-1.6294e-06	0.00144269	0.49118
mmu-miR-15b-3p	191.518	0.119023	0.207041	0.174966	mmu-miR-488-3p	58.7314	1.62881e-06	0.00144269	0.491218
mmu-miR-3473b	64.8787	0.149804	0.261337	0.175449	mmu-miR-376b-3p	108.872	1.62642e-06	0.00144269	0.491255
mmu-miR-322-5p	291.321	-0.125542	0.219099	0.175929	mmu-miR-34a-5p	1760.45	-1.61043e-06	0.00144269	0.491292
mmu-miR-1983	70.991	0.148709	0.259938	0.176405	mmu-miR-431-3p	21.5812	1.60183e-06	0.00144269	0.491329
mmu-miR-135a-5p	870.837	0.255212	0.446153	0.176878	mmu-miR-29a-3p	92791.7	-1.59597e-06	0.00144268	0.491365
mmu-miR-331-3p	452.992	0.128867	0.22598	0.177349	mmu-miR-615-3p	623.715	-1.59436e-06	0.00144269	0.491401
mmu-miR-29a-5p	129.56	0.151847	0.266342	0.177816	mmu-miR-148a-3p	1.14029e+06	-1.59245e-06	0.00144269	0.491437
mmu-miR-34a-3p	11.8092	0.204014	0.359286	0.178282	mmu-miR-193a-5p	85.7379	-1.58495e-06	0.00144269	0.491472
mmu-miR-486ab-5p_merged	23431	-0.134305	0.237196	0.178747	mmu-miR-5113	16.0199	-1.57928e-06	0.00144269	0.491507
mmu-miR-324-5p	416.092	0.150486	0.267058	0.179211	mmu-miR-26b-3p	80.9547	-1.55095e-06	0.00144269	0.491542
mmu-miR-409-5p	325.967	-0.139245	0.247925	0.179675	mmu-miR-1941-5p	11.7519	-1.54641e-06	0.00144269	0.491576
mmu-miR-98-3p	176.399	0.178507	0.318178	0.180135	mmu-let-7c-1-3p	59.7432	-1.53626e-06	0.00144269	0.49161
mmu-miR-15a-5p	497.556	0.124256	0.222221	0.180594	mmu-miR-132-5p	71.8728	1.53182e-06	0.00144269	0.491644
mmu-miR-30c-1-3p	303.253	-0.121896	0.219238	0.181054	mmu-miR-12182-3p	16.4146	1.52118e-06	0.00144269	0.491678
mmu-miR-433-5p	12.7135	-0.199409	0.358858	0.18151	mmu-miR-491-5p	18.2177	-1.51834e-06	0.00144269	0.491711
mmu-miR-26a-5p	552195	-0.130294	0.234529	0.181963	mmu-miR-673-5p	35.3251	1.5055e-06	0.00144269	0.491744
mmu-miR-6945-3p	17.2008	-0.232473	0.421611	0.182418	mmu-miR-487b-3p	58.2706	1.50447e-06	0.00144269	0.491777
mmu-miR-872-5p	4041.17	0.118142	0.214269	0.182869	mmu-miR-329-3p	118.939	-1.49504e-06	0.00144269	0.49181
mmu-miR-29c-3p	2024.91	0.145122	0.263423	0.183317	mmu-miR-350-3p	428.347	1.4887e-06	0.00144269	0.491842
mmu-miR-490-3p	152.75	0.190638	0.350236	0.183771	mmu-miR-200a-5p	5207.83	-1.4826e-06	0.00144269	0.491874
mmu-miR-29b-3p	2875.36	0.114683	0.211538	0.184224	mmu-miR-148b-3p	5556.02	-1.47624e-06	0.00144269	0.491906
mmu-miR-146b-5p	9142.02	-0.1066	0.198052	0.184679	mmu-miR-3057-5p	14.7341	-1.47414e-06	0.00144269	0.491937
mmu-miR-190a-5p	123.637	0.128925	0.239645	0.18513	mmu-miR-100-3p	11.1674	1.45205e-06	0.00144269	0.491968
mmu-miR-135a-2-3p	20.2517	0.184988	0.34629	0.185583	mmu-miR-150-5p	967.3	-1.44437e-06	0.00144268	0.491999
mmu-miR-3470a	11.7495	-0.361748	0.678705	0.186035	mmu-miR-141-3p	4400.06	-1.4397e-06	0.00144269	0.49203
mmu-miR-8112	53.8177	0.124877	0.23462	0.186483	mmu-miR-128-3p	6355.75	-1.43002e-06	0.00144269	0.492061
mmu-miR-592-5p	11.2026	-0.183178	0.344543	0.186929	mmu-miR-582-3p	88.1108	1.42088e-06	0.00144269	0.492091
mmu-miR-106b-5p	1168.49	0.143007	0.269312	0.187372	mmu-miR-299a-5p	79.8518	-1.4188e-06	0.00144269	0.492121
mmu-miR-881-3p	38.7101	0.171878	0.323947	0.187812	mmu-miR-28c	34.9182	1.41565e-06	0.00144269	0.492151
mmu-miR-423-3p	5933.33	-0.121991	0.230118	0.188249	mmu-miR-146b-5p	5531.02	-1.4082e-06	0.00144268	0.492181
mmu-miR-674-5p	302.129	0.115769	0.218624	0.188684	mmu-miR-26a-5p	345123	-1.40238e-06	0.00144268	0.49221
mmu-miR-1945	18.6679	0.149782	0.285213	0.189121	mmu-miR-466f-3p	20.6874	1.39791e-06	0.00144269	0.492239
mmu-miR-483-3p	9.36748	-0.209349	0.399523	0.189557	mmu-miR-1a-1-5p	148.551	-1.39583e-06	0.00144269	0.492268
mmu-miR-204-3p	47.4702	-0.142862	0.272663	0.189989	mmu-miR-126a-5p	3774.07	-1.38747e-06	0.00144268	0.492297
mmu-let-7i-5p	353977	0.0937983	0.179249	0.190418	mmu-miR-8112	32.3436	1.38743e-06	0.00144269	0.492325
mmu-miR-505-3p	27.0627	-0.142122	0.272701	0.190847	mmu-miR-3061-5p	20.5376	-1.38405e-06	0.00144269	0.492353
mmu-miR-138-2-3p	14.0777	0.157198	0.302199	0.191274	mmu-miR-455-3p	644.312	-1.37329e-06	0.00144269	0.492381
mmu-miR-342-5p	94.4341	0.115078	0.222013	0.191701	mmu-miR-615-5p	7.81584	-1.36129e-06	0.00144269	0.492409
mmu-miR-191-3p	83.7486	-0.131006	0.253297	0.192125	mmu-miR-490-3p	139.71	1.34829e-06	0.00144269	0.492437
mmu-miR-30c-2-3p	3730.15	0.0946444	0.183561	0.192549	mmu-miR-218-5p	7671.95	1.33076e-06	0.00144269	0.492464
mmu-miR-547-3p	116.963	0.120761	0.235116	0.192972	mmu-miR-500-3p	230.282	1.31708e-06	0.00144269	0.492492
mmu-miR-615-5p	11.9027	-0.241063	0.470174	0.193392	mmu-miR-673-3p	18.0411	-1.31238e-06	0.00144269	0.492519
mmu-miR-142a-3p	710.165	0.127799	0.249282	0.19381	mmu-miR-874-3p	89.7826	-1.30196e-06	0.00144269	0.492546
mmu-miR-1964-3p	104.398	-0.343937	0.671952	0.194226	mmu-miR-3102-3p	263.347	1.29896e-06	0.00144269	0.492572
mmu-miR-3064-5p	15.9383	0.147254	0.288024	0.194639	mmu-miR-24-3p	54677.6	1.29137e-06	0.00144268	0.492599
mmu-miR-218-1-3p	7.39887	0.168637	0.329923	0.19505	mmu-miR-152-3p	75438.4	-1.29078e-06	0.00144269	0.492625
mmu-miR-1a-1-5p	191.543	-0.171061	0.334674	0.195457	mmu-miR-758-3p	35.7185	1.28323e-06	0.00144269	0.492651
mmu-miR-99a-5p	471220	-0.0988894	0.195184	0.195867	mmu-miR-411-5p	2241.6	-1.2774e-06	0.00144268	0.492677
mmu-miR-190b-5p	80.9642	-0.130231	0.257453	0.196275	mmu-miR-337-5p	493.331	-1.27738e-06	0.00144269	0.492703
mmu-miR-8114	80.0723	0.114614	0.228513	0.196686	mmu-miR-34c-5p	613.183	1.25204e-06	0.00144269	0.492728
mmu-miR-667-5p	17.9975	0.136293	0.273105	0.197097	mmu-miR-669o-5p	15.6587	1.24735e-06	0.00144269	0.492754
mmu-miR-493-3p	21.4731	-0.146172	0.293669	0.197507	mmu-let-7f-2-3p	165.557	1.23597e-06	0.00144269	0.492779
mmu-miR-185-3p	111.259	-0.109112	0.219536	0.197914	mmu-miR-301a-5p	31.2781	1.21999e-06	0.00144269	0.492804
mmu-miR-196b-3p	49.5468	0.138005	0.279196	0.198322	mmu-miR-6945-3p	12.7672	-1.21922e-06	0.00144269	0.492829
mmu-miR-210-5p	90.6865	-0.108121	0.219401	0.198729	mmu-miR-1963	4.34349	-1.21642e-06	0.00144269	0.492854
mmu-miR-449a-5p	32.752	0.128984	0.261754	0.199133	mmu-miR-203-5p	12.7601	1.21279e-06	0.00144269	0.492878
mmu-miR-122b-5p	5.62598	-0.174986	0.355861	0.199536	mmu-miR-466h-5p	11.5646	1.19338e-06	0.00144269	0.492902
mmu-miR-500-3p	480.081	0.130277	0.265034	0.199936	mmu-miR-467d-5p	14.3524	1.18733e-06	0.00144269	0.492927
mmu-miR-7a-5p	45817.9	0.10307	0.210039	0.200334	mmu-miR-29b-2-5p	99.0152	-1.18707e-06	0.00144269	0.492951
mmu-miR-7b-5p	5260.99	0.13872	0.283935	0.200732	mmu-miR-384-3p	38.2379	1.18505e-06	0.00144269	0.492974
mmu-miR-27b-5p	403.346	-0.0998851	0.204585	0.201128	mmu-miR-7689-3p	32.0724	-1.17384e-06	0.00144269	0.492998
mmu-miR-125a-5p	26085.5	-0.119972	0.245728	0.201521	mmu-miR-205-3p	76.5681	1.15718e-06	0.00144269	0.493022
mmu-miR-296-3p	56.9035	0.110586	0.227045	0.201912	mmu-miR-181a-1-3p	193.636	1.15537e-06	0.00144268	0.493045
mmu-miR-2137	8.67571	0.145341	0.299541	0.202303	mmu-miR-204-5p	5543.2	-1.15474e-06	0.00144269	0.493068
mmu-miR-21b	33.3726	-0.12059	0.250739	0.202697	mmu-miR-1191b-5p	7.89993	-1.14302e-06	0.00144269	0.493091
mmu-miR-382-3p	256.485	-0.108789	0.226264	0.203088	mmu-miR-136-5p	105.125	-1.13321e-06	0.00144269	0.493114
mmu-miR-93-3p	115.502	0.111561	0.232545	0.203478	mmu-miR-210-3p	2464.75	1.13243e-06	0.00144268	0.493137
mmu-miR-466f-3p	34.2121	0.122514	0.255564	0.203865	mmu-miR-467a-5p	95.2855	1.1304e-06	0.00144269	0.493159
mmu-miR-138-1-3p	14.04	0.137828	0.288257	0.204251	mmu-miR-483-3p	6.08102	-1.12886e-06	0.00144269	0.493182
mmu-miR-466h-5p	17.7484	0.140921	0.295241	0.204636	mmu-miR-669ao-3p_merged	78.284	1.12581e-06	0.00144269	0.493204
mmu-miR-135b-5p	473.144	0.143029	0.301208	0.205021	mmu-miR-34c-3p	38.2363	1.12188e-06	0.00144269	0.493226
mmu-miR-219a-2-3p	19.9995	-0.157801	0.332505	0.205404	mmu-miR-708-3p	260.27	1.12143e-06	0.00144268	0.493248
mmu-miR-1306-3p	20.9945	-0.130263	0.275461	0.205786	mmu-miR-129-5p	739.929	-1.12072e-06	0.00144269	0.49327
mmu-miR-5621-3p	6.44185	-0.155439	0.330196	0.206168	mmu-miR-881-3p	9.93433	-1.11736e-06	0.00144269	0.493292
mmu-miR-23b-5p	48.8051	-0.1146	0.244792	0.206551	mmu-miR-547-3p	53.522	-1.1152e-06	0.00144269	0.493313
mmu-let-7c-1-3p	124.103	0.0959714	0.205176	0.206931	mmu-miR-182-3p	22.4926	-1.11308e-06	0.00144269	0.493335
mmu-miR-106b-3p	1328.5	-0.100163	0.214794	0.207311	mmu-miR-667-5p	10.0641	1.11001e-06	0.00144269	0.493356
mmu-miR-1843b-5p	3093.88	-0.0806003	0.174407	0.207694	mmu-miR-483-5p	7.3411	-1.10358e-06	0.00144269	0.493377
mmu-miR-3475-3p	4.60692	0.144885	0.313524	0.208073	mmu-miR-139-5p	2774.46	1.10073e-06	0.00144268	0.493398
mmu-miR-664-5p	201.884	-0.0951563	0.206064	0.208451	mmu-miR-29b-1-5p	21.1883	-1.09982e-06	0.00144269	0.493419
mmu-miR-344-3p	57.2596	0.111353	0.24266	0.208829	mmu-miR-505-3p	17.0991	-1.08845e-06	0.00144269	0.49344
mmu-miR-6516-5p	27.0611	-0.114842	0.251438	0.209208	mmu-miR-185-3p	73.8752	1.08727e-06	0.00144269	0.49346
mmu-miR-1963	6.80221	-0.311399	0.687583	0.209589	mmu-miR-196a-1-3p	65.4954	1.08476e-06	0.00144269	0.493481
mmu-miR-145b	45.2489	0.124456	0.275145	0.209968	mmu-miR-15b-5p	369.604	1.08237e-06	0.00144268	0.493501
mmu-miR-30d-3p	565.457	-0.0947332	0.211171	0.210348	mmu-miR-194-5p	1415.32	1.07414e-06	0.00144268	0.493521
mmu-miR-3102-3p.2-3p	21.2876	-0.116859	0.261137	0.210728	mmu-miR-151-5p	722.493	-1.0727e-06	0.00144268	0.493541
mmu-miR-511-5p	12.7204	-0.122943	0.279293	0.211114	mmu-miR-668-3p	31.619	-1.06912e-06	0.00144269	0.493561
mmu-miR-144-3p	33.7974	0.112583	0.255897	0.211497	mmu-miR-503-5p	52.2883	-1.06832e-06	0.00144269	0.493581
mmu-miR-23a-3p	41038.1	0.0886837	0.202055	0.211879	mmu-miR-339-5p	809.712	-1.05752e-06	0.00144268	0.493601
mmu-miR-191-5p	39235.3	-0.103813	0.236775	0.21226	mmu-miR-667-3p	38.0329	1.05699e-06	0.00144269	0.49362
mmu-miR-490-5p	31.7647	0.126938	0.290603	0.212639	mmu-miR-652-5p	28.8624	1.04145e-06	0.00144269	0.49364
mmu-miR-675-3p	3.67325	-0.138001	0.316132	0.213017	mmu-miR-3061-3p	16.0308	-1.02537e-06	0.00144269	0.493659
mmu-miR-1970c-5p	4.01086	-0.133689	0.306945	0.213393	mmu-miR-145b	25.831	1.01969e-06	0.00144269	0.493678
mmu-miR-196a-1-3p	111.419	0.102119	0.235871	0.21377	mmu-miR-380-3p	51.8464	1.01493e-06	0.00144269	0.493698
mmu-miR-96-5p	11206.1	-0.0924073	0.214584	0.214148	mmu-miR-449a-5p	22.2339	1.01452e-06	0.00144269	0.493717
mmu-miR-218-5p	14340.6	0.116229	0.269961	0.214523	mmu-miR-423-5p	1828.08	1.00853e-06	0.00144268	0.493735
mmu-miR-598-3p	195.632	0.105913	0.247501	0.214898	mmu-miR-196a-2-3p	9.75548	1.00589e-06	0.00144269	0.493754
mmu-miR-543-3p	103.065	-0.360512	0.844489	0.215273	mmu-miR-130b-3p	13.5402	-1.00478e-06	0.00144269	0.493773
mmu-miR-148a-3p	1.91061e+06	-0.100445	0.237355	0.215649	mmu-miR-27b-5p	268.642	9.98797e-07	0.00144268	0.493791
mmu-miR-1938	4.32712	-0.12808	0.305767	0.216028	mmu-miR-5132-5p	7.43632	-9.96575e-07	0.00144269	0.49381
mmu-miR-676-5p	421.022	-0.0847145	0.203342	0.216407	mmu-miR-148b-5p	161.669	9.95487e-07	0.00144269	0.493828
mmu-miR-5615-5p	9.39923	0.118271	0.285272	0.216786	mmu-miR-146a-5p	11916.2	9.89164e-07	0.00144268	0.493846
mmu-miR-669h-5p	9.8512	0.113896	0.27507	0.217164	mmu-miR-147-5p	4.06956	9.83673e-07	0.00144269	0.493864
mmu-miR-125b-5p	66777.4	-0.0936402	0.22668	0.21754	mmu-miR-19a-3p	52.5642	9.83557e-07	0.00144269	0.493882
mmu-miR-329-5p	463.45	0.088122	0.215294	0.217918	mmu-miR-223-5p	62.4448	-9.82664e-07	0.00144269	0.4939
mmu-miR-181a-1-3p	294.256	-0.0802324	0.196462	0.218294	mmu-miR-193b-3p	1899.52	9.82483e-07	0.00144269	0.493918
mmu-miR-1a-3p	1.68481e+06	-0.125196	0.307601	0.21867	mmu-miR-214-5p	825.231	9.7232e-07	0.00144268	0.493936
mmu-miR-6988-3p	10.359	-0.112616	0.276776	0.219044	mmu-miR-669f-3p	8.52482	9.67184e-07	0.00144269	0.493953
mmu-miR-136-3p	765.235	0.0962186	0.237358	0.219418	mmu-miR-181d-5p	1228.36	9.59635e-07	0.00144268	0.493971
mmu-miR-1943-3p	12.0482	-0.110294	0.272149	0.219789	mmu-miR-5621-3p	4.06202	-9.57127e-07	0.00144269	0.493988
mmu-miR-135b-3p	7.02987	0.116351	0.287417	0.220158	mmu-miR-21a-3p	53.9419	9.54646e-07	0.00144269	0.494005
mmu-miR-1291	177.124	0.095813	0.238576	0.220529	mmu-miR-592-5p	6.58561	-9.36306e-07	0.00144269	0.494023
mmu-miR-139-3p	84.7959	-0.0936958	0.233485	0.220898	mmu-miR-25-5p	26.4966	-9.27975e-07	0.00144269	0.49404
mmu-miR-331-5p	57.8441	-0.0924972	0.230701	0.221265	mmu-miR-760-3p	18.998	9.27256e-07	0.00144269	0.494057
mmu-miR-296-5p	30.7797	-0.111756	0.280981	0.221633	mmu-miR-1306-3p	13.5496	-9.24066e-07	0.00144269	0.494073
mmu-miR-186-3p	18.0071	0.111144	0.279657	0.222	mmu-miR-341-3p	300.147	9.22549e-07	0.00144269	0.49409
mmu-miR-154-3p	16.8891	0.111891	0.281931	0.222365	mmu-miR-135a-2-3p	3.36846	-9.08587e-07	0.00144269	0.494107
mmu-miR-677-5p	29.7192	-0.0948464	0.241497	0.222732	mmu-miR-6538	3.39965	-8.98197e-07	0.00144269	0.494124
mmu-miR-465b-5p	5.41481	0.113521	0.28943	0.223098	mmu-miR-325-5p	18.2768	8.97219e-07	0.00144269	0.49414
mmu-miR-3074-5p	35.4932	-0.0995821	0.254523	0.223462	mmu-miR-338-3p	312.31	8.94664e-07	0.00144269	0.494156
mmu-miR-669f-3p	14.2635	0.107616	0.276179	0.223827	mmu-miR-5114	22.0307	-8.94345e-07	0.00144269	0.494173
mmu-miR-669ao-3p_merged	143.638	0.102073	0.262799	0.22419	mmu-let-7g-3p	25.1924	-8.8934e-07	0.00144269	0.494189
mmu-miR-376c-3p	109.085	0.0835496	0.216154	0.224554	mmu-miR-1306-5p	15.5357	-8.811e-07	0.00144269	0.494205
mmu-miR-466d-3p	51.0067	0.102398	0.268372	0.22492	mmu-miR-7068-3p	3.62735	-8.78288e-07	0.00144269	0.494221
mmu-miR-132-5p	103.237	-0.0833504	0.220222	0.225288	mmu-miR-134-3p	6.18086	-8.73641e-07	0.00144269	0.494237
mmu-miR-8111	8.5678	-0.105871	0.280383	0.225654	mmu-miR-770-3p	44.0679	8.73277e-07	0.00144269	0.494253
mmu-miR-15b-5p	651.102	0.0880115	0.233101	0.226019	mmu-miR-137-5p	3.49075	-8.72549e-07	0.00144269	0.494269
mmu-miR-3061-3p	30.875	-0.0952455	0.25228	0.226381	mmu-miR-16-1-3p	189.469	-8.65143e-07	0.00144268	0.494285
mmu-miR-148b-5p	273.27	0.0788098	0.209308	0.226743	mmu-miR-466d-3p	26.0837	8.64335e-07	0.00144269	0.4943
mmu-miR-3057-5p	30.4496	-0.0981475	0.261306	0.227103	mmu-let-7i-3p	121.09	8.64207e-07	0.00144268	0.494316
mmu-miR-496a-3p	65.869	-0.0970464	0.258978	0.227463	mmu-miR-196b-5p	8791.68	8.54864e-07	0.00144268	0.494331
mmu-miR-26a-2-3p	468.743	0.0793984	0.21262	0.227821	mmu-miR-3099-3p	16.7016	8.5201e-07	0.00144269	0.494346
mmu-miR-15a-3p	48.8998	0.0935507	0.251615	0.22818	mmu-miR-1943-3p	6.09305	-8.51165e-07	0.00144269	0.494362
mmu-miR-3068-3p	370.314	-0.0760919	0.208815	0.228544	mmu-miR-6988-3p	5.20129	-8.44272e-07	0.00144269	0.494377
mmu-miR-3473f	3.51558	0.104703	0.288576	0.228907	mmu-miR-361-3p	2528.85	-8.41481e-07	0.00144269	0.494392
mmu-miR-6538	7.06311	-0.100678	0.277856	0.229269	mmu-miR-93-3p	52.6687	-8.31426e-07	0.00144269	0.494407
mmu-miR-219a-1-3p	38.8784	-0.0851975	0.236187	0.229631	mmu-miR-671-5p	214.595	8.30512e-07	0.00144269	0.494422
mmu-miR-130a-5p	44.0254	0.0882739	0.245394	0.229992	mmu-miR-221-5p	419.716	-8.23575e-07	0.00144268	0.494437
mmu-miR-7068-3p	6.2006	-0.103881	0.289118	0.230351	mmu-miR-184-3p	115.489	8.19902e-07	0.00144269	0.494452
mmu-miR-450b-3p	40.3699	-0.0914745	0.254604	0.230709	mmu-miR-19b-3p	294.421	8.18991e-07	0.00144269	0.494466
mmu-miR-301a-3p	12.7995	0.0932313	0.261606	0.231067	mmu-miR-410-3p	174.127	8.02365e-07	0.00144269	0.494481
mmu-let7ac-1_2-3p_merged	2981.75	-0.0742365	0.209025	0.231425	mmu-miR-3084-5p	14.5702	8.01961e-07	0.00144269	0.494495
mmu-miR-1247-5p	70.5017	0.0807358	0.227986	0.231781	mmu-miR-1839-5p	4951.59	-7.9973e-07	0.00144268	0.49451
mmu-miR-6395	6.42581	-0.0987364	0.278878	0.232136	mmu-miR-652-3p	5024.99	-7.93235e-07	0.00144269	0.494524
mmu-miR-5122	4.1271	-0.100622	0.285886	0.232491	mmu-miR-877-5p	35.3024	-7.90163e-07	0.00144269	0.494539
mmu-let-7g-3p	66.5055	0.0901495	0.256667	0.232845	mmu-miR-193b-5p	31.744	-7.89997e-07	0.00144269	0.494553
mmu-miR-3060-3p	15.2994	-0.0923617	0.26299	0.233197	mmu-miR-384-5p	30.82	7.73705e-07	0.00144269	0.494567
mmu-miR-30c-5p	141737	-0.0718691	0.206281	0.23355	mmu-miR-96-5p	7166.34	7.73166e-07	0.00144269	0.494581
mmu-miR-350-5p	36.0775	-0.0878653	0.25288	0.233902	mmu-miR-16-5p	7225.27	-7.70284e-07	0.00144268	0.494595
mmu-miR-363-5p	16.5023	-0.094909	0.273158	0.234252	mmu-miR-200a-3p	140615	-7.57745e-07	0.00144269	0.494609
mmu-miR-212-5p	62.232	-0.0820441	0.237257	0.234602	mmu-miR-1291	94.2414	7.56258e-07	0.00144269	0.494623
mmu-miR-29b-2-5p	161.194	-0.069916	0.202304	0.23495	mmu-miR-674-5p	169.03	7.53023e-07	0.00144268	0.494637
mmu-miR-877-5p	63.6944	-0.0790514	0.228993	0.235297	mmu-miR-494-3p	123.012	7.51357e-07	0.00144269	0.494651
mmu-miR-7219-3p	6.95419	-0.0965718	0.281901	0.235644	mmu-miR-433-5p	10.2059	-7.4865e-07	0.00144269	0.494664
mmu-miR-669l-5p	7.15219	0.094008	0.274528	0.23599	mmu-miR-16-2-3p	21.818	7.47426e-07	0.00144269	0.494678
mmu-miR-138-5p	1963.12	0.0922214	0.269582	0.236334	mmu-miR-99a-5p	305289	7.46259e-07	0.00144268	0.494691
mmu-miR-28c	57.1231	0.0789283	0.231547	0.236678	mmu-miR-200c-5p	43.3313	7.36861e-07	0.00144269	0.494705
mmu-miR-505-5p	7.84956	-0.0915071	0.268719	0.23702	mmu-miR-187-3p	321.065	-7.31696e-07	0.00144269	0.494718
mmu-miR-694	13.3872	-0.0888346	0.26167	0.237362	mmu-miR-493-5p	87.3977	-7.27884e-07	0.00144269	0.494732
mmu-miR-3102-5p.2-5p	18.2508	-0.0854331	0.253048	0.237703	mmu-miR-3970	35.7683	-7.27269e-07	0.00144269	0.494745
mmu-miR-500-5p	6.67574	0.0919461	0.272568	0.238043	mmu-miR-511-5p	7.06966	-7.196e-07	0.00144269	0.494758
mmu-miR-1948-5p	7.60846	-0.091624	0.272274	0.238382	mmu-miR-540-5p	14.2361	7.18735e-07	0.00144269	0.494771
mmu-miR-499-5p	539.763	-0.0975537	0.290434	0.23872	mmu-miR-154-3p	7.96106	7.14807e-07	0.00144269	0.494784
mmu-miR-100-3p	16.1911	0.0831962	0.250605	0.23906	mmu-miR-203b-3p	13.338	-7.14166e-07	0.00144269	0.494797
mmu-miR-200c-3p	179623	-0.0697023	0.210192	0.239399	mmu-miR-195a-3p	390.17	7.11159e-07	0.00144269	0.49481
mmu-miR-6929-3p	3.74295	-0.0943399	0.285812	0.239737	mmu-miR-101b-3p	5404.76	-7.0412e-07	0.00144268	0.494823
mmu-miR-137-3p	187.56	0.086704	0.263287	0.240074	mmu-miR-1224-5p	36.6686	7.03317e-07	0.00144269	0.494836
mmu-let-7e-3p	249.171	0.0659185	0.200246	0.24041	mmu-miR-187-5p	10.0396	6.94654e-07	0.00144269	0.494849
mmu-miR-5129-3p	11.647	0.087023	0.265801	0.240746	mmu-miR-466h-3p	2.04703	6.92433e-07	0.00144269	0.494861
mmu-miR-129-5p	1300.3	0.0829351	0.253539	0.24108	mmu-miR-9-3p	230.946	6.91345e-07	0.00144269	0.494874
mmu-miR-383-5p	40.2527	0.0826347	0.25284	0.241413	mmu-miR-18a-5p	24.162	-6.90089e-07	0.00144269	0.494887
mmu-miR-297abc-3p_merged	31.8838	0.0875589	0.269463	0.241746	mmu-miR-542-5p	5.47128	-6.89707e-07	0.00144269	0.494899
mmu-miR-3473h-5p	5.04966	0.0895713	0.276311	0.242078	mmu-miR-29a-5p	69.2417	6.85014e-07	0.00144269	0.494911
mmu-miR-1b-3p	4.0539	0.0899276	0.277766	0.242409	mmu-miR-412-5p	14.0198	6.7981e-07	0.00144269	0.494924
mmu-miR-501-3p	973.279	-0.0705138	0.218057	0.242738	mmu-miR-93-5p	3053.55	6.76085e-07	0.00144268	0.494936
mmu-miR-26a-1-3p	27.658	-0.0784682	0.243328	0.243067	mmu-miR-100-5p	25840.8	6.70739e-07	0.00144268	0.494948
mmu-miR-6240	90.4558	-0.077783	0.241926	0.243395	mmu-miR-193a-3p	40.0299	-6.70565e-07	0.00144269	0.494961
mmu-miR-125b-1-3p	1065.47	0.0606318	0.189039	0.243722	mmu-miR-6963-3p	3.05677	6.70432e-07	0.00144269	0.494973
mmu-miR-669o-5p	23.2863	0.0813	0.255873	0.24405	mmu-miR-12194-3p	8.00444	6.69584e-07	0.00144269	0.494985
mmu-miR-130a-3p	704.713	0.0667602	0.210242	0.244377	mmu-miR-23b-5p	30.3107	-6.60806e-07	0.00144269	0.494997
mmu-miR-5113	32.9084	-0.0776451	0.244862	0.244702	mmu-let-7e-3p	140.236	6.59988e-07	0.00144268	0.495009
mmu-miR-497a-5p	1901.28	0.0612153	0.19431	0.245028	mmu-let-7f-1-3p	222.731	-6.54176e-07	0.00144268	0.495021
mmu-miR-675-5p	2.1621	-0.0890561	0.282734	0.245353	mmu-miR-7a-1-3p	221.423	-6.50287e-07	0.00144269	0.495033
mmu-miR-150-3p	11.5886	-0.0807539	0.25739	0.245677	mmu-miR-129-1-3p	9.11207	6.41785e-07	0.00144269	0.495044
mmu-miR-669e-5p	9.26215	0.0816075	0.262315	0.246001	mmu-miR-122b-5p	3.9008	-6.38508e-07	0.00144269	0.495056
mmu-miR-1198-3p	6.02293	0.0832974	0.268135	0.246325	mmu-miR-665-3p	9.80746	6.34534e-07	0.00144269	0.495068
mmu-miR-128-1-5p	9.71233	-0.0815003	0.264066	0.246649	mmu-miR-1199-5p	2.91346	-6.3294e-07	0.00144269	0.495079
mmu-miR-409-3p	431.381	0.0688259	0.223039	0.246971	mmu-miR-6418-3p	6.02281	6.32876e-07	0.00144269	0.495091
mmu-miR-1970b-5p	4.64165	-0.0874804	0.283974	0.247293	mmu-miR-9769-3p	10.6407	-6.32789e-07	0.00144269	0.495103
mmu-miR-101b-3p	10023	0.0568969	0.18512	0.247613	mmu-miR-466bcp-3p_merged	22.5292	6.26255e-07	0.00144269	0.495114
mmu-miR-92a-3p	11300	-0.0562981	0.183811	0.247933	mmu-miR-3470a	7.92251	-6.2334e-07	0.00144269	0.495125
mmu-miR-24-3p	86077.6	-0.0527982	0.173053	0.248252	mmu-miR-92a-3p	6800.52	-6.21463e-07	0.00144268	0.495137
mmu-miR-27b-3p	236928	-0.0611394	0.201007	0.248571	mmu-miR-1930-5p	3.70702	-6.19682e-07	0.00144269	0.495148
mmu-miR-1949	3.37776	-0.0843976	0.278485	0.248889	mmu-miR-92a-1-5p	12.0746	6.18713e-07	0.00144269	0.495159
mmu-miR-7083-5p	6.22002	-0.0809816	0.267803	0.249206	mmu-miR-7049-5p	3.33105	6.18318e-07	0.00144269	0.495171
mmu-miR-12184-3p	6.74578	0.0806528	0.267186	0.249522	mmu-miR-362-3p	386.027	6.15348e-07	0.00144269	0.495182
mmu-miR-337-3p	41.9043	-0.0700559	0.235694	0.249841	mmu-miR-7021-5p	2.44617	-6.1527e-07	0.00144269	0.495193
mmu-miR-431-3p	31.76	0.0737321	0.251401	0.250162	mmu-miR-3105-3p	22.9086	6.13996e-07	0.00144269	0.495204
mmu-miR-203-3p	7277.68	0.0634467	0.216523	0.250482	mmu-miR-365-1-5p	87.0142	-6.12928e-07	0.00144269	0.495215
mmu-miR-18a-5p	54.5224	0.0720914	0.246472	0.250801	mmu-miR-195a-5p	3608.05	6.12164e-07	0.00144268	0.495226
mmu-miR-380-5p	55.2124	-0.0714787	0.244574	0.251118	mmu-miR-6412	6.07935	-6.11758e-07	0.00144269	0.495237
mmu-miR-125a-3p	259.348	0.0538946	0.18566	0.251436	mmu-miR-8111	4.94869	-6.09305e-07	0.00144269	0.495247
mmu-let-7b-5p	131512	0.0539754	0.186645	0.251753	mmu-miR-709	1.81502	-6.04086e-07	0.00144269	0.495258
mmu-miR-148b-3p	9475.79	-0.0628053	0.217194	0.252068	mmu-miR-32-5p	172.507	-6.04081e-07	0.00144269	0.495269
mmu-miR466ea-3p_merged	7.70936	0.0760538	0.263434	0.252383	mmu-miR-3066-5p	8.93342	6.01224e-07	0.00144269	0.49528
mmu-miR-3098-3p	5.49393	-0.0793189	0.275084	0.252696	mmu-miR-497b	6.08705	6.00031e-07	0.00144269	0.49529
mmu-miR-542-5p	6.8445	-0.0771274	0.267835	0.253009	mmu-miR-296-5p	20.9524	-5.9912e-07	0.00144269	0.495301
mmu-miR-1982-3p	6.48185	-0.076553	0.265965	0.25332	mmu-miR-669l-5p	3.52387	5.98337e-07	0.00144269	0.495311
mmu-miR-466bo-5p_merged	5.76226	0.0775507	0.269518	0.253629	mmu-miR-369-5p	72.3046	-5.92226e-07	0.00144269	0.495322
mmu-miR-491-3p	2.51783	-0.079196	0.276457	0.253939	mmu-miR-511-3p	22.733	5.92182e-07	0.00144269	0.495332
mmu-miR-96-3p	12.7092	-0.0766223	0.267756	0.254247	mmu-miR-5128	3.40409	-5.89782e-07	0.00144269	0.495343
mmu-miR-196a-2-3p	4.00828	-0.078945	0.276627	0.254554	mmu-miR-324-3p	197.255	-5.89204e-07	0.00144269	0.495353
mmu-miR-182-5p	72986.4	-0.0598045	0.209613	0.25486	mmu-miR-379-5p	3784.71	-5.86224e-07	0.00144268	0.495363
mmu-miR-6911-3p	3.02049	-0.0793265	0.278176	0.255165	mmu-miR-196b-3p	24.609	5.84902e-07	0.00144269	0.495374
mmu-miR-3100-5p	5.75024	-0.0766015	0.269203	0.255469	mmu-miR-3110-5p	1.6792	5.83334e-07	0.00144269	0.495384
mmu-miR-194-5p	2605.58	0.0542965	0.192219	0.255774	mmu-miR-34b-5p	38.1928	5.82972e-07	0.00144269	0.495394
mmu-miR-7092-3p	2.03523	0.0779158	0.277677	0.256078	mmu-miR-467b-5p	10.6812	5.80462e-07	0.00144269	0.495404
mmu-miR-29a-3p	159188	-0.0517927	0.184636	0.256382	mmu-miR-3072-3p	7.74782	5.79291e-07	0.00144269	0.495414
mmu-miR-374b-5p	3274.53	0.0501453	0.179345	0.256684	mmu-miR-1193-3p	34.7484	5.77017e-07	0.00144269	0.495424
mmu-miR-3082-3p	16.0258	0.0711028	0.254336	0.256986	mmu-miR-3474	10.3944	-5.76698e-07	0.00144269	0.495434
mmu-miR-669b-5p	4.67017	0.074997	0.268715	0.257286	mmu-miR-20a-3p	5.44584	-5.75803e-07	0.00144269	0.495444
mmu-miR-200a-3p	234901	-0.0594765	0.214594	0.257587	mmu-miR-137-3p	94.8882	5.6948e-07	0.00144269	0.495454
mmu-miR-215-5p	28.8687	0.0650103	0.236487	0.257888	mmu-miR-8103	6.92942	-5.67395e-07	0.00144269	0.495464
mmu-miR-467d-3p	3.74684	0.0745126	0.27155	0.258189	mmu-miR-539-5p	27.809	5.66449e-07	0.00144269	0.495474
mmu-miR-1199-5p	5.43309	-0.0735037	0.273217	0.258492	mmu-miR-215-5p	13.9059	-5.65554e-07	0.00144269	0.495484
mmu-miR-501-5p	27.3924	0.0669781	0.249262	0.258795	mmu-miR-3100-5p	3.07748	-5.58296e-07	0.00144269	0.495493
mmu-miR-140-5p	1916.16	0.0472443	0.176084	0.259097	mmu-miR-466i-3p	4.54528	5.54205e-07	0.00144269	0.495503
mmu-miR-377-5p	19.6362	-0.065993	0.246985	0.259398	mmu-miR-344b-3p	8.62604	5.49143e-07	0.00144269	0.495513
mmu-miR-6897-5p	6.05008	0.0705937	0.265063	0.259699	mmu-miR-6929-3p	2.36787	-5.43276e-07	0.00144269	0.495522
mmu-miR-1933-5p	1.80503	-0.0725438	0.276986	0.260002	mmu-miR-1953	3.6392	5.42585e-07	0.00144269	0.495532
mmu-miR-6944-3p	11.5324	-0.0652392	0.251344	0.260306	mmu-miR-1948-5p	4.07165	-5.39908e-07	0.00144269	0.495541
mmu-miR-181b-1-3p	8.1793	-0.0671209	0.258749	0.260608	mmu-miR-96-3p	7.27062	-5.3577e-07	0.00144269	0.495551
mmu-miR-1895	2.35649	0.0705982	0.27229	0.260909	mmu-miR-470-5p	2.0065	-5.31583e-07	0.0014427	0.49556
mmu-miR-7237-3p	2.12241	-0.0708855	0.273842	0.26121	mmu-miR-704	10.4233	-5.30595e-07	0.00144269	0.49557
mmu-miR-421-3p	207.167	-0.0508517	0.196839	0.261509	mmu-miR-190a-5p	68.6421	5.26047e-07	0.00144269	0.495579
mmu-miR-3473g	2.89112	-0.0702904	0.272463	0.261808	mmu-miR-33-5p	4.14732	-5.23888e-07	0.00144269	0.495589
mmu-miR-124-3p	142.893	0.0659019	0.255472	0.262105	mmu-miR-6971-3p	2.8363	5.23178e-07	0.00144269	0.495598
mmu-miR-28a-3p	2151.2	-0.0527134	0.204719	0.262401	mmu-miR-344-3p	32.4266	-5.22338e-07	0.00144269	0.495607
mmu-miR-194-2-3p	19.8487	-0.0620984	0.241961	0.262697	mmu-miR-125a-3p	143.221	-5.21502e-07	0.00144268	0.495616
mmu-miR-5132-5p	15.6585	-0.065527	0.255791	0.262992	mmu-miR-1961	2.87451	5.1857e-07	0.00144269	0.495625
mmu-miR-103-2-5p	10.3065	0.0678937	0.266136	0.263286	mmu-miR-6540-5p	8.56126	-5.17492e-07	0.00144269	0.495635
mmu-miR-497b	5.12703	-0.0681651	0.267335	0.263579	mmu-miR-342-5p	52.0482	5.12238e-07	0.00144269	0.495644
mmu-miR-8103	12.9466	-0.065715	0.258156	0.263872	mmu-miR-3069-3p	3.81825	5.04536e-07	0.00144269	0.495653
mmu-miR-6412	11.1092	-0.0671828	0.264482	0.264163	mmu-miR-466g	10.7433	5.02173e-07	0.00144269	0.495662
mmu-miR-29c-5p	1214.29	0.0536919	0.211947	0.264454	mmu-miR-1970c-5p	2.60106	-5.00609e-07	0.00144269	0.495671
mmu-miR-7085-3p	2.94252	-0.0684799	0.271343	0.264745	mmu-miR-679-3p	2.82817	4.96709e-07	0.00144269	0.49568
mmu-miR-18a-3p	22.9686	-0.0609229	0.241657	0.265034	mmu-miR-7085-3p	1.44411	-4.96634e-07	0.00144269	0.495689
mmu-miR-7213-5p	2.99613	-0.0677422	0.269711	0.265323	mmu-miR-138-5p	924.041	4.95585e-07	0.00144269	0.495698
mmu-miR-6933-5p	2.75567	0.0680482	0.271651	0.265611	mmu-miR-431-5p	70.3331	4.91193e-07	0.00144269	0.495706
mmu-miR-330-3p	167.424	0.0512046	0.205214	0.265899	mmu-miR-103-3p	11575.5	4.86163e-07	0.00144268	0.495715
mmu-miR-330-5p	989.553	0.0522245	0.209383	0.266186	mmu-miR-5123	1.93031	-4.84778e-07	0.00144269	0.495724
mmu-miR-146a-3p	2.23685	0.0677091	0.27164	0.266472	mmu-miR-322-5p	196.74	4.83056e-07	0.00144269	0.495733
mmu-miR-3084-5p	21.6729	0.059828	0.240817	0.266757	mmu-miR-770-5p	6.88275	4.80905e-07	0.00144269	0.495741
mmu-miR-5101	9.16389	0.0646095	0.262556	0.267043	mmu-miR-380-5p	39.5201	4.75171e-07	0.00144269	0.49575
mmu-miR-495-5p	2.18918	-0.0668713	0.272553	0.267328	mmu-miR-450b-3p	24.7804	-4.6866e-07	0.00144269	0.495759
mmu-miR-770-5p	11.7451	0.0648034	0.26436	0.267612	mmu-miR-190b-3p	0.687105	4.67679e-07	0.00144269	0.495767
mmu-miR-7048-3p	2.01147	0.0667012	0.272366	0.267895	mmu-let-7i-5p	195124	-4.67604e-07	0.00144268	0.495776
mmu-miR-124-5p	6.06147	0.0645299	0.266925	0.26818	mmu-miR-701-5p	2.54865	-4.66524e-07	0.00144269	0.495784
mmu-miR-1934-5p	13.2147	-0.0612822	0.254358	0.268464	mmu-miR-2137	5.16486	4.66366e-07	0.00144269	0.495793
mmu-miR-871-3p	4.75873	0.0647039	0.270048	0.268748	mmu-miR-181c-5p	240.919	4.65024e-07	0.00144269	0.495801
mmu-miR-1193-5p	3.05943	-0.0644309	0.269676	0.269031	mmu-miR-669pa-5p_merged	69.7495	4.63786e-07	0.00144269	0.49581
mmu-miR-6903-3p	2.13273	-0.064047	0.270143	0.269315	mmu-miR-6392-5p	2.33344	-4.61934e-07	0.00144269	0.495818
mmu-miR-206-3p	30110.2	-0.0647434	0.274031	0.269598	mmu-miR-92b-5p	2.51692	4.61157e-07	0.00144269	0.495827
mmu-miR-3103-3p	5.75943	0.061447	0.261249	0.26988	mmu-miR-1955-3p	2.30976	-4.59343e-07	0.00144269	0.495835
mmu-miR-582-5p	43.4796	0.05773	0.246645	0.270163	mmu-miR-1199-3p	1.29414	-4.56487e-07	0.00144269	0.495843
mmu-miR-653-5p	74.909	-0.0638228	0.273925	0.270445	mmu-miR-1960	3.11925	-4.46409e-07	0.00144269	0.495851
mmu-miR-1195	5.25332	-0.0616407	0.265251	0.270727	mmu-miR-30b-5p	22724.8	4.45448e-07	0.00144269	0.49586
mmu-miR-551b-3p	5.91305	0.0605424	0.261226	0.271008	mmu-miR-409-5p	226.025	4.35451e-07	0.00144269	0.495868
mmu-miR-9-5p	7951.25	0.0564208	0.243838	0.271288	mmu-miR-3060-3p	8.87366	-4.28387e-07	0.00144269	0.495876
mmu-miR-3085-3p	3.41293	0.0618256	0.269599	0.271568	mmu-miR-374b-5p	1852.25	-4.22202e-07	0.00144268	0.495884
mmu-miR-200c-5p	71.5377	0.0548342	0.239713	0.271848	mmu-miR-1969	3.81972	4.20466e-07	0.00144269	0.495892
mmu-miR-879-5p	6.92017	0.0604581	0.265355	0.272127	mmu-miR-142a-5p	980.045	4.20144e-07	0.00144268	0.4959
mmu-miR-3058-3p	2.63355	-0.0611892	0.268969	0.272406	mmu-miR-466bo-5p_merged	1.98115	4.18566e-07	0.00144269	0.495908
mmu-miR-224-5p	430.284	-0.0481312	0.21173	0.272684	mmu-miR-7091-5p	1.43293	-4.17333e-07	0.00144269	0.495917
mmu-miR-1947-5p	35.1814	-0.0522925	0.230258	0.27296	mmu-miR-677-5p	22.6991	4.16755e-07	0.00144269	0.495924
mmu-miR-532-5p	4696.43	0.0435025	0.192187	0.273236	mmu-miR-223-3p	217.22	-4.15383e-07	0.00144268	0.495932
mmu-miR-489-3p	1.39546	-0.0613737	0.272816	0.273512	mmu-miR-669f-5p	4.37633	4.15022e-07	0.00144269	0.49594
mmu-miR-674-3p	704.331	-0.048464	0.216317	0.273788	mmu-miR-3102-3p.2-3p	12.1923	-4.10801e-07	0.00144269	0.495948
mmu-miR-466g	15.022	0.0542212	0.247105	0.274066	mmu-miR-192-3p	2.64904	-4.06493e-07	0.00144269	0.495956
mmu-miR-3095-3p	14.6672	0.0541671	0.248989	0.274345	mmu-miR-219a-5p	5.69944	4.0615e-07	0.00144269	0.495964
mmu-miR-7669-5p	5.09761	-0.0570279	0.262225	0.274622	mmu-miR-1195	2.85285	-4.05689e-07	0.00144269	0.495972
mmu-miR-466h-3p	2.66825	0.0577809	0.266674	0.274899	mmu-miR-496a-3p	46.6377	4.03901e-07	0.00144269	0.49598
mmu-miR-132-3p	441.041	0.0420337	0.19426	0.275175	mmu-miR-3076-5p	1.16801	-4.03764e-07	0.00144269	0.495987
mmu-miR-6392-5p	4.51575	-0.0571372	0.264371	0.275451	mmu-miR-1949	2.15333	-4.03756e-07	0.00144269	0.495995
mmu-miR-32-5p	313.481	0.0463667	0.2164	0.275726	mmu-miR-376c-5p	3.69752	4.02561e-07	0.00144269	0.496003
mmu-miR-7079-3p	1.61233	-0.0573266	0.270577	0.276003	mmu-miR-505-5p	4.39376	-4.00717e-07	0.00144269	0.49601
mmu-let-7a-2-3p	15.0995	0.0517971	0.244601	0.276278	mmu-miR-204-3p	33.9771	-3.98581e-07	0.00144269	0.496018
mmu-miR-384-3p	57.2132	0.0529778	0.252033	0.276553	mmu-miR-1a-2-5p	2.87183	-3.98267e-07	0.00144269	0.496026
mmu-miR-1306-5p	30.3994	-0.0516508	0.246703	0.276828	mmu-miR-201-5p	10.7994	3.9545e-07	0.00144269	0.496033
mmu-miR-370-5p	4.89214	-0.054931	0.264986	0.277104	mmu-miR-7688-5p	13.8857	-3.94361e-07	0.00144269	0.496041
mmu-miR-7236-3p	4.22166	-0.0548933	0.264814	0.277378	mmu-miR-3962	8.84026	-3.93841e-07	0.00144269	0.496048
mmu-miR-3964	2.08301	0.0549188	0.267942	0.277654	mmu-let-7j	7231.5	-3.90253e-07	0.00144268	0.496056
mmu-miR-134-5p	590.508	0.0420181	0.206522	0.277929	mmu-miR-3098-3p	3.53921	-3.89915e-07	0.00144269	0.496063
mmu-miR-467a-5p	160.818	0.0427056	0.210414	0.278203	mmu-miR-7083-5p	3.28711	-3.88844e-07	0.00144269	0.49607
mmu-miR-23b-3p	50718.5	-0.0385068	0.191876	0.278478	mmu-miR-3095-3p	11.8561	3.86694e-07	0.00144269	0.496078
mmu-miR-450a-5p	357.008	-0.0391668	0.195182	0.278753	mmu-miR-1191b-3p	0.194247	-3.85341e-07	0.0014427	0.496085
mmu-miR-216a-5p	2.51336	0.0534591	0.266997	0.279026	mmu-miR-3066-3p	0.194247	-3.85341e-07	0.0014427	0.496093
mmu-miR-301a-5p	48.1938	0.0449595	0.225992	0.279299	mmu-miR-3073b-5p	0.194247	-3.85341e-07	0.0014427	0.4961
mmu-miR-6418-3p	7.97505	0.0505748	0.254625	0.279572	mmu-miR-487b-5p	0.194247	-3.85341e-07	0.0014427	0.496107
mmu-miR-3058-5p	8.70264	-0.0502685	0.255479	0.279845	mmu-miR-665-5p	0.194247	-3.85341e-07	0.0014427	0.496114
mmu-miR-7091-5p	3.24042	-0.051108	0.262829	0.280118	mmu-miR-668-5p	0.194247	-3.85341e-07	0.0014427	0.496122
mmu-miR-488-3p	78.5948	0.047815	0.24752	0.280392	mmu-miR-6910-3p	0.194247	-3.85341e-07	0.0014427	0.496129
mmu-miR-743a-3p	1.51668	0.0517179	0.268715	0.280665	mmu-miR-6925-5p	0.194247	-3.85341e-07	0.0014427	0.496136
mmu-miR-669f-5p	5.33952	0.0496484	0.258087	0.280937	mmu-miR-6943-5p	0.194247	-3.85341e-07	0.0014427	0.496143
mmu-miR-203b-3p	21.5053	-0.04938	0.25673	0.281208	mmu-miR-6983-3p	0.194247	-3.85341e-07	0.0014427	0.49615
mmu-miR-1933-3p	2.84735	-0.0511901	0.266761	0.281478	mmu-miR-7089-5p	0.194247	-3.85341e-07	0.0014427	0.496157
mmu-miR-181b-2-3p	4.67805	-0.0508046	0.264866	0.281747	mmu-miR-7652-3p	0.194247	-3.85341e-07	0.0014427	0.496164
mmu-miR-449c-5p	2.63415	0.0510333	0.267439	0.282016	mmu-miR-5125	2.00992	3.83865e-07	0.00144269	0.496171
mmu-miR-9-3p	401.765	0.0472869	0.248831	0.282285	mmu-miR-503-3p	96.9054	3.83041e-07	0.00144269	0.496178
mmu-miR-3110-5p	2.19474	0.0503688	0.26587	0.282553	mmu-miR-219a-2-3p	20.4641	-3.82569e-07	0.00144269	0.496185
mmu-miR-338-3p	580.21	0.045884	0.245371	0.282822	mmu-miR-186-3p	8.67475	3.79779e-07	0.00144269	0.496192
mmu-miR-339-5p	1447.85	0.0355645	0.191305	0.28309	mmu-let-7k	19.4411	-3.79506e-07	0.00144269	0.496199
mmu-miR-935	2.76288	0.0488216	0.263708	0.283358	mmu-miR-140-3p	6486.72	3.75981e-07	0.00144268	0.496206
mmu-miR-1a-2-5p	4.55559	-0.0486026	0.264501	0.283627	mmu-miR-5100	1.91045	-3.70508e-07	0.00144269	0.496213
mmu-miR-1199-3p	2.5618	-0.0490065	0.266951	0.283894	mmu-miR-666-5p	50.3261	-3.7e-07	0.00144269	0.49622
mmu-miR-18b-5p	2.27749	-0.0491604	0.267937	0.28416	mmu-miR-301a-3p	7.10045	3.69757e-07	0.00144269	0.496227
mmu-miR-20a-3p	14.5572	0.045581	0.248506	0.284426	mmu-miR-12184-5p	3.52506	-3.69725e-07	0.00144269	0.496234
mmu-miR-741-3p	4.97368	0.0481677	0.262767	0.28469	mmu-miR-669h-3p	2.08764	3.69476e-07	0.0014427	0.49624
mmu-miR-3057-3p	1.2272	-0.0493393	0.269322	0.284954	mmu-miR-1194	5.97522	-3.65544e-07	0.00144269	0.496247
mmu-let-7f-1-3p	380.194	-0.0356977	0.19501	0.285217	mmu-miR-125b-5p	42765.8	-3.65224e-07	0.00144268	0.496254
mmu-miR-700-5p	231.054	-0.0394686	0.21578	0.285479	mmu-miR-6994-3p	2.56653	3.64403e-07	0.00144269	0.496261
mmu-miR-130b-5p	61.0826	0.0442726	0.243046	0.28574	mmu-miR-12184-3p	3.18366	3.59319e-07	0.00144269	0.496267
mmu-miR-669a-3-3p	2.33833	0.0481967	0.26538	0.286001	mmu-miR-1970b-5p	3.59571	-3.59054e-07	0.00144269	0.496274
mmu-miR-297b-5p	6.18299	0.0466736	0.257978	0.286261	mmu-miR-3098-5p	0.980187	-3.5679e-07	0.00144269	0.496281
mmu-miR-1936	1.82669	-0.0479485	0.265442	0.286521	mmu-miR-26b-5p	50029.1	3.55761e-07	0.00144268	0.496287
mmu-miR-338-5p	886.249	0.0417064	0.23185	0.286781	mmu-miR-1938	3.32353	-3.54739e-07	0.00144269	0.496294
mmu-miR-702-3p	3.13072	0.0473508	0.263836	0.287039	mmu-miR-675-3p	3.0131	-3.53444e-07	0.00144269	0.4963
mmu-miR-298-5p	82.2679	-0.0366543	0.206607	0.287298	mmu-miR-218-1-3p	2.41404	3.49716e-07	0.00144269	0.496307
mmu-miR-30b-5p	40051.7	0.0411116	0.233768	0.287558	mmu-miR-351-5p	329.773	-3.48997e-07	0.00144269	0.496314
mmu-miR-33-3p	48.6422	-0.0423282	0.242714	0.287817	mmu-miR-669d-5p	3.91816	-3.48677e-07	0.00144269	0.49632
mmu-miR-3109-3p	4.04749	-0.0456479	0.262865	0.288076	mmu-miR-181b-1-3p	7.12708	3.46463e-07	0.00144269	0.496326
mmu-miR-3059-5p	4.22877	0.0456116	0.263675	0.288335	mmu-miR-3057-3p	3.3557	3.43341e-07	0.00144269	0.496333
mmu-miR-3572-5p	1.83952	-0.0456827	0.265532	0.288593	mmu-miR-135b-3p	2.6515	3.42709e-07	0.00144269	0.496339
mmu-miR-7021-5p	5.92284	-0.0442672	0.258436	0.288851	mmu-miR-181b-2-3p	2.6006	-3.42449e-07	0.00144269	0.496346
mmu-miR-370-3p	443.237	0.0349334	0.205057	0.289109	mmu-miR-183-3p	27.8463	3.41943e-07	0.00144269	0.496352
mmu-miR-376c-5p	2.20583	-0.0448574	0.264024	0.289366	mmu-miR-138-2-3p	7.02502	3.39923e-07	0.00144269	0.496359
mmu-miR-34c-3p	46.0796	-0.0390178	0.229695	0.289622	mmu-miR-874-5p	3.50488	3.39869e-07	0.00144269	0.496365
mmu-miR-325-5p	29.3385	0.0425289	0.250395	0.289877	mmu-let-7b-5p	74068.3	-3.3886e-07	0.00144268	0.496371
mmu-miR-450a-1-3p	7.33939	-0.0426909	0.252506	0.290132	mmu-miR-1947-5p	25.2845	-3.38252e-07	0.00144269	0.496378
mmu-miR-669e-3p	1.06019	0.045344	0.268261	0.290386	mmu-miR-12202-3p	0.939647	3.34523e-07	0.00144269	0.496384
mmu-miR-384-5p	51.3594	0.0424992	0.251882	0.290639	mmu-miR-217-5p	8.18528	-3.33158e-07	0.00144269	0.49639
mmu-miR-539-5p	44.7268	0.0390874	0.232076	0.290892	mmu-miR-7079-3p	0.871133	-3.2883e-07	0.00144269	0.496396
mmu-miR-1224-5p	50.236	0.0406886	0.241926	0.291144	mmu-miR-6954-5p	0.774905	3.28039e-07	0.00144269	0.496403
mmu-miR-452-3p	2.08242	0.0443577	0.264649	0.291395	mmu-miR-7237-3p	1.2815	-3.22205e-07	0.00144269	0.496409
mmu-miR-673-5p	57.5978	0.0354442	0.212831	0.291647	mmu-miR-3473f	1.14992	3.19473e-07	0.00144269	0.496415
mmu-miR-6948-5p	1.86792	-0.0442481	0.265697	0.291897	mmu-miR-7219-3p	9.12277	3.17231e-07	0.00144269	0.496421
mmu-miR-6958-3p	1.4544	-0.0442749	0.265869	0.292147	mmu-miR-142a-3p	355.911	-3.1402e-07	0.00144269	0.496427
mmu-miR-129-2-3p	238.795	0.0419842	0.254235	0.292396	mmu-miR-3086-5p	3.34244	-3.13265e-07	0.00144269	0.496433
mmu-miR-5107-3p	1.76491	-0.0436203	0.265164	0.292645	mmu-miR-29b-3p	1567.85	3.12731e-07	0.00144268	0.496439
mmu-miR-491-5p	44.2495	0.0366755	0.224034	0.292894	mmu-miR-741-3p	1.19152	-3.10562e-07	0.00144269	0.496445
mmu-miR-3081-3p	387.703	0.0343907	0.212307	0.293143	mmu-miR-495-5p	1.38124	-3.05998e-07	0.00144269	0.496452
mmu-miR-3098-5p	2.16405	-0.0428146	0.265197	0.293392	mmu-miR-450a-1-3p	3.75903	-3.04537e-07	0.00144269	0.496458
mmu-miR-6909-5p	1.74566	-0.0429546	0.267126	0.29364	mmu-miR-350-5p	18.7009	-3.04254e-07	0.00144269	0.496464
mmu-let-7e-5p	12250.7	0.0282701	0.176731	0.293888	mmu-miR-6966-3p	2.31399	-3.03894e-07	0.00144269	0.49647
mmu-miR-712-5p	1.26113	-0.0425832	0.266572	0.294135	mmu-miR-1927	0.779684	-3.03788e-07	0.00144269	0.496476
mmu-miR-467d-5p	18.659	0.0390109	0.245159	0.294382	mmu-miR-694	9.27057	-3.02513e-07	0.00144269	0.496482
mmu-miR-380-3p	75.5739	-0.0377382	0.237722	0.294628	mmu-miR-467d-3p	1.59997	3.01943e-07	0.00144269	0.496487
mmu-miR-30e-5p	24048.3	0.0278279	0.175617	0.294874	mmu-miR-551b-3p	1.83353	-2.98729e-07	0.00144269	0.496493
mmu-miR-873a-5p	20.5835	0.0401622	0.254029	0.295119	mmu-miR-23a-5p	6.25115	-2.95951e-07	0.00144269	0.496499
mmu-miR-3072-3p	13.5647	0.039718	0.252024	0.295363	mmu-miR-1247-3p	18.179	2.95436e-07	0.00144269	0.496505
mmu-miR-3086-5p	8.5228	0.0399218	0.253328	0.295607	mmu-miR-3058-5p	6.3349	-2.94546e-07	0.00144269	0.496511
mmu-miR-8120	5.2844	-0.0406638	0.258044	0.29585	mmu-let-7a-2-3p	9.03096	2.92767e-07	0.00144269	0.496517
mmu-miR-216a-3p	0.956947	-0.042096	0.26753	0.296092	mmu-miR-6239	1.4352	2.92161e-07	0.00144269	0.496523
mmu-miR-323-3p	107.881	0.0370744	0.240429	0.296335	mmu-miR-1945	10.9122	2.91952e-07	0.00144269	0.496528
mmu-miR-218-2-3p	2.65568	0.0404838	0.263013	0.296578	mmu-miR-6911-3p	2.23354	-2.9145e-07	0.00144269	0.496534
mmu-miR-126b-3p	1.09236	-0.0407226	0.266183	0.29682	mmu-miR-323-3p	61.7108	2.89964e-07	0.00144269	0.49654
mmu-miR-103-3p	19684.5	0.0270601	0.176958	0.297062	mmu-miR-3473b	30.4299	-2.84266e-07	0.00144269	0.496546
mmu-miR-574-3p	2765.69	-0.0290072	0.190571	0.297304	mmu-miR-6946-3p	1.62203	-2.80922e-07	0.00144269	0.496551
mmu-miR-201-5p	14.7093	0.0368461	0.242283	0.297544	mmu-miR-6940-3p	1.40222	-2.80826e-07	0.00144269	0.496557
mmu-miR-3084-3p	19.7924	0.0373258	0.245908	0.297785	mmu-miR-700-5p	142.958	2.80298e-07	0.00144269	0.496563
mmu-miR-5126	5.28275	-0.0390249	0.257223	0.298024	mmu-miR-345-5p	1351.03	2.80228e-07	0.00144269	0.496568
mmu-miR-760-3p	30.429	0.0337894	0.224833	0.298263	mmu-miR-693-5p	2.20835	2.79713e-07	0.00144269	0.496574
mmu-miR-183-3p	41.5276	-0.0344749	0.230149	0.298502	mmu-miR-7046-5p	2.20835	2.79713e-07	0.00144269	0.49658
mmu-miR-12202-3p	1.38145	0.0395332	0.264832	0.298741	mmu-miR-3082-5p	0.294161	-2.79181e-07	0.0014427	0.496585
mmu-miR-3065-5p	1.78253	-0.039362	0.263981	0.298979	mmu-miR-7658-5p	0.294161	-2.79181e-07	0.0014427	0.496591
mmu-miR-3473d	7.03508	-0.03821	0.257043	0.299216	mmu-miR-7677-3p	0.294161	-2.79181e-07	0.0014427	0.496597
mmu-miR-7019-3p	1.9621	-0.0390072	0.262806	0.299453	mmu-miR-144-3p	16.9254	2.78952e-07	0.00144269	0.496602
mmu-miR-219a-5p	10.4171	0.0372289	0.253104	0.29969	mmu-miR-6516-5p	15.6724	-2.78091e-07	0.00144269	0.496608
mmu-miR-5107-5p	2.07149	-0.0383567	0.262877	0.299926	mmu-miR-377-5p	10.9336	-2.69806e-07	0.00144269	0.496613
mmu-miR-1839-5p	8786.5	0.0273917	0.188688	0.300163	mmu-miR-6909-5p	1.0382	-2.69676e-07	0.00144269	0.496619
mmu-miR-341-3p	493.777	0.0340498	0.235515	0.300399	mmu-miR-1193-5p	2.28764	-2.69299e-07	0.00144269	0.496624
mmu-miR-5100	3.71339	-0.0374014	0.259987	0.300635	mmu-miR-379-3p	106.737	2.69208e-07	0.00144269	0.49663
mmu-miR-3076-3p	5.70533	-0.0364275	0.254652	0.30087	mmu-miR-7069-3p	0.858486	-2.66675e-07	0.00144269	0.496635
mmu-miR-1969	2.16745	-0.0377844	0.264385	0.301105	mmu-miR-7008-3p	3.44255	2.66311e-07	0.00144269	0.49664
mmu-miR-5123	4.56134	-0.0368526	0.258479	0.301339	mmu-miR-3109-3p	2.35614	-2.65403e-07	0.00144269	0.496646
mmu-miR-7043-3p	23.7368	-0.0344208	0.241731	0.301573	mmu-miR-211-5p	74.0537	2.59514e-07	0.00144269	0.496651
mmu-miR-26b-5p	84839.1	0.0253599	0.178189	0.301806	mmu-miR-1188-5p	1.26317	2.58592e-07	0.00144269	0.496657
mmu-miR-7212-5p	1.89379	-0.0370583	0.263775	0.302039	mmu-miR-712-5p	0.653396	-2.56413e-07	0.0014427	0.496662
mmu-miR-5132-3p	5.14603	0.0359048	0.257485	0.302272	mmu-miR-669a-3-3p	1.0882	2.55607e-07	0.00144269	0.496667
mmu-miR-7038-5p	1.36652	-0.0370464	0.266791	0.302505	mmu-miR-6958-3p	0.788658	-2.55511e-07	0.00144269	0.496673
mmu-miR-7025-3p	1.24929	-0.0370414	0.266771	0.302737	mmu-miR-376a-5p	16.5035	-2.555e-07	0.00144269	0.496678
mmu-miR-582-3p	100.09	0.030246	0.218802	0.302969	mmu-miR-497a-5p	1119.08	2.53207e-07	0.00144268	0.496683
mmu-miR-6899-3p	6.68677	-0.0350114	0.257155	0.303201	mmu-miR-12201-5p	2.47597	2.51895e-07	0.00144269	0.496689
mmu-miR-7647-5p	1.34056	-0.0358966	0.264207	0.303433	mmu-miR-31-3p	523.325	-2.49094e-07	0.00144269	0.496694
mmu-miR-6994-3p	3.34723	-0.0353281	0.261025	0.303665	mmu-miR-5132-3p	1.771	-2.48197e-07	0.00144269	0.496699
mmu-let-7k	34.5188	-0.0307592	0.227734	0.303895	mmu-miR-877-3p	13.7979	-2.47618e-07	0.00144269	0.496704
mmu-miR-192-3p	7.81765	0.0340953	0.254771	0.304126	mmu-miR-17-3p	54.7656	-2.45839e-07	0.00144269	0.49671
mmu-miR-92a-1-5p	16.5037	0.0320246	0.241352	0.304357	mmu-miR-7038-5p	0.821269	-2.45272e-07	0.0014427	0.496715
mmu-miR-12199-3p	1.5521	0.0348454	0.26322	0.304587	mmu-miR-672-5p	32.1616	2.43892e-07	0.00144269	0.49672
mmu-miR-574-5p	739.654	0.0254257	0.192591	0.304817	mmu-miR-504-3p	1.11093	-2.43456e-07	0.00144269	0.496725
mmu-miR-7656-5p	1.6663	-0.0345161	0.26344	0.305047	mmu-miR-186-5p	2945.79	-2.42907e-07	0.00144268	0.49673
mmu-miR-1249-5p	1.19982	-0.0347668	0.266336	0.305276	mmu-miR-496a-5p	0.591815	2.41968e-07	0.00144269	0.496735
mmu-miR-423-5p	3048.71	0.0249501	0.194039	0.305505	mmu-miR-6954-3p	2.4878	2.41349e-07	0.00144269	0.49674
mmu-miR-3108-5p	1.25616	-0.0338691	0.26515	0.305735	mmu-miR-491-3p	1.75916	-2.41348e-07	0.00144269	0.496746
mmu-miR-1966-3p	0.990809	0.0338305	0.264998	0.305964	mmu-miR-3065-5p	0.979211	-2.41308e-07	0.00144269	0.496751
mmu-miR-6922-5p	1.49425	0.03349	0.263957	0.306192	mmu-miR-7029-3p	0.602824	2.4091e-07	0.00144269	0.496756
mmu-miR-6934-5p	2.7221	0.0330143	0.260229	0.30642	mmu-miR-1931	0.946581	-2.40249e-07	0.00144269	0.496761
mmu-miR-6952-3p	7.59951	-0.0322167	0.254221	0.306647	mmu-miR-539-3p	4.29599	2.40026e-07	0.0014427	0.496766
mmu-miR-470-5p	8.32936	0.0326129	0.257561	0.306874	mmu-miR-7649-3p	4.29599	2.40026e-07	0.0014427	0.496771
mmu-miR-467c-5p	16.0065	0.030128	0.238473	0.3071	mmu-miR-1298-5p	1.31114	2.35763e-07	0.00144269	0.496776
mmu-miR-376b-3p	164.534	0.0294272	0.233808	0.307326	mmu-miR-3109-5p	1.28774	-2.35297e-07	0.00144269	0.496781
mmu-miR-465abc-3p_merged	2.41207	0.0326768	0.261218	0.307551	mmu-miR-381-5p	3.48865	2.34903e-07	0.00144269	0.496786
mmu-miR-6516-3p	1.28716	-0.0329856	0.264151	0.307776	mmu-miR-337-3p	26.9121	-2.34801e-07	0.00144269	0.496791
mmu-miR-709	4.57297	-0.0321956	0.258053	0.308	mmu-miR-1936	0.982738	-2.34189e-07	0.00144269	0.496796
mmu-miR-6948-3p	1.02167	-0.0329356	0.264619	0.308224	mmu-miR-3067-5p	0.756194	-2.34168e-07	0.0014427	0.496801
mmu-miR-3572-3p	8.71775	-0.0313651	0.252198	0.308447	mmu-miR-365-3p	2175.56	2.33122e-07	0.00144268	0.496806
mmu-miR-8094	2.15683	0.0325261	0.26252	0.308669	mmu-miR-465b-5p	1.00623	-2.31811e-07	0.00144269	0.49681
mmu-miR-410-5p	2.10056	0.0324296	0.261865	0.308891	mmu-miR-216a-3p	0.570902	-2.31513e-07	0.0014427	0.496815
mmu-miR-186-5p	4953.55	-0.0218609	0.176605	0.309113	mmu-miR-5107-3p	0.985621	-2.3043e-07	0.00144269	0.49682
mmu-miR-3068-5p	841.048	0.0239677	0.193815	0.309333	mmu-miR-500-5p	2.75043	2.30415e-07	0.00144269	0.496825
mmu-miR-874-5p	6.27774	0.0314444	0.255289	0.309554	mmu-miR-465c-5p	1.10903	-2.29094e-07	0.00144269	0.49683
mmu-miR-1839-3p	259.973	0.0256115	0.208175	0.309773	mmu-miR-3059-5p	0.867779	-2.28601e-07	0.00144269	0.496835
mmu-miR-344b-3p	9.87403	0.0305919	0.250045	0.309993	mmu-miR-128-1-5p	5.80614	-2.28179e-07	0.00144269	0.49684
mmu-miR-31-3p	673.831	-0.0301924	0.247986	0.310212	mmu-miR-6897-5p	2.62593	2.26013e-07	0.00144269	0.496844
mmu-miR-1960	6.58975	-0.0311074	0.25599	0.310431	mmu-miR-28b	1.42749	2.25593e-07	0.00144269	0.496849
mmu-miR-1968-3p	1.34106	-0.0319131	0.265046	0.310649	mmu-miR-7669-5p	2.90863	-2.25554e-07	0.00144269	0.496854
mmu-miR-452-5p	2.67469	-0.031348	0.260617	0.310867	mmu-miR-3068-3p	229.745	-2.25175e-07	0.00144268	0.496859
mmu-miR-704	22.8879	0.0279167	0.232174	0.311084	mmu-miR-3076-3p	3.76252	2.24572e-07	0.00144269	0.496863
mmu-miR-5103	1.39514	0.0315501	0.263421	0.311301	mmu-miR-7075-3p	2.53702	2.23776e-07	0.00144269	0.496868
mmu-miR-877-3p	28.7204	0.0286428	0.241435	0.311518	mmu-miR-7236-3p	4.72325	2.22925e-07	0.00144269	0.496873
mmu-miR-124b-3p	0.708765	-0.0309085	0.265454	0.311736	mmu-miR-3058-3p	1.59796	-2.21596e-07	0.00144269	0.496878
mmu-miR-301b-3p	2.29403	0.0305393	0.262732	0.311953	mmu-miR-344d-3p	2.69367	2.21207e-07	0.00144269	0.496882
mmu-miR-7042-5p	0.701918	-0.0307507	0.265429	0.31217	mmu-miR-669e-5p	4.22499	2.17086e-07	0.00144269	0.496887
mmu-miR-3473a	3.00415	0.0300042	0.259483	0.312386	mmu-miR-99a-3p	70.1697	2.1665e-07	0.00144269	0.496892
mmu-miR-7116-3p	0.963794	-0.0305215	0.265578	0.312602	mmu-miR-3473d	3.94087	-2.16358e-07	0.00144269	0.496896
mmu-miR-504-3p	2.05705	-0.0301678	0.263367	0.312817	mmu-miR-370-5p	3.09833	-2.16173e-07	0.00144269	0.496901
mmu-miR-6539	8.96563	-0.028524	0.249175	0.313032	mmu-miR-452-5p	1.40577	-2.14331e-07	0.00144269	0.496905
mmu-miR-6932-5p	1.47848	0.0300841	0.263539	0.313247	mmu-miR-1668	0.919268	2.13822e-07	0.00144269	0.49691
mmu-miR-1194	13.784	0.02809	0.246325	0.313461	mmu-miR-153-3p	8.99323	2.13336e-07	0.00144269	0.496915
mmu-miR-7018-3p	2.40454	0.0290795	0.260275	0.313675	mmu-miR-1968-3p	0.7124	-2.13335e-07	0.0014427	0.496919
mmu-miR-92b-3p	129.335	0.0246427	0.220854	0.313889	mmu-miR-18b-5p	1.52341	-2.13148e-07	0.00144269	0.496924
mmu-miR-6966-3p	4.46643	-0.028498	0.255987	0.314103	mmu-miR-6937-5p	1.02731	2.11248e-07	0.00144269	0.496928
mmu-miR-653-3p	0.972175	-0.0292267	0.26539	0.314316	mmu-miR-7016-5p	0.255949	-2.09487e-07	0.0014427	0.496933
mmu-miR-1247-3p	37.7106	0.0241549	0.219519	0.314529	mmu-miR-5709-5p	2.5113	2.08887e-07	0.00144269	0.496937
mmu-miR-669m-3p	0.995466	0.029044	0.264527	0.314742	mmu-miR-5624-5p	0.758858	2.08633e-07	0.00144269	0.496942
mmu-miR-20b-3p	0.635682	-0.0291111	0.265177	0.314954	mmu-miR-5103	2.31721	2.07644e-07	0.00144269	0.496946
mmu-miR-6953-3p	0.635682	-0.0291111	0.265177	0.315165	mmu-miR-1895	0.82139	2.07635e-07	0.00144269	0.496951
mmu-miR-6964-5p	0.965328	-0.0291135	0.265373	0.315376	mmu-miR-7118-3p	0.655838	2.06232e-07	0.00144269	0.496955
mmu-miR-92b-5p	2.60946	-0.028573	0.26093	0.315586	mmu-miR-6964-3p	1.12258	-2.06115e-07	0.00144269	0.49696
mmu-miR-9769-3p	21.5836	-0.026644	0.244443	0.315796	mmu-miR-155-3p	0.497362	-2.04629e-07	0.0014427	0.496964
mmu-miR-346-5p	14.3492	0.0260413	0.24242	0.316006	mmu-miR-5615-5p	3.58028	2.04474e-07	0.00144269	0.496969
mmu-miR-5128	8.05294	-0.0267335	0.250667	0.316216	mmu-miR-18a-3p	19.2118	2.032e-07	0.00144269	0.496973
mmu-miR-598-5p	0.624501	0.0282212	0.265028	0.316425	mmu-miR-122-5p	14.8519	-2.03063e-07	0.00144269	0.496977
mmu-miR-107-3p	1358.85	-0.019017	0.180454	0.316635	mmu-miR-7032-3p	1.29346	2.02725e-07	0.00144269	0.496982
mmu-miR-540-5p	20.6592	-0.0252608	0.24015	0.316844	mmu-miR-7662-3p	4.24882	2.02579e-07	0.0014427	0.496986
mmu-miR-6238	1.80017	-0.0275582	0.262825	0.317052	mmu-miR-6395	4.36267	-2.01877e-07	0.00144269	0.496991
mmu-miR-126a-5p	6607.75	-0.0212038	0.204237	0.317261	mmu-miR-138-1-3p	5.42427	2.01806e-07	0.00144269	0.496995
mmu-miR-669p-3p	4.32598	0.0265412	0.256522	0.317469	mmu-miR-6955-5p	1.48919	2.00932e-07	0.00144269	0.496999
mmu-miR-351-3p	4.43964	-0.0265971	0.257088	0.317677	mmu-miR-181d-3p	0.485524	-2.00621e-07	0.0014427	0.497004
mmu-miR-344d-3p	5.17994	0.0265736	0.257605	0.317884	mmu-let-7e-5p	7080.75	-1.97455e-07	0.00144268	0.497008
mmu-miR-3474	20.3419	-0.0239451	0.233412	0.318091	mmu-miR-149-3p	0.329489	-1.97396e-07	0.0014427	0.497012
mmu-miR-5129-5p	1.12773	0.0269475	0.262826	0.318297	mmu-miR-7117-5p	0.329489	-1.97396e-07	0.0014427	0.497016
mmu-miR-7063-5p	1.75081	0.0268632	0.26233	0.318503	mmu-miR-3074-1-3p	1.2364	-1.96337e-07	0.00144269	0.497021
mmu-miR-381-5p	5.27978	-0.0261916	0.256919	0.318708	mmu-miR-543-5p	1.80373	1.96276e-07	0.00144269	0.497025
mmu-miR-5619-3p	1.13458	0.0266749	0.262786	0.318913	mmu-miR-7212-5p	1.11447	-1.96068e-07	0.00144269	0.497029
mmu-miR-153-5p	0.866786	-0.0265124	0.263795	0.319118	mmu-miR-103-2-5p	4.1068	1.95601e-07	0.00144269	0.497033
mmu-miR-190a-3p	11.0547	0.0248	0.248042	0.319323	mmu-miR-130b-5p	30.9129	-1.95105e-07	0.00144269	0.497038
mmu-miR-192-5p	5627.81	0.0186471	0.187946	0.319527	mmu-miR-12199-3p	0.774223	1.94855e-07	0.00144269	0.497042
mmu-miR-99b-3p	940.356	0.0185149	0.186796	0.319731	mmu-miR-6540-3p	0.785232	1.93944e-07	0.00144269	0.497046
mmu-miR-466m_669m-5p_merged	0.77805	0.0261142	0.263824	0.319935	mmu-miR-103-1-5p	0.267787	-1.93537e-07	0.0014427	0.49705
mmu-miR-6919-5p	1.0865	0.0260219	0.263978	0.320138	mmu-miR-6929-5p	0.324175	1.92381e-07	0.0014427	0.497054
mmu-miR-1932	0.897578	-0.0259443	0.263676	0.320341	mmu-miR-7656-5p	0.89736	-1.91311e-07	0.00144269	0.497059
mmu-miR-7240-5p	5.25616	0.0249178	0.253358	0.320543	mmu-miR-202-5p	0.302158	1.90435e-07	0.0014427	0.497063
mmu-miR-320-3p	5242.84	-0.0187616	0.190993	0.320745	mmu-miR-7040-5p	0.302158	1.90435e-07	0.0014427	0.497067
mmu-miR-335-5p	234.619	0.0198591	0.205582	0.320947	mmu-miR-7224-3p	0.302158	1.90435e-07	0.0014427	0.497071
mmu-miR-203-5p	14.8662	0.0234873	0.243934	0.321148	mmu-miR-294-3p	0.313167	1.9038e-07	0.0014427	0.497075
mmu-miR-1955-5p	8.66541	-0.0241358	0.251202	0.321349	mmu-miR-7018-5p	0.313167	1.9038e-07	0.0014427	0.497079
mmu-miR-222-5p	89.8402	-0.0197605	0.205843	0.32155	mmu-miR466ea-3p_merged	3.1063	-1.90148e-07	0.00144269	0.497083
mmu-miR-7029-3p	0.889514	0.0253345	0.264014	0.32175	mmu-miR-7225-5p	0.432234	1.89883e-07	0.0014427	0.497087
mmu-miR-208a-3p	1.28031	-0.0251659	0.263531	0.32195	mmu-miR-1970c-3p	0.421225	1.8978e-07	0.0014427	0.497092
mmu-miR-758-3p	43.6109	-0.0231041	0.242014	0.322149	mmu-miR-30d-3p	348.559	-1.88453e-07	0.00144268	0.497096
mmu-miR-485-5p	141.841	-0.0196506	0.206191	0.322348	mmu-miR-6970-5p	0.399207	1.88393e-07	0.0014427	0.4971
mmu-miR-466n-3p	1.00798	-0.0250994	0.26385	0.322546	mmu-miR-3108-5p	0.717816	-1.88135e-07	0.00144269	0.497104
mmu-miR-6540-3p	1.94902	0.0247926	0.263469	0.322744	mmu-miR-879-5p	4.22891	1.87931e-07	0.00144269	0.497108
mmu-miR-450b-5p	23.4479	-0.0226052	0.240287	0.322942	mmu-miR-5107-5p	1.13879	-1.87855e-07	0.00144269	0.497112
mmu-miR-153-3p	14.5898	0.0233802	0.251136	0.323139	mmu-miR-146b-3p	20.6869	-1.85536e-07	0.00144269	0.497116
mmu-miR-6900-3p	2.00048	-0.024109	0.26078	0.323337	mmu-miR-29c-5p	675.853	-1.84914e-07	0.00144268	0.49712
mmu-miR-193a-3p	75.1324	-0.0218026	0.236493	0.323534	mmu-miR-1934-5p	9.22029	-1.81884e-07	0.00144269	0.497124
mmu-miR-344c-3p	1.321	0.0237514	0.262457	0.323731	mmu-miR-873a-3p	4.12489	-1.79263e-07	0.00144269	0.497128
mmu-miR-6999-3p	0.781848	-0.0239393	0.264675	0.323928	mmu-miR-295-3p	0.291149	1.79201e-07	0.0014427	0.497132
mmu-miR-665-3p	12.4187	-0.022461	0.249159	0.324125	mmu-miR-598-5p	0.291149	1.79201e-07	0.0014427	0.497136
mmu-miR-141-5p	784.515	0.0190371	0.212476	0.324321	mmu-miR-6944-3p	6.48761	-1.78544e-07	0.00144269	0.49714
mmu-miR-5615-3p	0.511591	-0.023637	0.264476	0.324517	mmu-miR-300-5p	4.67632	-1.78492e-07	0.00144269	0.497144
mmu-miR-6954-3p	0.511591	-0.023637	0.264476	0.324713	mmu-miR-7654-5p	0.547226	-1.7818e-07	0.0014427	0.497147
mmu-miR-6962-3p	0.511591	-0.023637	0.264476	0.324907	mmu-miR-7043-3p	18.1037	1.77381e-07	0.00144269	0.497151
mmu-miR-8106	0.511591	-0.023637	0.264476	0.325102	mmu-miR-1249-5p	0.896531	-1.76332e-07	0.00144269	0.497155
mmu-miR-466d-5p	1.62963	0.0232089	0.261325	0.325296	mmu-miR-3075-5p	0.216117	1.75136e-07	0.0014427	0.497159
mmu-miR-466n-5p	1.62963	0.0232089	0.261325	0.325489	mmu-miR-3090-5p	0.216117	1.75136e-07	0.0014427	0.497163
mmu-miR-374c-5p	0.854544	0.0233466	0.263822	0.325682	mmu-miR-6950-5p	0.216117	1.75136e-07	0.0014427	0.497167
mmu-miR-3097-5p	3.61543	0.022668	0.257076	0.325875	mmu-miR-7069-5p	0.216117	1.75136e-07	0.0014427	0.497171
mmu-miR-7115-5p	2.40579	0.0228947	0.259742	0.326067	mmu-miR-7662-5p	0.216117	1.75136e-07	0.0014427	0.497175
mmu-miR-376a-3p	6.57029	0.0224547	0.256405	0.326259	mmu-miR-7678-3p	0.216117	1.75136e-07	0.0014427	0.497178
mmu-miR-6954-5p	0.830598	0.0228341	0.26376	0.326452	mmu-miR-7679-5p	0.216117	1.75136e-07	0.0014427	0.497182
mmu-miR-6942-5p	1.34068	0.0226574	0.261849	0.326643	mmu-miR-8090	0.216117	1.75136e-07	0.0014427	0.497186
mmu-miR-3962	14.7414	-0.0207217	0.239627	0.326834	mmu-miR-12187-3p	0.194099	1.73295e-07	0.0014427	0.49719
mmu-miR-325-3p	4.90102	0.0221344	0.257062	0.327025	mmu-miR-3078-5p	0.194099	1.73295e-07	0.0014427	0.497194
mmu-miR-8107	1.27672	-0.0225428	0.262672	0.327215	mmu-miR-383-3p	0.194099	1.73295e-07	0.0014427	0.497197
mmu-miR-375-5p	1.58601	0.0223942	0.261957	0.327405	mmu-miR-6901-5p	0.194099	1.73295e-07	0.0014427	0.497201
mmu-miR-6929-5p	0.731308	0.0225838	0.26449	0.327595	mmu-miR-6990-3p	0.194099	1.73295e-07	0.0014427	0.497205
mmu-miR-3067-5p	2.02289	-0.0222782	0.260963	0.327784	mmu-miR-7646-5p	0.194099	1.73295e-07	0.0014427	0.497209
mmu-miR-873a-3p	7.91353	-0.0216992	0.254385	0.327972	mmu-miR-5129-5p	0.592625	1.72948e-07	0.00144269	0.497212
mmu-miR-466e-5p	0.489091	0.0224954	0.264328	0.328161	mmu-miR-7116-3p	0.679789	-1.72857e-07	0.00144269	0.497216
mmu-miR-3062-5p	2.04497	-0.0220666	0.260848	0.328349	mmu-miR-20b-3p	0.376655	-1.7246e-07	0.0014427	0.49722
mmu-miR-3109-5p	4.00622	0.021778	0.257719	0.328536	mmu-miR-101a-5p	3.49937	-1.72185e-07	0.00144269	0.497224
mmu-miR-7054-5p	1.56959	-0.0221469	0.262513	0.328723	mmu-miR-7025-3p	0.926617	-1.71903e-07	0.00144269	0.497227
mmu-miR-3105-5p	7.86034	0.0208179	0.249576	0.32891	mmu-miR-7670-5p	0.291277	-1.70927e-07	0.0014427	0.497231
mmu-miR-341-5p	0.851022	-0.0218232	0.263642	0.329097	mmu-miR-412-3p	1.46923	1.70922e-07	0.00144269	0.497235
mmu-miR-7654-5p	1.27299	-0.0217685	0.263018	0.329283	mmu-miR-7213-3p	0.362119	-1.68842e-07	0.0014427	0.497238
mmu-miR-32-3p	27.3776	0.0196561	0.237603	0.329469	mmu-miR-8105	0.362119	-1.68842e-07	0.0014427	0.497242
mmu-miR-3064-3p	5.79311	0.0209119	0.253827	0.329655	mmu-miR-883a-3p	0.362119	-1.68842e-07	0.0014427	0.497246
mmu-miR-137-5p	6.76395	-0.0210192	0.255568	0.32984	mmu-miR-6996-5p	0.205108	1.68369e-07	0.0014427	0.497249
mmu-miR-672-3p	1.41118	0.0215032	0.262177	0.330025	mmu-miR-7093-5p	0.205108	1.68369e-07	0.0014427	0.497253
mmu-miR-410-3p	265.937	-0.018827	0.229733	0.330209	mmu-miR-1934-3p	0.604463	1.67571e-07	0.00144269	0.497257
mmu-miR-7688-5p	29.0273	0.0183913	0.22743	0.330394	mmu-miR-501-5p	15.6468	1.67175e-07	0.00144269	0.49726
mmu-miR-467b-5p	16.2716	0.0192116	0.237773	0.330577	mmu-miR-6516-3p	0.7995	-1.66515e-07	0.00144269	0.497264
mmu-miR-412-3p	2.76333	0.0207634	0.259021	0.330761	mmu-miR-3103-5p	0.89493	1.65551e-07	0.00144269	0.497267
mmu-miR-1197-3p	1.60018	0.02088	0.261306	0.330945	mmu-miR-297abc-3p_merged	12.9058	1.65347e-07	0.00144269	0.497271
mmu-miR-3091-3p	1.56286	0.0207758	0.26136	0.331128	mmu-miR-6922-3p	0.581616	1.64452e-07	0.00144269	0.497275
mmu-miR-141-3p	7874.99	-0.0165891	0.211301	0.331311	mmu-miR-1982-3p	4.04976	-1.64165e-07	0.00144269	0.497278
mmu-miR-1958	2.33546	-0.0204596	0.26104	0.331494	mmu-miR-5615-3p	0.303115	-1.63697e-07	0.0014427	0.497282
mmu-miR-3083-5p	1.73413	-0.0204485	0.26161	0.331676	mmu-miR-6962-3p	0.303115	-1.63697e-07	0.0014427	0.497285
mmu-miR-328-5p	2.30447	-0.0202892	0.260362	0.331858	mmu-miR-7054-5p	0.871171	-1.63652e-07	0.00144269	0.497289
mmu-miR-150-5p	1697.64	-0.0148416	0.19058	0.33204	mmu-miR-3064-5p	5.9046	-1.63562e-07	0.00144269	0.497292
mmu-miR-7007-3p	1.60343	0.0203963	0.262134	0.332221	mmu-miR-3105-5p	4.10657	1.62398e-07	0.00144269	0.497296
mmu-miR-5116	1.36424	-0.0203049	0.261605	0.332402	mmu-miR-675-5p	1.78062	-1.61891e-07	0.00144269	0.497299
mmu-miR-6990-5p	0.904425	-0.0202465	0.263365	0.332583	mmu-miR-6901-3p	0.594117	1.61375e-07	0.00144269	0.497303
mmu-miR-224-3p	2.5135	-0.0198964	0.258931	0.332763	mmu-miR-873a-5p	10.4849	-1.61141e-07	0.00144269	0.497306
mmu-miR-106a-3p	0.928482	0.0198494	0.263308	0.332943	mmu-miR-3572-5p	1.13713	-1.59476e-07	0.00144269	0.49731
mmu-miR-3075-5p	0.595043	0.0198318	0.264195	0.333123	mmu-miR-7671-5p	0.593454	1.58928e-07	0.00144269	0.497313
mmu-miR-7013-5p	1.2617	-0.0196186	0.261503	0.333303	mmu-miR-669h-5p	4.26617	1.58658e-07	0.00144269	0.497317
mmu-miR-540-3p	96.8886	0.0159243	0.214561	0.333483	mmu-miR-26a-2-3p	263.386	1.58521e-07	0.00144268	0.49732
mmu-miR-21c	26.5302	-0.0168852	0.228537	0.333662	mmu-miR-12189-3p	0.314953	-1.58265e-07	0.0014427	0.497324
mmu-miR-297a-5p	1.53891	0.0193062	0.261327	0.333841	mmu-miR-298-3p	0.314953	-1.58265e-07	0.0014427	0.497327
mmu-miR-149-3p	0.562599	-0.0195112	0.264186	0.33402	mmu-miR-3108-3p	0.314953	-1.58265e-07	0.0014427	0.497331
mmu-miR-184-3p	191.758	0.0167447	0.227322	0.334198	mmu-miR-7035-3p	0.314953	-1.58265e-07	0.0014427	0.497334
mmu-miR-770-3p	61.9904	-0.0171048	0.233056	0.334376	mmu-miR-7675-3p	0.314953	-1.58265e-07	0.0014427	0.497337
mmu-miR-466m-3p	1.19948	0.0192205	0.26237	0.334553	mmu-miR-6987-5p	0.544343	-1.54605e-07	0.0014427	0.497341
mmu-miR-25-5p	48.3253	-0.0163099	0.223847	0.33473	mmu-miR-26a-1-3p	17.9472	1.5439e-07	0.00144269	0.497344
mmu-miR-3966	0.584674	-0.019244	0.264159	0.334907	mmu-miR-5130	0.326606	-1.54107e-07	0.0014427	0.497348
mmu-miR-5119	0.647001	-0.0191588	0.263098	0.335083	mmu-miR-5134-3p	0.326606	-1.54107e-07	0.0014427	0.497351
mmu-miR-878-5p	0.992322	0.0190479	0.262093	0.335259	mmu-miR-7002-5p	0.326606	-1.54107e-07	0.0014427	0.497354
mmu-miR-377-3p	7.41396	-0.0184478	0.254747	0.335435	mmu-miR-7008-5p	0.326606	-1.54107e-07	0.0014427	0.497358
mmu-miR-3471	0.577827	-0.0191018	0.264146	0.33561	mmu-miR-3064-3p	2.88188	1.53784e-07	0.00144269	0.497361
mmu-miR-6950-3p	0.577827	-0.0191018	0.264146	0.335784	mmu-miR-1188-3p	0.0970497	1.53143e-07	0.0014427	0.497364
mmu-miR-7034-5p	0.577827	-0.0191018	0.264146	0.335959	mmu-miR-12185-3p	0.0970497	1.53143e-07	0.0014427	0.497368
mmu-miR-7660-3p	0.577827	-0.0191018	0.264146	0.336133	mmu-miR-12196-3p	0.0970497	1.53143e-07	0.0014427	0.497371
mmu-miR-6971-3p	1.70244	0.0189482	0.262086	0.336306	mmu-miR-12201-3p	0.0970497	1.53143e-07	0.0014427	0.497374
mmu-miR-5134-5p	0.719134	0.0189786	0.263357	0.336479	mmu-miR-1258-5p	0.0970497	1.53143e-07	0.0014427	0.497378
mmu-miR-7028-5p	0.719134	0.0189786	0.263357	0.336652	mmu-miR-1264-3p	0.0970497	1.53143e-07	0.0014427	0.497381
mmu-miR-676-3p	2332.7	-0.0123701	0.172822	0.336824	mmu-miR-129b-3p	0.0970497	1.53143e-07	0.0014427	0.497384
mmu-miR-3066-3p	1.05172	0.0186354	0.262434	0.336996	mmu-miR-1964-5p	0.0970497	1.53143e-07	0.0014427	0.497388
mmu-miR-7010-5p	1.28149	0.0186428	0.262648	0.337168	mmu-miR-292a-5p	0.0970497	1.53143e-07	0.0014427	0.497391
mmu-miR-6916-5p	0.968376	0.0184123	0.262027	0.33734	mmu-miR-3099-5p	0.0970497	1.53143e-07	0.0014427	0.497394
mmu-miR-7084-5p	0.968376	0.0184123	0.262027	0.337511	mmu-miR-3112-3p	0.0970497	1.53143e-07	0.0014427	0.497397
mmu-miR-12197-3p	0.613182	0.0184052	0.263049	0.337682	mmu-miR-488-5p	0.0970497	1.53143e-07	0.0014427	0.497401
mmu-miR-7118-3p	0.613182	0.0184052	0.263049	0.337853	mmu-miR-5616-3p	0.0970497	1.53143e-07	0.0014427	0.497404
mmu-miR-7117-5p	0.698009	-0.0182596	0.263269	0.338023	mmu-miR-669e-3p	0.0970497	1.53143e-07	0.0014427	0.497407
mmu-miR-6964-3p	2.43382	-0.0179366	0.261426	0.338194	mmu-miR-6907-3p	0.0970497	1.53143e-07	0.0014427	0.49741
mmu-miR-6239	2.01476	0.0177654	0.260241	0.338364	mmu-miR-6935-5p	0.0970497	1.53143e-07	0.0014427	0.497414
mmu-miR-3095-5p	1.32491	0.0177882	0.260906	0.338533	mmu-miR-6973b-3p	0.0970497	1.53143e-07	0.0014427	0.497417
mmu-miR-3105-3p	36.744	-0.0153549	0.225845	0.338703	mmu-miR-6976-5p	0.0970497	1.53143e-07	0.0014427	0.49742
mmu-miR-7653-3p	0.542495	0.0179452	0.264019	0.338872	mmu-miR-6980-5p	0.0970497	1.53143e-07	0.0014427	0.497423
mmu-miR-3108-3p	0.518438	-0.0177985	0.264027	0.339041	mmu-miR-7003-5p	0.0970497	1.53143e-07	0.0014427	0.497426
mmu-miR-7035-3p	0.518438	-0.0177985	0.264027	0.339209	mmu-miR-7009-3p	0.0970497	1.53143e-07	0.0014427	0.49743
mmu-miR-7675-3p	0.518438	-0.0177985	0.264027	0.339377	mmu-miR-7067-5p	0.0970497	1.53143e-07	0.0014427	0.497433
mmu-miR-471-5p	1.33202	0.0175875	0.262553	0.339545	mmu-miR-7077-3p	0.0970497	1.53143e-07	0.0014427	0.497436
mmu-miR-880-3p	0.938918	0.0175289	0.26194	0.339713	mmu-miR-7080-3p	0.0970497	1.53143e-07	0.0014427	0.497439
mmu-miR-7670-5p	0.504744	-0.0174917	0.264002	0.33988	mmu-miR-7082-3p	0.0970497	1.53143e-07	0.0014427	0.497442
mmu-miR-383-3p	0.518549	0.0174178	0.263974	0.340047	mmu-miR-7223-5p	0.0970497	1.53143e-07	0.0014427	0.497445
mmu-miR-7062-5p	0.518549	0.0174178	0.263974	0.340214	mmu-miR-7647-3p	0.0970497	1.53143e-07	0.0014427	0.497449
mmu-miR-7069-5p	0.518549	0.0174178	0.263974	0.34038	mmu-miR-7663-3p	0.0970497	1.53143e-07	0.0014427	0.497452
mmu-miR-871-5p	0.518549	0.0174178	0.263974	0.340546	mmu-miR-7679-3p	0.0970497	1.53143e-07	0.0014427	0.497455
mmu-miR-187-5p	12.9391	-0.0163269	0.2479	0.340711	mmu-miR-7680-5p	0.0970497	1.53143e-07	0.0014427	0.497458
mmu-miR-1927	3.03101	0.0167385	0.25747	0.340877	mmu-miR-7683-5p	0.0970497	1.53143e-07	0.0014427	0.497461
mmu-miR-3102-5p	1.47315	0.0168737	0.26125	0.341042	mmu-miR-7685-5p	0.0970497	1.53143e-07	0.0014427	0.497464
mmu-miR-33-5p	9.44081	-0.0160913	0.250244	0.341207	mmu-miR-7b-3p	0.0970497	1.53143e-07	0.0014427	0.497467
mmu-miR-6960-5p	1.6573	0.016753	0.26192	0.341372	mmu-miR-6999-3p	0.470988	-1.51461e-07	0.0014427	0.49747
mmu-miR-7093-3p	1.47999	0.0166263	0.261229	0.341536	mmu-miR-3471	0.338443	-1.51295e-07	0.0014427	0.497473
mmu-miR-7073-5p	3.06363	0.0165169	0.259538	0.3417	mmu-miR-3085-3p	1.14261	1.51138e-07	0.00144269	0.497476
mmu-miR-7013-3p	1.47836	-0.01658	0.261829	0.341864	mmu-miR-6952-5p	0.403029	-1.51047e-07	0.0014427	0.497479
mmu-miR-6986-5p	1.73372	0.0165276	0.262195	0.342028	mmu-miR-7669-3p	0.403029	-1.51047e-07	0.0014427	0.497482
mmu-miR-7651-5p	0.788695	-0.0166223	0.264044	0.342191	mmu-miR-7651-5p	0.482826	-1.50949e-07	0.0014427	0.497486
mmu-miR-7670-3p	0.679418	0.0161131	0.262725	0.342355	mmu-miR-466d-5p	0.87061	1.49625e-07	0.00144269	0.497489
mmu-miR-7092-5p	1.49206	-0.0159949	0.261912	0.342518	mmu-miR-466n-5p	0.87061	1.49625e-07	0.00144269	0.497492
mmu-miR-216b-3p	0.459633	0.016042	0.263865	0.342681	mmu-miR-3079-5p	0.350281	-1.4935e-07	0.0014427	0.497495
mmu-miR-6901-5p	0.459633	0.016042	0.263865	0.342844	mmu-miR-3966	0.350281	-1.4935e-07	0.0014427	0.497498
mmu-miR-494-5p	0.686265	0.0158967	0.2627	0.343006	mmu-miR-3473g	2.19828	-1.48559e-07	0.00144269	0.497501
mmu-miR-7024-5p	1.52522	0.0158194	0.261599	0.343168	mmu-miR-1948-3p	0.714823	1.47758e-07	0.00144269	0.497504
mmu-miR-6963-3p	0.929113	-0.0158262	0.262178	0.34333	mmu-miR-466q	2.32257	1.47504e-07	0.00144269	0.497507
mmu-miR-7016-5p	0.438509	-0.0159157	0.263878	0.343491	mmu-miR-21b	23.6974	1.46666e-07	0.00144269	0.49751
mmu-miR-7057-3p	0.438509	-0.0159157	0.263878	0.343652	mmu-miR-7658-3p	0.606249	-1.46107e-07	0.00144269	0.497513
mmu-miR-544-5p	0.755254	0.0159131	0.263963	0.343813	mmu-miR-106b-5p	564.631	1.45992e-07	0.00144269	0.497516
mmu-miR-466q	4.32648	0.015249	0.255075	0.343973	mmu-miR-33-3p	28.389	1.45135e-07	0.00144269	0.497518
mmu-miR-1668	0.653848	-0.0156057	0.263074	0.344133	mmu-miR-12181-3p	0.108058	1.44856e-07	0.0014427	0.497521
mmu-miR-298-3p	0.653848	-0.0156057	0.263074	0.344293	mmu-miR-12193-3p	0.108058	1.44856e-07	0.0014427	0.497524
mmu-miR-201-3p	0.637128	0.0154286	0.26308	0.344453	mmu-miR-12206-5p	0.108058	1.44856e-07	0.0014427	0.497527
mmu-miR-12201-5p	0.640154	-0.015277	0.26305	0.344613	mmu-miR-194-1-3p	0.108058	1.44856e-07	0.0014427	0.49753
mmu-miR-669d-5p	9.37323	0.0145675	0.251357	0.344772	mmu-miR-3081-5p	0.108058	1.44856e-07	0.0014427	0.497533
mmu-miR-1929-5p	2.0067	0.0149789	0.259905	0.344931	mmu-miR-3086-3p	0.108058	1.44856e-07	0.0014427	0.497536
mmu-miR-3083-3p	0.683306	-0.0146734	0.262944	0.345091	mmu-miR-3154	0.108058	1.44856e-07	0.0014427	0.497539
mmu-miR-7007-5p	0.659471	0.0145109	0.263855	0.345251	mmu-miR-3569-5p	0.108058	1.44856e-07	0.0014427	0.497542
mmu-miR-6946-3p	3.52552	-0.0141546	0.259191	0.34541	mmu-miR-499-3p	0.108058	1.44856e-07	0.0014427	0.497545
mmu-miR-429-3p	33014.8	-0.0111823	0.205948	0.345569	mmu-miR-5626-5p	0.108058	1.44856e-07	0.0014427	0.497548
mmu-miR-7065-3p	1.14608	0.014236	0.262338	0.345728	mmu-miR-6927-3p	0.108058	1.44856e-07	0.0014427	0.497551
mmu-miR-195b	0.914973	0.0141594	0.26204	0.345887	mmu-miR-6956-5p	0.108058	1.44856e-07	0.0014427	0.497553
mmu-miR-1930-5p	9.44008	-0.0134089	0.249498	0.346045	mmu-miR-6967-3p	0.108058	1.44856e-07	0.0014427	0.497556
mmu-miR-6955-5p	2.53169	0.0138317	0.257725	0.346203	mmu-miR-6989-5p	0.108058	1.44856e-07	0.0014427	0.497559
mmu-miR-12189-3p	0.707252	-0.0140069	0.262856	0.346361	mmu-miR-7009-5p	0.108058	1.44856e-07	0.0014427	0.497562
mmu-miR-3076-5p	3.35245	-0.0136535	0.257025	0.346518	mmu-miR-7040-3p	0.108058	1.44856e-07	0.0014427	0.497565
mmu-miR-376b-5p	238.81	0.0110416	0.208001	0.346675	mmu-miR-7051-3p	0.108058	1.44856e-07	0.0014427	0.497568
mmu-miR-5104	0.739668	0.0139326	0.262836	0.346832	mmu-miR-7090-5p	0.108058	1.44856e-07	0.0014427	0.497571
mmu-miR-7022-5p	0.739668	0.0139326	0.262836	0.346989	mmu-miR-7226-5p	0.108058	1.44856e-07	0.0014427	0.497573
mmu-miR-1231-3p	1.01643	-0.0137482	0.262412	0.347145	mmu-miR-7240-3p	0.108058	1.44856e-07	0.0014427	0.497576
mmu-miR-3547-3p	0.3875	-0.0137737	0.263731	0.347301	mmu-miR-9768-5p	0.108058	1.44856e-07	0.0014427	0.497579
mmu-miR-5124a	0.3875	-0.0137737	0.263731	0.347457	mmu-miR-1198-3p	1.99755	-1.44443e-07	0.00144269	0.497582
mmu-miR-6935-3p	0.3875	-0.0137737	0.263731	0.347612	mmu-miR-147-3p	8.3636	-1.43325e-07	0.00144269	0.497585
mmu-miR-6977-3p	0.3875	-0.0137737	0.263731	0.347767	mmu-miR-7687-3p	1.2489	-1.4323e-07	0.00144269	0.497588
mmu-miR-7031-5p	0.3875	-0.0137737	0.263731	0.347922	mmu-miR-3089-3p	1.9855	-1.43173e-07	0.00144269	0.49759
mmu-miR-7041-5p	0.3875	-0.0137737	0.263731	0.348076	mmu-miR-3094-5p	0.919416	1.42779e-07	0.00144269	0.497593
mmu-miR-7081-3p	0.3875	-0.0137737	0.263731	0.34823	mmu-miR-450b-5p	14.6161	1.42737e-07	0.00144269	0.497596
mmu-miR-7085-5p	0.3875	-0.0137737	0.263731	0.348383	mmu-miR-7091-3p	0.617258	-1.41063e-07	0.00144269	0.497599
mmu-miR-7658-3p	1.35274	-0.0135533	0.261552	0.348537	mmu-miR-7026-5p	0.628782	1.40967e-07	0.00144269	0.497601
mmu-miR-3088-3p	0.708876	0.0135598	0.262819	0.34869	mmu-miR-7668-5p	1.51136	-1.4094e-07	0.00144269	0.497604
mmu-miR-467e-3p	0.573918	-0.0135041	0.262928	0.348843	mmu-miR-450a-2-3p	2.23216	-1.40827e-07	0.00144269	0.497607
mmu-miR-6987-5p	1.41127	-0.0134618	0.262258	0.348995	mmu-miR-1b-3p	1.35476	1.39991e-07	0.00144269	0.49761
mmu-miR-879-3p	1.52416	0.0133195	0.260559	0.349147	mmu-miR-1224-3p	0.14708	1.39848e-07	0.0014427	0.497612
mmu-miR-12193-5p	0.559778	0.0134136	0.262943	0.349299	mmu-miR-1271-5p	0.14708	1.39848e-07	0.0014427	0.497615
mmu-miR-496a-5p	0.559778	0.0134136	0.262943	0.349451	mmu-miR-215-3p	0.14708	1.39848e-07	0.0014427	0.497618
mmu-miR-5133	0.591521	-0.0134342	0.2638	0.349602	mmu-miR-3072-5p	0.14708	1.39848e-07	0.0014427	0.497621
mmu-miR-7213-3p	0.591521	-0.0134342	0.2638	0.349753	mmu-miR-3077-3p	0.14708	1.39848e-07	0.0014427	0.497623
mmu-miR-8105	0.591521	-0.0134342	0.2638	0.349904	mmu-miR-421-5p	0.14708	1.39848e-07	0.0014427	0.497626
mmu-miR-7226-3p	4.9191	0.0129079	0.253532	0.350054	mmu-miR-465a-5p	0.14708	1.39848e-07	0.0014427	0.497629
mmu-miR-7033-5p	2.05893	0.0132646	0.261036	0.350204	mmu-miR-5627-5p	0.14708	1.39848e-07	0.0014427	0.497631
mmu-miR-210-3p	3756.05	0.0101062	0.199345	0.350353	mmu-miR-6399	0.14708	1.39848e-07	0.0014427	0.497634
mmu-miR-5134-3p	0.57098	-0.0131076	0.263779	0.350503	mmu-miR-670-3p	0.14708	1.39848e-07	0.0014427	0.497637
mmu-miR-3070-3p	0.726931	-0.0130223	0.263183	0.350653	mmu-miR-670-5p	0.14708	1.39848e-07	0.0014427	0.497639
mmu-miR-134-3p	15.6573	0.0118334	0.243212	0.350802	mmu-miR-6913-3p	0.14708	1.39848e-07	0.0014427	0.497642
mmu-miR-3086-3p	0.56644	0.0127672	0.263736	0.350951	mmu-miR-7061-5p	0.14708	1.39848e-07	0.0014427	0.497645
mmu-miR-9768-5p	0.56644	0.0127672	0.263736	0.3511	mmu-miR-742-5p	0.14708	1.39848e-07	0.0014427	0.497647
mmu-miR-743a-5p	0.66573	0.0127361	0.263173	0.351249	mmu-miR-7655-3p	0.14708	1.39848e-07	0.0014427	0.49765
mmu-miR-5125	2.78929	-0.012443	0.257394	0.351397	mmu-miR-7664-5p	0.14708	1.39848e-07	0.0014427	0.497653
mmu-miR-136-5p	185.854	0.00998734	0.2072	0.351545	mmu-miR-7682-3p	0.14708	1.39848e-07	0.0014427	0.497655
mmu-miR-1930-3p	0.70639	-0.0126394	0.263158	0.351693	mmu-miR-5119	0.72434	1.39002e-07	0.00144269	0.497658
mmu-miR-193b-3p	2956.8	-0.0111099	0.231329	0.351841	mmu-miR-1966-3p	0.386707	1.37959e-07	0.00144269	0.497661
mmu-miR-6996-3p	0.690531	0.0125479	0.263166	0.351988	mmu-miR-802-5p	0.461739	1.36474e-07	0.00144269	0.497663
mmu-miR-3099-3p	20.2489	0.0117552	0.246876	0.352135	mmu-miR-344d-3-5p	0.573619	-1.36125e-07	0.00144269	0.497666
mmu-miR-3104-3p	0.353681	0.0125399	0.263638	0.352281	mmu-miR-153-5p	0.509033	-1.34567e-07	0.00144269	0.497669
mmu-miR-448-3p	0.353681	0.0125399	0.263638	0.352428	mmu-miR-466i-5p	0.509033	-1.34567e-07	0.00144269	0.497671
mmu-miR-6967-3p	0.353681	0.0125399	0.263638	0.352574	mmu-miR-7018-3p	0.728844	-1.34398e-07	0.00144269	0.497674
mmu-miR-6896-5p	1.3822	-0.0124284	0.261473	0.352719	mmu-miR-325-3p	2.39653	1.34314e-07	0.00144269	0.497676
mmu-miR-7668-5p	2.63468	-0.0122612	0.258114	0.352865	mmu-miR-1955-5p	4.67953	-1.34181e-07	0.00144269	0.497679
mmu-miR-1298-5p	2.05086	0.0122538	0.258877	0.35301	mmu-miR-15a-3p	24.3399	-1.33208e-07	0.00144269	0.497682
mmu-miR-6901-3p	0.655472	0.012193	0.262735	0.353155	mmu-miR-124b-3p	0.53188	-1.32694e-07	0.00144269	0.497684
mmu-miR-465c-5p	3.49613	0.0118799	0.257492	0.3533	mmu-miR-222-5p	49.8183	-1.32325e-07	0.00144269	0.497687
mmu-miR-1191b-3p	0.321265	-0.0120868	0.263637	0.353445	mmu-miR-669p-3p	2.07448	1.31977e-07	0.00144269	0.497689
mmu-miR-1934-3p	0.321265	-0.0120868	0.263637	0.353589	mmu-miR-34a-3p	4.98501	1.31886e-07	0.00144269	0.497692
mmu-miR-3073b-5p	0.321265	-0.0120868	0.263637	0.353733	mmu-miR-122-3p	0.241413	-1.30895e-07	0.0014427	0.497694
mmu-miR-3080-5p	0.321265	-0.0120868	0.263637	0.353877	mmu-miR-1258-3p	0.241413	-1.30895e-07	0.0014427	0.497697
mmu-miR-487b-5p	0.321265	-0.0120868	0.263637	0.354021	mmu-miR-3083b-5p	0.241413	-1.30895e-07	0.0014427	0.497699
mmu-miR-665-5p	0.321265	-0.0120868	0.263637	0.354164	mmu-miR-6966-5p	0.241413	-1.30895e-07	0.0014427	0.497702
mmu-miR-668-5p	0.321265	-0.0120868	0.263637	0.354307	mmu-miR-6999-5p	0.241413	-1.30895e-07	0.0014427	0.497705
mmu-miR-6910-3p	0.321265	-0.0120868	0.263637	0.354449	mmu-miR-7087-5p	0.241413	-1.30895e-07	0.0014427	0.497707
mmu-miR-6975-3p	0.321265	-0.0120868	0.263637	0.354591	mmu-miR-7655-5p	0.241413	-1.30895e-07	0.0014427	0.49771
mmu-miR-6983-3p	0.321265	-0.0120868	0.263637	0.354733	mmu-miR-8098	0.241413	-1.30895e-07	0.0014427	0.497712
mmu-miR-7051-5p	0.321265	-0.0120868	0.263637	0.354875	mmu-miR-344e-3p	0.22062	-1.30383e-07	0.0014427	0.497715
mmu-miR-7089-5p	0.321265	-0.0120868	0.263637	0.355016	mmu-miR-344f-3p	0.22062	-1.30383e-07	0.0014427	0.497717
mmu-miR-92a-2-5p	0.321265	-0.0120868	0.263637	0.355157	mmu-miR-471-5p	0.22062	-1.30383e-07	0.0014427	0.49772
mmu-miR-7669-3p	1.17578	-0.0119618	0.261108	0.355298	mmu-miR-7037-5p	0.22062	-1.30383e-07	0.0014427	0.497722
mmu-miR-19b-2-5p	0.314418	-0.0119079	0.263628	0.355438	mmu-miR-7067-3p	0.22062	-1.30383e-07	0.0014427	0.497725
mmu-miR-7026-3p	0.314418	-0.0119079	0.263628	0.355578	mmu-miR-7042-5p	0.520042	-1.28657e-07	0.00144269	0.497727
mmu-miR-7035-5p	0.314418	-0.0119079	0.263628	0.355718	mmu-miR-328-5p	1.24973	-1.28305e-07	0.00144269	0.49773
mmu-miR-7002-5p	0.735848	-0.0118746	0.263056	0.355858	mmu-miR-12196-5p	0.217737	-1.27905e-07	0.0014427	0.497732
mmu-miR-6976-5p	0.324223	0.0117691	0.263598	0.355998	mmu-miR-206-5p	0.217737	-1.27905e-07	0.0014427	0.497734
mmu-miR-7004-3p	0.324223	0.0117691	0.263598	0.356137	mmu-miR-217-3p	0.217737	-1.27905e-07	0.0014427	0.497737
mmu-miR-714	0.324223	0.0117691	0.263598	0.356276	mmu-miR-6905-3p	0.217737	-1.27905e-07	0.0014427	0.497739
mmu-miR-7224-3p	0.324223	0.0117691	0.263598	0.356415	mmu-miR-6916-3p	0.217737	-1.27905e-07	0.0014427	0.497742
mmu-miR-3094-3p	1.19101	-0.0116162	0.260742	0.356553	mmu-miR-692	0.217737	-1.27905e-07	0.0014427	0.497744
mmu-miR-128-2-5p	0.780334	-0.0116902	0.263007	0.356691	mmu-miR-8104	0.217737	-1.27905e-07	0.0014427	0.497747
mmu-miR-7008-3p	3.02021	0.0113839	0.256915	0.356829	mmu-miR-3547-3p	0.229575	-1.27886e-07	0.0014427	0.497749
mmu-miR-7067-3p	0.372273	-0.0115746	0.263656	0.356967	mmu-miR-6935-3p	0.229575	-1.27886e-07	0.0014427	0.497752
mmu-miR-122-3p	0.394347	-0.0115001	0.263649	0.357105	mmu-miR-6977-3p	0.229575	-1.27886e-07	0.0014427	0.497754
mmu-miR-1258-3p	0.394347	-0.0115001	0.263649	0.357242	mmu-miR-7041-5p	0.229575	-1.27886e-07	0.0014427	0.497756
mmu-miR-3083b-5p	0.394347	-0.0115001	0.263649	0.357379	mmu-miR-7081-3p	0.229575	-1.27886e-07	0.0014427	0.497759
mmu-miR-6966-5p	0.394347	-0.0115001	0.263649	0.357516	mmu-miR-7085-5p	0.229575	-1.27886e-07	0.0014427	0.497761
mmu-miR-6999-5p	0.394347	-0.0115001	0.263649	0.357652	mmu-miR-7661-3p	0.229575	-1.27886e-07	0.0014427	0.497764
mmu-miR-7655-5p	0.394347	-0.0115001	0.263649	0.357788	mmu-miR-3062-5p	0.982094	-1.27741e-07	0.00144269	0.497766
mmu-miR-8098	0.394347	-0.0115001	0.263649	0.357924	mmu-miR-363-5p	12.4633	-1.25288e-07	0.00144269	0.497768
mmu-miR-25-3p	11455	0.00887049	0.20356	0.358059	mmu-miR-6964-5p	0.773126	-1.25057e-07	0.00144269	0.497771
mmu-miR-295-3p	0.40623	0.0114558	0.263636	0.358195	mmu-miR-7648-3p	0.422035	1.24922e-07	0.00144269	0.497773
mmu-miR-6900-5p	0.40623	0.0114558	0.263636	0.35833	mmu-miR-12197-3p	0.397715	1.24491e-07	0.00144269	0.497776
mmu-miR-7012-3p	0.40623	0.0114558	0.263636	0.358464	mmu-miR-101b-5p	0.182409	-1.23211e-07	0.0014427	0.497778
mmu-miR-7036a-3p	0.40623	0.0114558	0.263636	0.358599	mmu-miR-19b-2-5p	0.182409	-1.23211e-07	0.0014427	0.49778
mmu-miR-8090	0.40623	0.0114558	0.263636	0.358733	mmu-miR-6916-5p	0.182409	-1.23211e-07	0.0014427	0.497783
mmu-miR-1950	0.380654	-0.0114353	0.263643	0.358867	mmu-miR-6955-3p	0.182409	-1.23211e-07	0.0014427	0.497785
mmu-miR-6916-3p	0.380654	-0.0114353	0.263643	0.359	mmu-miR-7026-3p	0.182409	-1.23211e-07	0.0014427	0.497787
mmu-miR-8104	0.380654	-0.0114353	0.263643	0.359134	mmu-miR-743b-3p	0.182409	-1.23211e-07	0.0014427	0.49779
mmu-miR-7017-5p	1.10815	-0.0113143	0.261634	0.359267	mmu-miR-878-5p	0.182409	-1.23211e-07	0.0014427	0.497792
mmu-miR-3112-5p	0.759794	-0.0113095	0.262986	0.3594	mmu-miR-880-3p	0.182409	-1.23211e-07	0.0014427	0.497794
mmu-miR-5130	0.759794	-0.0113095	0.262986	0.359532	mmu-miR-6922-5p	0.627953	1.23161e-07	0.00144269	0.497797
mmu-miR-669h-3p	0.300278	0.0111301	0.263569	0.359665	mmu-miR-130a-5p	20.7907	1.23026e-07	0.00144269	0.497799
mmu-miR-7086-3p	0.300278	0.0111301	0.263569	0.359797	mmu-miR-3097-3p	1.2217	-1.22837e-07	0.00144269	0.497801
mmu-miR-7228-5p	0.300278	0.0111301	0.263569	0.359929	mmu-miR-7673-5p	0.473705	-1.21442e-07	0.00144269	0.497804
mmu-miR-7237-5p	0.300278	0.0111301	0.263569	0.360061	mmu-miR-935	0.717835	-1.21079e-07	0.00144269	0.497806
mmu-miR-7646-5p	0.300278	0.0111301	0.263569	0.360193	mmu-miR-3572-3p	4.80443	-1.20982e-07	0.00144269	0.497808
mmu-miR-7679-3p	0.300278	0.0111301	0.263569	0.360324	mmu-miR-190a-3p	5.05435	-1.20557e-07	0.00144269	0.497811
mmu-miR-12187-3p	0.377627	0.0111083	0.263603	0.360455	mmu-miR-216b-5p	0.652401	-1.20499e-07	0.00144269	0.497813
mmu-miR-5621-5p	0.377627	0.0111083	0.263603	0.360586	mmu-miR-544-3p	1.80662	1.20267e-07	0.00144269	0.497815
mmu-miR-8096	0.377627	0.0111083	0.263603	0.360716	mmu-miR-669b-5p	1.70899	1.1981e-07	0.00144269	0.497818
mmu-miR-6952-5p	1.14632	-0.0108924	0.261495	0.360846	mmu-miR-208a-3p	0.776654	-1.19766e-07	0.00144269	0.49782
mmu-miR-6946-5p	1.33774	0.0108289	0.260907	0.360977	mmu-miR-3964	0.666994	1.19676e-07	0.00144269	0.497822
mmu-miR-12191-3p	24.8205	0.0097896	0.23636	0.361106	mmu-miR-3087-3p	0.484714	-1.15378e-07	0.00144269	0.497824
mmu-miR-12187-5p	0.329736	0.0108255	0.263575	0.361236	mmu-miR-6985-3p	0.651629	1.14706e-07	0.00144269	0.497827
mmu-miR-3073b-3p	0.329736	0.0108255	0.263575	0.361366	mmu-miR-5121	27.1024	-1.13466e-07	0.00144269	0.497829
mmu-miR-488-5p	0.329736	0.0108255	0.263575	0.361495	mmu-miR-679-5p	15.4745	-1.11756e-07	0.00144269	0.497831
mmu-miR-7012-5p	0.329736	0.0108255	0.263575	0.361624	mmu-miR-7092-3p	0.433044	1.09064e-07	0.00144269	0.497833
mmu-miR-7023-3p	0.329736	0.0108255	0.263575	0.361753	mmu-miR-8118	0.433044	1.09064e-07	0.00144269	0.497836
mmu-miR-6940-3p	3.24884	-0.0105673	0.25827	0.361881	mmu-miR-6238	1.05381	-1.07722e-07	0.00144269	0.497838
mmu-miR-6937-3p	0.982543	0.0105908	0.261853	0.36201	mmu-miR-24-1-5p	337.598	1.06186e-07	0.00144269	0.49784
mmu-miR-495-3p	436.072	-0.00867308	0.215247	0.362138	mmu-miR-541-3p	4.19967	1.05569e-07	0.00144269	0.497842
mmu-miR-1271-5p	0.248182	-0.0105947	0.263559	0.362266	mmu-miR-219c-5p	1.24332	-1.04655e-07	0.00144269	0.497845
mmu-miR-1982-5p	0.248182	-0.0105947	0.263559	0.362393	mmu-miR-1929-3p	0.120706	-1.04232e-07	0.0014427	0.497847
mmu-miR-215-3p	0.248182	-0.0105947	0.263559	0.362521	mmu-miR-1966-5p	0.120706	-1.04232e-07	0.0014427	0.497849
mmu-miR-421-5p	0.248182	-0.0105947	0.263559	0.362648	mmu-miR-219b-3p	0.120706	-1.04232e-07	0.0014427	0.497851
mmu-miR-5627-5p	0.248182	-0.0105947	0.263559	0.362775	mmu-miR-219c-3p	0.120706	-1.04232e-07	0.0014427	0.497854
mmu-miR-6399	0.248182	-0.0105947	0.263559	0.362902	mmu-miR-3087-5p	0.120706	-1.04232e-07	0.0014427	0.497856
mmu-miR-742-5p	0.248182	-0.0105947	0.263559	0.363028	mmu-miR-320-5p	0.120706	-1.04232e-07	0.0014427	0.497858
mmu-miR-7655-3p	0.248182	-0.0105947	0.263559	0.363154	mmu-miR-3544-3p	0.120706	-1.04232e-07	0.0014427	0.49786
mmu-miR-7664-5p	0.248182	-0.0105947	0.263559	0.36328	mmu-miR-3960	0.120706	-1.04232e-07	0.0014427	0.497862
mmu-miR-7682-3p	0.248182	-0.0105947	0.263559	0.363405	mmu-miR-467h	0.120706	-1.04232e-07	0.0014427	0.497865
mmu-miR-369-3p	135.235	-0.00848192	0.212041	0.363531	mmu-miR-5104	0.120706	-1.04232e-07	0.0014427	0.497867
mmu-miR-6914-3p	0.835815	-0.0104461	0.261644	0.363656	mmu-miR-5104b-5p	0.120706	-1.04232e-07	0.0014427	0.497869
mmu-miR-6902-3p	0.27082	0.0103973	0.263536	0.363781	mmu-miR-5709-3p	0.120706	-1.04232e-07	0.0014427	0.497871
mmu-miR-6928-3p	0.27082	0.0103973	0.263536	0.363906	mmu-miR-6898-5p	0.120706	-1.04232e-07	0.0014427	0.497873
mmu-miR-6936-5p	0.27082	0.0103973	0.263536	0.364031	mmu-miR-6904-5p	0.120706	-1.04232e-07	0.0014427	0.497875
mmu-miR-7057-5p	0.27082	0.0103973	0.263536	0.364155	mmu-miR-6908-3p	0.120706	-1.04232e-07	0.0014427	0.497878
mmu-miR-221-5p	746.176	-0.0081014	0.205875	0.364279	mmu-miR-6947-5p	0.120706	-1.04232e-07	0.0014427	0.49788
mmu-miR-7661-3p	0.52291	-0.0101929	0.262806	0.364403	mmu-miR-6957-5p	0.120706	-1.04232e-07	0.0014427	0.497882
mmu-miR-7075-3p	1.35881	0.00998541	0.260479	0.364527	mmu-miR-6959-3p	0.120706	-1.04232e-07	0.0014427	0.497884
mmu-miR-223-5p	109.982	0.00793403	0.207161	0.364651	mmu-miR-6965-3p	0.120706	-1.04232e-07	0.0014427	0.497886
mmu-miR-543-5p	2.69632	-0.00990773	0.259191	0.364775	mmu-miR-6979-3p	0.120706	-1.04232e-07	0.0014427	0.497888
mmu-miR-26b-3p	130.922	-0.00809496	0.215195	0.364898	mmu-miR-6989-3p	0.120706	-1.04232e-07	0.0014427	0.497891
mmu-miR-18b-3p	1.14036	0.00982119	0.261545	0.365021	mmu-miR-6992-3p	0.120706	-1.04232e-07	0.0014427	0.497893
mmu-miR-679-3p	0.899182	-0.00973947	0.262216	0.365145	mmu-miR-6995-3p	0.120706	-1.04232e-07	0.0014427	0.497895
mmu-miR-883a-3p	1.41035	0.00952149	0.261391	0.365268	mmu-miR-7004-5p	0.120706	-1.04232e-07	0.0014427	0.497897
mmu-miR-147-5p	2.35211	0.00941802	0.258672	0.365391	mmu-miR-7022-3p	0.120706	-1.04232e-07	0.0014427	0.497899
mmu-miR-7652-3p	0.863759	0.00948725	0.261932	0.365514	mmu-miR-7027-3p	0.120706	-1.04232e-07	0.0014427	0.497901
mmu-miR-1966-5p	0.197174	-0.00950884	0.263479	0.365637	mmu-miR-706	0.120706	-1.04232e-07	0.0014427	0.497903
mmu-miR-219b-3p	0.197174	-0.00950884	0.263479	0.365759	mmu-miR-7074-5p	0.120706	-1.04232e-07	0.0014427	0.497905
mmu-miR-3087-5p	0.197174	-0.00950884	0.263479	0.365881	mmu-miR-7075-5p	0.120706	-1.04232e-07	0.0014427	0.497908
mmu-miR-320-5p	0.197174	-0.00950884	0.263479	0.366003	mmu-miR-7082-5p	0.120706	-1.04232e-07	0.0014427	0.49791
mmu-miR-3544-3p	0.197174	-0.00950884	0.263479	0.366125	mmu-miR-7653-5p	0.120706	-1.04232e-07	0.0014427	0.497912
mmu-miR-5104b-5p	0.197174	-0.00950884	0.263479	0.366246	mmu-miR-7687-5p	0.120706	-1.04232e-07	0.0014427	0.497914
mmu-miR-539-3p	0.197174	-0.00950884	0.263479	0.366367	mmu-let7ac-1_2-3p_merged	1889.75	1.04168e-07	0.00144268	0.497916
mmu-miR-6904-5p	0.197174	-0.00950884	0.263479	0.366488	mmu-miR-1933-5p	1.68153	-1.04012e-07	0.00144269	0.497918
mmu-miR-6920-3p	0.197174	-0.00950884	0.263479	0.366609	mmu-miR-6948-5p	1.35844	-1.02059e-07	0.00144269	0.49792
mmu-miR-6938-3p	0.197174	-0.00950884	0.263479	0.366729	mmu-miR-7013-3p	0.784135	-1.01464e-07	0.00144269	0.497922
mmu-miR-6959-3p	0.197174	-0.00950884	0.263479	0.36685	mmu-miR-124-5p	2.44058	1.01135e-07	0.00144269	0.497924
mmu-miR-6965-3p	0.197174	-0.00950884	0.263479	0.36697	mmu-miR-124-3p	69.1105	-1.00561e-07	0.00144269	0.497926
mmu-miR-6992-3p	0.197174	-0.00950884	0.263479	0.367089	mmu-miR-463-5p	0.108869	-1.00077e-07	0.0014427	0.497928
mmu-miR-6995-3p	0.197174	-0.00950884	0.263479	0.367209	mmu-miR-5623-3p	0.108869	-1.00077e-07	0.0014427	0.49793
mmu-miR-6998-3p	0.197174	-0.00950884	0.263479	0.367328	mmu-miR-5627-3p	0.108869	-1.00077e-07	0.0014427	0.497932
mmu-miR-7004-5p	0.197174	-0.00950884	0.263479	0.367447	mmu-miR-669d-2-3p	0.108869	-1.00077e-07	0.0014427	0.497935
mmu-miR-7022-3p	0.197174	-0.00950884	0.263479	0.367566	mmu-miR-669d-3p	0.108869	-1.00077e-07	0.0014427	0.497937
mmu-miR-7046-5p	0.197174	-0.00950884	0.263479	0.367684	mmu-miR-669l-3p	0.108869	-1.00077e-07	0.0014427	0.497939
mmu-miR-7074-3p	0.197174	-0.00950884	0.263479	0.367802	mmu-miR-6919-5p	0.108869	-1.00077e-07	0.0014427	0.497941
mmu-miR-7074-5p	0.197174	-0.00950884	0.263479	0.367921	mmu-miR-6931-5p	0.108869	-1.00077e-07	0.0014427	0.497943
mmu-miR-7075-5p	0.197174	-0.00950884	0.263479	0.368038	mmu-miR-6962-5p	0.108869	-1.00077e-07	0.0014427	0.497945
mmu-miR-7082-5p	0.197174	-0.00950884	0.263479	0.368156	mmu-miR-6963-5p	0.108869	-1.00077e-07	0.0014427	0.497947
mmu-miR-7220-5p	0.197174	-0.00950884	0.263479	0.368273	mmu-miR-6968-5p	0.108869	-1.00077e-07	0.0014427	0.497949
mmu-miR-7649-3p	0.197174	-0.00950884	0.263479	0.36839	mmu-miR-7005-3p	0.108869	-1.00077e-07	0.0014427	0.497951
mmu-miR-7687-5p	0.197174	-0.00950884	0.263479	0.368507	mmu-miR-7014-5p	0.108869	-1.00077e-07	0.0014427	0.497953
mmu-miR-466i-5p	1.21495	-0.00941927	0.261007	0.368624	mmu-miR-7021-3p	0.108869	-1.00077e-07	0.0014427	0.497955
mmu-miR-299b-3p	1.06301	0.0093713	0.260991	0.36874	mmu-miR-7030-3p	0.108869	-1.00077e-07	0.0014427	0.497957
mmu-miR-6912-5p	0.810356	0.00939191	0.261592	0.368857	mmu-miR-7042-3p	0.108869	-1.00077e-07	0.0014427	0.497959
mmu-miR-1970	0.190327	-0.00943673	0.263474	0.368973	mmu-miR-7052-5p	0.108869	-1.00077e-07	0.0014427	0.497961
mmu-miR-463-5p	0.190327	-0.00943673	0.263474	0.369088	mmu-miR-7117-3p	0.108869	-1.00077e-07	0.0014427	0.497963
mmu-miR-5136	0.190327	-0.00943673	0.263474	0.369204	mmu-miR-7238-5p	0.108869	-1.00077e-07	0.0014427	0.497965
mmu-miR-5623-3p	0.190327	-0.00943673	0.263474	0.369319	mmu-miR-741-5p	0.108869	-1.00077e-07	0.0014427	0.497967
mmu-miR-5627-3p	0.190327	-0.00943673	0.263474	0.369434	mmu-miR-743a-3p	0.108869	-1.00077e-07	0.0014427	0.497969
mmu-miR-669d-2-3p	0.190327	-0.00943673	0.263474	0.369549	mmu-miR-7665-5p	0.108869	-1.00077e-07	0.0014427	0.497971
mmu-miR-669d-3p	0.190327	-0.00943673	0.263474	0.369664	mmu-miR-7666-3p	0.108869	-1.00077e-07	0.0014427	0.497973
mmu-miR-6931-5p	0.190327	-0.00943673	0.263474	0.369779	mmu-miR-411-3p	146.024	-9.95072e-08	0.00144269	0.497975
mmu-miR-6943-3p	0.190327	-0.00943673	0.263474	0.369893	mmu-miR-3475-3p	2.70842	9.83318e-08	0.00144269	0.497977
mmu-miR-6963-5p	0.190327	-0.00943673	0.263474	0.370007	mmu-miR-7070-5p	0.400018	9.82746e-08	0.00144269	0.497979
mmu-miR-698-5p	0.190327	-0.00943673	0.263474	0.37012	mmu-miR-1941-3p	22.7382	-9.80111e-08	0.00144269	0.497981
mmu-miR-6998-5p	0.190327	-0.00943673	0.263474	0.370234	mmu-miR-3102-5p	0.759668	9.79794e-08	0.00144269	0.497983
mmu-miR-7021-3p	0.190327	-0.00943673	0.263474	0.370347	mmu-miR-879-3p	0.461867	-9.69496e-08	0.00144269	0.497985
mmu-miR-7027-5p	0.190327	-0.00943673	0.263474	0.37046	mmu-miR-3103-3p	2.12992	-9.66742e-08	0.00144269	0.497986
mmu-miR-7037-3p	0.190327	-0.00943673	0.263474	0.370573	mmu-miR-3083-5p	1.34645	9.62547e-08	0.00144269	0.497988
mmu-miR-7070-5p	0.190327	-0.00943673	0.263474	0.370686	mmu-miR-744-3p	35.1387	9.55812e-08	0.00144269	0.49799
mmu-miR-7117-3p	0.190327	-0.00943673	0.263474	0.370798	mmu-miR-107-5p	0.289657	9.53029e-08	0.00144269	0.497992
mmu-miR-7224-5p	0.190327	-0.00943673	0.263474	0.370911	mmu-miR-688	0.289657	9.53029e-08	0.00144269	0.497994
mmu-miR-7231-5p	0.190327	-0.00943673	0.263474	0.371023	mmu-miR-150-3p	8.51597	-9.49692e-08	0.00144269	0.497996
mmu-miR-7238-5p	0.190327	-0.00943673	0.263474	0.371134	mmu-miR-6934-5p	0.910442	-9.45362e-08	0.00144269	0.497998
mmu-miR-741-5p	0.190327	-0.00943673	0.263474	0.371246	mmu-miR-12178-3p	0.0735401	-9.2882e-08	0.0014427	0.498
mmu-miR-7648-3p	0.190327	-0.00943673	0.263474	0.371357	mmu-miR-12193-5p	0.0735401	-9.2882e-08	0.0014427	0.498002
mmu-miR-7664-3p	0.190327	-0.00943673	0.263474	0.371469	mmu-miR-126b-5p	0.0735401	-9.2882e-08	0.0014427	0.498004
mmu-miR-7665-5p	0.190327	-0.00943673	0.263474	0.371579	mmu-miR-1298-3p	0.0735401	-9.2882e-08	0.0014427	0.498006
mmu-miR-7666-3p	0.190327	-0.00943673	0.263474	0.37169	mmu-miR-188-3p	0.0735401	-9.2882e-08	0.0014427	0.498008
mmu-miR-8118	0.190327	-0.00943673	0.263474	0.371801	mmu-miR-1946a	0.0735401	-9.2882e-08	0.0014427	0.49801
mmu-miR-147-3p	13.4492	-0.0087911	0.247805	0.371911	mmu-miR-1971	0.0735401	-9.2882e-08	0.0014427	0.498011
mmu-miR-701-3p	0.865272	-0.00921417	0.261573	0.372021	mmu-miR-3092-3p	0.0735401	-9.2882e-08	0.0014427	0.498013
mmu-miR-219c-3p	0.691777	0.00925718	0.262868	0.372131	mmu-miR-3101-5p	0.0735401	-9.2882e-08	0.0014427	0.498015
mmu-miR-6917-3p	0.477772	0.0092423	0.262785	0.372241	mmu-miR-3569-3p	0.0735401	-9.2882e-08	0.0014427	0.498017
mmu-miR-7680-3p	0.477772	0.0092423	0.262785	0.372351	mmu-miR-463-3p	0.0735401	-9.2882e-08	0.0014427	0.498019
mmu-miR-155-3p	1.4813	-0.00913727	0.260331	0.37246	mmu-miR-5106	0.0735401	-9.2882e-08	0.0014427	0.498021
mmu-miR-126b-5p	0.53032	0.00913242	0.262995	0.37257	mmu-miR-5124b	0.0735401	-9.2882e-08	0.0014427	0.498023
mmu-miR-7662-3p	0.53032	0.00913242	0.262995	0.372679	mmu-miR-5134-5p	0.0735401	-9.2882e-08	0.0014427	0.498025
mmu-miR-6922-3p	0.832967	0.00905118	0.261914	0.372788	mmu-miR-5622-5p	0.0735401	-9.2882e-08	0.0014427	0.498027
mmu-miR-6985-3p	1.02436	0.00892363	0.262143	0.372897	mmu-miR-5625-3p	0.0735401	-9.2882e-08	0.0014427	0.498028
mmu-miR-12195-3p	0.188813	0.00893469	0.263434	0.373006	mmu-miR-6236	0.0735401	-9.2882e-08	0.0014427	0.49803
mmu-miR-1894-5p	0.188813	0.00893469	0.263434	0.373115	mmu-miR-6537-3p	0.0735401	-9.2882e-08	0.0014427	0.498032
mmu-miR-202-5p	0.188813	0.00893469	0.263434	0.373223	mmu-miR-6541	0.0735401	-9.2882e-08	0.0014427	0.498034
mmu-miR-219b-5p	0.188813	0.00893469	0.263434	0.373332	mmu-miR-677-3p	0.0735401	-9.2882e-08	0.0014427	0.498036
mmu-miR-297c-5p	0.188813	0.00893469	0.263434	0.37344	mmu-miR-6902-5p	0.0735401	-9.2882e-08	0.0014427	0.498038
mmu-miR-3083b-3p	0.188813	0.00893469	0.263434	0.373547	mmu-miR-6921-3p	0.0735401	-9.2882e-08	0.0014427	0.49804
mmu-miR-374c-3p	0.188813	0.00893469	0.263434	0.373655	mmu-miR-6931-3p	0.0735401	-9.2882e-08	0.0014427	0.498041
mmu-miR-467b-3p	0.188813	0.00893469	0.263434	0.373763	mmu-miR-6933-3p	0.0735401	-9.2882e-08	0.0014427	0.498043
mmu-miR-5098	0.188813	0.00893469	0.263434	0.37387	mmu-miR-6951-5p	0.0735401	-9.2882e-08	0.0014427	0.498045
mmu-miR-6907-3p	0.188813	0.00893469	0.263434	0.373977	mmu-miR-696	0.0735401	-9.2882e-08	0.0014427	0.498047
mmu-miR-6984-3p	0.188813	0.00893469	0.263434	0.374084	mmu-miR-6996-3p	0.0735401	-9.2882e-08	0.0014427	0.498049
mmu-miR-6996-5p	0.188813	0.00893469	0.263434	0.37419	mmu-miR-6997-5p	0.0735401	-9.2882e-08	0.0014427	0.498051
mmu-miR-7029-5p	0.188813	0.00893469	0.263434	0.374297	mmu-miR-7015-5p	0.0735401	-9.2882e-08	0.0014427	0.498052
mmu-miR-7040-5p	0.188813	0.00893469	0.263434	0.374403	mmu-miR-7019-5p	0.0735401	-9.2882e-08	0.0014427	0.498054
mmu-miR-7048-5p	0.188813	0.00893469	0.263434	0.374509	mmu-miR-7028-5p	0.0735401	-9.2882e-08	0.0014427	0.498056
mmu-miR-7061-3p	0.188813	0.00893469	0.263434	0.374615	mmu-miR-7043-5p	0.0735401	-9.2882e-08	0.0014427	0.498058
mmu-miR-7068-5p	0.188813	0.00893469	0.263434	0.37472	mmu-miR-7046-3p	0.0735401	-9.2882e-08	0.0014427	0.49806
mmu-miR-7219-5p	0.188813	0.00893469	0.263434	0.374826	mmu-miR-7087-3p	0.0735401	-9.2882e-08	0.0014427	0.498061
mmu-miR-7647-3p	0.188813	0.00893469	0.263434	0.374931	mmu-miR-7233-3p	0.0735401	-9.2882e-08	0.0014427	0.498063
mmu-miR-7683-5p	0.188813	0.00893469	0.263434	0.375036	mmu-miR-743a-5p	0.0735401	-9.2882e-08	0.0014427	0.498065
mmu-miR-7685-5p	0.188813	0.00893469	0.263434	0.375141	mmu-miR-743b-5p	0.0735401	-9.2882e-08	0.0014427	0.498067
mmu-miR-666-3p	2.64979	0.00871743	0.258324	0.375246	mmu-miR-7666-5p	0.0735401	-9.2882e-08	0.0014427	0.498069
mmu-miR-3094-5p	1.49366	-0.00863442	0.260448	0.37535	mmu-miR-7671-3p	0.0735401	-9.2882e-08	0.0014427	0.49807
mmu-miR-485-3p	110.229	0.00739972	0.224495	0.375455	mmu-miR-8092	0.0735401	-9.2882e-08	0.0014427	0.498072
mmu-miR-1188-3p	0.164868	0.00863678	0.263415	0.375559	mmu-miR-876-5p	0.0735401	-9.2882e-08	0.0014427	0.498074
mmu-miR-12185-5p	0.164868	0.00863678	0.263415	0.375664	mmu-miR-1197-3p	0.762552	9.17609e-08	0.00144269	0.498076
mmu-miR-1967	0.164868	0.00863678	0.263415	0.375768	mmu-miR-7213-5p	4.01181	9.09715e-08	0.00144269	0.498078
mmu-miR-3069-5p	0.164868	0.00863678	0.263415	0.375872	mmu-miR-224-3p	1.35031	-9.04201e-08	0.00144269	0.498079
mmu-miR-30f	0.164868	0.00863678	0.263415	0.375975	mmu-miR-3091-3p	0.760497	9.00143e-08	0.00144269	0.498081
mmu-miR-3113-5p	0.164868	0.00863678	0.263415	0.376079	mmu-miR-191-3p	59.628	-8.92471e-08	0.00144269	0.498083
mmu-miR-5617-5p	0.164868	0.00863678	0.263415	0.376182	mmu-miR-201-3p	0.278648	8.86961e-08	0.00144269	0.498085
mmu-miR-5626-3p	0.164868	0.00863678	0.263415	0.376285	mmu-miR-374c-5p	0.278648	8.86961e-08	0.00144269	0.498086
mmu-miR-6909-3p	0.164868	0.00863678	0.263415	0.376388	mmu-miR-3969	0.278648	8.86961e-08	0.00144269	0.498088
mmu-miR-6936-3p	0.164868	0.00863678	0.263415	0.376491	mmu-miR-669m-3p	0.278648	8.86961e-08	0.00144269	0.49809
mmu-miR-6973b-3p	0.164868	0.00863678	0.263415	0.376593	mmu-miR-466m_669m-5p_merged	0.278648	8.86961e-08	0.00144269	0.498092
mmu-miR-6997-3p	0.164868	0.00863678	0.263415	0.376696	mmu-miR-7685-3p	0.55375	8.80828e-08	0.00144269	0.498093
mmu-miR-703	0.164868	0.00863678	0.263415	0.376798	mmu-miR-1b-5p	0.530904	8.77546e-08	0.00144269	0.498095
mmu-miR-7047-3p	0.164868	0.00863678	0.263415	0.3769	mmu-miR-466m-3p	0.530904	8.77546e-08	0.00144269	0.498097
mmu-miR-7080-3p	0.164868	0.00863678	0.263415	0.377002	mmu-miR-148a-5p	4563.8	8.6359e-08	0.00144268	0.498099
mmu-miR-7220-3p	0.164868	0.00863678	0.263415	0.377103	mmu-miR-3095-5p	0.400165	-8.61181e-08	0.00144269	0.4981
mmu-miR-8116	0.164868	0.00863678	0.263415	0.377205	mmu-miR-6914-3p	0.400165	-8.61181e-08	0.00144269	0.498102
mmu-miR-12194-3p	7.33997	0.00822037	0.25161	0.377306	mmu-miR-5116	1.05096	8.53941e-08	0.00144269	0.498104
mmu-miR-1271-3p	0.124091	-0.00854894	0.263416	0.377407	mmu-miR-323-5p	4.65117	-8.53423e-08	0.00144269	0.498106
mmu-miR-1298-3p	0.124091	-0.00854894	0.263416	0.377508	mmu-miR-7092-5p	1.19601	8.50754e-08	0.00144269	0.498107
mmu-miR-1946a	0.124091	-0.00854894	0.263416	0.377609	mmu-miR-6960-5p	0.435493	-8.34882e-08	0.00144269	0.498109
mmu-miR-466k	0.124091	-0.00854894	0.263416	0.377709	mmu-miR-7034-5p	0.435493	-8.34882e-08	0.00144269	0.498111
mmu-miR-5124b	0.124091	-0.00854894	0.263416	0.37781	mmu-miR-8093	0.676096	-8.34531e-08	0.00144269	0.498112
mmu-miR-5625-3p	0.124091	-0.00854894	0.263416	0.37791	mmu-miR-335-3p	201.686	-8.24701e-08	0.00144269	0.498114
mmu-miR-6541	0.124091	-0.00854894	0.263416	0.37801	mmu-miR-297a-5p	0.45834	-8.2023e-08	0.00144269	0.498116
mmu-miR-6546-5p	0.124091	-0.00854894	0.263416	0.37811	mmu-miR-3473a	1.12531	-8.17089e-08	0.00144269	0.498118
mmu-miR-677-3p	0.124091	-0.00854894	0.263416	0.37821	mmu-miR-3473e	14.9554	-8.09749e-08	0.00144269	0.498119
mmu-miR-688	0.124091	-0.00854894	0.263416	0.378309	mmu-miR-8106	0.411173	-7.9855e-08	0.00144269	0.498121
mmu-miR-6933-3p	0.124091	-0.00854894	0.263416	0.378408	mmu-miR-666-3p	1.11802	-7.97686e-08	0.00144269	0.498123
mmu-miR-6939-3p	0.124091	-0.00854894	0.263416	0.378508	mmu-miR-106a-3p	0.325814	7.94897e-08	0.00144269	0.498124
mmu-miR-6961-5p	0.124091	-0.00854894	0.263416	0.378607	mmu-miR-6978-3p	0.325814	7.94897e-08	0.00144269	0.498126
mmu-miR-6997-5p	0.124091	-0.00854894	0.263416	0.378705	mmu-miR-3084-3p	9.16526	-7.94366e-08	0.00144269	0.498128
mmu-miR-7015-5p	0.124091	-0.00854894	0.263416	0.378804	mmu-miR-449c-5p	0.747831	7.92263e-08	0.00144269	0.498129
mmu-miR-7020-5p	0.124091	-0.00854894	0.263416	0.378902	mmu-miR-452-3p	0.437547	-7.91883e-08	0.00144269	0.498131
mmu-miR-7043-5p	0.124091	-0.00854894	0.263416	0.379001	mmu-miR-7660-3p	0.446502	-7.83037e-08	0.00144269	0.498133
mmu-miR-7046-3p	0.124091	-0.00854894	0.263416	0.379099	mmu-miR-297b-5p	2.25992	7.81672e-08	0.00144269	0.498134
mmu-miR-7087-3p	0.124091	-0.00854894	0.263416	0.379196	mmu-miR-3102-5p.2-5p	10.7581	-7.64312e-08	0.00144269	0.498136
mmu-miR-7233-3p	0.124091	-0.00854894	0.263416	0.379294	mmu-miR-6896-5p	1.02747	7.62765e-08	0.00144269	0.498138
mmu-miR-743b-5p	0.124091	-0.00854894	0.263416	0.379392	mmu-miR-218-2-3p	0.692686	-7.57407e-08	0.00144269	0.498139
mmu-miR-7648-5p	0.124091	-0.00854894	0.263416	0.379489	mmu-miR-12205-3p	0.412003	-7.57022e-08	0.00144269	0.498141
mmu-miR-7654-3p	0.124091	-0.00854894	0.263416	0.379586	mmu-miR-3083-3p	0.412003	-7.57022e-08	0.00144269	0.498143
mmu-miR-7666-5p	0.124091	-0.00854894	0.263416	0.379683	mmu-miR-7007-3p	0.412003	-7.57022e-08	0.00144269	0.498144
mmu-miR-7668-3p	0.124091	-0.00854894	0.263416	0.37978	mmu-miR-6932-5p	0.554579	7.55605e-08	0.00144269	0.498146
mmu-miR-876-5p	0.124091	-0.00854894	0.263416	0.379877	mmu-miR-6986-5p	0.847367	7.3623e-08	0.00144269	0.498148
mmu-miR-3082-5p	0.796641	-0.008498	0.262253	0.379973	mmu-miR-376a-3p	3.22843	7.33238e-08	0.00144269	0.498149
mmu-miR-12205-5p	0.789821	0.00839519	0.262646	0.38007	mmu-miR-6968-3p	0.217756	7.29937e-08	0.00144269	0.498151
mmu-miR-107-5p	0.448314	0.00836246	0.262756	0.380166	mmu-miR-6998-3p	0.217756	7.29937e-08	0.00144269	0.498153
mmu-miR-6984-5p	0.448314	0.00836246	0.262756	0.380262	mmu-miR-7220-5p	0.217756	7.29937e-08	0.00144269	0.498154
mmu-miR-7019-5p	0.448314	0.00836246	0.262756	0.380358	mmu-miR-8097	0.217756	7.29937e-08	0.00144269	0.498156
mmu-miR-8092	0.448314	0.00836246	0.262756	0.380454	mmu-miR-3094-3p	0.617092	-7.20505e-08	0.00144269	0.498158
mmu-miR-344e-3p	0.507683	-0.00832467	0.262951	0.38055	mmu-miR-7017-5p	0.617092	-7.20505e-08	0.00144269	0.498159
mmu-miR-7054-3p	0.456674	-0.00826578	0.262735	0.380645	mmu-miR-3070-3p	0.470178	-7.09142e-08	0.00144269	0.498161
mmu-miR-142b	0.13541	0.00820053	0.26339	0.380741	mmu-miR-7226-3p	2.25706	-7.01323e-08	0.00144269	0.498162
mmu-miR-449a-3p	0.13541	0.00820053	0.26339	0.380836	mmu-miR-1231-5p	0.313977	6.99076e-08	0.00144269	0.498164
mmu-miR-466l-3p	0.13541	0.00820053	0.26339	0.380931	mmu-miR-1970	0.313977	6.99076e-08	0.00144269	0.498166
mmu-miR-471-3p	0.13541	0.00820053	0.26339	0.381027	mmu-miR-669n	0.313977	6.99076e-08	0.00144269	0.498167
mmu-miR-6481	0.13541	0.00820053	0.26339	0.381121	mmu-miR-1251-5p	0.388327	-6.84132e-08	0.00144269	0.498169
mmu-miR-6546-3p	0.13541	0.00820053	0.26339	0.381216	mmu-miR-7022-5p	0.336823	6.83847e-08	0.00144269	0.498171
mmu-miR-669c-3p	0.13541	0.00820053	0.26339	0.381311	mmu-miR-1933-3p	2.21262	-6.83097e-08	0.00144269	0.498172
mmu-miR-669k-5p	0.13541	0.00820053	0.26339	0.381405	mmu-miR-335-5p	138.947	6.76403e-08	0.00144269	0.498174
mmu-miR-6917-5p	0.13541	0.00820053	0.26339	0.381499	mmu-miR-5122	2.53017	6.74626e-08	0.00144269	0.498175
mmu-miR-6926-5p	0.13541	0.00820053	0.26339	0.381593	mmu-miR-653-3p	0.893023	-6.58227e-08	0.00144269	0.498177
mmu-miR-693-3p	0.13541	0.00820053	0.26339	0.381687	mmu-miR-7670-3p	0.324985	6.52055e-08	0.00144269	0.498179
mmu-miR-6957-3p	0.13541	0.00820053	0.26339	0.381781	mmu-miR-188-5p	15.6953	-6.48844e-08	0.00144269	0.49818
mmu-miR-6982-3p	0.13541	0.00820053	0.26339	0.381874	mmu-miR-3112-5p	0.434664	-6.4315e-08	0.00144269	0.498182
mmu-miR-6983-5p	0.13541	0.00820053	0.26339	0.381968	mmu-miR-7024-5p	0.434664	-6.4315e-08	0.00144269	0.498183
mmu-miR-6991-5p	0.13541	0.00820053	0.26339	0.382061	mmu-miR-7010-5p	0.519895	6.4259e-08	0.00144269	0.498185
mmu-miR-7000-3p	0.13541	0.00820053	0.26339	0.382154	mmu-miR-410-5p	0.608137	-6.4059e-08	0.00144269	0.498187
mmu-miR-7036a-5p	0.13541	0.00820053	0.26339	0.382247	mmu-miR-7059-5p	0.823029	6.2748e-08	0.00144269	0.498188
mmu-miR-7078-5p	0.13541	0.00820053	0.26339	0.38234	mmu-miR-1958	1.36573	-6.22661e-08	0.00144269	0.49819
mmu-miR-7116-5p	0.13541	0.00820053	0.26339	0.382432	mmu-miR-712-3p	0.858338	-6.21488e-08	0.00144269	0.498191
mmu-miR-7226-5p	0.13541	0.00820053	0.26339	0.382525	mmu-miR-3082-3p	7.03973	-6.15794e-08	0.00144269	0.498193
mmu-miR-7227-3p	0.13541	0.00820053	0.26339	0.382617	mmu-miR-5126	4.76497	-6.11935e-08	0.00144269	0.498194
mmu-miR-7662-5p	0.13541	0.00820053	0.26339	0.382709	mmu-miR-6715-5p	0.543571	6.08599e-08	0.00144269	0.498196
mmu-miR-7674-5p	0.13541	0.00820053	0.26339	0.382801	mmu-miR-7015-3p	1.08876	-6.05249e-08	0.00144269	0.498198
mmu-miR-875-5p	0.13541	0.00820053	0.26339	0.382893	mmu-miR-219a-1-3p	26.025	5.98444e-08	0.00144269	0.498199
mmu-miR-878-3p	0.13541	0.00820053	0.26339	0.382984	mmu-miR-375-5p	0.402219	-5.94779e-08	0.00144269	0.498201
mmu-miR-23a-5p	10.4215	0.00772575	0.248527	0.383076	mmu-miR-1231-3p	0.597128	-5.93377e-08	0.00144269	0.498202
mmu-miR-8093	1.27645	-0.00812161	0.261946	0.383167	mmu-miR-18b-3p	0.558107	5.77001e-08	0.00144269	0.498204
mmu-miR-487b-3p	82.0091	-0.00666478	0.216707	0.383258	mmu-miR-702-3p	0.90673	-5.74155e-08	0.00144269	0.498205
mmu-miR-300-5p	9.44349	-0.00747639	0.250646	0.38335	mmu-miR-146a-3p	0.591962	5.66549e-08	0.00144269	0.498207
mmu-miR-188-3p	0.424368	0.00768533	0.262738	0.383441	mmu-miR-6985-5p	0.591962	5.66549e-08	0.00144269	0.498208
mmu-miR-1954	0.424368	0.00768533	0.262738	0.383532	mmu-miR-467e-3p	0.352998	-5.59328e-08	0.00144269	0.49821
mmu-miR-3969	0.424368	0.00768533	0.262738	0.383623	mmu-miR-6990-5p	0.651776	-5.58027e-08	0.00144269	0.498212
mmu-miR-6911-5p	0.424368	0.00768533	0.262738	0.383714	mmu-miR-465abc-3p_merged	0.82301	-5.5745e-08	0.00144269	0.498213
mmu-miR-12196-5p	0.516063	-0.00768338	0.26294	0.383805	mmu-miR-6942-5p	0.375845	-5.48588e-08	0.00144269	0.498215
mmu-miR-217-3p	0.516063	-0.00768338	0.26294	0.383896	mmu-miR-871-3p	0.964019	-5.43455e-08	0.00144269	0.498216
mmu-miR-692	0.516063	-0.00768338	0.26294	0.383986	mmu-miR-140-5p	1099.93	5.37212e-08	0.00144268	0.498218
mmu-miR-497a-3p	0.745633	-0.00762836	0.261866	0.384077	mmu-miR-1983	32.5975	5.31196e-08	0.00144269	0.498219
mmu-miR-1961	1.39559	0.00754771	0.259909	0.384167	mmu-miR-1982-5p	0.34118	5.17815e-08	0.00144269	0.498221
mmu-miR-3092-3p	0.501718	0.00761335	0.262952	0.384257	mmu-miR-467c-3p	0.34118	5.17815e-08	0.00144269	0.498222
mmu-miR-344f-3p	0.53714	-0.00756732	0.262868	0.384347	mmu-miR-7036b-5p	0.34118	5.17815e-08	0.00144269	0.498224
mmu-miR-101b-5p	0.779563	0.00747791	0.261851	0.384437	mmu-miR-1954	0.17059	5.16184e-08	0.00144269	0.498225
mmu-miR-6968-5p	0.596556	0.00746508	0.262814	0.384527	mmu-miR-466k	0.17059	5.16184e-08	0.00144269	0.498227
mmu-miR-7235-3p	0.486132	-0.00731242	0.262648	0.384617	mmu-miR-6911-5p	0.17059	5.16184e-08	0.00144269	0.498228
mmu-miR-465a-5p	0.683869	0.00724559	0.262268	0.384707	mmu-miR-6917-3p	0.17059	5.16184e-08	0.00144269	0.49823
mmu-miR-3079-5p	0.962301	-0.00721828	0.262161	0.384796	mmu-miR-6939-3p	0.17059	5.16184e-08	0.00144269	0.498231
mmu-miR-7087-5p	0.559215	-0.00718706	0.262872	0.384886	mmu-miR-6942-3p	0.17059	5.16184e-08	0.00144269	0.498233
mmu-miR-7052-5p	0.544008	0.00714334	0.262593	0.384976	mmu-miR-6961-5p	0.17059	5.16184e-08	0.00144269	0.498234
mmu-miR-7090-3p	0.544008	0.00714334	0.262593	0.385065	mmu-miR-6984-5p	0.17059	5.16184e-08	0.00144269	0.498236
mmu-miR-3069-3p	3.22717	0.00692671	0.256511	0.385154	mmu-miR-7648-5p	0.17059	5.16184e-08	0.00144269	0.498237
mmu-miR-28a-5p	1917.19	0.00521599	0.194984	0.385243	mmu-miR-7668-3p	0.17059	5.16184e-08	0.00144269	0.498239
mmu-miR-12205-3p	0.848174	-0.0069965	0.262177	0.385332	mmu-miR-7680-3p	0.17059	5.16184e-08	0.00144269	0.49824
mmu-miR-3070-2-3p	0.561086	-0.0070063	0.262811	0.385421	mmu-miR-672-3p	0.364007	-5.02863e-08	0.00144269	0.498242
mmu-miR-6968-3p	0.550855	0.00694813	0.262579	0.38551	mmu-miR-7057-3p	0.364007	-5.02863e-08	0.00144269	0.498243
mmu-miR-3087-3p	1.40111	0.00684583	0.260345	0.385599	mmu-miR-1956	0.834019	-4.93327e-08	0.00144269	0.498245
mmu-miR-7667-3p	1.66061	0.00680529	0.259889	0.385688	mmu-miR-493-3p	17.6075	4.92441e-08	0.00144269	0.498246
mmu-miR-7677-3p	0.850045	-0.00676895	0.262155	0.385776	mmu-miR-7073-5p	1.27324	-4.79095e-08	0.00144269	0.498248
mmu-miR-3472	0.510078	-0.00662454	0.262589	0.385865	mmu-miR-7115-5p	1.06716	4.76572e-08	0.00144269	0.498249
mmu-miR-6943-5p	0.510078	-0.00662454	0.262589	0.385953	mmu-miR-12205-5p	0.352188	4.71607e-08	0.00144269	0.498251
mmu-miR-7671-5p	0.510078	-0.00662454	0.262589	0.386042	mmu-miR-7084-5p	0.398526	4.67257e-08	0.00144269	0.498252
mmu-miR-7676-3p	0.583161	-0.00659938	0.262818	0.38613	mmu-miR-6918-5p	0.338462	-4.58247e-08	0.00144269	0.498254
mmu-miR-12178-3p	0.453826	0.00650408	0.262926	0.386218	mmu-miR-7667-5p	0.338462	-4.58247e-08	0.00144269	0.498255
mmu-miR-3101-5p	0.453826	0.00650408	0.262926	0.386306	mmu-miR-7676-3p	0.338462	-4.58247e-08	0.00144269	0.498257
mmu-miR-6959-5p	0.756952	0.0063366	0.261812	0.386394	mmu-miR-6959-5p	0.399355	4.40371e-08	0.00144269	0.498258
mmu-miR-1251-5p	1.15319	0.00632	0.261294	0.386482	mmu-miR-6975-3p	0.399355	4.40371e-08	0.00144269	0.49826
mmu-miR-206-5p	0.569467	-0.00630173	0.262812	0.38657	mmu-miR-669b-3p	0.31767	-4.39455e-08	0.00144269	0.498261
mmu-miR-6905-3p	0.569467	-0.00630173	0.262812	0.386658	mmu-miR-7093-3p	0.73848	4.38301e-08	0.00144269	0.498263
mmu-miR-323-5p	7.07211	0.00590444	0.258003	0.386746	mmu-miR-12191-3p	14.3573	4.3665e-08	0.00144269	0.498264
mmu-miR-7026-5p	0.953941	0.00598021	0.262157	0.386834	mmu-miR-6953-3p	0.592772	-4.34141e-08	0.00144269	0.498265
mmu-miR-19b-1-5p	4.6499	0.00572615	0.255528	0.386921	mmu-miR-6970-3p	0.558936	4.28184e-08	0.00144269	0.498267
mmu-miR-6912-3p	0.567954	0.00587054	0.262794	0.387009	mmu-miR-5124a	0.326625	-4.25243e-08	0.00144269	0.498268
mmu-miR-3089-3p	4.37268	0.00565483	0.256	0.387097	mmu-miR-7031-5p	0.326625	-4.25243e-08	0.00144269	0.49827
mmu-miR-5620-5p	3.80024	0.00556494	0.257442	0.387184	mmu-miR-195b	0.387517	4.22773e-08	0.00144269	0.498271
mmu-miR-6962-5p	0.490604	0.00559654	0.262562	0.387272	mmu-miR-32-3p	17.8461	-4.21376e-08	0.00144269	0.498273
mmu-miR-7658-5p	0.826099	-0.00546225	0.262476	0.387359	mmu-miR-1271-3p	0.181599	4.10413e-08	0.00144269	0.498274
mmu-miR-544-3p	3.09331	0.00534949	0.258774	0.387447	mmu-miR-6546-5p	0.181599	4.10413e-08	0.00144269	0.498276
mmu-miR-467h	0.497451	0.00540348	0.262549	0.387534	mmu-miR-7020-5p	0.181599	4.10413e-08	0.00144269	0.498277
mmu-miR-6978-3p	0.497451	0.00540348	0.262549	0.387622	mmu-miR-7654-3p	0.181599	4.10413e-08	0.00144269	0.498278
mmu-miR-344d-3-5p	1.47025	-0.00513931	0.261588	0.387709	mmu-miR-7673-3p	0.181599	4.10413e-08	0.00144269	0.49828
mmu-miR-7032-3p	1.98083	0.00507596	0.258848	0.387796	mmu-miR-7013-5p	0.906749	3.98935e-08	0.00144269	0.498281
mmu-miR-466f	2.20574	0.005065	0.259313	0.387883	mmu-miR-7033-5p	0.778727	-3.83251e-08	0.00144269	0.498283
mmu-miR-466f-5p	2.20574	0.005065	0.259313	0.38797	mmu-miR-8094	0.788344	3.78723e-08	0.00144269	0.498284
mmu-miR-696	0.394911	0.00500122	0.262904	0.388057	mmu-miR-701-3p	0.605273	3.70941e-08	0.00144269	0.498286
mmu-miR-6540-5p	16.0151	0.00452971	0.250459	0.388145	mmu-miR-19b-1-5p	2.34809	3.499e-08	0.00144269	0.498287
mmu-miR-712-3p	1.77179	-0.0046553	0.260215	0.388232	mmu-miR-1950	0.325796	-3.29564e-08	0.00144269	0.498288
mmu-miR-6898-5p	0.526909	0.00460053	0.262767	0.388319	mmu-miR-7065-3p	0.325796	-3.29564e-08	0.00144269	0.49829
mmu-miR-7027-3p	0.526909	0.00460053	0.262767	0.388406	mmu-miR-7063-5p	0.555389	-3.25319e-08	0.00144269	0.498291
mmu-miR-1953	2.35864	0.00450755	0.258871	0.388493	mmu-miR-6946-5p	0.640601	3.15842e-08	0.00144269	0.498293
mmu-miR-190b-3p	1.67802	0.0043483	0.260943	0.38858	mmu-miR-3472	0.291296	-3.11664e-08	0.00144269	0.498294
mmu-miR-3072-5p	0.383592	-0.00435142	0.262891	0.388667	mmu-miR-6932-3p	0.291296	-3.11664e-08	0.00144269	0.498295
mmu-miR-670-5p	0.383592	-0.00435142	0.262891	0.388753	mmu-miR-7051-5p	0.291296	-3.11664e-08	0.00144269	0.498297
mmu-miR-7036b-5p	0.383592	-0.00435142	0.262891	0.38884	mmu-miR-7054-3p	0.291296	-3.11664e-08	0.00144269	0.498298
mmu-miR-7069-3p	2.40436	-0.00416775	0.259748	0.388926	mmu-miR-194-2-3p	11.449	3.10474e-08	0.00144269	0.4983
mmu-miR-669b-3p	0.67255	-0.00387522	0.26218	0.389013	mmu-miR-6950-3p	0.543552	-2.81131e-08	0.00144269	0.498301
mmu-miR-7037-5p	0.67255	-0.00387522	0.26218	0.3891	mmu-miR-6903-3p	1.66429	-2.70931e-08	0.00144269	0.498302
mmu-miR-1b-5p	0.845799	0.00384299	0.262072	0.389187	mmu-miR-341-5p	0.823858	2.66064e-08	0.00144269	0.498304
mmu-miR-466i-3p	4.31857	0.00370363	0.254989	0.389273	mmu-miR-466f	1.03034	-2.58664e-08	0.00144269	0.498305
mmu-miR-1956	1.81702	0.00374935	0.259208	0.389359	mmu-miR-466f-5p	1.03034	-2.58664e-08	0.00144269	0.498307
mmu-miR-541-3p	7.54034	-0.0035172	0.249447	0.389446	mmu-miR-3080-5p	0.388346	2.49185e-08	0.00144269	0.498308
mmu-miR-7049-5p	1.83412	0.00364638	0.259959	0.389532	mmu-miR-7235-3p	0.388346	2.49185e-08	0.00144269	0.498309
mmu-miR-5624-5p	0.65832	-0.0036462	0.262269	0.389618	mmu-miR-92a-2-5p	0.388346	2.49185e-08	0.00144269	0.498311
mmu-miR-181d-3p	1.58126	-0.00355249	0.260952	0.389704	mmu-miR-5619-3p	0.302305	-2.47347e-08	0.00144269	0.498312
mmu-miR-3077-3p	0.41305	-0.00356078	0.26283	0.38979	mmu-miR-6912-5p	0.302305	-2.47347e-08	0.00144269	0.498314
mmu-miR-670-3p	0.41305	-0.00356078	0.26283	0.389876	mmu-miR-7048-3p	0.302305	-2.47347e-08	0.00144269	0.498315
mmu-miR-6913-3p	0.41305	-0.00356078	0.26283	0.389962	mmu-miR-346-5p	7.66731	-2.29097e-08	0.00144269	0.498316
mmu-miR-7061-5p	0.41305	-0.00356078	0.26283	0.390047	mmu-miR-1930-3p	0.531714	-2.16921e-08	0.00144269	0.498318
mmu-miR-127-5p	877.247	-0.00289248	0.217791	0.390133	mmu-miR-6937-3p	0.445692	2.16542e-08	0.00144269	0.498319
mmu-miR-12184-5p	8.18711	0.00323272	0.247613	0.390218	mmu-miR-7647-5p	1.00461	-2.12167e-08	0.00144269	0.49832
mmu-miR-450a-2-3p	4.47991	-0.00331566	0.25488	0.390304	mmu-miR-6903-5p	0.422845	2.07828e-08	0.00144269	0.498322
mmu-miR-7659-5p	1.45291	-0.00338784	0.260504	0.390389	mmu-miR-7035-5p	0.290467	-2.07473e-08	0.00144269	0.498323
mmu-miR-3066-5p	14.4385	0.00302821	0.241993	0.390474	mmu-miR-6912-3p	0.216927	2.06548e-08	0.00144269	0.498324
mmu-miR-1231-5p	0.461146	0.00326228	0.262772	0.390559	mmu-miR-6998-5p	0.216927	2.06548e-08	0.00144269	0.498326
mmu-miR-1929-3p	0.467993	0.00309665	0.262762	0.390644	mmu-miR-7224-5p	0.216927	2.06548e-08	0.00144269	0.498327
mmu-miR-6947-5p	0.467993	0.00309665	0.262762	0.390729	mmu-miR-7231-5p	0.216927	2.06548e-08	0.00144269	0.498329
mmu-miR-6979-3p	0.467993	0.00309665	0.262762	0.390814	mmu-miR-1929-5p	0.930424	2.06501e-08	0.00144269	0.49833
mmu-miR-350-3p	746.401	0.0024694	0.218452	0.390899	mmu-miR-466n-3p	0.797861	-2.03155e-08	0.00144269	0.498331
mmu-miR-7008-5p	1.03613	-0.0028917	0.2619	0.390984	mmu-miR-6900-3p	1.27076	-2.01401e-08	0.00144269	0.498333
mmu-miR-466c-5p	15.8846	-0.00262476	0.240345	0.391069	mmu-miR-489-3p	1.45318	-1.92099e-08	0.00144269	0.498334
mmu-miR-1931	2.62033	0.00258351	0.257521	0.391153	mmu-miR-7667-3p	0.763362	-1.85887e-08	0.00144269	0.498335
mmu-miR-216b-5p	1.98873	0.00234268	0.261337	0.391239	mmu-miR-6933-5p	0.620638	1.7139e-08	0.00144269	0.498337
mmu-miR-7673-5p	1.20678	-0.00233187	0.260546	0.391324	mmu-miR-3473h-5p	1.49912	-1.69156e-08	0.00144269	0.498338
mmu-miR-1948-3p	0.711724	-0.00233504	0.261914	0.391408	mmu-miR-126b-3p	0.970109	-1.68781e-08	0.00144269	0.498339
mmu-miR-6715-5p	0.718571	-0.00219703	0.262219	0.391493	mmu-miR-1247-5p	36.7943	-1.65247e-08	0.00144269	0.498341
mmu-miR-219c-5p	2.80653	0.00213865	0.260007	0.391578	mmu-miR-5133	0.686294	1.60552e-08	0.00144269	0.498342
mmu-miR-7059-5p	1.41527	0.00209495	0.260419	0.391663	mmu-miR-6952-3p	5.99464	-1.60175e-08	0.00144269	0.498343
mmu-miR-195a-5p	6001.52	0.00135156	0.172907	0.391747	mmu-miR-377-3p	4.28622	-1.59122e-08	0.00144269	0.498345
mmu-miR-701-5p	6.50739	-0.00194193	0.250568	0.391832	mmu-miR-21c	15.6608	-1.54742e-08	0.00144269	0.498346
mmu-miR-6985-5p	0.958392	0.0020028	0.261441	0.391916	mmu-miR-351-3p	2.66184	-1.45282e-08	0.00144269	0.498347
mmu-miR-6957-5p	0.332584	-0.00187709	0.262918	0.392001	mmu-miR-7019-3p	1.30691	-1.41636e-08	0.00144269	0.498349
mmu-miR-6989-3p	0.332584	-0.00187709	0.262918	0.392085	mmu-miR-7659-5p	0.783325	-1.18632e-08	0.00144269	0.49835
mmu-miR-7091-3p	1.62356	-0.00174837	0.260566	0.392169	mmu-miR-6948-3p	0.88556	9.31688e-09	0.00144269	0.498351
mmu-miR-669l-3p	0.325737	-0.0017036	0.262922	0.392254	mmu-miR-7240-5p	2.42246	-7.78695e-09	0.00144269	0.498353
mmu-miR-669n	0.325737	-0.0017036	0.262922	0.392338	mmu-miR-5101	3.58211	6.99319e-09	0.00144269	0.498354
mmu-miR-7005-3p	0.325737	-0.0017036	0.262922	0.392422	mmu-miR-466j	0.255139	-6.91393e-09	0.00144269	0.498355
mmu-miR-7014-5p	0.325737	-0.0017036	0.262922	0.392506	mmu-miR-299b-3p	0.461057	5.48921e-09	0.00144269	0.498356
mmu-miR-7042-3p	0.325737	-0.0017036	0.262922	0.392589	mmu-miR-6539	5.06645	5.16277e-09	0.00144269	0.498358
mmu-miR-1971	0.312904	0.00165211	0.262936	0.392673	mmu-miR-128-2-5p	0.653268	5.00692e-09	0.00144269	0.498359
mmu-miR-6537-3p	0.312904	0.00165211	0.262936	0.392757	mmu-miR-5620-5p	1.87462	4.98102e-09	0.00144269	0.49836
mmu-miR-7673-3p	0.312904	0.00165211	0.262936	0.39284	mmu-miR-3088-3p	0.205918	-4.59264e-09	0.00144269	0.498362
mmu-miR-802-5p	0.312904	0.00165211	0.262936	0.392923	mmu-miR-5136	0.205918	-4.59264e-09	0.00144269	0.498363
mmu-miR-667-3p	54.7855	-0.00146783	0.241065	0.393006	mmu-miR-6943-3p	0.205918	-4.59264e-09	0.00144269	0.498364
mmu-miR-301b-5p	0.9276	0.00156956	0.26105	0.39309	mmu-miR-6967-5p	0.205918	-4.59264e-09	0.00144269	0.498366
mmu-miR-466j	0.548459	0.00151314	0.262303	0.393173	mmu-miR-698-5p	0.205918	-4.59264e-09	0.00144269	0.498367
mmu-miR-467c-3p	0.548459	0.00151314	0.262303	0.393255	mmu-miR-7027-5p	0.205918	-4.59264e-09	0.00144269	0.498368
mmu-miR-129-1-3p	11.4612	0.00142889	0.253396	0.393338	mmu-miR-7037-3p	0.205918	-4.59264e-09	0.00144269	0.498369
mmu-miR-5709-5p	1.08953	-0.001454	0.261872	0.393421	mmu-miR-7090-3p	0.205918	-4.59264e-09	0.00144269	0.498371
mmu-miR-6903-5p	0.786883	0.00136614	0.262429	0.393504	mmu-miR-7664-3p	0.205918	-4.59264e-09	0.00144269	0.498372
mmu-let-7g-5p	337323	-0.000942314	0.185322	0.393586	mmu-miR-3097-5p	1.65705	-4.34229e-09	0.00144269	0.498373
mmu-miR-3074-1-3p	3.06931	0.00131161	0.259033	0.393669	mmu-miR-8107	0.920889	-4.21938e-09	0.00144269	0.498375
mmu-miR-7685-3p	0.741182	-0.00129387	0.261894	0.393751	mmu-miR-433-3p	144.434	4.20973e-09	0.00144269	0.498376
mmu-miR-6918-5p	0.748029	-0.0012845	0.262198	0.393833	mmu-miR-3070-2-3p	0.425729	3.27216e-09	0.00144269	0.498377
mmu-miR-376a-5p	33.3776	0.00107922	0.245639	0.393916	mmu-miR-344c-3p	0.425729	3.27216e-09	0.00144269	0.498378
mmu-miR-154-5p	300.971	-0.000912188	0.210622	0.393998	mmu-miR-322-3p	479.051	2.41966e-09	0.00144269	0.49838
mmu-miR-3097-3p	2.65788	-0.00106461	0.258129	0.39408	mmu-miR-5129-3p	4.65688	-2.23646e-09	0.00144269	0.498381
mmu-miR-7667-5p	0.800577	0.0010617	0.262422	0.394162	mmu-miR-301b-5p	0.450048	-2.0692e-09	0.00144269	0.498382
mmu-miR-6908-3p	0.362041	-0.00102598	0.262876	0.394244	mmu-miR-494-5p	0.228765	1.97804e-09	0.00144269	0.498384
mmu-miR-693-5p	0.362041	-0.00102598	0.262876	0.394326	mmu-miR-6920-3p	0.228765	1.97804e-09	0.00144269	0.498385
mmu-miR-706	0.362041	-0.00102598	0.262876	0.394407	mmu-miR-6938-3p	0.228765	1.97804e-09	0.00144269	0.498386
mmu-miR-7653-5p	0.362041	-0.00102598	0.262876	0.394489	mmu-miR-7074-3p	0.228765	1.97804e-09	0.00144269	0.498387
mmu-miR-3569-3p	0.288959	0.00100579	0.262955	0.39457	mmu-miR-8114	41.8586	-1.94059e-09	0.00144269	0.498389
mmu-miR-6236	0.288959	0.00100579	0.262955	0.394651	mmu-miR-1932	0.736988	1.19392e-09	0.00144269	0.49839
mmu-miR-6902-5p	0.288959	0.00100579	0.262955	0.394733	mmu-miR-497a-3p	0.472895	8.99467e-10	0.00144269	0.498391
mmu-miR-6921-3p	0.288959	0.00100579	0.262955	0.394814	mmu-miR-301b-3p	0.716196	4.01111e-12	0.00144269	0.498392
mmu-miR-6932-3p	0.674946	0.000964435	0.261913	0.394895	mmu-miR-105	0	NA	NA	NA
mmu-miR-1188-5p	1.3223	0.000950475	0.261594	0.394975	mmu-miR-1187	0	NA	NA	NA
mmu-miR-7687-3p	2.78671	-0.00089536	0.257011	0.395056	mmu-miR-1190	0	NA	NA	NA
mmu-miR-7015-3p	2.3124	0.000902017	0.259258	0.395137	mmu-miR-1192	0	NA	NA	NA
mmu-miR-6925-5p	0.621542	-0.000834187	0.261931	0.395218	mmu-miR-1197-5p	0	NA	NA	NA
mmu-miR-1955-3p	5.94624	-0.000728582	0.251656	0.395298	mmu-miR-12178-5p	0	NA	NA	NA
mmu-miR-3103-5p	1.26018	-0.000665224	0.259996	0.395379	mmu-miR-12179-5p	0	NA	NA	NA
mmu-miR-743b-3p	0.614695	-0.00063213	0.261932	0.395459	mmu-miR-12180-3p	0	NA	NA	NA
mmu-miR-103-1-5p	0.910501	0.000579076	0.261435	0.39554	mmu-miR-12181-5p	0	NA	NA	NA
mmu-miR-6970-3p	0.910501	0.000579076	0.261435	0.39562	mmu-miR-12182-5p	0	NA	NA	NA
mmu-miR-1224-3p	0.519001	0.000485025	0.262619	0.3957	mmu-miR-12183-5p	0	NA	NA	NA
mmu-miR-3960	0.385987	-0.000387879	0.262849	0.39578	mmu-miR-12185-5p	0	NA	NA	NA
mmu-miR-5709-3p	0.385987	-0.000387879	0.262849	0.395861	mmu-miR-12186-3p	0	NA	NA	NA
mmu-miR-8097	0.385987	-0.000387879	0.262849	0.395941	mmu-miR-12186-5p	0	NA	NA	NA
mmu-miR-29b-1-5p	42.5999	-0.000217105	0.229483	0.396021	mmu-miR-12187-5p	0	NA	NA	NA
mmu-miR-28b	2.06162	-0.000231732	0.258793	0.396101	mmu-miR-12188-3p	0	NA	NA	NA
mmu-miR-6967-5p	0.37914	-0.000214523	0.262854	0.39618	mmu-miR-12188-5p	0	NA	NA	NA
mmu-miR-7030-3p	0.37914	-0.000214523	0.262854	0.39626	mmu-miR-12190-3p	0	NA	NA	NA
mmu-miR-463-3p	0.259501	0.000164993	0.262959	0.39634	mmu-miR-12191-5p	0	NA	NA	NA
mmu-miR-5106	0.259501	0.000164993	0.262959	0.396419	mmu-miR-12192-5p	0	NA	NA	NA
mmu-miR-5622-5p	0.259501	0.000164993	0.262959	0.396499	mmu-miR-12195-3p	0	NA	NA	NA
mmu-miR-6931-3p	0.259501	0.000164993	0.262959	0.396578	mmu-miR-12195-5p	0	NA	NA	NA
mmu-miR-6942-3p	0.259501	0.000164993	0.262959	0.396657	mmu-miR-12198-3p	0	NA	NA	NA
mmu-miR-6951-5p	0.259501	0.000164993	0.262959	0.396736	mmu-miR-12200-3p	0	NA	NA	NA
mmu-miR-7671-3p	0.259501	0.000164993	0.262959	0.396815	mmu-miR-12200-5p	0	NA	NA	NA
mmu-miR-6955-3p	0.638641	0.000126549	0.261923	0.396894	mmu-miR-12202-5p	0	NA	NA	NA
mmu-miR-6937-5p	1.40928	-2.278e-05	0.260461	0.396973	mmu-miR-12203-3p	0	NA	NA	NA
mmu-miR-105	0	NA	NA	NA	mmu-miR-12203-5p	0	NA	NA	NA
mmu-miR-1187	0	NA	NA	NA	mmu-miR-12204-5p	0	NA	NA	NA
mmu-miR-1190	0	NA	NA	NA	mmu-miR-122b-3p	0	NA	NA	NA
mmu-miR-1192	0	NA	NA	NA	mmu-miR-1251-3p	0	NA	NA	NA
mmu-miR-1197-5p	0	NA	NA	NA	mmu-miR-1264-5p	0	NA	NA	NA
mmu-miR-12178-5p	0	NA	NA	NA	mmu-miR-129b-5p	0	NA	NA	NA
mmu-miR-12179-5p	0	NA	NA	NA	mmu-miR-130c	0	NA	NA	NA
mmu-miR-12180-3p	0	NA	NA	NA	mmu-miR-133b-5p	0	NA	NA	NA
mmu-miR-12181-3p	0	NA	NA	NA	mmu-miR-133c	0	NA	NA	NA
mmu-miR-12181-5p	0	NA	NA	NA	mmu-miR-135a-1-3p	0	NA	NA	NA
mmu-miR-12182-5p	0	NA	NA	NA	mmu-miR-142b	0	NA	NA	NA
mmu-miR-12183-5p	0	NA	NA	NA	mmu-miR-184-5p	0	NA	NA	NA
mmu-miR-12185-3p	0	NA	NA	NA	mmu-miR-1892	0	NA	NA	NA
mmu-miR-12186-3p	0	NA	NA	NA	mmu-miR-1893	0	NA	NA	NA
mmu-miR-12186-5p	0	NA	NA	NA	mmu-miR-1894-3p	0	NA	NA	NA
mmu-miR-12188-3p	0	NA	NA	NA	mmu-miR-1894-5p	0	NA	NA	NA
mmu-miR-12188-5p	0	NA	NA	NA	mmu-miR-1896	0	NA	NA	NA
mmu-miR-12190-3p	0	NA	NA	NA	mmu-miR-1897-3p	0	NA	NA	NA
mmu-miR-12191-5p	0	NA	NA	NA	mmu-miR-1897-5p	0	NA	NA	NA
mmu-miR-12192-5p	0	NA	NA	NA	mmu-miR-1898	0	NA	NA	NA
mmu-miR-12193-3p	0	NA	NA	NA	mmu-miR-1899	0	NA	NA	NA
mmu-miR-12195-5p	0	NA	NA	NA	mmu-miR-1900	0	NA	NA	NA
mmu-miR-12196-3p	0	NA	NA	NA	mmu-miR-1901	0	NA	NA	NA
mmu-miR-12198-3p	0	NA	NA	NA	mmu-miR-1902	0	NA	NA	NA
mmu-miR-12200-3p	0	NA	NA	NA	mmu-miR-1903	0	NA	NA	NA
mmu-miR-12200-5p	0	NA	NA	NA	mmu-miR-1904	0	NA	NA	NA
mmu-miR-12201-3p	0	NA	NA	NA	mmu-miR-1905	0	NA	NA	NA
mmu-miR-12202-5p	0	NA	NA	NA	mmu-miR-1906	0	NA	NA	NA
mmu-miR-12203-3p	0	NA	NA	NA	mmu-miR-1907	0	NA	NA	NA
mmu-miR-12203-5p	0	NA	NA	NA	mmu-miR-1911-3p	0	NA	NA	NA
mmu-miR-12204-5p	0	NA	NA	NA	mmu-miR-1911-5p	0	NA	NA	NA
mmu-miR-12206-5p	0	NA	NA	NA	mmu-miR-1912-3p	0	NA	NA	NA
mmu-miR-122b-3p	0	NA	NA	NA	mmu-miR-1912-5p	0	NA	NA	NA
mmu-miR-1251-3p	0	NA	NA	NA	mmu-miR-1928	0	NA	NA	NA
mmu-miR-1258-5p	0	NA	NA	NA	mmu-miR-1942	0	NA	NA	NA
mmu-miR-1264-3p	0	NA	NA	NA	mmu-miR-1946b	0	NA	NA	NA
mmu-miR-1264-5p	0	NA	NA	NA	mmu-miR-1947-3p	0	NA	NA	NA
mmu-miR-129b-3p	0	NA	NA	NA	mmu-miR-1951	0	NA	NA	NA
mmu-miR-129b-5p	0	NA	NA	NA	mmu-miR-1952	0	NA	NA	NA
mmu-miR-130c	0	NA	NA	NA	mmu-miR-1962	0	NA	NA	NA
mmu-miR-133b-5p	0	NA	NA	NA	mmu-miR-1967	0	NA	NA	NA
mmu-miR-133c	0	NA	NA	NA	mmu-miR-19a-5p	0	NA	NA	NA
mmu-miR-135a-1-3p	0	NA	NA	NA	mmu-miR-202-3p	0	NA	NA	NA
mmu-miR-184-5p	0	NA	NA	NA	mmu-miR-203b-5p	0	NA	NA	NA
mmu-miR-1892	0	NA	NA	NA	mmu-miR-207	0	NA	NA	NA
mmu-miR-1893	0	NA	NA	NA	mmu-miR-208a-5p	0	NA	NA	NA
mmu-miR-1894-3p	0	NA	NA	NA	mmu-miR-208b-5p	0	NA	NA	NA
mmu-miR-1896	0	NA	NA	NA	mmu-miR-211-3p	0	NA	NA	NA
mmu-miR-1897-3p	0	NA	NA	NA	mmu-miR-2136	0	NA	NA	NA
mmu-miR-1897-5p	0	NA	NA	NA	mmu-miR-2139	0	NA	NA	NA
mmu-miR-1898	0	NA	NA	NA	mmu-miR-216b-3p	0	NA	NA	NA
mmu-miR-1899	0	NA	NA	NA	mmu-miR-216c-3p	0	NA	NA	NA
mmu-miR-1900	0	NA	NA	NA	mmu-miR-216c-5p	0	NA	NA	NA
mmu-miR-1901	0	NA	NA	NA	mmu-miR-2183	0	NA	NA	NA
mmu-miR-1902	0	NA	NA	NA	mmu-miR-219b-5p	0	NA	NA	NA
mmu-miR-1903	0	NA	NA	NA	mmu-miR-2861	0	NA	NA	NA
mmu-miR-1904	0	NA	NA	NA	mmu-miR-290a-3p	0	NA	NA	NA
mmu-miR-1905	0	NA	NA	NA	mmu-miR-290a-5p	0	NA	NA	NA
mmu-miR-1906	0	NA	NA	NA	mmu-miR-290b-3p	0	NA	NA	NA
mmu-miR-1907	0	NA	NA	NA	mmu-miR-290b-5p	0	NA	NA	NA
mmu-miR-1911-3p	0	NA	NA	NA	mmu-miR-291a-3p	0	NA	NA	NA
mmu-miR-1911-5p	0	NA	NA	NA	mmu-miR-291a-5p	0	NA	NA	NA
mmu-miR-1912-3p	0	NA	NA	NA	mmu-miR-291b-3p	0	NA	NA	NA
mmu-miR-1912-5p	0	NA	NA	NA	mmu-miR-291b-5p	0	NA	NA	NA
mmu-miR-1928	0	NA	NA	NA	mmu-miR-292a-3p	0	NA	NA	NA
mmu-miR-194-1-3p	0	NA	NA	NA	mmu-miR-292b-3p	0	NA	NA	NA
mmu-miR-1942	0	NA	NA	NA	mmu-miR-292b-5p	0	NA	NA	NA
mmu-miR-1946b	0	NA	NA	NA	mmu-miR-293-3p	0	NA	NA	NA
mmu-miR-1947-3p	0	NA	NA	NA	mmu-miR-293-5p	0	NA	NA	NA
mmu-miR-1951	0	NA	NA	NA	mmu-miR-294-5p	0	NA	NA	NA
mmu-miR-1952	0	NA	NA	NA	mmu-miR-295-5p	0	NA	NA	NA
mmu-miR-1962	0	NA	NA	NA	mmu-miR-297c-5p	0	NA	NA	NA
mmu-miR-1964-5p	0	NA	NA	NA	mmu-miR-299b-5p	0	NA	NA	NA
mmu-miR-1970c-3p	0	NA	NA	NA	mmu-miR-302a-3p	0	NA	NA	NA
mmu-miR-19a-5p	0	NA	NA	NA	mmu-miR-302a-5p	0	NA	NA	NA
mmu-miR-202-3p	0	NA	NA	NA	mmu-miR-302b-3p	0	NA	NA	NA
mmu-miR-203b-5p	0	NA	NA	NA	mmu-miR-302b-5p	0	NA	NA	NA
mmu-miR-207	0	NA	NA	NA	mmu-miR-302c-3p	0	NA	NA	NA
mmu-miR-208a-5p	0	NA	NA	NA	mmu-miR-302c-5p	0	NA	NA	NA
mmu-miR-208b-5p	0	NA	NA	NA	mmu-miR-302d-3p	0	NA	NA	NA
mmu-miR-211-3p	0	NA	NA	NA	mmu-miR-302d-5p	0	NA	NA	NA
mmu-miR-2136	0	NA	NA	NA	mmu-miR-3059-3p	0	NA	NA	NA
mmu-miR-2139	0	NA	NA	NA	mmu-miR-3060-5p	0	NA	NA	NA
mmu-miR-216c-3p	0	NA	NA	NA	mmu-miR-3062-3p	0	NA	NA	NA
mmu-miR-216c-5p	0	NA	NA	NA	mmu-miR-3063-3p	0	NA	NA	NA
mmu-miR-2183	0	NA	NA	NA	mmu-miR-3063-5p	0	NA	NA	NA
mmu-miR-2861	0	NA	NA	NA	mmu-miR-3065-3p	0	NA	NA	NA
mmu-miR-290a-3p	0	NA	NA	NA	mmu-miR-3067-3p	0	NA	NA	NA
mmu-miR-290a-5p	0	NA	NA	NA	mmu-miR-3069-5p	0	NA	NA	NA
mmu-miR-290b-3p	0	NA	NA	NA	mmu-miR-3070-5p	0	NA	NA	NA
mmu-miR-290b-5p	0	NA	NA	NA	mmu-miR-3071-3p	0	NA	NA	NA
mmu-miR-291a-3p	0	NA	NA	NA	mmu-miR-3071-5p	0	NA	NA	NA
mmu-miR-291a-5p	0	NA	NA	NA	mmu-miR-3073a-3p	0	NA	NA	NA
mmu-miR-291b-3p	0	NA	NA	NA	mmu-miR-3073a-5p	0	NA	NA	NA
mmu-miR-291b-5p	0	NA	NA	NA	mmu-miR-3073b-3p	0	NA	NA	NA
mmu-miR-292a-3p	0	NA	NA	NA	mmu-miR-3074-2-3p	0	NA	NA	NA
mmu-miR-292a-5p	0	NA	NA	NA	mmu-miR-3075-3p	0	NA	NA	NA
mmu-miR-292b-3p	0	NA	NA	NA	mmu-miR-3077-5p	0	NA	NA	NA
mmu-miR-292b-5p	0	NA	NA	NA	mmu-miR-3078-3p	0	NA	NA	NA
mmu-miR-293-3p	0	NA	NA	NA	mmu-miR-3079-3p	0	NA	NA	NA
mmu-miR-293-5p	0	NA	NA	NA	mmu-miR-3080-3p	0	NA	NA	NA
mmu-miR-294-3p	0	NA	NA	NA	mmu-miR-3083b-3p	0	NA	NA	NA
mmu-miR-294-5p	0	NA	NA	NA	mmu-miR-3085-5p	0	NA	NA	NA
mmu-miR-295-5p	0	NA	NA	NA	mmu-miR-3088-5p	0	NA	NA	NA
mmu-miR-299b-5p	0	NA	NA	NA	mmu-miR-3089-5p	0	NA	NA	NA
mmu-miR-302a-3p	0	NA	NA	NA	mmu-miR-3090-3p	0	NA	NA	NA
mmu-miR-302a-5p	0	NA	NA	NA	mmu-miR-3091-5p	0	NA	NA	NA
mmu-miR-302b-3p	0	NA	NA	NA	mmu-miR-3092-5p	0	NA	NA	NA
mmu-miR-302b-5p	0	NA	NA	NA	mmu-miR-3093-3p	0	NA	NA	NA
mmu-miR-302c-3p	0	NA	NA	NA	mmu-miR-3093-5p	0	NA	NA	NA
mmu-miR-302c-5p	0	NA	NA	NA	mmu-miR-30f	0	NA	NA	NA
mmu-miR-302d-3p	0	NA	NA	NA	mmu-miR-3100-3p	0	NA	NA	NA
mmu-miR-302d-5p	0	NA	NA	NA	mmu-miR-3101-3p	0	NA	NA	NA
mmu-miR-3059-3p	0	NA	NA	NA	mmu-miR-3104-3p	0	NA	NA	NA
mmu-miR-3060-5p	0	NA	NA	NA	mmu-miR-3104-5p	0	NA	NA	NA
mmu-miR-3062-3p	0	NA	NA	NA	mmu-miR-3106-3p	0	NA	NA	NA
mmu-miR-3063-3p	0	NA	NA	NA	mmu-miR-3106-5p	0	NA	NA	NA
mmu-miR-3063-5p	0	NA	NA	NA	mmu-miR-3110-3p	0	NA	NA	NA
mmu-miR-3065-3p	0	NA	NA	NA	mmu-miR-3113-3p	0	NA	NA	NA
mmu-miR-3067-3p	0	NA	NA	NA	mmu-miR-3113-5p	0	NA	NA	NA
mmu-miR-3070-5p	0	NA	NA	NA	mmu-miR-326-5p	0	NA	NA	NA
mmu-miR-3071-3p	0	NA	NA	NA	mmu-miR-327	0	NA	NA	NA
mmu-miR-3071-5p	0	NA	NA	NA	mmu-miR-343	0	NA	NA	NA
mmu-miR-3073a-3p	0	NA	NA	NA	mmu-miR-344-5p	0	NA	NA	NA
mmu-miR-3073a-5p	0	NA	NA	NA	mmu-miR-344b-5p	0	NA	NA	NA
mmu-miR-3074-2-3p	0	NA	NA	NA	mmu-miR-344c-5p	0	NA	NA	NA
mmu-miR-3075-3p	0	NA	NA	NA	mmu-miR-344d-1-5p	0	NA	NA	NA
mmu-miR-3077-5p	0	NA	NA	NA	mmu-miR-344d-2-5p	0	NA	NA	NA
mmu-miR-3078-3p	0	NA	NA	NA	mmu-miR-344f-5p	0	NA	NA	NA
mmu-miR-3078-5p	0	NA	NA	NA	mmu-miR-344g-3p	0	NA	NA	NA
mmu-miR-3079-3p	0	NA	NA	NA	mmu-miR-344g-5p	0	NA	NA	NA
mmu-miR-3080-3p	0	NA	NA	NA	mmu-miR-344h-3p	0	NA	NA	NA
mmu-miR-3081-5p	0	NA	NA	NA	mmu-miR-344i	0	NA	NA	NA
mmu-miR-3085-5p	0	NA	NA	NA	mmu-miR-346-3p	0	NA	NA	NA
mmu-miR-3088-5p	0	NA	NA	NA	mmu-miR-3473c	0	NA	NA	NA
mmu-miR-3089-5p	0	NA	NA	NA	mmu-miR-3475-5p	0	NA	NA	NA
mmu-miR-3090-3p	0	NA	NA	NA	mmu-miR-3544-5p	0	NA	NA	NA
mmu-miR-3090-5p	0	NA	NA	NA	mmu-miR-3547-5p	0	NA	NA	NA
mmu-miR-3091-5p	0	NA	NA	NA	mmu-miR-3552	0	NA	NA	NA
mmu-miR-3092-5p	0	NA	NA	NA	mmu-miR-3618-3p	0	NA	NA	NA
mmu-miR-3093-3p	0	NA	NA	NA	mmu-miR-3618-5p	0	NA	NA	NA
mmu-miR-3093-5p	0	NA	NA	NA	mmu-miR-3620-3p	0	NA	NA	NA
mmu-miR-3099-5p	0	NA	NA	NA	mmu-miR-3620-5p	0	NA	NA	NA
mmu-miR-3100-3p	0	NA	NA	NA	mmu-miR-367-3p	0	NA	NA	NA
mmu-miR-3101-3p	0	NA	NA	NA	mmu-miR-367-5p	0	NA	NA	NA
mmu-miR-3104-5p	0	NA	NA	NA	mmu-miR-374b-3p	0	NA	NA	NA
mmu-miR-3106-3p	0	NA	NA	NA	mmu-miR-374c-3p	0	NA	NA	NA
mmu-miR-3106-5p	0	NA	NA	NA	mmu-miR-3961	0	NA	NA	NA
mmu-miR-3110-3p	0	NA	NA	NA	mmu-miR-3965	0	NA	NA	NA
mmu-miR-3112-3p	0	NA	NA	NA	mmu-miR-3967	0	NA	NA	NA
mmu-miR-3113-3p	0	NA	NA	NA	mmu-miR-3971	0	NA	NA	NA
mmu-miR-3154	0	NA	NA	NA	mmu-miR-429-5p	0	NA	NA	NA
mmu-miR-326-5p	0	NA	NA	NA	mmu-miR-432	0	NA	NA	NA
mmu-miR-327	0	NA	NA	NA	mmu-miR-448-3p	0	NA	NA	NA
mmu-miR-343	0	NA	NA	NA	mmu-miR-448-5p	0	NA	NA	NA
mmu-miR-344-5p	0	NA	NA	NA	mmu-miR-449a-3p	0	NA	NA	NA
mmu-miR-344b-5p	0	NA	NA	NA	mmu-miR-449b	0	NA	NA	NA
mmu-miR-344c-5p	0	NA	NA	NA	mmu-miR-449c-3p	0	NA	NA	NA
mmu-miR-344d-1-5p	0	NA	NA	NA	mmu-miR-451b	0	NA	NA	NA
mmu-miR-344d-2-5p	0	NA	NA	NA	mmu-miR-453	0	NA	NA	NA
mmu-miR-344f-5p	0	NA	NA	NA	mmu-miR-465d-3p	0	NA	NA	NA
mmu-miR-344g-3p	0	NA	NA	NA	mmu-miR-465d-5p	0	NA	NA	NA
mmu-miR-344g-5p	0	NA	NA	NA	mmu-miR-466a-5p	0	NA	NA	NA
mmu-miR-344h-3p	0	NA	NA	NA	mmu-miR-466e-5p	0	NA	NA	NA
mmu-miR-344i	0	NA	NA	NA	mmu-miR-466l-3p	0	NA	NA	NA
mmu-miR-346-3p	0	NA	NA	NA	mmu-miR-466l-5p	0	NA	NA	NA
mmu-miR-3473c	0	NA	NA	NA	mmu-miR-466o-3p	0	NA	NA	NA
mmu-miR-3475-5p	0	NA	NA	NA	mmu-miR-466p-5p	0	NA	NA	NA
mmu-miR-3544-5p	0	NA	NA	NA	mmu-miR-467b-3p	0	NA	NA	NA
mmu-miR-3547-5p	0	NA	NA	NA	mmu-miR-467f	0	NA	NA	NA
mmu-miR-3552	0	NA	NA	NA	mmu-miR-467g	0	NA	NA	NA
mmu-miR-3569-5p	0	NA	NA	NA	mmu-miR-468-3p	0	NA	NA	NA
mmu-miR-3618-3p	0	NA	NA	NA	mmu-miR-468-5p	0	NA	NA	NA
mmu-miR-3618-5p	0	NA	NA	NA	mmu-miR-470-3p	0	NA	NA	NA
mmu-miR-3620-3p	0	NA	NA	NA	mmu-miR-471-3p	0	NA	NA	NA
mmu-miR-3620-5p	0	NA	NA	NA	mmu-miR-489-5p	0	NA	NA	NA
mmu-miR-367-3p	0	NA	NA	NA	mmu-miR-496b	0	NA	NA	NA
mmu-miR-367-5p	0	NA	NA	NA	mmu-miR-5046	0	NA	NA	NA
mmu-miR-374b-3p	0	NA	NA	NA	mmu-miR-509-3p	0	NA	NA	NA
mmu-miR-3961	0	NA	NA	NA	mmu-miR-509-5p	0	NA	NA	NA
mmu-miR-3965	0	NA	NA	NA	mmu-miR-5098	0	NA	NA	NA
mmu-miR-3967	0	NA	NA	NA	mmu-miR-5108	0	NA	NA	NA
mmu-miR-3971	0	NA	NA	NA	mmu-miR-5110	0	NA	NA	NA
mmu-miR-429-5p	0	NA	NA	NA	mmu-miR-5112	0	NA	NA	NA
mmu-miR-432	0	NA	NA	NA	mmu-miR-5118	0	NA	NA	NA
mmu-miR-448-5p	0	NA	NA	NA	mmu-miR-5120	0	NA	NA	NA
mmu-miR-449b	0	NA	NA	NA	mmu-miR-5127	0	NA	NA	NA
mmu-miR-449c-3p	0	NA	NA	NA	mmu-miR-5131	0	NA	NA	NA
mmu-miR-451b	0	NA	NA	NA	mmu-miR-5135	0	NA	NA	NA
mmu-miR-453	0	NA	NA	NA	mmu-miR-544-5p	0	NA	NA	NA
mmu-miR-465d-3p	0	NA	NA	NA	mmu-miR-546	0	NA	NA	NA
mmu-miR-465d-5p	0	NA	NA	NA	mmu-miR-547-5p	0	NA	NA	NA
mmu-miR-466a-5p	0	NA	NA	NA	mmu-miR-551b-5p	0	NA	NA	NA
mmu-miR-466l-5p	0	NA	NA	NA	mmu-miR-5616-5p	0	NA	NA	NA
mmu-miR-466o-3p	0	NA	NA	NA	mmu-miR-5617-3p	0	NA	NA	NA
mmu-miR-466p-5p	0	NA	NA	NA	mmu-miR-5617-5p	0	NA	NA	NA
mmu-miR-467f	0	NA	NA	NA	mmu-miR-5618-3p	0	NA	NA	NA
mmu-miR-467g	0	NA	NA	NA	mmu-miR-5618-5p	0	NA	NA	NA
mmu-miR-468-3p	0	NA	NA	NA	mmu-miR-5619-5p	0	NA	NA	NA
mmu-miR-468-5p	0	NA	NA	NA	mmu-miR-5620-3p	0	NA	NA	NA
mmu-miR-470-3p	0	NA	NA	NA	mmu-miR-5621-5p	0	NA	NA	NA
mmu-miR-489-5p	0	NA	NA	NA	mmu-miR-5622-3p	0	NA	NA	NA
mmu-miR-496b	0	NA	NA	NA	mmu-miR-5623-5p	0	NA	NA	NA
mmu-miR-499-3p	0	NA	NA	NA	mmu-miR-5624-3p	0	NA	NA	NA
mmu-miR-5046	0	NA	NA	NA	mmu-miR-5625-5p	0	NA	NA	NA
mmu-miR-509-3p	0	NA	NA	NA	mmu-miR-5626-3p	0	NA	NA	NA
mmu-miR-509-5p	0	NA	NA	NA	mmu-miR-568	0	NA	NA	NA
mmu-miR-5108	0	NA	NA	NA	mmu-miR-5710	0	NA	NA	NA
mmu-miR-5110	0	NA	NA	NA	mmu-miR-590-3p	0	NA	NA	NA
mmu-miR-5112	0	NA	NA	NA	mmu-miR-590-5p	0	NA	NA	NA
mmu-miR-5118	0	NA	NA	NA	mmu-miR-592-3p	0	NA	NA	NA
mmu-miR-5120	0	NA	NA	NA	mmu-miR-599	0	NA	NA	NA
mmu-miR-5127	0	NA	NA	NA	mmu-miR-6237	0	NA	NA	NA
mmu-miR-5131	0	NA	NA	NA	mmu-miR-6241	0	NA	NA	NA
mmu-miR-5135	0	NA	NA	NA	mmu-miR-6244	0	NA	NA	NA
mmu-miR-546	0	NA	NA	NA	mmu-miR-6335	0	NA	NA	NA
mmu-miR-547-5p	0	NA	NA	NA	mmu-miR-6336	0	NA	NA	NA
mmu-miR-551b-5p	0	NA	NA	NA	mmu-miR-6337	0	NA	NA	NA
mmu-miR-5616-3p	0	NA	NA	NA	mmu-miR-6338	0	NA	NA	NA
mmu-miR-5616-5p	0	NA	NA	NA	mmu-miR-6339	0	NA	NA	NA
mmu-miR-5617-3p	0	NA	NA	NA	mmu-miR-6340	0	NA	NA	NA
mmu-miR-5618-3p	0	NA	NA	NA	mmu-miR-6341	0	NA	NA	NA
mmu-miR-5618-5p	0	NA	NA	NA	mmu-miR-6342	0	NA	NA	NA
mmu-miR-5619-5p	0	NA	NA	NA	mmu-miR-6343	0	NA	NA	NA
mmu-miR-5620-3p	0	NA	NA	NA	mmu-miR-6344	0	NA	NA	NA
mmu-miR-5622-3p	0	NA	NA	NA	mmu-miR-6345	0	NA	NA	NA
mmu-miR-5623-5p	0	NA	NA	NA	mmu-miR-6346	0	NA	NA	NA
mmu-miR-5624-3p	0	NA	NA	NA	mmu-miR-6347	0	NA	NA	NA
mmu-miR-5625-5p	0	NA	NA	NA	mmu-miR-6348	0	NA	NA	NA
mmu-miR-5626-5p	0	NA	NA	NA	mmu-miR-6349	0	NA	NA	NA
mmu-miR-568	0	NA	NA	NA	mmu-miR-6350	0	NA	NA	NA
mmu-miR-5710	0	NA	NA	NA	mmu-miR-6351	0	NA	NA	NA
mmu-miR-590-3p	0	NA	NA	NA	mmu-miR-6352	0	NA	NA	NA
mmu-miR-590-5p	0	NA	NA	NA	mmu-miR-6353	0	NA	NA	NA
mmu-miR-592-3p	0	NA	NA	NA	mmu-miR-6354	0	NA	NA	NA
mmu-miR-599	0	NA	NA	NA	mmu-miR-6355	0	NA	NA	NA
mmu-miR-6237	0	NA	NA	NA	mmu-miR-6356	0	NA	NA	NA
mmu-miR-6241	0	NA	NA	NA	mmu-miR-6357	0	NA	NA	NA
mmu-miR-6244	0	NA	NA	NA	mmu-miR-6358	0	NA	NA	NA
mmu-miR-6335	0	NA	NA	NA	mmu-miR-6359	0	NA	NA	NA
mmu-miR-6336	0	NA	NA	NA	mmu-miR-6360	0	NA	NA	NA
mmu-miR-6337	0	NA	NA	NA	mmu-miR-6361	0	NA	NA	NA
mmu-miR-6338	0	NA	NA	NA	mmu-miR-6362	0	NA	NA	NA
mmu-miR-6339	0	NA	NA	NA	mmu-miR-6363	0	NA	NA	NA
mmu-miR-6340	0	NA	NA	NA	mmu-miR-6364	0	NA	NA	NA
mmu-miR-6341	0	NA	NA	NA	mmu-miR-6365	0	NA	NA	NA
mmu-miR-6342	0	NA	NA	NA	mmu-miR-6366	0	NA	NA	NA
mmu-miR-6343	0	NA	NA	NA	mmu-miR-6367	0	NA	NA	NA
mmu-miR-6344	0	NA	NA	NA	mmu-miR-6368	0	NA	NA	NA
mmu-miR-6345	0	NA	NA	NA	mmu-miR-6369	0	NA	NA	NA
mmu-miR-6346	0	NA	NA	NA	mmu-miR-6370	0	NA	NA	NA
mmu-miR-6347	0	NA	NA	NA	mmu-miR-6371	0	NA	NA	NA
mmu-miR-6348	0	NA	NA	NA	mmu-miR-6372	0	NA	NA	NA
mmu-miR-6349	0	NA	NA	NA	mmu-miR-6373	0	NA	NA	NA
mmu-miR-6350	0	NA	NA	NA	mmu-miR-6374	0	NA	NA	NA
mmu-miR-6351	0	NA	NA	NA	mmu-miR-6375	0	NA	NA	NA
mmu-miR-6352	0	NA	NA	NA	mmu-miR-6376	0	NA	NA	NA
mmu-miR-6353	0	NA	NA	NA	mmu-miR-6377	0	NA	NA	NA
mmu-miR-6354	0	NA	NA	NA	mmu-miR-6378	0	NA	NA	NA
mmu-miR-6355	0	NA	NA	NA	mmu-miR-6379	0	NA	NA	NA
mmu-miR-6356	0	NA	NA	NA	mmu-miR-6380	0	NA	NA	NA
mmu-miR-6357	0	NA	NA	NA	mmu-miR-6381	0	NA	NA	NA
mmu-miR-6358	0	NA	NA	NA	mmu-miR-6382	0	NA	NA	NA
mmu-miR-6359	0	NA	NA	NA	mmu-miR-6383	0	NA	NA	NA
mmu-miR-6360	0	NA	NA	NA	mmu-miR-6384	0	NA	NA	NA
mmu-miR-6361	0	NA	NA	NA	mmu-miR-6385	0	NA	NA	NA
mmu-miR-6362	0	NA	NA	NA	mmu-miR-6386	0	NA	NA	NA
mmu-miR-6363	0	NA	NA	NA	mmu-miR-6387	0	NA	NA	NA
mmu-miR-6364	0	NA	NA	NA	mmu-miR-6388	0	NA	NA	NA
mmu-miR-6365	0	NA	NA	NA	mmu-miR-6389	0	NA	NA	NA
mmu-miR-6366	0	NA	NA	NA	mmu-miR-6390	0	NA	NA	NA
mmu-miR-6367	0	NA	NA	NA	mmu-miR-6391	0	NA	NA	NA
mmu-miR-6368	0	NA	NA	NA	mmu-miR-6392-3p	0	NA	NA	NA
mmu-miR-6369	0	NA	NA	NA	mmu-miR-6393	0	NA	NA	NA
mmu-miR-6370	0	NA	NA	NA	mmu-miR-6394	0	NA	NA	NA
mmu-miR-6371	0	NA	NA	NA	mmu-miR-6396	0	NA	NA	NA
mmu-miR-6372	0	NA	NA	NA	mmu-miR-6397	0	NA	NA	NA
mmu-miR-6373	0	NA	NA	NA	mmu-miR-6398	0	NA	NA	NA
mmu-miR-6374	0	NA	NA	NA	mmu-miR-6400	0	NA	NA	NA
mmu-miR-6375	0	NA	NA	NA	mmu-miR-6401	0	NA	NA	NA
mmu-miR-6376	0	NA	NA	NA	mmu-miR-6402	0	NA	NA	NA
mmu-miR-6377	0	NA	NA	NA	mmu-miR-6403	0	NA	NA	NA
mmu-miR-6378	0	NA	NA	NA	mmu-miR-6404	0	NA	NA	NA
mmu-miR-6379	0	NA	NA	NA	mmu-miR-6405	0	NA	NA	NA
mmu-miR-6380	0	NA	NA	NA	mmu-miR-6406	0	NA	NA	NA
mmu-miR-6381	0	NA	NA	NA	mmu-miR-6407	0	NA	NA	NA
mmu-miR-6382	0	NA	NA	NA	mmu-miR-6408	0	NA	NA	NA
mmu-miR-6383	0	NA	NA	NA	mmu-miR-6409	0	NA	NA	NA
mmu-miR-6384	0	NA	NA	NA	mmu-miR-6410	0	NA	NA	NA
mmu-miR-6385	0	NA	NA	NA	mmu-miR-6411	0	NA	NA	NA
mmu-miR-6386	0	NA	NA	NA	mmu-miR-6413	0	NA	NA	NA
mmu-miR-6387	0	NA	NA	NA	mmu-miR-6414	0	NA	NA	NA
mmu-miR-6388	0	NA	NA	NA	mmu-miR-6415	0	NA	NA	NA
mmu-miR-6389	0	NA	NA	NA	mmu-miR-6416-3p	0	NA	NA	NA
mmu-miR-6390	0	NA	NA	NA	mmu-miR-6416-5p	0	NA	NA	NA
mmu-miR-6391	0	NA	NA	NA	mmu-miR-6417	0	NA	NA	NA
mmu-miR-6392-3p	0	NA	NA	NA	mmu-miR-6418-5p	0	NA	NA	NA
mmu-miR-6393	0	NA	NA	NA	mmu-miR-6419	0	NA	NA	NA
mmu-miR-6394	0	NA	NA	NA	mmu-miR-6420	0	NA	NA	NA
mmu-miR-6396	0	NA	NA	NA	mmu-miR-6481	0	NA	NA	NA
mmu-miR-6397	0	NA	NA	NA	mmu-miR-6537-5p	0	NA	NA	NA
mmu-miR-6398	0	NA	NA	NA	mmu-miR-654-3p	0	NA	NA	NA
mmu-miR-6400	0	NA	NA	NA	mmu-miR-654-5p	0	NA	NA	NA
mmu-miR-6401	0	NA	NA	NA	mmu-miR-6546-3p	0	NA	NA	NA
mmu-miR-6402	0	NA	NA	NA	mmu-miR-669c-3p	0	NA	NA	NA
mmu-miR-6403	0	NA	NA	NA	mmu-miR-669g	0	NA	NA	NA
mmu-miR-6404	0	NA	NA	NA	mmu-miR-669i	0	NA	NA	NA
mmu-miR-6405	0	NA	NA	NA	mmu-miR-669j	0	NA	NA	NA
mmu-miR-6406	0	NA	NA	NA	mmu-miR-669k-3p	0	NA	NA	NA
mmu-miR-6407	0	NA	NA	NA	mmu-miR-669k-5p	0	NA	NA	NA
mmu-miR-6408	0	NA	NA	NA	mmu-miR-6715-3p	0	NA	NA	NA
mmu-miR-6409	0	NA	NA	NA	mmu-miR-6769b-3p	0	NA	NA	NA
mmu-miR-6410	0	NA	NA	NA	mmu-miR-6769b-5p	0	NA	NA	NA
mmu-miR-6411	0	NA	NA	NA	mmu-miR-678	0	NA	NA	NA
mmu-miR-6413	0	NA	NA	NA	mmu-miR-680	0	NA	NA	NA
mmu-miR-6414	0	NA	NA	NA	mmu-miR-681	0	NA	NA	NA
mmu-miR-6415	0	NA	NA	NA	mmu-miR-682	0	NA	NA	NA
mmu-miR-6416-3p	0	NA	NA	NA	mmu-miR-683	0	NA	NA	NA
mmu-miR-6416-5p	0	NA	NA	NA	mmu-miR-684	0	NA	NA	NA
mmu-miR-6417	0	NA	NA	NA	mmu-miR-686	0	NA	NA	NA
mmu-miR-6418-5p	0	NA	NA	NA	mmu-miR-687	0	NA	NA	NA
mmu-miR-6419	0	NA	NA	NA	mmu-miR-6896-3p	0	NA	NA	NA
mmu-miR-6420	0	NA	NA	NA	mmu-miR-6897-3p	0	NA	NA	NA
mmu-miR-6537-5p	0	NA	NA	NA	mmu-miR-6898-3p	0	NA	NA	NA
mmu-miR-654-3p	0	NA	NA	NA	mmu-miR-6899-5p	0	NA	NA	NA
mmu-miR-654-5p	0	NA	NA	NA	mmu-miR-6900-5p	0	NA	NA	NA
mmu-miR-669g	0	NA	NA	NA	mmu-miR-6902-3p	0	NA	NA	NA
mmu-miR-669i	0	NA	NA	NA	mmu-miR-6904-3p	0	NA	NA	NA
mmu-miR-669j	0	NA	NA	NA	mmu-miR-6905-5p	0	NA	NA	NA
mmu-miR-669k-3p	0	NA	NA	NA	mmu-miR-6906-3p	0	NA	NA	NA
mmu-miR-6715-3p	0	NA	NA	NA	mmu-miR-6906-5p	0	NA	NA	NA
mmu-miR-6769b-3p	0	NA	NA	NA	mmu-miR-6907-5p	0	NA	NA	NA
mmu-miR-6769b-5p	0	NA	NA	NA	mmu-miR-6908-5p	0	NA	NA	NA
mmu-miR-678	0	NA	NA	NA	mmu-miR-6909-3p	0	NA	NA	NA
mmu-miR-680	0	NA	NA	NA	mmu-miR-691	0	NA	NA	NA
mmu-miR-681	0	NA	NA	NA	mmu-miR-6910-5p	0	NA	NA	NA
mmu-miR-682	0	NA	NA	NA	mmu-miR-6913-5p	0	NA	NA	NA
mmu-miR-683	0	NA	NA	NA	mmu-miR-6914-5p	0	NA	NA	NA
mmu-miR-684	0	NA	NA	NA	mmu-miR-6915-3p	0	NA	NA	NA
mmu-miR-686	0	NA	NA	NA	mmu-miR-6915-5p	0	NA	NA	NA
mmu-miR-687	0	NA	NA	NA	mmu-miR-6917-5p	0	NA	NA	NA
mmu-miR-6896-3p	0	NA	NA	NA	mmu-miR-6918-3p	0	NA	NA	NA
mmu-miR-6897-3p	0	NA	NA	NA	mmu-miR-6919-3p	0	NA	NA	NA
mmu-miR-6898-3p	0	NA	NA	NA	mmu-miR-6920-5p	0	NA	NA	NA
mmu-miR-6899-5p	0	NA	NA	NA	mmu-miR-6921-5p	0	NA	NA	NA
mmu-miR-6904-3p	0	NA	NA	NA	mmu-miR-6923-3p	0	NA	NA	NA
mmu-miR-6905-5p	0	NA	NA	NA	mmu-miR-6923-5p	0	NA	NA	NA
mmu-miR-6906-3p	0	NA	NA	NA	mmu-miR-6924-3p	0	NA	NA	NA
mmu-miR-6906-5p	0	NA	NA	NA	mmu-miR-6924-5p	0	NA	NA	NA
mmu-miR-6907-5p	0	NA	NA	NA	mmu-miR-6925-3p	0	NA	NA	NA
mmu-miR-6908-5p	0	NA	NA	NA	mmu-miR-6926-3p	0	NA	NA	NA
mmu-miR-691	0	NA	NA	NA	mmu-miR-6926-5p	0	NA	NA	NA
mmu-miR-6910-5p	0	NA	NA	NA	mmu-miR-6927-5p	0	NA	NA	NA
mmu-miR-6913-5p	0	NA	NA	NA	mmu-miR-6928-3p	0	NA	NA	NA
mmu-miR-6914-5p	0	NA	NA	NA	mmu-miR-6928-5p	0	NA	NA	NA
mmu-miR-6915-3p	0	NA	NA	NA	mmu-miR-6930-3p	0	NA	NA	NA
mmu-miR-6915-5p	0	NA	NA	NA	mmu-miR-6930-5p	0	NA	NA	NA
mmu-miR-6918-3p	0	NA	NA	NA	mmu-miR-693-3p	0	NA	NA	NA
mmu-miR-6919-3p	0	NA	NA	NA	mmu-miR-6934-3p	0	NA	NA	NA
mmu-miR-6920-5p	0	NA	NA	NA	mmu-miR-6936-3p	0	NA	NA	NA
mmu-miR-6921-5p	0	NA	NA	NA	mmu-miR-6936-5p	0	NA	NA	NA
mmu-miR-6923-3p	0	NA	NA	NA	mmu-miR-6938-5p	0	NA	NA	NA
mmu-miR-6923-5p	0	NA	NA	NA	mmu-miR-6939-5p	0	NA	NA	NA
mmu-miR-6924-3p	0	NA	NA	NA	mmu-miR-6940-5p	0	NA	NA	NA
mmu-miR-6924-5p	0	NA	NA	NA	mmu-miR-6941-3p	0	NA	NA	NA
mmu-miR-6925-3p	0	NA	NA	NA	mmu-miR-6941-5p	0	NA	NA	NA
mmu-miR-6926-3p	0	NA	NA	NA	mmu-miR-6944-5p	0	NA	NA	NA
mmu-miR-6927-3p	0	NA	NA	NA	mmu-miR-6945-5p	0	NA	NA	NA
mmu-miR-6927-5p	0	NA	NA	NA	mmu-miR-6947-3p	0	NA	NA	NA
mmu-miR-6928-5p	0	NA	NA	NA	mmu-miR-6949-3p	0	NA	NA	NA
mmu-miR-6930-3p	0	NA	NA	NA	mmu-miR-6949-5p	0	NA	NA	NA
mmu-miR-6930-5p	0	NA	NA	NA	mmu-miR-695	0	NA	NA	NA
mmu-miR-6934-3p	0	NA	NA	NA	mmu-miR-6951-3p	0	NA	NA	NA
mmu-miR-6935-5p	0	NA	NA	NA	mmu-miR-6953-5p	0	NA	NA	NA
mmu-miR-6938-5p	0	NA	NA	NA	mmu-miR-6956-3p	0	NA	NA	NA
mmu-miR-6939-5p	0	NA	NA	NA	mmu-miR-6957-3p	0	NA	NA	NA
mmu-miR-6940-5p	0	NA	NA	NA	mmu-miR-6958-5p	0	NA	NA	NA
mmu-miR-6941-3p	0	NA	NA	NA	mmu-miR-6960-3p	0	NA	NA	NA
mmu-miR-6941-5p	0	NA	NA	NA	mmu-miR-6961-3p	0	NA	NA	NA
mmu-miR-6944-5p	0	NA	NA	NA	mmu-miR-6965-5p	0	NA	NA	NA
mmu-miR-6945-5p	0	NA	NA	NA	mmu-miR-6969-3p	0	NA	NA	NA
mmu-miR-6947-3p	0	NA	NA	NA	mmu-miR-6969-5p	0	NA	NA	NA
mmu-miR-6949-3p	0	NA	NA	NA	mmu-miR-697	0	NA	NA	NA
mmu-miR-6949-5p	0	NA	NA	NA	mmu-miR-6971-5p	0	NA	NA	NA
mmu-miR-695	0	NA	NA	NA	mmu-miR-6972-3p	0	NA	NA	NA
mmu-miR-6950-5p	0	NA	NA	NA	mmu-miR-6972-5p	0	NA	NA	NA
mmu-miR-6951-3p	0	NA	NA	NA	mmu-miR-6973a-3p	0	NA	NA	NA
mmu-miR-6953-5p	0	NA	NA	NA	mmu-miR-6973a-5p	0	NA	NA	NA
mmu-miR-6956-3p	0	NA	NA	NA	mmu-miR-6973b-5p	0	NA	NA	NA
mmu-miR-6956-5p	0	NA	NA	NA	mmu-miR-6974-3p	0	NA	NA	NA
mmu-miR-6958-5p	0	NA	NA	NA	mmu-miR-6974-5p	0	NA	NA	NA
mmu-miR-6960-3p	0	NA	NA	NA	mmu-miR-6975-5p	0	NA	NA	NA
mmu-miR-6961-3p	0	NA	NA	NA	mmu-miR-6976-3p	0	NA	NA	NA
mmu-miR-6965-5p	0	NA	NA	NA	mmu-miR-6977-5p	0	NA	NA	NA
mmu-miR-6969-3p	0	NA	NA	NA	mmu-miR-6978-5p	0	NA	NA	NA
mmu-miR-6969-5p	0	NA	NA	NA	mmu-miR-6979-5p	0	NA	NA	NA
mmu-miR-697	0	NA	NA	NA	mmu-miR-6980-3p	0	NA	NA	NA
mmu-miR-6970-5p	0	NA	NA	NA	mmu-miR-6981-3p	0	NA	NA	NA
mmu-miR-6971-5p	0	NA	NA	NA	mmu-miR-6981-5p	0	NA	NA	NA
mmu-miR-6972-3p	0	NA	NA	NA	mmu-miR-6982-3p	0	NA	NA	NA
mmu-miR-6972-5p	0	NA	NA	NA	mmu-miR-6982-5p	0	NA	NA	NA
mmu-miR-6973a-3p	0	NA	NA	NA	mmu-miR-6983-5p	0	NA	NA	NA
mmu-miR-6973a-5p	0	NA	NA	NA	mmu-miR-698-3p	0	NA	NA	NA
mmu-miR-6973b-5p	0	NA	NA	NA	mmu-miR-6984-3p	0	NA	NA	NA
mmu-miR-6974-3p	0	NA	NA	NA	mmu-miR-6986-3p	0	NA	NA	NA
mmu-miR-6974-5p	0	NA	NA	NA	mmu-miR-6987-3p	0	NA	NA	NA
mmu-miR-6975-5p	0	NA	NA	NA	mmu-miR-6988-5p	0	NA	NA	NA
mmu-miR-6976-3p	0	NA	NA	NA	mmu-miR-6991-3p	0	NA	NA	NA
mmu-miR-6977-5p	0	NA	NA	NA	mmu-miR-6991-5p	0	NA	NA	NA
mmu-miR-6978-5p	0	NA	NA	NA	mmu-miR-6992-5p	0	NA	NA	NA
mmu-miR-6979-5p	0	NA	NA	NA	mmu-miR-6993-3p	0	NA	NA	NA
mmu-miR-6980-3p	0	NA	NA	NA	mmu-miR-6993-5p	0	NA	NA	NA
mmu-miR-6980-5p	0	NA	NA	NA	mmu-miR-6994-5p	0	NA	NA	NA
mmu-miR-6981-3p	0	NA	NA	NA	mmu-miR-6995-5p	0	NA	NA	NA
mmu-miR-6981-5p	0	NA	NA	NA	mmu-miR-6997-3p	0	NA	NA	NA
mmu-miR-6982-5p	0	NA	NA	NA	mmu-miR-7000-3p	0	NA	NA	NA
mmu-miR-698-3p	0	NA	NA	NA	mmu-miR-7000-5p	0	NA	NA	NA
mmu-miR-6986-3p	0	NA	NA	NA	mmu-miR-7001-3p	0	NA	NA	NA
mmu-miR-6987-3p	0	NA	NA	NA	mmu-miR-7001-5p	0	NA	NA	NA
mmu-miR-6988-5p	0	NA	NA	NA	mmu-miR-7002-3p	0	NA	NA	NA
mmu-miR-6989-5p	0	NA	NA	NA	mmu-miR-7003-3p	0	NA	NA	NA
mmu-miR-6990-3p	0	NA	NA	NA	mmu-miR-7004-3p	0	NA	NA	NA
mmu-miR-6991-3p	0	NA	NA	NA	mmu-miR-7005-5p	0	NA	NA	NA
mmu-miR-6992-5p	0	NA	NA	NA	mmu-miR-7006-3p	0	NA	NA	NA
mmu-miR-6993-3p	0	NA	NA	NA	mmu-miR-7006-5p	0	NA	NA	NA
mmu-miR-6993-5p	0	NA	NA	NA	mmu-miR-7007-5p	0	NA	NA	NA
mmu-miR-6994-5p	0	NA	NA	NA	mmu-miR-7010-3p	0	NA	NA	NA
mmu-miR-6995-5p	0	NA	NA	NA	mmu-miR-7011-3p	0	NA	NA	NA
mmu-miR-7000-5p	0	NA	NA	NA	mmu-miR-7011-5p	0	NA	NA	NA
mmu-miR-7001-3p	0	NA	NA	NA	mmu-miR-7012-3p	0	NA	NA	NA
mmu-miR-7001-5p	0	NA	NA	NA	mmu-miR-7012-5p	0	NA	NA	NA
mmu-miR-7002-3p	0	NA	NA	NA	mmu-miR-7014-3p	0	NA	NA	NA
mmu-miR-7003-3p	0	NA	NA	NA	mmu-miR-7016-3p	0	NA	NA	NA
mmu-miR-7003-5p	0	NA	NA	NA	mmu-miR-7017-3p	0	NA	NA	NA
mmu-miR-7005-5p	0	NA	NA	NA	mmu-miR-7020-3p	0	NA	NA	NA
mmu-miR-7006-3p	0	NA	NA	NA	mmu-miR-7023-3p	0	NA	NA	NA
mmu-miR-7006-5p	0	NA	NA	NA	mmu-miR-7023-5p	0	NA	NA	NA
mmu-miR-7009-3p	0	NA	NA	NA	mmu-miR-7024-3p	0	NA	NA	NA
mmu-miR-7009-5p	0	NA	NA	NA	mmu-miR-7025-5p	0	NA	NA	NA
mmu-miR-7010-3p	0	NA	NA	NA	mmu-miR-702-5p	0	NA	NA	NA
mmu-miR-7011-3p	0	NA	NA	NA	mmu-miR-7028-3p	0	NA	NA	NA
mmu-miR-7011-5p	0	NA	NA	NA	mmu-miR-7029-5p	0	NA	NA	NA
mmu-miR-7014-3p	0	NA	NA	NA	mmu-miR-703	0	NA	NA	NA
mmu-miR-7016-3p	0	NA	NA	NA	mmu-miR-7030-5p	0	NA	NA	NA
mmu-miR-7017-3p	0	NA	NA	NA	mmu-miR-7031-3p	0	NA	NA	NA
mmu-miR-7018-5p	0	NA	NA	NA	mmu-miR-7032-5p	0	NA	NA	NA
mmu-miR-7020-3p	0	NA	NA	NA	mmu-miR-7033-3p	0	NA	NA	NA
mmu-miR-7023-5p	0	NA	NA	NA	mmu-miR-7034-3p	0	NA	NA	NA
mmu-miR-7024-3p	0	NA	NA	NA	mmu-miR-7036a-3p	0	NA	NA	NA
mmu-miR-7025-5p	0	NA	NA	NA	mmu-miR-7036a-5p	0	NA	NA	NA
mmu-miR-702-5p	0	NA	NA	NA	mmu-miR-7036b-3p	0	NA	NA	NA
mmu-miR-7028-3p	0	NA	NA	NA	mmu-miR-7038-3p	0	NA	NA	NA
mmu-miR-7030-5p	0	NA	NA	NA	mmu-miR-7039-3p	0	NA	NA	NA
mmu-miR-7031-3p	0	NA	NA	NA	mmu-miR-7039-5p	0	NA	NA	NA
mmu-miR-7032-5p	0	NA	NA	NA	mmu-miR-7041-3p	0	NA	NA	NA
mmu-miR-7033-3p	0	NA	NA	NA	mmu-miR-7044-3p	0	NA	NA	NA
mmu-miR-7034-3p	0	NA	NA	NA	mmu-miR-7044-5p	0	NA	NA	NA
mmu-miR-7036b-3p	0	NA	NA	NA	mmu-miR-7045-3p	0	NA	NA	NA
mmu-miR-7038-3p	0	NA	NA	NA	mmu-miR-7045-5p	0	NA	NA	NA
mmu-miR-7039-3p	0	NA	NA	NA	mmu-miR-7047-3p	0	NA	NA	NA
mmu-miR-7039-5p	0	NA	NA	NA	mmu-miR-7047-5p	0	NA	NA	NA
mmu-miR-7040-3p	0	NA	NA	NA	mmu-miR-7048-5p	0	NA	NA	NA
mmu-miR-7041-3p	0	NA	NA	NA	mmu-miR-7049-3p	0	NA	NA	NA
mmu-miR-7044-3p	0	NA	NA	NA	mmu-miR-705	0	NA	NA	NA
mmu-miR-7044-5p	0	NA	NA	NA	mmu-miR-7050-3p	0	NA	NA	NA
mmu-miR-7045-3p	0	NA	NA	NA	mmu-miR-7050-5p	0	NA	NA	NA
mmu-miR-7045-5p	0	NA	NA	NA	mmu-miR-7052-3p	0	NA	NA	NA
mmu-miR-7047-5p	0	NA	NA	NA	mmu-miR-7053-3p	0	NA	NA	NA
mmu-miR-7049-3p	0	NA	NA	NA	mmu-miR-7053-5p	0	NA	NA	NA
mmu-miR-705	0	NA	NA	NA	mmu-miR-7055-3p	0	NA	NA	NA
mmu-miR-7050-3p	0	NA	NA	NA	mmu-miR-7055-5p	0	NA	NA	NA
mmu-miR-7050-5p	0	NA	NA	NA	mmu-miR-7056-3p	0	NA	NA	NA
mmu-miR-7051-3p	0	NA	NA	NA	mmu-miR-7056-5p	0	NA	NA	NA
mmu-miR-7052-3p	0	NA	NA	NA	mmu-miR-7057-5p	0	NA	NA	NA
mmu-miR-7053-3p	0	NA	NA	NA	mmu-miR-7058-3p	0	NA	NA	NA
mmu-miR-7053-5p	0	NA	NA	NA	mmu-miR-7058-5p	0	NA	NA	NA
mmu-miR-7055-3p	0	NA	NA	NA	mmu-miR-7059-3p	0	NA	NA	NA
mmu-miR-7055-5p	0	NA	NA	NA	mmu-miR-7060-3p	0	NA	NA	NA
mmu-miR-7056-3p	0	NA	NA	NA	mmu-miR-7060-5p	0	NA	NA	NA
mmu-miR-7056-5p	0	NA	NA	NA	mmu-miR-7061-3p	0	NA	NA	NA
mmu-miR-7058-3p	0	NA	NA	NA	mmu-miR-7062-3p	0	NA	NA	NA
mmu-miR-7058-5p	0	NA	NA	NA	mmu-miR-7062-5p	0	NA	NA	NA
mmu-miR-7059-3p	0	NA	NA	NA	mmu-miR-7063-3p	0	NA	NA	NA
mmu-miR-7060-3p	0	NA	NA	NA	mmu-miR-7064-3p	0	NA	NA	NA
mmu-miR-7060-5p	0	NA	NA	NA	mmu-miR-7064-5p	0	NA	NA	NA
mmu-miR-7062-3p	0	NA	NA	NA	mmu-miR-7065-5p	0	NA	NA	NA
mmu-miR-7063-3p	0	NA	NA	NA	mmu-miR-7066-3p	0	NA	NA	NA
mmu-miR-7064-3p	0	NA	NA	NA	mmu-miR-7066-5p	0	NA	NA	NA
mmu-miR-7064-5p	0	NA	NA	NA	mmu-miR-7068-5p	0	NA	NA	NA
mmu-miR-7065-5p	0	NA	NA	NA	mmu-miR-707	0	NA	NA	NA
mmu-miR-7066-3p	0	NA	NA	NA	mmu-miR-7070-3p	0	NA	NA	NA
mmu-miR-7066-5p	0	NA	NA	NA	mmu-miR-7071-3p	0	NA	NA	NA
mmu-miR-7067-5p	0	NA	NA	NA	mmu-miR-7071-5p	0	NA	NA	NA
mmu-miR-707	0	NA	NA	NA	mmu-miR-7072-3p	0	NA	NA	NA
mmu-miR-7070-3p	0	NA	NA	NA	mmu-miR-7072-5p	0	NA	NA	NA
mmu-miR-7071-3p	0	NA	NA	NA	mmu-miR-7073-3p	0	NA	NA	NA
mmu-miR-7071-5p	0	NA	NA	NA	mmu-miR-7076-3p	0	NA	NA	NA
mmu-miR-7072-3p	0	NA	NA	NA	mmu-miR-7076-5p	0	NA	NA	NA
mmu-miR-7072-5p	0	NA	NA	NA	mmu-miR-7077-5p	0	NA	NA	NA
mmu-miR-7073-3p	0	NA	NA	NA	mmu-miR-7078-3p	0	NA	NA	NA
mmu-miR-7076-3p	0	NA	NA	NA	mmu-miR-7078-5p	0	NA	NA	NA
mmu-miR-7076-5p	0	NA	NA	NA	mmu-miR-7079-5p	0	NA	NA	NA
mmu-miR-7077-3p	0	NA	NA	NA	mmu-miR-7080-5p	0	NA	NA	NA
mmu-miR-7077-5p	0	NA	NA	NA	mmu-miR-7081-5p	0	NA	NA	NA
mmu-miR-7078-3p	0	NA	NA	NA	mmu-miR-7083-3p	0	NA	NA	NA
mmu-miR-7079-5p	0	NA	NA	NA	mmu-miR-7084-3p	0	NA	NA	NA
mmu-miR-7080-5p	0	NA	NA	NA	mmu-miR-7086-3p	0	NA	NA	NA
mmu-miR-7081-5p	0	NA	NA	NA	mmu-miR-7086-5p	0	NA	NA	NA
mmu-miR-7082-3p	0	NA	NA	NA	mmu-miR-7088-3p	0	NA	NA	NA
mmu-miR-7083-3p	0	NA	NA	NA	mmu-miR-7088-5p	0	NA	NA	NA
mmu-miR-7084-3p	0	NA	NA	NA	mmu-miR-7089-3p	0	NA	NA	NA
mmu-miR-7086-5p	0	NA	NA	NA	mmu-miR-7094-1-5p	0	NA	NA	NA
mmu-miR-7088-3p	0	NA	NA	NA	mmu-miR-7094-3p	0	NA	NA	NA
mmu-miR-7088-5p	0	NA	NA	NA	mmu-miR-7094b-2-5p	0	NA	NA	NA
mmu-miR-7089-3p	0	NA	NA	NA	mmu-miR-710	0	NA	NA	NA
mmu-miR-7090-5p	0	NA	NA	NA	mmu-miR-711	0	NA	NA	NA
mmu-miR-7093-5p	0	NA	NA	NA	mmu-miR-7115-3p	0	NA	NA	NA
mmu-miR-7094-1-5p	0	NA	NA	NA	mmu-miR-7116-5p	0	NA	NA	NA
mmu-miR-7094-3p	0	NA	NA	NA	mmu-miR-7118-5p	0	NA	NA	NA
mmu-miR-7094b-2-5p	0	NA	NA	NA	mmu-miR-7119-3p	0	NA	NA	NA
mmu-miR-710	0	NA	NA	NA	mmu-miR-7119-5p	0	NA	NA	NA
mmu-miR-711	0	NA	NA	NA	mmu-miR-713	0	NA	NA	NA
mmu-miR-7115-3p	0	NA	NA	NA	mmu-miR-714	0	NA	NA	NA
mmu-miR-7118-5p	0	NA	NA	NA	mmu-miR-717	0	NA	NA	NA
mmu-miR-7119-3p	0	NA	NA	NA	mmu-miR-718	0	NA	NA	NA
mmu-miR-7119-5p	0	NA	NA	NA	mmu-miR-719	0	NA	NA	NA
mmu-miR-713	0	NA	NA	NA	mmu-miR-721	0	NA	NA	NA
mmu-miR-717	0	NA	NA	NA	mmu-miR-7210-3p	0	NA	NA	NA
mmu-miR-718	0	NA	NA	NA	mmu-miR-7210-5p	0	NA	NA	NA
mmu-miR-719	0	NA	NA	NA	mmu-miR-7211-3p	0	NA	NA	NA
mmu-miR-721	0	NA	NA	NA	mmu-miR-7211-5p	0	NA	NA	NA
mmu-miR-7210-3p	0	NA	NA	NA	mmu-miR-7212-3p	0	NA	NA	NA
mmu-miR-7210-5p	0	NA	NA	NA	mmu-miR-7214-3p	0	NA	NA	NA
mmu-miR-7211-3p	0	NA	NA	NA	mmu-miR-7214-5p	0	NA	NA	NA
mmu-miR-7211-5p	0	NA	NA	NA	mmu-miR-7215-3p	0	NA	NA	NA
mmu-miR-7212-3p	0	NA	NA	NA	mmu-miR-7215-5p	0	NA	NA	NA
mmu-miR-7214-3p	0	NA	NA	NA	mmu-miR-7216-3p	0	NA	NA	NA
mmu-miR-7214-5p	0	NA	NA	NA	mmu-miR-7216-5p	0	NA	NA	NA
mmu-miR-7215-3p	0	NA	NA	NA	mmu-miR-7217-3p	0	NA	NA	NA
mmu-miR-7215-5p	0	NA	NA	NA	mmu-miR-7217-5p	0	NA	NA	NA
mmu-miR-7216-3p	0	NA	NA	NA	mmu-miR-7218-3p	0	NA	NA	NA
mmu-miR-7216-5p	0	NA	NA	NA	mmu-miR-7218-5p	0	NA	NA	NA
mmu-miR-7217-3p	0	NA	NA	NA	mmu-miR-7219-5p	0	NA	NA	NA
mmu-miR-7217-5p	0	NA	NA	NA	mmu-miR-7220-3p	0	NA	NA	NA
mmu-miR-7218-3p	0	NA	NA	NA	mmu-miR-7221-3p	0	NA	NA	NA
mmu-miR-7218-5p	0	NA	NA	NA	mmu-miR-7221-5p	0	NA	NA	NA
mmu-miR-7221-3p	0	NA	NA	NA	mmu-miR-7222-3p	0	NA	NA	NA
mmu-miR-7221-5p	0	NA	NA	NA	mmu-miR-7222-5p	0	NA	NA	NA
mmu-miR-7222-3p	0	NA	NA	NA	mmu-miR-7223-3p	0	NA	NA	NA
mmu-miR-7222-5p	0	NA	NA	NA	mmu-miR-7225-3p	0	NA	NA	NA
mmu-miR-7223-3p	0	NA	NA	NA	mmu-miR-7227-3p	0	NA	NA	NA
mmu-miR-7223-5p	0	NA	NA	NA	mmu-miR-7227-5p	0	NA	NA	NA
mmu-miR-7225-3p	0	NA	NA	NA	mmu-miR-7228-3p	0	NA	NA	NA
mmu-miR-7225-5p	0	NA	NA	NA	mmu-miR-7228-5p	0	NA	NA	NA
mmu-miR-7227-5p	0	NA	NA	NA	mmu-miR-7229-3p	0	NA	NA	NA
mmu-miR-7228-3p	0	NA	NA	NA	mmu-miR-7229-5p	0	NA	NA	NA
mmu-miR-7229-3p	0	NA	NA	NA	mmu-miR-7230-3p	0	NA	NA	NA
mmu-miR-7229-5p	0	NA	NA	NA	mmu-miR-7230-5p	0	NA	NA	NA
mmu-miR-7230-3p	0	NA	NA	NA	mmu-miR-7231-3p	0	NA	NA	NA
mmu-miR-7230-5p	0	NA	NA	NA	mmu-miR-7232-3p	0	NA	NA	NA
mmu-miR-7231-3p	0	NA	NA	NA	mmu-miR-7232-5p	0	NA	NA	NA
mmu-miR-7232-3p	0	NA	NA	NA	mmu-miR-7233-5p	0	NA	NA	NA
mmu-miR-7232-5p	0	NA	NA	NA	mmu-miR-7234-3p	0	NA	NA	NA
mmu-miR-7233-5p	0	NA	NA	NA	mmu-miR-7234-5p	0	NA	NA	NA
mmu-miR-7234-3p	0	NA	NA	NA	mmu-miR-7235-5p	0	NA	NA	NA
mmu-miR-7234-5p	0	NA	NA	NA	mmu-miR-7236-5p	0	NA	NA	NA
mmu-miR-7235-5p	0	NA	NA	NA	mmu-miR-7237-5p	0	NA	NA	NA
mmu-miR-7236-5p	0	NA	NA	NA	mmu-miR-7238-3p	0	NA	NA	NA
mmu-miR-7238-3p	0	NA	NA	NA	mmu-miR-7239-3p	0	NA	NA	NA
mmu-miR-7239-3p	0	NA	NA	NA	mmu-miR-7239-5p	0	NA	NA	NA
mmu-miR-7239-5p	0	NA	NA	NA	mmu-miR-7241-3p	0	NA	NA	NA
mmu-miR-7240-3p	0	NA	NA	NA	mmu-miR-7241-5p	0	NA	NA	NA
mmu-miR-7241-3p	0	NA	NA	NA	mmu-miR-7242-3p	0	NA	NA	NA
mmu-miR-7241-5p	0	NA	NA	NA	mmu-miR-7242-5p	0	NA	NA	NA
mmu-miR-7242-3p	0	NA	NA	NA	mmu-miR-7243-3p	0	NA	NA	NA
mmu-miR-7242-5p	0	NA	NA	NA	mmu-miR-7243-5p	0	NA	NA	NA
mmu-miR-7243-3p	0	NA	NA	NA	mmu-miR-742-3p	0	NA	NA	NA
mmu-miR-7243-5p	0	NA	NA	NA	mmu-miR-7578	0	NA	NA	NA
mmu-miR-742-3p	0	NA	NA	NA	mmu-miR-758-5p	0	NA	NA	NA
mmu-miR-7578	0	NA	NA	NA	mmu-miR-759	0	NA	NA	NA
mmu-miR-758-5p	0	NA	NA	NA	mmu-miR-760-5p	0	NA	NA	NA
mmu-miR-759	0	NA	NA	NA	mmu-miR-761	0	NA	NA	NA
mmu-miR-760-5p	0	NA	NA	NA	mmu-miR-762	0	NA	NA	NA
mmu-miR-761	0	NA	NA	NA	mmu-miR-763	0	NA	NA	NA
mmu-miR-762	0	NA	NA	NA	mmu-miR-764-3p	0	NA	NA	NA
mmu-miR-763	0	NA	NA	NA	mmu-miR-764-5p	0	NA	NA	NA
mmu-miR-764-3p	0	NA	NA	NA	mmu-miR-7646-3p	0	NA	NA	NA
mmu-miR-764-5p	0	NA	NA	NA	mmu-miR-7649-5p	0	NA	NA	NA
mmu-miR-7646-3p	0	NA	NA	NA	mmu-miR-7650-3p	0	NA	NA	NA
mmu-miR-7649-5p	0	NA	NA	NA	mmu-miR-7650-5p	0	NA	NA	NA
mmu-miR-7650-3p	0	NA	NA	NA	mmu-miR-7651-3p	0	NA	NA	NA
mmu-miR-7650-5p	0	NA	NA	NA	mmu-miR-7652-5p	0	NA	NA	NA
mmu-miR-7651-3p	0	NA	NA	NA	mmu-miR-7653-3p	0	NA	NA	NA
mmu-miR-7652-5p	0	NA	NA	NA	mmu-miR-7656-3p	0	NA	NA	NA
mmu-miR-7656-3p	0	NA	NA	NA	mmu-miR-7657-3p	0	NA	NA	NA
mmu-miR-7657-3p	0	NA	NA	NA	mmu-miR-7657-5p	0	NA	NA	NA
mmu-miR-7657-5p	0	NA	NA	NA	mmu-miR-7659-3p	0	NA	NA	NA
mmu-miR-7659-3p	0	NA	NA	NA	mmu-miR-7660-5p	0	NA	NA	NA
mmu-miR-7660-5p	0	NA	NA	NA	mmu-miR-7661-5p	0	NA	NA	NA
mmu-miR-7661-5p	0	NA	NA	NA	mmu-miR-7663-5p	0	NA	NA	NA
mmu-miR-7663-3p	0	NA	NA	NA	mmu-miR-7665-3p	0	NA	NA	NA
mmu-miR-7663-5p	0	NA	NA	NA	mmu-miR-767	0	NA	NA	NA
mmu-miR-7665-3p	0	NA	NA	NA	mmu-miR-7672-3p	0	NA	NA	NA
mmu-miR-767	0	NA	NA	NA	mmu-miR-7672-5p	0	NA	NA	NA
mmu-miR-7672-3p	0	NA	NA	NA	mmu-miR-7674-3p	0	NA	NA	NA
mmu-miR-7672-5p	0	NA	NA	NA	mmu-miR-7674-5p	0	NA	NA	NA
mmu-miR-7674-3p	0	NA	NA	NA	mmu-miR-7675-5p	0	NA	NA	NA
mmu-miR-7675-5p	0	NA	NA	NA	mmu-miR-7676-5p	0	NA	NA	NA
mmu-miR-7676-5p	0	NA	NA	NA	mmu-miR-7677-5p	0	NA	NA	NA
mmu-miR-7677-5p	0	NA	NA	NA	mmu-miR-7678-5p	0	NA	NA	NA
mmu-miR-7678-3p	0	NA	NA	NA	mmu-miR-7681-3p	0	NA	NA	NA
mmu-miR-7678-5p	0	NA	NA	NA	mmu-miR-7681-5p	0	NA	NA	NA
mmu-miR-7679-5p	0	NA	NA	NA	mmu-miR-7682-5p	0	NA	NA	NA
mmu-miR-7680-5p	0	NA	NA	NA	mmu-miR-7683-3p	0	NA	NA	NA
mmu-miR-7681-3p	0	NA	NA	NA	mmu-miR-7684-3p	0	NA	NA	NA
mmu-miR-7681-5p	0	NA	NA	NA	mmu-miR-7684-5p	0	NA	NA	NA
mmu-miR-7682-5p	0	NA	NA	NA	mmu-miR-7686-3p	0	NA	NA	NA
mmu-miR-7683-3p	0	NA	NA	NA	mmu-miR-7686-5p	0	NA	NA	NA
mmu-miR-7684-3p	0	NA	NA	NA	mmu-miR-7688-3p	0	NA	NA	NA
mmu-miR-7684-5p	0	NA	NA	NA	mmu-miR-7689-5p	0	NA	NA	NA
mmu-miR-7686-3p	0	NA	NA	NA	mmu-miR-7a-2-3p	0	NA	NA	NA
mmu-miR-7686-5p	0	NA	NA	NA	mmu-miR-802-3p	0	NA	NA	NA
mmu-miR-7688-3p	0	NA	NA	NA	mmu-miR-804	0	NA	NA	NA
mmu-miR-7689-5p	0	NA	NA	NA	mmu-miR-8091	0	NA	NA	NA
mmu-miR-7a-2-3p	0	NA	NA	NA	mmu-miR-8095	0	NA	NA	NA
mmu-miR-7b-3p	0	NA	NA	NA	mmu-miR-8096	0	NA	NA	NA
mmu-miR-802-3p	0	NA	NA	NA	mmu-miR-8099	0	NA	NA	NA
mmu-miR-804	0	NA	NA	NA	mmu-miR-8100	0	NA	NA	NA
mmu-miR-8091	0	NA	NA	NA	mmu-miR-8101	0	NA	NA	NA
mmu-miR-8095	0	NA	NA	NA	mmu-miR-8102	0	NA	NA	NA
mmu-miR-8099	0	NA	NA	NA	mmu-miR-8108	0	NA	NA	NA
mmu-miR-8100	0	NA	NA	NA	mmu-miR-8109	0	NA	NA	NA
mmu-miR-8101	0	NA	NA	NA	mmu-miR-8110	0	NA	NA	NA
mmu-miR-8102	0	NA	NA	NA	mmu-miR-8113	0	NA	NA	NA
mmu-miR-8108	0	NA	NA	NA	mmu-miR-8115	0	NA	NA	NA
mmu-miR-8109	0	NA	NA	NA	mmu-miR-8116	0	NA	NA	NA
mmu-miR-8110	0	NA	NA	NA	mmu-miR-8117	0	NA	NA	NA
mmu-miR-8113	0	NA	NA	NA	mmu-miR-8119	0	NA	NA	NA
mmu-miR-8115	0	NA	NA	NA	mmu-miR-871-5p	0	NA	NA	NA
mmu-miR-8117	0	NA	NA	NA	mmu-miR-873b	0	NA	NA	NA
mmu-miR-8119	0	NA	NA	NA	mmu-miR-875-3p	0	NA	NA	NA
mmu-miR-873b	0	NA	NA	NA	mmu-miR-875-5p	0	NA	NA	NA
mmu-miR-875-3p	0	NA	NA	NA	mmu-miR-876-3p	0	NA	NA	NA
mmu-miR-876-3p	0	NA	NA	NA	mmu-miR-878-3p	0	NA	NA	NA
mmu-miR-880-5p	0	NA	NA	NA	mmu-miR-880-5p	0	NA	NA	NA
mmu-miR-881-5p	0	NA	NA	NA	mmu-miR-881-5p	0	NA	NA	NA
mmu-miR-882	0	NA	NA	NA	mmu-miR-882	0	NA	NA	NA
mmu-miR-883a-5p	0	NA	NA	NA	mmu-miR-883a-5p	0	NA	NA	NA
mmu-miR-883b-3p	0	NA	NA	NA	mmu-miR-883b-3p	0	NA	NA	NA
mmu-miR-883b-5p	0	NA	NA	NA	mmu-miR-883b-5p	0	NA	NA	NA
mmu-miR-9718	0	NA	NA	NA	mmu-miR-9718	0	NA	NA	NA
mmu-miR-9768-3p	0	NA	NA	NA	mmu-miR-9768-3p	0	NA	NA	NA
mmu-miR-9769-5p	0	NA	NA	NA	mmu-miR-9769-5p	0	NA	NA	NA
mmu-miR-9b-3p	0	NA	NA	NA	mmu-miR-9b-3p	0	NA	NA	NA
mmu-miR-9b-5p	0	NA	NA	NA	mmu-miR-9b-5p	0	NA	NA	NA
mmu-miR-344eh-5p_merged	0	NA	NA	NA	mmu-miR-344eh-5p_merged	0	NA	NA	NA

## Sheet: Elac2 lines 30 weeks
KO					A537T
miRNA	baseMean	log2FoldChange	lfcSE	svalue	miRNA	baseMean	log2FoldChange	lfcSE	svalue
mmu-miR-142a-5p	2555.79	0.999156	0.199591	2.77835e-07	mmu-miR-135a-5p	488.071	2.89225	0.733347	4.00835e-05
mmu-miR-7b-5p	2389.44	-3.80495	0.859054	2.50313e-06	mmu-miR-142a-5p	2889.5	0.985812	0.300284	0.00027688
mmu-miR-142a-3p	707.473	0.844726	0.276221	0.00037285	mmu-miR-122-5p	93.0327	-2.07694	0.637921	0.000373045
mmu-miR-135a-5p	433.333	2.69325	0.895334	0.000608251	mmu-miR-142a-3p	821.61	0.960073	0.302022	0.00046463
mmu-miR-493-5p	39.6059	-2.35083	0.800091	0.000816723	mmu-miR-10a-3p	1912.03	1.33181	0.491012	0.00103972
mmu-miR-465b-5p	18.1974	4.85931	1.73463	0.00110468	mmu-miR-470-5p	11.6157	4.03409	1.65098	0.00207872
mmu-miR-10a-3p	1677.22	1.28306	0.461459	0.00133462	mmu-miR-465b-5p	11.0509	3.89262	1.68818	0.00329041
mmu-miR-770-3p	40.5427	-2.14836	0.789447	0.00157415	mmu-miR-10a-5p	262710	1.17462	0.523411	0.0044305
mmu-miR-129-5p	531.407	-2.09839	0.77363	0.00177035	mmu-miR-20a-5p	2826.7	0.882209	0.400175	0.00546517
mmu-miR-758-3p	27.7933	-2.34669	0.889809	0.00201116	mmu-miR-146a-5p	51875.6	1.24801	0.599849	0.00679244
mmu-miR-323-3p	70.7147	-1.9994	0.766515	0.00224177	mmu-miR-10b-5p	150338	1.52876	0.738415	0.0079214
mmu-miR-380-5p	24.9441	-2.6206	1.01667	0.00246946	mmu-miR-223-3p	400.557	0.675413	0.365737	0.00996079
mmu-miR-470-5p	14.6483	4.45217	1.78429	0.00276368	mmu-miR-135a-2-3p	15.1764	2.42702	1.633	0.0144722
mmu-miR-496a-3p	40.593	-1.99793	0.816083	0.00307904	mmu-miR-15b-3p	231.592	0.550746	0.382743	0.0188016
mmu-miR-708-5p	618.052	1.13774	0.466452	0.00336452	mmu-miR-375-3p	50476.1	0.73792	0.540907	0.023298
mmu-miR-1a-3p	66666.4	0.790457	0.326865	0.00364153	mmu-miR-17-5p	2075.68	0.564302	0.432996	0.0278572
mmu-miR-495-3p	270.413	-1.38757	0.579753	0.00391832	mmu-miR-19b-3p	489.367	0.532504	0.462666	0.0335642
mmu-miR-193b-3p	2425.38	-0.880262	0.370678	0.00418846	mmu-miR-10b-3p	554.626	1.12552	1.04226	0.0394826
mmu-miR-487b-3p	39.9805	-1.83487	0.773904	0.00443494	mmu-miR-199ab-3p_merged	103951	0.246414	0.283973	0.0475503
mmu-miR-146a-5p	31105.1	0.601596	0.256559	0.00468905	mmu-miR-374b-5p	3798.71	0.315367	0.37715	0.055249
mmu-miR-380-3p	44.8303	-2.09143	0.910148	0.00497927	mmu-miR-92a-3p	10469.7	0.173194	0.219579	0.0628623
mmu-miR-10a-5p	235260	1.17655	0.513509	0.00525186	mmu-miR-16-5p	10621.4	0.207533	0.271257	0.0701009
mmu-miR-382-5p	351.303	-1.26351	0.564317	0.00557038	mmu-miR-378a-3p	41174.3	-0.173972	0.227984	0.0767358
mmu-miR-341-3p	251.459	-1.43179	0.648739	0.00590728	mmu-miR-199a-5p	28689.2	0.171895	0.229389	0.0829893
mmu-miR-344-3p	32.8326	-1.77218	0.808408	0.00623832	mmu-miR-3473b	46.3546	-0.668813	0.907394	0.0888914
mmu-miR-383-5p	29.6227	-2.22937	1.02544	0.00656955	mmu-miR-150-5p	1779.02	0.327049	0.466606	0.0947678
mmu-miR-409-5p	130.595	-1.47554	0.680744	0.00688538	mmu-miR-27b-5p	531.147	-0.151156	0.219441	0.100349
mmu-miR-329-5p	196.964	-1.23445	0.569884	0.00718056	mmu-miR-532-3p	247.316	0.146455	0.213859	0.105577
mmu-miR-338-3p	367.59	-1.7853	0.83122	0.00748	mmu-miR-93-5p	6447.85	0.134247	0.197395	0.110496
mmu-miR-370-3p	282.455	-1.36681	0.640583	0.00777847	mmu-miR-29c-5p	1213.03	-0.140605	0.208778	0.115157
mmu-miR-666-5p	30.1506	-2.04861	0.970926	0.00808984	mmu-miR-195a-5p	5479.48	0.129234	0.193283	0.119567
mmu-miR-1291	183.179	-0.546613	0.259793	0.00838978	mmu-miR-330-5p	934.766	-0.143747	0.216042	0.123734
mmu-miR-384-5p	35.9625	-2.10831	1.00585	0.00868218	mmu-miR-101a-3p	16548.2	0.170672	0.258216	0.127691
mmu-miR-155-5p	844.245	0.704099	0.347216	0.00905294	mmu-miR-532-5p	3968.25	0.130578	0.197906	0.131426
mmu-miR-127-3p	10114.1	-0.999657	0.502323	0.00945976	mmu-miR-872-3p	363.212	0.241847	0.368863	0.134986
mmu-miR-150-5p	1823.3	0.742398	0.391298	0.00999965	mmu-miR-15a-5p	469.609	0.166519	0.255934	0.138393
mmu-miR-365-1-5p	131.484	-0.625397	0.332718	0.0105423	mmu-miR-101c	115.166	0.169014	0.262867	0.141683
mmu-miR-20a-5p	2328.64	0.666608	0.365034	0.0111573	mmu-miR-106b-5p	995.214	0.201899	0.317111	0.144854
mmu-miR-10b-5p	126072	1.36956	0.75689	0.0117736	mmu-miR-194-5p	2611.62	0.125976	0.199252	0.147899
mmu-miR-409-3p	219.372	-1.17314	0.65393	0.0123894	mmu-miR-224-5p	489.987	0.128782	0.204357	0.150809
mmu-miR-92a-3p	9845.75	0.388454	0.218219	0.0130026	mmu-miR-16-1-3p	232.817	0.12556	0.19965	0.153587
mmu-miR-210-3p	3648.99	-0.443837	0.2497	0.0135917	mmu-miR-1843b-5p	4631.45	-0.121266	0.195187	0.156292
mmu-miR-30a-3p	15009	0.435035	0.251822	0.0142531	mmu-miR-504-5p	78.942	-0.184803	0.300044	0.158912
mmu-miR-708-3p	276.013	0.843854	0.497829	0.0149526	mmu-miR-672-5p	157.113	0.261564	0.425436	0.161422
mmu-miR-532-5p	3616.97	0.354962	0.214804	0.0157141	mmu-miR-3535	1941.49	-0.212136	0.352811	0.16392
mmu-miR-434-3p	1018.62	-0.89223	0.541624	0.0164539	mmu-miR-143-5p	10963.9	0.124157	0.207558	0.166332
mmu-miR-224-5p	450.328	0.419603	0.25915	0.0172252	mmu-miR-1291	191.702	-0.167601	0.280547	0.168646
mmu-miR-22-3p	44182.8	-0.292729	0.195599	0.0182674	mmu-miR-181d-5p	1643.78	0.124411	0.209581	0.170891
mmu-miR-433-3p	127.575	-1.0434	0.703929	0.0193056	mmu-miR-30a-5p	175084	0.115268	0.194465	0.17305
mmu-miR-7a-5p	45732.7	-0.361287	0.244728	0.0203182	mmu-miR-99a-3p	112.805	0.11682	0.197084	0.175122
mmu-miR-667-3p	31.3315	-1.45605	0.986936	0.0212936	mmu-miR-103-3p	22422.3	0.0977045	0.165025	0.177118
mmu-miR-499-5p	19.7619	1.38484	0.944734	0.0222561	mmu-miR-186-5p	4532.79	0.0936752	0.160857	0.1791
mmu-miR-199a-5p	25244.1	0.286138	0.203122	0.0233354	mmu-miR-497a-5p	1702.42	0.0966199	0.16607	0.18101
mmu-miR-541-5p	1389.5	-0.762894	0.544332	0.0243946	mmu-miR-210-5p	106.728	-0.109674	0.191293	0.182903
mmu-miR-30a-5p	184492	0.597488	0.426748	0.0254191	mmu-miR-5099	2489.78	-0.102468	0.178737	0.184727
mmu-miR-330-5p	830.615	-0.438682	0.315569	0.0264338	mmu-miR-7a-5p	51077.6	-0.100135	0.174796	0.186488
mmu-miR-434-5p	1575.34	-0.725472	0.524988	0.027435	mmu-miR-872-5p	4200.53	0.103016	0.180638	0.188203
mmu-miR-300-3p	1042.72	-0.88738	0.658083	0.0284923	mmu-miR-19a-3p	76.4674	0.160782	0.282206	0.189862
mmu-miR-223-5p	95.8896	0.417913	0.316683	0.0295937	mmu-miR-322-5p	200.233	0.122278	0.215222	0.191474
mmu-miR-574-3p	2439.55	-0.266418	0.20836	0.0307757	mmu-miR-144-5p	81.6678	0.111732	0.196974	0.193038
mmu-miR-93-5p	5741.63	0.281753	0.221359	0.0319357	mmu-miR-378c	3196.93	-0.0922876	0.163481	0.194565
mmu-miR-125b-1-3p	846.29	0.274072	0.216386	0.0330763	mmu-miR-298-5p	55.7039	-0.119105	0.2121	0.196059
mmu-miR-223-3p	308.411	0.321597	0.256985	0.0342242	mmu-miR-411-3p	126.647	-0.0998511	0.178642	0.19752
mmu-miR-9-5p	6038.1	-1.03358	0.844779	0.0354171	mmu-miR-15b-5p	791.278	0.259297	0.464251	0.198938
mmu-miR-100-5p	32816.8	0.255213	0.208716	0.0365754	mmu-miR-652-3p	14258.3	0.0864763	0.155827	0.20033
mmu-miR-27a-5p	317.771	0.294406	0.24503	0.0377603	mmu-miR-100-5p	36700.1	0.0987271	0.178026	0.201683
mmu-miR-338-5p	654.326	-1.05814	0.901381	0.0389909	mmu-miR-181c-3p	148.617	0.103278	0.18901	0.203037
mmu-miR-382-3p	140.389	-0.850815	0.732982	0.0402245	mmu-miR-495-3p	335.174	-0.114871	0.210544	0.204355
mmu-miR-501-3p	886.094	0.242807	0.20934	0.0414249	mmu-miR-151-5p	1561.5	0.0864949	0.158964	0.205642
mmu-miR-17-5p	1812.7	0.445685	0.388566	0.0426287	mmu-miR-664-5p	249.804	-0.276929	0.508989	0.206893
mmu-miR-10b-3p	472.828	1.03652	0.908455	0.0438162	mmu-miR-1843a-5p	5994.49	-0.0955253	0.175901	0.208113
mmu-miR-324-3p	394.582	-0.226915	0.198942	0.0449717	mmu-miR-16-2-3p	38.1522	0.129801	0.240221	0.209313
mmu-miR-540-3p	43.516	-1.10886	0.973749	0.0461009	mmu-miR-760-3p	31.5239	-0.110471	0.20645	0.210504
mmu-miR-374b-5p	3162.72	0.265337	0.234246	0.0472166	mmu-miR-27a-5p	340.36	0.0894187	0.167456	0.211669
mmu-miR-30c-5p	133327	0.289906	0.260099	0.0483539	mmu-miR-101b-3p	8444.9	0.0812281	0.152367	0.212806
mmu-miR-134-5p	266.196	-0.713391	0.657453	0.0495459	mmu-miR-200c-3p	282970	-0.0906222	0.170493	0.213921
mmu-miR-19a-3p	65.5559	0.512525	0.479273	0.0507524	mmu-miR-450a-5p	257.634	0.0936921	0.176988	0.215017
mmu-miR-29b-2-5p	231.892	-0.249704	0.233806	0.051932	mmu-miR-203-3p	8445.18	0.0829979	0.157437	0.216094
mmu-miR-210-5p	96.2269	-0.34872	0.33632	0.0531721	mmu-miR-23b-3p	69237.5	-0.0855074	0.163916	0.217168
mmu-miR-365-3p	3315.58	-0.321941	0.313092	0.0544063	mmu-miR-93-3p	130.381	0.0858479	0.16478	0.218218
mmu-miR-214-5p	1090.56	0.208344	0.204563	0.0556387	mmu-miR-3081-3p	439.175	-0.0920061	0.17735	0.219252
mmu-miR-1843b-5p	4479.81	-0.204772	0.203188	0.056872	mmu-miR-125b-5p	93845.2	0.0880624	0.170805	0.220274
mmu-let-7j	10945.6	0.269925	0.269541	0.0580942	mmu-miR-382-5p	442.695	-0.0969697	0.189344	0.221286
mmu-miR-9-3p	319.143	-1.10015	1.11018	0.0593175	mmu-miR-341-3p	313.884	-0.0987244	0.194203	0.22229
mmu-miR-410-3p	139.097	-0.952647	0.965882	0.0605254	mmu-miR-223-5p	97.8843	0.0863903	0.170131	0.223273
mmu-miR-451a	2225.25	-0.293421	0.304391	0.0617697	mmu-miR-652-5p	71.933	0.0914859	0.180458	0.224236
mmu-miR-30c-2-3p	3082.6	0.333823	0.347123	0.0629919	mmu-miR-196a-5p	2627.47	-0.0882281	0.174349	0.22518
mmu-miR-27a-3p	53809.7	0.214076	0.223759	0.0642006	mmu-miR-340-3p	3097.74	-0.0939428	0.186158	0.226109
mmu-miR-133a-3p	12622.8	0.169505	0.178256	0.0653986	mmu-miR-187-3p	784.238	0.0776174	0.153836	0.227017
mmu-miR-199ab-3p_merged	87530.8	0.193889	0.205827	0.0665953	mmu-miR-29b-2-5p	255.87	-0.0808867	0.163102	0.227939
mmu-miR-301a-5p	59.1262	0.299905	0.320442	0.0677828	mmu-miR-574-3p	2634.44	-0.0819685	0.165816	0.228846
mmu-miR-494-3p	50.3915	-0.480943	0.516266	0.0689566	mmu-miR-185-3p	162.774	-0.0847772	0.17271	0.229748
mmu-let-7g-5p	335877	0.176666	0.19032	0.0701145	mmu-miR-434-5p	1888.35	-0.0869813	0.177697	0.230635
mmu-miR-381-3p	1334.16	-0.596818	0.6431	0.0712483	mmu-miR-134-5p	318.436	-0.0883768	0.180648	0.231504
mmu-miR-16-5p	8798.17	0.181982	0.196372	0.0723619	mmu-miR-219a-2-3p	41.8006	-0.0919106	0.188478	0.232361
mmu-miR-15b-3p	178.304	0.21797	0.236473	0.0734657	mmu-miR-30c-2-3p	2912.91	0.0752853	0.155143	0.233209
mmu-miR-139-5p	3712.74	0.208282	0.227044	0.0745586	mmu-miR-30b-3p	1278.91	-0.0810474	0.16799	0.234049
mmu-miR-485-5p	71.7429	-0.89137	0.976608	0.0756416	mmu-miR-215-5p	23.9637	0.0936547	0.194709	0.234878
mmu-miR-26b-5p	84170.7	0.161055	0.179547	0.0767448	mmu-miR-486ab-5p_merged	10132.7	0.0903842	0.188105	0.235692
mmu-miR-467a-5p	119.16	0.295289	0.331752	0.0778444	mmu-miR-26a-1-3p	43.7766	-0.0856686	0.178646	0.236492
mmu-miR-99a-5p	503002	0.182627	0.211889	0.0789982	mmu-miR-17-3p	126.798	0.078846	0.164488	0.237278
mmu-miR-125b-2-3p	1982.18	0.173707	0.201584	0.0801298	mmu-miR-126a-5p	5643.66	0.0825119	0.174001	0.238066
mmu-miR-30e-5p	21112.6	0.156577	0.181909	0.081242	mmu-miR-300-3p	1284.86	-0.0826522	0.17652	0.23886
mmu-miR-337-5p	293.826	-0.55006	0.656219	0.0823931	mmu-miR-363-3p	843.08	-0.0799987	0.17261	0.239655
mmu-miR-700-5p	274.848	-0.158586	0.191333	0.0835474	mmu-miR-301a-5p	62.7073	0.0774952	0.167928	0.240441
mmu-miR-340-5p	12569.8	-0.144303	0.17414	0.0846804	mmu-miR-485-5p	88.9151	-0.0820526	0.178158	0.241216
mmu-miR-98-5p	10551.3	0.150225	0.182108	0.0858022	mmu-miR-299a-3p	151.542	0.0722736	0.158882	0.241995
mmu-miR-184-3p	238.981	0.179165	0.217231	0.0869035	mmu-miR-143-3p	3.10678e+06	0.073233	0.161004	0.24276
mmu-miR-872-5p	3647.22	0.185296	0.225615	0.0879938	mmu-miR-1981-5p	997.876	-0.0725574	0.159985	0.243515
mmu-miR-103-3p	19520.7	0.141148	0.17458	0.0890975	mmu-miR-511-3p	46.7587	0.0778293	0.171947	0.24426
mmu-miR-99b-5p	31615.5	0.167703	0.20764	0.0901835	mmu-miR-200a-5p	10506.6	-0.0734194	0.162405	0.244993
mmu-let-7e-5p	15299.5	0.157883	0.19707	0.0912669	mmu-miR-199b-5p	4277.36	0.0718906	0.159372	0.245715
mmu-miR-16-1-3p	227.201	0.256958	0.329488	0.0923861	mmu-miR-181c-5p	270.688	0.0737046	0.165472	0.246444
mmu-miR-195a-3p	582.731	0.198446	0.254776	0.0934881	mmu-miR-155-5p	722.964	0.0693627	0.155747	0.247159
mmu-miR-378a-5p	553.014	-0.154593	0.198827	0.0945745	mmu-miR-433-3p	163.608	-0.076034	0.171953	0.247873
mmu-miR-181d-5p	1494.91	0.25148	0.326169	0.0956588	mmu-let-7j	10707.5	0.0631768	0.143708	0.248582
mmu-miR-345-3p	2405.86	-0.119546	0.15748	0.0967548	mmu-miR-182-5p	99768	-0.0682205	0.1552	0.249279
mmu-miR-19b-3p	383.103	0.197564	0.263724	0.0978576	mmu-miR-378a-5p	612.095	-0.0646818	0.147392	0.249966
mmu-miR-12182-3p	41.6579	0.278718	0.372224	0.0989428	mmu-miR-370-3p	356.91	-0.0766375	0.174885	0.250644
mmu-miR-195a-5p	4619.73	0.13896	0.187811	0.100032	mmu-miR-1839-3p	350.007	-0.0658238	0.150462	0.251312
mmu-miR-1843a-5p	5775.72	-0.156645	0.211752	0.101104	mmu-miR-98-3p	131.674	0.069485	0.159268	0.251973
mmu-miR-431-5p	47.1862	-0.292453	0.400853	0.102184	mmu-miR-708-5p	503.061	0.0746847	0.171403	0.252625
mmu-miR-299a-5p	35.2228	-0.44094	0.607325	0.103255	mmu-miR-22-5p	1204.01	-0.0680145	0.156376	0.253269
mmu-miR-214-3p	1898.51	0.126481	0.174289	0.104309	mmu-miR-127-3p	12907.7	-0.0714234	0.165246	0.25391
mmu-let-7i-5p	275856	0.149178	0.206669	0.105356	mmu-miR-22-3p	49359.6	-0.06658	0.154407	0.254544
mmu-miR-140-5p	1558.82	0.145669	0.202529	0.106393	mmu-miR-30c-5p	141047	0.0685418	0.159068	0.255169
mmu-miR-379-5p	2204.59	-0.200721	0.27928	0.107415	mmu-miR-20b-5p	680.742	-0.0693884	0.161175	0.255785
mmu-miR-148b-5p	254.765	0.162543	0.227159	0.108428	mmu-miR-18a-5p	41.3856	0.0699886	0.164656	0.256407
mmu-miR-375-3p	40615	0.26451	0.369828	0.109427	mmu-miR-381-3p	1597.39	-0.0713012	0.168094	0.257022
mmu-miR-664-5p	264.059	-0.147193	0.206969	0.11042	mmu-miR-378d	2309.88	-0.0639175	0.151677	0.257635
mmu-miR-15b-5p	624.73	0.179813	0.252912	0.111398	mmu-miR-541-5p	1761.18	-0.0686033	0.163376	0.258243
mmu-miR-598-3p	229.365	-0.148433	0.208828	0.112361	mmu-miR-24-1-5p	651.987	-0.0658172	0.157168	0.258845
mmu-miR-298-5p	50.0802	-0.368835	0.519488	0.113312	mmu-miR-30e-5p	22848.6	0.0604984	0.144552	0.259439
mmu-miR-299a-3p	106.613	-0.155971	0.221665	0.114264	mmu-miR-141-5p	971.879	-0.0641512	0.153588	0.260026
mmu-miR-194-5p	2124.41	0.128313	0.186233	0.115236	mmu-miR-3068-5p	885.583	-0.0609523	0.147279	0.260614
mmu-miR-760-3p	29.2415	-0.366275	0.531811	0.116193	mmu-miR-181a-5p	25903.8	-0.0632563	0.153936	0.261202
mmu-miR-205-3p	149.031	0.160819	0.234354	0.117143	mmu-miR-345-3p	2601.03	-0.0588248	0.143181	0.261782
mmu-miR-143-3p	2.98763e+06	0.180033	0.264548	0.118092	mmu-miR-758-3p	34.7222	-0.0717707	0.175273	0.262356
mmu-miR-145a-3p	31348.2	0.140147	0.206075	0.119028	mmu-miR-15a-3p	48.174	0.0653136	0.162172	0.262941
mmu-miR-12191-3p	39.2024	0.227614	0.335074	0.119953	mmu-miR-222-3p	10379.7	0.0606612	0.150787	0.263518
mmu-miR-1981-5p	1162.88	0.140423	0.20738	0.120869	mmu-miR-505-3p	25.1485	0.0668769	0.166631	0.264089
mmu-miR-222-3p	9596.98	0.139937	0.207191	0.121776	mmu-miR-6240	77.4959	-0.0668451	0.167183	0.264656
mmu-miR-154-5p	115.076	-0.359131	0.536532	0.122684	mmu-miR-1a-3p	56396.1	0.0616403	0.15498	0.265221
mmu-miR-133a-5p	129.122	0.156344	0.234115	0.123583	mmu-miR-183-5p	40179.3	-0.061231	0.155175	0.265786
mmu-miR-486a-3p	149.838	0.273859	0.410205	0.12447	mmu-miR-32-5p	292.101	0.0617441	0.156715	0.266345
mmu-miR-3535	2109.55	-0.114931	0.172202	0.125346	mmu-let-7c-1-3p	114.451	0.0608337	0.155361	0.266902
mmu-miR-204-5p	10875.3	-0.184279	0.276958	0.126213	mmu-let-7b-3p	974.123	-0.0603452	0.154753	0.267455
mmu-miR-106b-5p	828.624	0.168408	0.253509	0.127072	mmu-miR-27a-3p	57139.1	0.0588301	0.151307	0.268004
mmu-miR-379-3p	97.3045	-0.196562	0.296606	0.127922	mmu-miR-214-3p	2073.47	0.055183	0.141995	0.268547
mmu-miR-872-3p	279.805	0.136057	0.206251	0.128767	mmu-miR-328-3p	11318.7	-0.0570643	0.149815	0.269101
mmu-miR-450b-3p	21.2549	0.206632	0.314389	0.129607	mmu-miR-511-5p	13.5747	0.0640681	0.168315	0.269648
mmu-miR-411-3p	100.338	-0.346482	0.528514	0.130439	mmu-miR-449a-5p	17.5902	0.0643233	0.170044	0.270194
mmu-miR-877-5p	73.4603	-0.147801	0.226358	0.131265	mmu-miR-127-5p	384.687	-0.0617683	0.163361	0.270733
mmu-miR-101a-3p	14088.7	0.162304	0.249911	0.132088	mmu-miR-425-5p	3792.85	-0.0538059	0.142341	0.271265
mmu-miR-126a-3p	150770	0.15341	0.236283	0.132901	mmu-miR-30c-1-3p	340.93	-0.0570043	0.152332	0.2718
mmu-miR-369-5p	55.3587	-0.41489	0.641965	0.13371	mmu-let-7f-2-3p	293.591	0.0552522	0.148262	0.272331
mmu-miR-185-5p	10665.8	-0.139929	0.219586	0.134527	mmu-miR-200c-5p	83.8759	-0.0575045	0.154854	0.272859
mmu-miR-99b-3p	1251.77	0.138967	0.21983	0.135344	mmu-miR-666-5p	38.8156	-0.0623686	0.168341	0.273382
mmu-miR-99a-3p	107.875	0.180433	0.287598	0.136161	mmu-miR-431-5p	56.5276	-0.0588295	0.159064	0.2739
mmu-miR-193b-5p	55.7027	-0.188624	0.30134	0.13697	mmu-miR-145a-3p	34429.6	0.0538567	0.146414	0.274416
mmu-miR-141-5p	936.072	-0.101876	0.163303	0.137774	mmu-miR-145a-5p	149996	0.0553232	0.152654	0.274939
mmu-miR-411-5p	1411.84	-0.139157	0.223153	0.138568	mmu-miR-1983	31.708	-0.0589726	0.163124	0.275457
mmu-miR-669pa-5p_merged	84.9088	0.146916	0.235944	0.139354	mmu-let-7g-5p	358473	0.0520791	0.144182	0.275969
mmu-miR-1247-3p	51.385	0.1635	0.263768	0.140137	mmu-miR-3473e	20.6681	-0.0581286	0.162669	0.276484
mmu-miR-485-3p	54.3262	-0.192551	0.312172	0.140916	mmu-miR-1843b-3p	204.421	-0.0549906	0.153926	0.276993
mmu-miR-217-5p	20.7551	0.245416	0.397928	0.141686	mmu-miR-409-3p	292.88	-0.0569397	0.160717	0.277502
mmu-miR-486ab-5p_merged	9134.45	0.233608	0.38381	0.142462	mmu-miR-434-3p	1353.71	-0.0550281	0.156124	0.27801
mmu-miR-467c-5p	13.3049	0.236258	0.390447	0.143237	mmu-miR-487b-3p	56.8082	-0.056172	0.161831	0.278523
mmu-miR-24-2-5p	4302.57	0.0937614	0.155468	0.144006	mmu-miR-141-3p	11892.5	0.051727	0.149994	0.279035
mmu-miR-1249-3p	94.4376	-0.129465	0.216648	0.144777	mmu-miR-361-3p	5557.29	-0.0521271	0.151268	0.279542
mmu-let-7b-5p	166157	-0.109154	0.183366	0.145543	mmu-miR-8114	88.3048	0.0517205	0.150203	0.280044
mmu-let-7c-1-3p	101.876	0.128485	0.216117	0.146302	mmu-miR-379-3p	113.539	-0.0536827	0.155984	0.28054
mmu-miR-92b-3p	150.893	-0.152145	0.259547	0.147068	mmu-miR-200b-3p	536453	-0.0523131	0.152151	0.281031
mmu-miR-376b-5p	81.88	-0.18367	0.315382	0.147833	mmu-miR-3061-5p	21.7737	-0.055341	0.161188	0.281517
mmu-miR-32-5p	261.462	0.129938	0.224767	0.148598	mmu-miR-450b-3p	23.6461	0.055491	0.161936	0.281999
mmu-miR-192-5p	5268.84	0.105257	0.182655	0.149357	mmu-miR-193b-5p	63.6881	-0.0543366	0.15939	0.28248
mmu-miR-122-5p	96.7635	-0.209117	0.36328	0.150109	mmu-miR-770-3p	54.0347	-0.0559679	0.164191	0.282955
mmu-miR-322-3p	318.174	0.112709	0.196386	0.150855	mmu-miR-503-5p	47.9137	0.0533581	0.156712	0.283426
mmu-miR-93-3p	112.561	0.11391	0.198673	0.151595	mmu-miR-133a-5p	107.158	-0.0520332	0.153114	0.283893
mmu-miR-429-3p	49275.3	-0.0978878	0.170825	0.152326	mmu-miR-12182-3p	27.2323	-0.0538857	0.158812	0.284356
mmu-miR-203-3p	7397.08	0.109729	0.19151	0.15305	mmu-miR-3068-3p	472.756	-0.0490488	0.14469	0.284814
mmu-miR-329-3p	55.334	-0.175361	0.306667	0.153768	mmu-miR-210-3p	4424.9	-0.0494101	0.146638	0.285271
mmu-miR-127-5p	302.89	-0.62803	1.10309	0.154483	mmu-miR-181a-1-3p	378.178	-0.0485056	0.144348	0.285726
mmu-miR-29a-3p	244252	-0.0975104	0.171463	0.155191	mmu-miR-193a-5p	120.224	-0.0498564	0.150682	0.286186
mmu-miR-211-5p	124.474	-0.145967	0.257115	0.155893	mmu-miR-125b-2-3p	2050.8	0.0455807	0.137782	0.286641
mmu-miR-342-5p	91.4851	0.121011	0.214282	0.156594	mmu-miR-488-3p	89.586	-0.0516235	0.156393	0.287093
mmu-miR-488-3p	79.4195	-0.147755	0.263113	0.157292	mmu-miR-344-3p	47.5367	-0.0522216	0.159542	0.287545
mmu-miR-196a-5p	2534.55	-0.12836	0.232144	0.157999	mmu-miR-297abc-3p_merged	24.8763	0.0517991	0.158693	0.287995
mmu-miR-582-3p	99.2752	-0.16883	0.306994	0.158703	mmu-miR-3970	62.8465	0.0505449	0.154913	0.28844
mmu-miR-668-3p	23.9946	-0.16435	0.298913	0.159401	mmu-miR-496a-3p	55.1142	-0.0528636	0.162073	0.28888
mmu-miR-181c-5p	271.237	0.148544	0.271371	0.160095	mmu-miR-9-3p	412.587	-0.0525897	0.161373	0.289317
mmu-miR-8114	79.883	0.112964	0.208773	0.160794	mmu-miR-24-3p	93154.5	-0.0454261	0.139454	0.289749
mmu-miR-196b-5p	15690.5	0.112141	0.20776	0.161488	mmu-miR-1247-3p	37.0578	-0.0510635	0.158027	0.290182
mmu-miR-369-3p	68.4262	-0.166615	0.309072	0.162175	mmu-miR-467a-5p	131.62	0.0508304	0.158818	0.290617
mmu-miR-652-3p	13124.1	0.118218	0.219699	0.162858	mmu-miR-322-3p	361.975	0.0483862	0.151558	0.291048
mmu-miR-139-3p	67.3551	0.141629	0.26334	0.163534	mmu-miR-431-3p	20.8793	-0.0519972	0.16291	0.291475
mmu-miR-378d	2201.37	-0.0932032	0.175003	0.164212	mmu-miR-362-3p	582.127	0.0476318	0.149591	0.2919
mmu-miR-690	37.8665	0.299189	0.565088	0.164889	mmu-miR-331-3p	398.591	0.0459535	0.144322	0.29232
mmu-miR-150-3p	21.2158	0.153257	0.289565	0.16556	mmu-miR-30a-3p	14473.8	0.046924	0.147437	0.292736
mmu-miR-143-5p	9655.48	0.132042	0.253102	0.166237	mmu-miR-669pa-5p_merged	93.038	0.0488966	0.154001	0.29315
mmu-miR-18a-5p	36.0067	0.122453	0.236721	0.166914	mmu-miR-196b-5p	16549.2	0.0444221	0.140026	0.293559
mmu-miR-186-5p	3878.09	0.0881573	0.171258	0.16759	mmu-miR-99b-5p	34824.5	0.0461321	0.14574	0.293967
mmu-miR-539-5p	13.1044	-0.168573	0.329896	0.168265	mmu-miR-674-3p	657.788	-0.0455603	0.144928	0.294374
mmu-miR-124-3p	80.4441	-0.166008	0.330231	0.168948	mmu-miR-329-5p	277.146	-0.0486236	0.154683	0.294777
mmu-miR-136-3p	209.739	-0.140405	0.279336	0.169625	mmu-miR-667-3p	41.9817	-0.0504347	0.160572	0.295177
mmu-miR-101b-3p	7479.83	0.0960145	0.191084	0.170295	mmu-miR-151-3p	10808.1	-0.0469448	0.149626	0.295573
mmu-miR-351-5p	259.233	0.0966849	0.192706	0.17096	mmu-miR-181b-5p	5902.25	-0.0438339	0.139808	0.295966
mmu-miR-1945	18.7526	0.133474	0.266059	0.171618	mmu-miR-30d-5p	214756	-0.046514	0.148591	0.296356
mmu-miR-190b-5p	52.9464	0.112409	0.227131	0.172282	mmu-miR-9-5p	7943.49	-0.0496352	0.158788	0.296744
mmu-miR-667-5p	10.8292	-0.255251	0.517036	0.172941	mmu-miR-190a-5p	56.8619	0.0472385	0.152829	0.297134
mmu-miR-25-3p	12065.1	0.107335	0.21906	0.173601	mmu-miR-700-3p	388.168	-0.0457665	0.148655	0.297522
mmu-miR-325-5p	19.6448	-0.147748	0.302543	0.174257	mmu-miR-574-5p	674.598	-0.0456409	0.148552	0.297908
mmu-miR-330-3p	171.15	-0.0946918	0.193994	0.174907	mmu-miR-874-3p	305.508	-0.0461733	0.15087	0.298292
mmu-miR-449a-5p	14.1701	0.138825	0.284656	0.175551	mmu-miR-140-5p	1654.8	0.0440004	0.144213	0.298675
mmu-miR-1943-5p	24.3502	-0.120777	0.249815	0.176197	mmu-miR-296-5p	16.291	0.0476847	0.157926	0.299059
mmu-miR-328-3p	10617.1	-0.0914759	0.191446	0.176846	mmu-miR-148a-5p	11674.2	-0.044344	0.148208	0.299445
mmu-miR-486b-3p	11.6888	0.130938	0.276055	0.177495	mmu-miR-26b-5p	88742.1	0.0408663	0.136981	0.299829
mmu-miR-337-3p	14.0482	-0.137571	0.290058	0.178138	mmu-miR-5114	37.7699	0.0464431	0.156352	0.300211
mmu-miR-296-3p	33.8773	-0.111627	0.235812	0.178776	mmu-miR-139-5p	3990.02	0.0443251	0.150359	0.300594
mmu-miR-152-5p	3935.86	-0.0969564	0.206613	0.179416	mmu-miR-667-5p	15.0778	-0.047318	0.160569	0.300974
mmu-miR-376b-3p	92.4575	-0.128126	0.274088	0.180052	mmu-miR-185-5p	11584.7	-0.0436912	0.148861	0.301352
mmu-miR-376c-3p	36.2376	-0.122805	0.263956	0.180687	mmu-miR-92b-3p	171.474	-0.0449121	0.15324	0.301728
mmu-miR-664-3p	738.081	-0.0816683	0.175576	0.181316	mmu-miR-1247-5p	105.895	-0.044496	0.152268	0.302102
mmu-miR-26a-1-3p	44.5855	-0.107138	0.230475	0.181939	mmu-miR-25-5p	61.1719	0.0446726	0.153169	0.302473
mmu-miR-350-3p	516.687	-0.0966633	0.208263	0.182558	mmu-miR-615-3p	149.568	-0.0451895	0.155529	0.302843
mmu-miR-200c-5p	79.3665	-0.0974355	0.210133	0.183173	mmu-miR-107-3p	1528.69	0.040765	0.140409	0.30321
mmu-miR-873a-5p	13.7455	-0.271469	0.585748	0.183782	mmu-let-7e-5p	16143.9	0.0411104	0.141606	0.303573
mmu-miR-129-2-3p	122.139	-0.135482	0.293186	0.184389	mmu-miR-493-5p	55.9602	-0.0457791	0.159064	0.303938
mmu-miR-431-3p	15.8779	-0.281817	0.611392	0.184991	mmu-miR-34b-3p	111.103	-0.0419524	0.145994	0.304301
mmu-miR-384-3p	44.1062	-0.133811	0.294401	0.185599	mmu-miR-664-3p	802.493	-0.0403402	0.14063	0.304661
mmu-miR-21b	46.3928	-0.0968406	0.213838	0.186204	mmu-miR-877-5p	81.2235	-0.0428033	0.15046	0.305022
mmu-miR-132-3p	424.474	0.0812757	0.180089	0.186806	mmu-miR-7688-5p	28.7196	-0.0441812	0.155606	0.30538
mmu-miR-187-3p	693	0.0888314	0.197244	0.187404	mmu-miR-21c	44.2724	0.0442262	0.155796	0.305736
mmu-miR-129-1-3p	10.0093	-0.126348	0.283303	0.188004	mmu-miR-323-3p	98.6592	-0.0449256	0.158357	0.306089
mmu-miR-136-5p	65.4759	-0.102524	0.232006	0.188605	mmu-miR-3061-3p	21.5476	-0.0439184	0.154874	0.306439
mmu-miR-324-5p	339.818	-0.0911735	0.206719	0.189203	mmu-miR-330-3p	184.976	-0.0414345	0.146274	0.306787
mmu-miR-181c-3p	142.088	0.11266	0.255492	0.189795	mmu-miR-499-5p	12.6024	0.0449066	0.158584	0.307132
mmu-miR-138-1-3p	9.21132	-0.121788	0.280809	0.190394	mmu-miR-7a-1-3p	511.491	-0.0413664	0.146091	0.307474
mmu-miR-3099-3p	9.91711	-0.12234	0.283491	0.190991	mmu-miR-542-3p	19.7361	0.0449139	0.158642	0.307813
mmu-miR-196a-1-3p	79.8394	0.0901218	0.210093	0.191586	mmu-miR-873a-5p	18.9782	-0.0451981	0.159875	0.30815
mmu-miR-215-5p	17.4674	0.538115	1.25566	0.192178	mmu-let7ac-1_2-3p_merged	3533.4	0.0394767	0.139964	0.308485
mmu-miR-126a-5p	4724.97	0.10244	0.240159	0.192767	mmu-miR-582-3p	123.059	-0.0437957	0.155966	0.30882
mmu-miR-28a-3p	2011.51	0.0797827	0.187527	0.193354	mmu-miR-770-5p	11.0612	-0.0451944	0.16096	0.309151
mmu-miR-5121	48.1533	-0.0926454	0.218606	0.193938	mmu-miR-128-3p	4176.17	-0.04277	0.153343	0.309483
mmu-miR-770-5p	8.66713	-0.11983	0.283134	0.194518	mmu-miR-3074-5p	30.9256	0.0427659	0.15418	0.309815
mmu-miR-144-5p	50.1566	-0.0958735	0.227309	0.195096	mmu-miR-3103-3p	7.98974	-0.0441978	0.159387	0.310144
mmu-miR-1943-3p	5.34302	0.111873	0.2685	0.195676	mmu-miR-365-1-5p	151.86	-0.0429779	0.155671	0.310472
mmu-miR-30e-3p	6921.11	0.0829589	0.200771	0.196257	mmu-miR-3099-3p	11.3684	-0.0444098	0.161013	0.310798
mmu-miR-138-2-3p	6.79598	-0.110886	0.268807	0.196834	mmu-miR-126a-3p	155979	0.0406435	0.148063	0.311124
mmu-miR-134-3p	9.00488	-0.11259	0.273835	0.197409	mmu-miR-33-5p	7.22129	0.0434803	0.159014	0.311449
mmu-miR-673-5p	16.3401	-0.109517	0.267637	0.197981	mmu-miR-671-5p	347.529	0.0396999	0.145316	0.311771
mmu-miR-125b-5p	77011.9	0.0830019	0.20541	0.198557	mmu-miR-380-3p	61.9359	-0.0430595	0.158249	0.312092
mmu-miR-153-3p	7.34085	-0.107384	0.266285	0.19913	mmu-miR-467a-3p	35.6156	0.0416982	0.154154	0.312414
mmu-miR-133b-3p	986.732	0.0818779	0.203628	0.199699	mmu-miR-129-5p	738.989	-0.0426881	0.157855	0.312733
mmu-miR-342-3p	2636.24	0.0812151	0.202443	0.200266	mmu-miR-1198-5p	1149	-0.0401199	0.14862	0.31305
mmu-miR-218-5p	8091.44	-0.102261	0.255725	0.20083	mmu-miR-338-5p	872.56	-0.0420733	0.156122	0.313365
mmu-miR-125a-3p	282.424	0.0790712	0.198108	0.20139	mmu-miR-383-5p	42.4265	-0.042413	0.157764	0.313679
mmu-miR-511-5p	10.9137	0.100995	0.254535	0.20195	mmu-miR-486a-3p	142.161	0.0419116	0.155926	0.31399
mmu-miR-3081-3p	459.173	-0.0702756	0.177483	0.202506	mmu-let-7f-5p	670652	-0.0382016	0.14263	0.314301
mmu-miR-6540-5p	7.02324	-0.106955	0.271041	0.20306	mmu-miR-8112	66.7646	-0.0399733	0.149667	0.31461
mmu-miR-181b-5p	5500.02	-0.0661662	0.167751	0.20361	mmu-miR-1194	10.9927	-0.0420957	0.157657	0.314917
mmu-miR-744-5p	4158.52	0.0809125	0.208434	0.204165	mmu-miR-704	24.5825	-0.041126	0.154225	0.315222
mmu-miR-188-5p	17.0128	0.0960077	0.248603	0.204718	mmu-miR-3963	209.697	0.0420491	0.158232	0.315526
mmu-miR-493-3p	11.5356	-0.102465	0.266684	0.20527	mmu-let-7c-5p	525991	-0.0384436	0.14495	0.315829
mmu-miR-378c	3397.46	0.0576972	0.150809	0.20582	mmu-miR-217-5p	17.3188	0.0407365	0.155072	0.316133
mmu-let-7f-2-3p	265.485	0.0793083	0.208297	0.206369	mmu-miR-671-3p	277.525	-0.0386101	0.14714	0.316435
mmu-miR-412-5p	6.1674	-0.101964	0.269632	0.206916	mmu-let-7f-1-3p	362.466	-0.0372391	0.142033	0.316735
mmu-miR-377-5p	5.36561	-0.100559	0.266546	0.207461	mmu-miR-6538	7.72026	-0.0415877	0.158739	0.317034
mmu-miR-652-5p	59.5236	0.0870311	0.232721	0.208007	mmu-miR-342-3p	2817.7	0.0365315	0.139506	0.31733
mmu-miR-151-5p	1209.68	-0.0671522	0.179727	0.208549	mmu-miR-376b-5p	101.856	-0.0401935	0.153764	0.317625
mmu-miR-532-3p	195.552	0.0694093	0.186905	0.20909	mmu-miR-99a-5p	523142	0.0375459	0.143648	0.317917
mmu-miR-193a-3p	42.2414	-0.0814243	0.21967	0.209628	mmu-miR-3095-3p	12.7505	0.0409147	0.156878	0.318208
mmu-miR-322-5p	143.47	0.0811947	0.21932	0.210163	mmu-miR-369-5p	72.4573	-0.0391399	0.151853	0.318502
mmu-miR-376a-5p	16.7368	-0.0947838	0.256922	0.210695	mmu-miR-106a-5p	212.931	-0.0376337	0.14607	0.318793
mmu-miR-877-3p	28.3072	-0.0859065	0.23333	0.211225	mmu-miR-21a-5p	1.30385e+06	-0.0366539	0.142841	0.319084
mmu-miR-7092-3p	5.17532	-0.0940575	0.257231	0.211754	mmu-miR-382-3p	191.122	-0.0391359	0.152609	0.319373
mmu-miR-3102-3p.2-3p	12.6291	0.0887671	0.243126	0.212281	mmu-miR-384-5p	48.4592	-0.0402946	0.157793	0.319661
mmu-miR-23b-3p	67388.5	-0.0714159	0.195905	0.212804	mmu-miR-339-3p	328.515	-0.0364848	0.143132	0.319948
mmu-miR-574-5p	649.412	-0.0650002	0.178427	0.213324	mmu-miR-7240-5p	8.85905	-0.0400492	0.157136	0.320232
mmu-miR-185-3p	165.745	-0.0737202	0.203069	0.213841	mmu-miR-337-5p	392.801	-0.0380963	0.149687	0.320516
mmu-miR-433-5p	6.67985	-0.0944006	0.260169	0.214356	mmu-miR-125b-1-3p	835.378	0.0353851	0.139048	0.320797
mmu-let-7e-3p	244.986	0.0710932	0.195956	0.214866	mmu-miR-5129-3p	12.5445	-0.039387	0.156074	0.321079
mmu-miR-467b-5p	12.116	0.087535	0.242204	0.215375	mmu-miR-1895	4.42134	-0.039017	0.158406	0.321368
mmu-miR-101c	94.3011	0.0836965	0.231774	0.215881	mmu-miR-690	25.9848	0.0378893	0.15452	0.321656
mmu-miR-181a-1-3p	356.011	-0.0645593	0.178843	0.216383	mmu-miR-467c-5p	12.3618	0.0382876	0.156343	0.321942
mmu-miR-672-5p	131.38	0.0858772	0.23844	0.216883	mmu-miR-21a-3p	100.867	-0.0362633	0.148306	0.322227
mmu-miR-1a-1-5p	13.4065	0.086694	0.241817	0.217382	mmu-miR-335-3p	230.24	-0.0373034	0.152966	0.322511
mmu-miR-8112	61.5361	-0.0775321	0.217327	0.217879	mmu-miR-331-5p	42.9096	-0.0361378	0.148885	0.322794
mmu-miR-503-5p	41.6269	0.080283	0.225467	0.218374	mmu-miR-193b-3p	3100.26	-0.037011	0.15253	0.323076
mmu-miR-3061-5p	21.8627	-0.0819597	0.231127	0.218868	mmu-miR-130a-3p	650.459	-0.033536	0.138445	0.323356
mmu-miR-154-3p	8.97979	-0.0910977	0.257424	0.219358	mmu-miR-135b-5p	296.03	-0.0359723	0.14885	0.323635
mmu-miR-339-5p	1795.44	-0.0592612	0.168078	0.219848	mmu-miR-206-3p	661.724	-0.0383481	0.159285	0.323913
mmu-miR-106a-5p	190.663	-0.077166	0.219166	0.220334	mmu-miR-27b-3p	282645	-0.033268	0.138537	0.32419
mmu-miR-148b-3p	11431.1	0.0702668	0.200069	0.220818	mmu-miR-124-3p	111.23	-0.0375549	0.156824	0.324466
mmu-miR-543-3p	44.1304	-0.0841746	0.241017	0.221302	mmu-miR-409-5p	192.136	-0.0365212	0.152515	0.32474
mmu-miR-135a-2-3p	9.30097	0.090761	0.260988	0.221784	mmu-miR-340-5p	15780.4	0.033392	0.139977	0.325014
mmu-miR-152-3p	120391	-0.0625005	0.181424	0.222267	mmu-miR-379-5p	2648.65	-0.0349131	0.146583	0.325286
mmu-miR-1191a	104.173	0.0703369	0.204174	0.222747	mmu-miR-493-3p	14.6603	-0.0374009	0.157063	0.325557
mmu-miR-1983	32.9422	-0.0758754	0.223708	0.22323	mmu-let-7a-2-3p	8.30279	0.0372982	0.156756	0.325826
mmu-miR-467e-5p	33.7299	0.0785388	0.231924	0.223711	mmu-miR-539-5p	18.1309	-0.0371691	0.156401	0.326093
mmu-miR-181a-2-3p	93.8456	0.07364	0.217482	0.224188	mmu-miR-466bcp-3p_merged	30.999	0.0362567	0.152733	0.326359
mmu-miR-132-5p	100.275	-0.0665144	0.196711	0.224663	mmu-miR-3057-5p	22.4352	0.035942	0.151996	0.326625
mmu-miR-1843a-3p	192.688	-0.0707957	0.210841	0.225138	mmu-miR-380-5p	36.5806	-0.0368225	0.156073	0.326889
mmu-miR-98-3p	118.118	0.0753284	0.225392	0.225612	mmu-miR-677-5p	34.8856	-0.0350923	0.149186	0.327153
mmu-miR-138-5p	890.74	-0.086688	0.260536	0.226084	mmu-miR-376b-3p	113.218	-0.0362917	0.15429	0.327414
mmu-miR-344d-3p	4.21804	-0.0844909	0.253941	0.226553	mmu-miR-152-5p	4270.63	-0.0349443	0.148645	0.327675
mmu-miR-547-3p	79.4805	0.0767679	0.231123	0.22702	mmu-miR-412-5p	8.54827	-0.0369651	0.15736	0.327934
mmu-miR-3105-3p	41.4632	-0.071599	0.215771	0.227484	mmu-miR-138-1-3p	12.2358	-0.036629	0.156565	0.328192
mmu-miR-5103	3.02037	-0.0854662	0.25807	0.227946	mmu-miR-344d-3p	4.39669	-0.0368412	0.15768	0.328449
mmu-miR-1193-3p	16.2072	-0.0800443	0.243317	0.228408	mmu-miR-28a-5p	2227.79	0.033285	0.14265	0.328705
mmu-miR-6418-3p	10.723	-0.0790413	0.241011	0.228868	mmu-miR-501-3p	881.148	0.0318353	0.13651	0.328959
mmu-miR-7a-1-3p	474.226	-0.0660366	0.202292	0.229327	mmu-miR-214-5p	1097.81	0.0316446	0.135983	0.329212
mmu-miR-542-3p	17.5454	0.0801208	0.246293	0.229784	mmu-miR-540-3p	60.4906	-0.035599	0.153917	0.329466
mmu-miR-106b-3p	1397.64	0.0607618	0.187547	0.23024	mmu-miR-320-3p	5881.99	-0.0329468	0.142623	0.329718
mmu-miR-669h-5p	7.8933	-0.0791421	0.24462	0.230694	mmu-let-7d-3p	7621.99	-0.0331678	0.143629	0.329969
mmu-miR-205-5p	55155.3	0.0573524	0.178931	0.231149	mmu-miR-25-3p	12694.9	0.0332977	0.144794	0.330219
mmu-miR-335-3p	283.134	0.0719918	0.224897	0.231601	mmu-miR-129-1-3p	12.4738	-0.035966	0.15664	0.330468
mmu-miR-29c-5p	1247.55	-0.0605343	0.190061	0.232052	mmu-miR-377-5p	6.89579	-0.0360322	0.157047	0.330716
mmu-miR-146b-3p	33.1532	0.071228	0.224143	0.232501	mmu-miR-134-3p	11.6418	-0.0358963	0.156527	0.330962
mmu-miR-300-5p	4.21795	-0.0798554	0.251915	0.232948	mmu-let-7a-5p	202360	-0.0330222	0.14444	0.331208
mmu-miR-130a-3p	650.914	0.0543641	0.172385	0.233394	mmu-miR-205-3p	149.795	0.032616	0.142959	0.331453
mmu-miR-874-3p	284.604	-0.0680398	0.215986	0.233838	mmu-miR-3474	26.6784	-0.034998	0.153498	0.331696
mmu-miR-362-3p	541.958	0.0707829	0.225441	0.234281	mmu-miR-184-3p	258.131	0.0332618	0.149182	0.331944
mmu-miR-450a-5p	202.518	0.0613613	0.1956	0.234721	mmu-miR-338-3p	522.509	-0.0343124	0.154533	0.332192
mmu-miR-455-5p	1536.96	0.0580973	0.187483	0.235163	mmu-miR-486b-3p	14.2121	0.0344123	0.156338	0.33244
mmu-miR-466bcp-3p_merged	28.4974	0.0723168	0.233685	0.235603	mmu-miR-433-5p	7.31791	-0.0342844	0.156848	0.332689
mmu-miR-3970	53.3399	0.0659565	0.21505	0.236043	mmu-miR-125a-3p	270.391	-0.0311485	0.142678	0.332936
mmu-miR-155-3p	2.69825	0.0771808	0.251845	0.236481	mmu-miR-150-3p	18.6054	0.0333018	0.153191	0.333183
mmu-miR-5104	3.7091	0.076076	0.249389	0.236917	mmu-miR-592-5p	17.3108	-0.0332789	0.15445	0.333431
mmu-miR-141-3p	10063.8	0.0549377	0.180406	0.237352	mmu-miR-29a-5p	133.706	-0.030961	0.1437	0.333677
mmu-miR-700-3p	365.167	-0.0619059	0.203632	0.237785	mmu-miR-7015-3p	4.9076	-0.0336167	0.156605	0.333923
mmu-miR-3470b	30.9687	0.0668303	0.219987	0.238215	mmu-let-7k	50.846	0.0319889	0.14925	0.334167
mmu-miR-3105-5p	7.20448	-0.0734464	0.242113	0.238643	mmu-miR-466c-5p	13.4536	0.0330722	0.154353	0.334411
mmu-let-7b-3p	929.1	-0.063366	0.210958	0.239072	mmu-miR-201-5p	10.3864	-0.0332402	0.155164	0.334653
mmu-miR-1839-3p	339.443	-0.0515964	0.172803	0.239501	mmu-miR-96-3p	20.4611	0.0327999	0.153425	0.334893
mmu-miR-21c	34.7786	0.0628416	0.211658	0.239929	mmu-miR-5103	3.3673	-0.0335623	0.157169	0.335133
mmu-miR-582-5p	43.4571	-0.0724049	0.245282	0.240356	mmu-miR-465abc-3p_merged	5.25003	0.0335989	0.157506	0.335372
mmu-miR-7219-3p	14.8216	-0.0685931	0.233253	0.240782	mmu-miR-29a-3p	269961	-0.0297711	0.139628	0.335609
mmu-miR-665-3p	5.82072	-0.0736273	0.251173	0.241206	mmu-miR-200b-5p	4803.65	-0.0309291	0.145578	0.335846
mmu-miR-3074-5p	26.6258	0.0665159	0.227224	0.241629	mmu-miR-363-5p	35.8209	-0.0322589	0.153286	0.336084
mmu-miR-146b-5p	9185.25	-0.048992	0.167475	0.242049	mmu-miR-365-3p	4151.89	-0.029872	0.142132	0.33632
mmu-miR-423-3p	6487.81	0.0583234	0.200262	0.242468	mmu-miR-450b-5p	14.0091	0.0323153	0.154239	0.336556
mmu-miR-219a-2-3p	40.409	-0.0705882	0.242767	0.242886	mmu-miR-500-3p	353.553	0.0306764	0.146883	0.336791
mmu-miR-181b-1-3p	7.76577	0.070285	0.242013	0.243301	mmu-miR-376a-5p	19.7987	-0.0321308	0.154727	0.337027
mmu-miR-1895	4.57104	-0.0705143	0.246012	0.243718	mmu-miR-194-2-3p	32.0294	-0.0309662	0.149433	0.337261
mmu-miR-361-3p	5283.31	-0.0590165	0.2073	0.244135	mmu-miR-12184-5p	9.74042	-0.0319694	0.1545	0.337495
mmu-miR-201-5p	9.58088	-0.0690622	0.243515	0.244551	mmu-miR-152-3p	137896	0.0293144	0.142299	0.337728
mmu-miR-301a-3p	5.5747	0.0690907	0.244989	0.244966	mmu-miR-669d-5p	8.98806	0.0314622	0.154116	0.337962
mmu-miR-694	33.6845	-0.0632491	0.224335	0.245378	mmu-miR-503-3p	91.4657	0.0299588	0.14738	0.338195
mmu-miR-497a-5p	1421.4	0.0526535	0.188057	0.245791	mmu-miR-350-3p	654.046	0.0284808	0.142441	0.338431
mmu-miR-491-5p	35.8938	0.0601441	0.214942	0.246201	mmu-miR-672-3p	3.49814	0.0311673	0.156123	0.338666
mmu-miR-505-3p	19.7619	0.0638439	0.229552	0.246611	mmu-miR-694	37.3253	-0.0296636	0.14883	0.3389
mmu-miR-676-5p	359.51	0.0510662	0.183624	0.247018	mmu-miR-6539	13.7188	-0.0302773	0.15257	0.339134
mmu-miR-221-3p	23477.9	0.0480363	0.173043	0.247424	mmu-miR-148a-3p	2.59809e+06	-0.028517	0.14478	0.339367
mmu-miR-15a-5p	351.248	0.0560033	0.201912	0.247828	mmu-miR-1249-3p	122.064	0.0278218	0.141367	0.3396
mmu-miR-873a-3p	3.84964	-0.0684035	0.248096	0.248231	mmu-miR-5116	3.79673	0.0305897	0.155555	0.339832
mmu-miR-3109-3p	4.53513	0.0673086	0.244259	0.248632	mmu-miR-144-3p	18.4086	0.0296643	0.15176	0.340063
mmu-miR-30b-3p	1304.43	-0.0529309	0.192168	0.249031	mmu-miR-351-5p	288.368	0.0281304	0.143996	0.340294
mmu-miR-190a-3p	5.32298	-0.0669122	0.24353	0.249429	mmu-miR-30b-5p	43112.8	0.0273225	0.141893	0.340526
mmu-miR-3064-3p	8.05661	-0.0657576	0.23941	0.249824	mmu-miR-23b-5p	86.1589	-0.0280706	0.147278	0.340759
mmu-miR-29b-3p	4611.63	-0.0443768	0.161726	0.250218	mmu-miR-106b-3p	1536.86	0.026602	0.139667	0.340991
mmu-miR-21a-3p	96.679	-0.0532569	0.194262	0.25061	mmu-miR-139-3p	62.7192	0.0281022	0.148255	0.341223
mmu-miR-328-5p	2.50198	-0.068028	0.248487	0.250999	mmu-miR-339-5p	2119.76	0.025416	0.134958	0.341454
mmu-miR-107-3p	1352.34	0.047096	0.172083	0.251387	mmu-miR-7669-5p	9.43232	0.0287266	0.153155	0.341685
mmu-miR-346-5p	11.8281	-0.0666995	0.243793	0.251773	mmu-miR-5128	5.75005	-0.0282786	0.154167	0.34192
mmu-miR-344b-3p	5.11813	-0.06854	0.250602	0.252157	mmu-miR-96-5p	15280.2	-0.0251769	0.137257	0.342153
mmu-miR-199b-5p	3739.85	0.0591439	0.219341	0.252543	mmu-miR-1839-5p	10117	-0.0253151	0.139091	0.342386
mmu-miR-22-5p	1142.93	-0.0573676	0.213601	0.252927	mmu-miR-7689-3p	9.36442	-0.0277721	0.152714	0.342618
mmu-miR-148a-3p	2.70699e+06	0.0552134	0.205842	0.25331	mmu-miR-410-3p	200.003	-0.0273777	0.150618	0.34285
mmu-miR-3060-3p	19.2264	0.0619679	0.233648	0.253694	mmu-miR-3064-5p	23.1026	-0.0273553	0.15106	0.34308
mmu-miR-326-3p	1372.2	-0.0553222	0.208852	0.254077	mmu-miR-3069-3p	3.72802	-0.0279296	0.15501	0.34331
mmu-miR-194-2-3p	36.0532	0.0575374	0.219333	0.25446	mmu-miR-130b-5p	75.4933	-0.0259853	0.144282	0.343539
mmu-miR-16-2-3p	21.6151	0.0610525	0.234093	0.254842	mmu-miR-7092-3p	6.38514	-0.0275918	0.153816	0.343768
mmu-miR-3473d	6.71352	-0.0621725	0.239518	0.255224	mmu-miR-328-5p	2.8189	-0.0275835	0.155066	0.343997
mmu-miR-465abc-3p_merged	4.42773	0.0643057	0.249471	0.255605	mmu-miR-204-5p	13133.3	-0.026318	0.148589	0.344226
mmu-miR-34b-5p	53.289	-0.057466	0.224127	0.255986	mmu-miR-1947-5p	24.9167	-0.0265472	0.150911	0.344454
mmu-miR-1964-3p	81.9951	0.0599065	0.233991	0.256365	mmu-miR-744-5p	3974.52	-0.0248458	0.141477	0.344682
mmu-miR-6899-3p	6.92835	0.0606208	0.237368	0.256743	mmu-miR-203b-3p	14.3178	0.0270496	0.154122	0.344909
mmu-miR-21a-5p	1.21429e+06	-0.0492852	0.193442	0.25712	mmu-miR-669l-5p	6.92519	0.0270164	0.153934	0.345134
mmu-miR-7010-5p	2.64975	0.0623525	0.245007	0.257495	mmu-miR-378b	440.496	-0.0243355	0.139957	0.34536
mmu-miR-676-3p	2250.02	-0.0410561	0.161819	0.257868	mmu-miR-329-3p	76.1558	-0.025194	0.145124	0.345585
mmu-miR-467a-3p	30.7776	0.057344	0.227612	0.258242	mmu-miR-300-5p	5.0962	-0.0267023	0.154132	0.345809
mmu-miR-3064-5p	21.2386	-0.0574531	0.22876	0.258614	mmu-let-7e-3p	265.098	0.0242427	0.141578	0.346034
mmu-miR-7689-3p	8.59345	-0.058724	0.236277	0.258987	mmu-miR-708-3p	202.506	0.0252932	0.148021	0.346258
mmu-miR-3964	2.49944	0.0609824	0.245533	0.259359	mmu-miR-5107-3p	5.23544	0.0263506	0.154563	0.346482
mmu-miR-3572-3p	7.67435	-0.0587184	0.236535	0.259728	mmu-miR-146a-3p	4.05144	0.0263324	0.154845	0.346705
mmu-miR-674-5p	252.567	-0.0456457	0.184613	0.260097	mmu-miR-31-5p	5060.38	-0.0245134	0.144262	0.346927
mmu-miR-421-3p	234.415	0.0420874	0.17138	0.260465	mmu-miR-7043-3p	32.7642	0.0250807	0.148323	0.347148
mmu-miR-503-3p	80.36	0.0493889	0.202016	0.260832	mmu-miR-195a-3p	569.164	0.0241919	0.143885	0.347369
mmu-miR-148a-5p	11133	-0.0459121	0.188195	0.261199	mmu-miR-669o-5p	26.4828	0.0251689	0.150628	0.347591
mmu-miR-297abc-3p_merged	20.5553	0.0549729	0.229424	0.261567	mmu-miR-181a-2-3p	99.9749	0.0241681	0.145561	0.347812
mmu-miR-20b-5p	659.442	-0.0522294	0.219006	0.261935	mmu-miR-149-5p	1306.87	-0.0227001	0.136876	0.348032
mmu-miR-3084-5p	30.619	-0.0511082	0.214804	0.262301	mmu-miR-467b-5p	13.2429	0.0252296	0.152401	0.348251
mmu-miR-204-3p	57.0952	-0.0525479	0.222004	0.262667	mmu-miR-26a-2-3p	472.745	-0.0233558	0.142502	0.348471
mmu-miR-219a-1-3p	40.5114	0.0491014	0.207622	0.263032	mmu-miR-3084-5p	33.241	-0.0239958	0.146937	0.348691
mmu-miR-3109-5p	3.50748	0.056183	0.241014	0.263397	mmu-miR-154-5p	156.666	-0.0238809	0.146868	0.34891
mmu-miR-466c-5p	10.9848	0.0541466	0.233104	0.263762	mmu-miR-212-5p	76.4499	-0.0236549	0.146051	0.349128
mmu-miR-5126	6.23823	0.055564	0.239282	0.264125	mmu-miR-7073-5p	4.80595	-0.0249302	0.15399	0.349346
mmu-miR-151-3p	11653.2	0.0477882	0.206413	0.264486	mmu-miR-883a-3p	3.5202	0.0250722	0.155151	0.349562
mmu-miR-7015-3p	5.8735	-0.0542346	0.236563	0.264849	mmu-miR-133b-3p	1028.86	0.0220119	0.13711	0.349779
mmu-miR-5122	8.80182	0.0542868	0.237667	0.26521	mmu-miR-6955-5p	3.73568	-0.0244522	0.153947	0.349996
mmu-miR-7043-3p	30.6746	0.0515255	0.227038	0.26557	mmu-miR-326-3p	1672.7	0.0220332	0.139932	0.350214
mmu-miR-879-5p	4.98155	-0.0550259	0.243278	0.26593	mmu-miR-6988-3p	10.8358	-0.0240582	0.152957	0.35043
mmu-miR-96-5p	14095.1	-0.0383034	0.169527	0.266288	mmu-let-7b-5p	188029	-0.0217557	0.139033	0.350647
mmu-miR-7063-5p	2.02076	0.0553737	0.245206	0.266645	mmu-let-7i-3p	168.888	0.0218785	0.139831	0.350862
mmu-miR-1195	8.83769	-0.0539539	0.239518	0.267	mmu-miR-132-5p	110.682	-0.0221965	0.142091	0.351077
mmu-miR-743a-3p	4.29213	0.0550582	0.246431	0.267355	mmu-miR-99b-3p	1274.06	0.022225	0.142308	0.35129
mmu-miR-704	29.3018	0.0489601	0.219611	0.267709	mmu-miR-5107-5p	2.74153	0.0240725	0.154278	0.351503
mmu-miR-467d-5p	14.6539	0.0516475	0.231719	0.268062	mmu-miR-500-5p	6.91761	0.0237946	0.152623	0.351714
mmu-miR-7083-5p	4.98436	0.0528328	0.237366	0.268413	mmu-miR-222-5p	138.186	-0.0224197	0.143869	0.351925
mmu-miR-3095-3p	10.1622	0.0521525	0.234844	0.268762	mmu-miR-7236-3p	2.76445	-0.0240187	0.154518	0.352135
mmu-miR-200c-3p	286283	-0.0432573	0.196127	0.269112	mmu-miR-3082-3p	24.4209	-0.0233278	0.150123	0.352344
mmu-miR-3058-5p	4.16166	0.0527694	0.239447	0.26946	mmu-miR-301a-3p	5.96029	0.023841	0.153526	0.352552
mmu-miR-362-5p	567.213	0.0444353	0.202224	0.269806	mmu-miR-3473g	4.47568	-0.0237557	0.153338	0.352759
mmu-miR-145a-5p	129627	0.046567	0.212786	0.270152	mmu-miR-325-5p	26.217	-0.0235416	0.1532	0.352967
mmu-miR-378a-3p	45105.8	0.0357298	0.164992	0.270499	mmu-miR-3470a	9.07399	-0.0232055	0.151927	0.353175
mmu-miR-7687-3p	2.33311	-0.0525586	0.243336	0.270844	mmu-miR-467e-5p	35.7869	0.0227563	0.150228	0.353382
mmu-miR-2137	14.0119	0.0498577	0.233813	0.27119	mmu-miR-23a-5p	9.76407	-0.0230175	0.151977	0.353589
mmu-miR-26a-5p	596816	0.0394079	0.18481	0.271535	mmu-miR-30d-3p	638.436	-0.0210011	0.139947	0.353796
mmu-miR-3074-1-3p	3.91116	0.0513283	0.240807	0.271878	mmu-miR-1933-3p	4.82016	-0.0229765	0.153232	0.354002
mmu-miR-26b-3p	157.722	0.0425153	0.200964	0.272221	mmu-miR-29c-3p	2339.74	0.0207114	0.138801	0.354208
mmu-miR-124-5p	3.92509	-0.0513364	0.242838	0.272562	mmu-miR-21b	60.7313	0.0218594	0.146808	0.354414
mmu-miR-935	2.48209	0.0508213	0.241395	0.272903	mmu-miR-221-5p	1255.58	-0.020836	0.140239	0.354618
mmu-miR-1306-3p	18.3567	0.0462736	0.221144	0.273243	mmu-miR-494-3p	68.3507	-0.0214557	0.144785	0.354822
mmu-miR-3473h-5p	7.01116	0.0490543	0.234984	0.273582	mmu-miR-148b-3p	12266.6	0.0209479	0.141659	0.355025
mmu-miR-325-3p	1.99252	-0.0503825	0.243465	0.273921	mmu-miR-200a-3p	322539	0.0202822	0.137583	0.355228
mmu-miR-679-5p	7.62881	-0.0493127	0.238498	0.274259	mmu-miR-181b-1-3p	8.04067	0.0223902	0.152408	0.35543
mmu-miR-31-3p	1021.57	-0.0417907	0.20455	0.274597	mmu-miR-466h-5p	14.8531	0.0220306	0.150661	0.355632
mmu-miR-3963	103.18	-0.0469131	0.230209	0.274934	mmu-miR-221-3p	25836.6	0.0200976	0.137617	0.355834
mmu-miR-5615-5p	10.2562	0.0474639	0.233606	0.27527	mmu-miR-467d-5p	15.999	0.0217803	0.151247	0.356036
mmu-miR-331-5p	46.0962	0.041586	0.207654	0.275608	mmu-miR-1941-3p	8.66648	0.0217836	0.152211	0.356238
mmu-miR-6239	3.99686	0.0478766	0.239584	0.275944	mmu-miR-135b-3p	6.34661	-0.0219171	0.153502	0.356439
mmu-miR-128-1-5p	15.3015	0.0440803	0.222681	0.27628	mmu-miR-7059-5p	4.33956	-0.0217831	0.153338	0.35664
mmu-miR-135b-5p	267.912	-0.0449547	0.22758	0.276615	mmu-miR-421-3p	256.683	0.0191791	0.136367	0.356842
mmu-miR-147-5p	5.84064	0.0461282	0.234541	0.276949	mmu-miR-324-5p	387.374	-0.0193413	0.141295	0.357046
mmu-miR-32-3p	25.667	-0.0423229	0.216663	0.277283	mmu-miR-153-3p	9.87219	-0.0207579	0.152052	0.357249
mmu-miR-5107-5p	3.06507	0.0472904	0.242361	0.277616	mmu-miR-218-5p	10256.2	-0.0204838	0.150245	0.357452
mmu-miR-361-5p	1574.4	-0.033662	0.172638	0.277947	mmu-miR-425-3p	871.522	-0.0187074	0.137235	0.357653
mmu-miR-25-5p	52.2718	0.0428764	0.222846	0.278279	mmu-miR-9769-3p	15.8274	0.0205243	0.150768	0.357854
mmu-miR-669c-5p	187.064	0.0405381	0.212136	0.278611	mmu-miR-450a-1-3p	5.0759	0.0207874	0.15275	0.358054
mmu-miR-500-3p	315.616	0.0406464	0.212873	0.278941	mmu-miR-92a-1-5p	20.4754	0.0200452	0.149181	0.358255
mmu-miR-6922-3p	2.78165	0.045806	0.239974	0.27927	mmu-miR-7025-3p	2.64077	-0.0204923	0.153735	0.358456
mmu-miR-540-5p	5.50271	-0.0449752	0.236106	0.279598	mmu-miR-676-3p	2595.94	0.0179333	0.134701	0.358656
mmu-miR-33-3p	49.3526	-0.0403393	0.21436	0.279926	mmu-miR-204-3p	64.0103	-0.0195206	0.14742	0.358855
mmu-miR-1930-5p	9.19935	-0.0432023	0.230423	0.280254	mmu-miR-29b-3p	5057.62	-0.017811	0.134567	0.359054
mmu-miR-1968-5p	27.1057	0.0404377	0.217245	0.280581	mmu-miR-365-2-5p	33.6575	-0.0195146	0.147747	0.359252
mmu-miR-153-5p	2.43544	-0.0445894	0.241506	0.280908	mmu-miR-3964	2.5896	0.0202156	0.153545	0.35945
mmu-miR-182-3p	59.7475	0.0411018	0.222755	0.281234	mmu-miR-138-5p	1174.97	-0.020177	0.153476	0.359647
mmu-miR-1949	6.47636	0.0435372	0.237585	0.281559	mmu-miR-1a-1-5p	12.9988	0.0196361	0.149935	0.359844
mmu-miR-137-5p	4.02498	-0.0435381	0.238136	0.281883	mmu-miR-3059-5p	3.17075	0.0200641	0.153662	0.36004
mmu-miR-3068-5p	865.669	-0.0302389	0.166055	0.282207	mmu-miR-485-3p	72.4891	-0.01902	0.145768	0.360235
mmu-miR-218-2-3p	2.11792	-0.0435898	0.240951	0.28253	mmu-miR-7063-5p	1.84118	0.0199799	0.153754	0.36043
mmu-let-7k	39.0003	-0.0377124	0.208921	0.282852	mmu-miR-669c-5p	203.834	0.0187576	0.145299	0.360624
mmu-let-7c-5p	495553	-0.0360953	0.202655	0.283174	mmu-miR-6911-3p	4.54028	-0.0196099	0.152844	0.360819
mmu-miR-471-5p	2.38868	0.0428698	0.242011	0.283496	mmu-miR-34c-3p	50.3491	0.0184103	0.144219	0.361013
mmu-miR-490-3p	79.0496	0.0411704	0.235271	0.283819	mmu-miR-669ao-3p_merged	98.6524	0.0187589	0.147951	0.361207
mmu-miR-183-3p	67.3189	-0.0375012	0.214511	0.28414	mmu-miR-32-3p	28.1408	-0.0186103	0.146845	0.361401
mmu-miR-7240-5p	9.61147	-0.0401784	0.230191	0.28446	mmu-miR-154-3p	12.4071	-0.0191652	0.151617	0.361594
mmu-miR-12184-3p	12.7231	-0.03977	0.228076	0.284779	mmu-miR-7b-5p	3392.98	-0.0193496	0.1531	0.361786
mmu-miR-466h-3p	4.3263	0.0411218	0.236625	0.285097	mmu-miR-1964-3p	80.3471	0.0186436	0.147718	0.361977
mmu-miR-135b-3p	6.66935	-0.0404844	0.236277	0.285415	mmu-miR-3102-5p.2-5p	9.4396	-0.0190281	0.150902	0.362167
mmu-miR-6897-5p	9.65343	-0.0387504	0.227122	0.285733	mmu-miR-1224-5p	44.528	-0.0184279	0.147293	0.362358
mmu-miR-669ao-3p_merged	95.578	0.0385014	0.228996	0.286052	mmu-miR-323-5p	3.10404	-0.0190536	0.153476	0.362549
mmu-miR-200a-5p	11503.6	0.0338084	0.201299	0.286369	mmu-miR-700-5p	341.836	0.0172497	0.139071	0.362738
mmu-miR-1224-5p	48.3898	0.0373371	0.223577	0.286686	mmu-miR-743b-3p	2.38651	0.0190223	0.153853	0.362928
mmu-miR-345-5p	2957.56	-0.0350816	0.21184	0.287002	mmu-miR-5132-5p	21.8285	-0.0182524	0.148148	0.363117
mmu-miR-12184-5p	10.4494	-0.0374755	0.22675	0.287318	mmu-miR-3084-3p	32.0861	0.0179903	0.146095	0.363305
mmu-miR-1981-3p	125.892	0.0325954	0.197494	0.287632	mmu-miR-1191a	110.997	0.0175923	0.142863	0.363492
mmu-miR-27b-3p	278031	0.0298988	0.181671	0.287946	mmu-miR-3058-3p	2.05041	0.0188802	0.153369	0.363679
mmu-miR-219a-5p	8.19124	0.0377184	0.22965	0.288258	mmu-let-7d-5p	49740.1	-0.0168466	0.138176	0.363866
mmu-miR-24-3p	89012.9	-0.0274817	0.167819	0.28857	mmu-miR-218-2-3p	2.26438	-0.0185411	0.153387	0.364053
mmu-miR-1982-3p	5.15614	-0.0382078	0.233731	0.28888	mmu-miR-540-5p	9.43492	0.0182975	0.15152	0.364239
mmu-miR-137-3p	124.555	-0.0390678	0.239426	0.289189	mmu-miR-148b-5p	249.182	0.0165209	0.1372	0.364425
mmu-let-7f-5p	672005	0.0306356	0.18793	0.289498	mmu-miR-6934-5p	2.42439	-0.0181245	0.153148	0.364611
mmu-let-7a-2-3p	6.17153	0.038431	0.235992	0.289805	mmu-miR-547-3p	76.6608	0.0167564	0.141609	0.364797
mmu-miR-6988-3p	10.7879	-0.0376228	0.232372	0.290111	mmu-miR-3102-3p.2-3p	12.1485	0.0176799	0.150086	0.364983
mmu-miR-130a-5p	35.8371	0.0345004	0.214409	0.290417	mmu-miR-7049-5p	3.40521	-0.0179582	0.152768	0.365168
mmu-miR-701-5p	5.99915	0.0377128	0.234828	0.290722	mmu-miR-138-2-3p	9.38997	-0.0178245	0.151811	0.365352
mmu-miR-425-3p	834.772	0.0253102	0.158345	0.291026	mmu-miR-216b-5p	2.70923	-0.017898	0.153076	0.365536
mmu-miR-7236-3p	3.13985	-0.0380468	0.238054	0.29133	mmu-miR-345-5p	3310.25	-0.0160537	0.137953	0.36572
mmu-miR-18a-3p	32.1164	0.0343038	0.2159	0.291632	mmu-miR-130b-3p	36.5051	0.0169911	0.146324	0.365903
mmu-miR-5132-3p	5.44504	-0.0369018	0.232782	0.291934	mmu-miR-1955-5p	11.4816	0.0173681	0.150281	0.366085
mmu-miR-7093-3p	2.58778	-0.0377189	0.238195	0.292234	mmu-miR-335-5p	134.767	0.0172023	0.149288	0.366268
mmu-miR-27b-5p	562.501	-0.0284359	0.179643	0.292534	mmu-miR-136-5p	77.7904	-0.0165462	0.144689	0.36645
mmu-miR-1954	1.9333	0.0376763	0.239087	0.292832	mmu-miR-3098-3p	3.71399	-0.0173569	0.152584	0.366632
mmu-miR-878-5p	2.2408	0.037843	0.241328	0.29313	mmu-miR-3082-5p	1.41256	0.0174065	0.153508	0.366813
mmu-miR-466g	12.0034	0.0359392	0.230503	0.293428	mmu-miR-598-3p	266.625	-0.0161329	0.142893	0.366995
mmu-miR-323-5p	2.38116	-0.0375853	0.241241	0.293724	mmu-miR-188-5p	15.3079	0.0168464	0.149529	0.367175
mmu-miR-145b	45.9586	0.0329652	0.211773	0.29402	mmu-miR-6897-5p	10.3234	-0.0168925	0.150283	0.367355
mmu-miR-26a-2-3p	443.013	-0.0291759	0.188201	0.294314	mmu-miR-879-5p	5.52665	-0.0170514	0.152907	0.367535
mmu-miR-491-3p	1.87896	-0.0370857	0.239401	0.294608	mmu-miR-146b-3p	34.3012	0.0162704	0.147086	0.367716
mmu-miR-6516-5p	39.0111	0.0315345	0.20422	0.294901	mmu-miR-6899-3p	7.11176	0.0167179	0.151156	0.367895
mmu-miR-3083-5p	2.28478	0.0368022	0.238418	0.295192	mmu-miR-30e-3p	6828.99	-0.0150712	0.137958	0.368075
mmu-miR-196b-3p	45.5751	0.0341876	0.221879	0.295483	mmu-miR-337-3p	21.1964	-0.0161968	0.150138	0.368255
mmu-miR-320-3p	5662.84	-0.0282322	0.183319	0.295773	mmu-miR-92b-5p	3.78866	-0.0164271	0.152519	0.368434
mmu-miR-6395	13.1258	-0.0345018	0.225139	0.296061	mmu-miR-34b-5p	68.2787	0.0155841	0.145509	0.368614
mmu-miR-1191b-5p	4.85032	-0.0358152	0.234559	0.29635	mmu-miR-1943-5p	30.4238	-0.0154239	0.146029	0.368793
mmu-miR-6954-5p	2.21354	-0.0362565	0.238595	0.296637	mmu-miR-3110-5p	3.05642	0.0161202	0.152701	0.368972
mmu-miR-3098-3p	3.10012	-0.035905	0.238826	0.296925	mmu-miR-7054-5p	4.21687	0.0160363	0.151957	0.369151
mmu-miR-190a-5p	41.388	-0.0334801	0.223101	0.297212	mmu-miR-674-5p	293.645	0.0144628	0.137402	0.369329
mmu-miR-5107-3p	3.67776	0.0356318	0.237853	0.297498	mmu-miR-429-3p	55307.2	-0.0147115	0.139905	0.369506
mmu-miR-615-3p	144.233	-0.0341194	0.229996	0.297784	mmu-miR-501-5p	19.776	0.0155934	0.148339	0.369682
mmu-miR-743b-3p	2.0568	0.035693	0.240836	0.298069	mmu-miR-5132-3p	5.90292	-0.0158609	0.151276	0.369858
mmu-miR-363-3p	876.187	-0.0329191	0.222491	0.298353	mmu-miR-6909-5p	4.18335	-0.015912	0.151944	0.370034
mmu-miR-592-5p	18.0814	-0.0336888	0.228148	0.298636	mmu-miR-466bo-5p_merged	3.74627	0.0159184	0.152015	0.370209
mmu-miR-5125	6.2244	-0.034187	0.232143	0.298918	mmu-miR-6986-5p	3.09606	0.0159037	0.152393	0.370383
mmu-miR-12199-3p	1.94982	0.0350785	0.238626	0.299199	mmu-miR-137-5p	4.213	-0.0159097	0.152485	0.370557
mmu-miR-191-5p	52484.6	0.02958	0.203698	0.299481	mmu-miR-6985-5p	2.09611	-0.0157819	0.152988	0.370731
mmu-miR-34c-5p	825.115	-0.0295135	0.203608	0.299762	mmu-miR-880-3p	1.86105	0.0158085	0.153317	0.370904
mmu-miR-6948-3p	1.61542	0.0345908	0.239005	0.300042	mmu-miR-1193-3p	20.6998	-0.0152377	0.148551	0.371077
mmu-miR-744-3p	61.307	-0.0281227	0.195938	0.300321	mmu-miR-146b-5p	10100.7	-0.0142453	0.138879	0.371249
mmu-miR-673-3p	3.1569	-0.0339671	0.238625	0.300601	mmu-miR-484	2284.79	0.0142882	0.140359	0.371422
mmu-miR-3084-3p	26.176	-0.0300018	0.211914	0.30088	mmu-miR-23a-3p	35896.5	0.0134246	0.132589	0.371594
mmu-miR-6911-3p	7.10132	0.0330411	0.23377	0.301158	mmu-miR-471-5p	1.91371	0.0154548	0.153108	0.371765
mmu-miR-103-2-5p	5.77032	-0.0331958	0.23591	0.301435	mmu-miR-6418-3p	13.1279	-0.014887	0.149542	0.371937
mmu-miR-3091-3p	1.9458	0.0332967	0.238491	0.301712	mmu-miR-12205-3p	2.21677	0.0151988	0.152789	0.372109
mmu-miR-1948-5p	10.5328	-0.031775	0.228793	0.301989	mmu-miR-1941-5p	5.6619	0.0150802	0.151879	0.37228
mmu-miR-100-3p	11.1443	-0.0317523	0.229927	0.302265	mmu-miR-190b-5p	52.3437	0.0140894	0.142907	0.37245
mmu-miR-20b-3p	3.07465	0.0325597	0.236394	0.302541	mmu-miR-878-5p	1.7394	0.0149618	0.153194	0.372621
mmu-miR-6945-3p	8.98182	-0.0316193	0.230278	0.302816	mmu-miR-124-5p	5.30677	-0.0147857	0.152021	0.372792
mmu-miR-1247-5p	104.174	-0.029426	0.214876	0.303089	mmu-miR-34a-5p	3858.1	-0.0134078	0.139027	0.372962
mmu-miR-6952-3p	9.88448	0.031406	0.230419	0.303363	mmu-miR-543-3p	56.1684	-0.0139396	0.145253	0.373132
mmu-miR-3072-3p	6.42998	-0.0315466	0.233333	0.303636	mmu-miR-6540-5p	11.4968	-0.0142486	0.151251	0.373303
mmu-miR-3103-3p	9.32809	-0.0309229	0.229387	0.303908	mmu-miR-465a-5p	1.69801	0.0143902	0.153117	0.373473
mmu-miR-9769-3p	13.686	0.0307162	0.228323	0.30418	mmu-miR-7008-5p	2.58996	-0.0142709	0.15245	0.373643
mmu-miR-3076-5p	2.64413	-0.0317204	0.235902	0.304451	mmu-miR-3064-3p	9.92362	-0.0140262	0.15007	0.373813
mmu-miR-1198-5p	1208.56	0.0285157	0.212463	0.30472	mmu-miR-669f-5p	6.45699	0.014128	0.151165	0.373982
mmu-miR-331-3p	343.921	0.0247442	0.188035	0.304991	mmu-miR-182-3p	62.05	0.0134216	0.144175	0.37415
mmu-miR-6937-5p	5.23752	0.0307696	0.234115	0.305261	mmu-miR-6238	3.73664	-0.0141598	0.15253	0.374318
mmu-miR-696	1.63004	0.0313236	0.238545	0.30553	mmu-miR466ea-3p_merged	5.34035	0.0140426	0.151326	0.374485
mmu-miR-5129-3p	13.6843	-0.0291317	0.223775	0.305798	mmu-miR-3473f	3.1489	-0.0140209	0.152298	0.374653
mmu-miR-7008-5p	2.60928	-0.0306733	0.235787	0.306066	mmu-miR-342-5p	86.3772	-0.0130259	0.141631	0.374819
mmu-miR-1194	14.4924	0.0290499	0.223708	0.306333	mmu-miR-6933-5p	2.04478	0.0140077	0.152542	0.374986
mmu-miR-339-3p	312.231	-0.0252932	0.194867	0.306599	mmu-miR-103-2-5p	6.89005	-0.0136474	0.150966	0.375152
mmu-miR-17-3p	100.627	0.025408	0.196306	0.306864	mmu-miR-449c-5p	1.86275	0.0137904	0.152729	0.375318
mmu-miR-6955-5p	4.18201	-0.0302415	0.233659	0.307129	mmu-miR-6946-3p	4.17355	-0.0136725	0.151626	0.375484
mmu-miR-216a-5p	3.006	0.0306099	0.236915	0.307392	mmu-miR-133a-3p	12706.8	0.0119097	0.132554	0.375649
mmu-miR-3968	433.27	0.0277328	0.21574	0.307655	mmu-miR-1946a	1.57472	-0.013579	0.152716	0.375815
mmu-miR-130b-5p	70.5437	-0.0267369	0.210247	0.307918	mmu-miR-187-5p	22.3433	-0.0131847	0.148417	0.375979
mmu-miR-101a-5p	8.65817	0.0285665	0.229144	0.308182	mmu-miR-1969	1.86952	-0.0133962	0.152776	0.376144
mmu-miR-7118-3p	1.97127	0.0295745	0.237877	0.308445	mmu-miR-6966-3p	1.39927	0.0133777	0.152768	0.376309
mmu-miR-6960-5p	1.45092	0.0296382	0.239029	0.308707	mmu-miR-871-5p	1.57636	0.0133781	0.152986	0.376473
mmu-miR-500-5p	5.48158	0.0287188	0.231973	0.308969	mmu-miR-205-5p	60520.5	0.0119153	0.136476	0.376636
mmu-miR-23a-5p	9.89541	-0.0279557	0.227122	0.30923	mmu-miR-1968-5p	29.0489	0.0127782	0.14644	0.376799
mmu-miR-34a-3p	6.91679	0.0282462	0.230195	0.309491	mmu-miR-668-3p	34.0761	-0.0127393	0.146348	0.376961
mmu-miR-3102-3p	284.937	-0.0229064	0.186749	0.30975	mmu-miR-455-5p	1557.17	-0.0121173	0.139504	0.377123
mmu-miR-6896-5p	1.43425	-0.0291167	0.237551	0.310009	mmu-miR-3087-3p	2.59136	0.0131473	0.152107	0.377285
mmu-miR-6966-3p	1.46894	0.0292318	0.238927	0.310267	mmu-miR-6903-3p	2.57058	0.0130936	0.152081	0.377446
mmu-miR-7008-3p	5.38357	-0.0279272	0.232577	0.310525	mmu-miR-34a-3p	7.57412	0.0128729	0.150404	0.377607
mmu-miR-7025-3p	2.81786	-0.0284797	0.237494	0.310783	mmu-miR-19b-1-5p	2.07143	-0.0129614	0.152556	0.377768
mmu-miR466ea-3p_merged	4.75715	0.027727	0.232789	0.31104	mmu-miR-3089-3p	2.04412	0.0129394	0.15246	0.377929
mmu-miR-200b-5p	4622.86	-0.0233825	0.196504	0.311297	mmu-miR-6994-3p	4.81134	-0.0126994	0.151304	0.378089
mmu-miR-219c-5p	2.14249	0.0281834	0.23702	0.311552	mmu-miR-1306-3p	17.1274	-0.0124015	0.147816	0.378249
mmu-miR-6989-3p	1.7526	0.0280389	0.237484	0.311808	mmu-miR-346-5p	15.5035	-0.0126207	0.15056	0.378409
mmu-miR-505-5p	8.67048	-0.0265176	0.227728	0.312063	mmu-miR-6964-3p	2.3592	-0.0126862	0.152351	0.378568
mmu-miR-1b-3p	5.63122	0.0265931	0.230239	0.312319	mmu-miR-3473h-5p	4.93874	-0.0126	0.151541	0.378727
mmu-miR-881-3p	67.3767	0.027551	0.239507	0.312573	mmu-miR-1195	11.5093	-0.0124987	0.150342	0.378885
mmu-miR-1933-3p	5.20211	-0.0264112	0.231452	0.312828	mmu-miR-7649-3p	1.63599	0.0126333	0.152749	0.379043
mmu-miR-3082-3p	23.7378	-0.0251324	0.220324	0.313081	mmu-miR-6952-3p	8.12323	-0.0124617	0.150854	0.379201
mmu-miR-6938-3p	1.80706	-0.0270442	0.238683	0.313335	mmu-miR-153-5p	3.32934	-0.012559	0.1521	0.379358
mmu-miR-196a-2-3p	2.00215	-0.0266806	0.237208	0.313588	mmu-miR-6963-3p	1.42275	-0.0125953	0.152894	0.379514
mmu-miR-92a-1-5p	17.3998	0.0243114	0.216156	0.31384	mmu-miR-679-5p	9.42359	-0.0124168	0.150952	0.37967
mmu-miR-106a-3p	1.09293	-0.0265693	0.238036	0.314091	mmu-miR-296-3p	41.0562	-0.0119006	0.145104	0.379826
mmu-miR-18b-5p	4.95696	-0.0262316	0.235041	0.314342	mmu-miR-466h-3p	4.41466	0.0123936	0.151625	0.379981
mmu-miR-6940-3p	4.16821	0.0261465	0.234986	0.314592	mmu-miR-350-5p	33.5097	-0.011819	0.145387	0.380136
mmu-miR-3085-3p	2.11395	-0.0264988	0.238191	0.314842	mmu-miR-211-5p	155.334	-0.0119526	0.147212	0.380291
mmu-miR-7013-5p	2.618	0.026108	0.235555	0.31509	mmu-miR-344b-3p	8.35248	-0.0122893	0.151629	0.380445
mmu-miR-1948-3p	1.44476	-0.0263217	0.239036	0.315339	mmu-miR-3097-5p	6.65269	-0.0121652	0.150615	0.380599
mmu-miR-3473a	4.13104	0.0254899	0.233057	0.315587	mmu-miR-384-3p	60.348	-0.0122774	0.152295	0.380752
mmu-miR-878-3p	1.30986	0.0259303	0.238991	0.315835	mmu-miR-1191b-5p	5.61676	-0.0121775	0.151065	0.380905
mmu-miR-216b-5p	3.03028	-0.0255101	0.235216	0.316081	mmu-miR-466d-3p	43.1416	0.0117239	0.146413	0.381058
mmu-miR-465a-5p	1.3044	0.0258799	0.238983	0.316328	mmu-miR-878-3p	1.37699	0.012201	0.152847	0.38121
mmu-miR-7033-5p	2.8213	-0.0255124	0.236316	0.316573	mmu-miR-7664-3p	0.989874	-0.0121807	0.152813	0.381362
mmu-miR-34b-3p	108.519	-0.0198013	0.183986	0.316818	mmu-miR-873a-3p	5.54249	-0.0120596	0.151589	0.381514
mmu-miR-12194-3p	12.0245	0.024249	0.225934	0.317062	mmu-miR-129-2-3p	173.084	-0.0120383	0.151878	0.381665
mmu-miR-1231-5p	1.22561	0.0254652	0.237368	0.317306	mmu-miR-709	6.25978	0.0118533	0.151158	0.381816
mmu-miR-6914-3p	1.12842	-0.0253922	0.237956	0.317549	mmu-miR-7057-3p	1.44917	0.0119215	0.152412	0.381967
mmu-miR-28a-5p	1934.86	0.0204829	0.192075	0.317791	mmu-miR-5126	3.81007	-0.0118126	0.151651	0.382117
mmu-miR-6933-5p	1.57925	0.0251368	0.236864	0.318033	mmu-miR-186-3p	8.21805	-0.0117563	0.150941	0.382267
mmu-miR-5621-3p	2.47607	-0.0248593	0.23503	0.318274	mmu-miR-5621-3p	2.61621	-0.0117397	0.151867	0.382417
mmu-miR-377-3p	2.0962	-0.0250804	0.238026	0.318514	mmu-miR-881-3p	45.5796	0.0117578	0.152868	0.382567
mmu-miR-880-3p	1.29894	0.0251541	0.238881	0.318754	mmu-miR-7685-5p	1.25425	0.0116744	0.152599	0.382716
mmu-miR-6971-3p	1.40794	0.0249918	0.237642	0.318993	mmu-miR-3105-3p	48.0374	-0.0110119	0.144342	0.382865
mmu-miR-666-3p	1.06973	-0.024779	0.23786	0.319232	mmu-miR-6913-3p	0.942805	0.0116231	0.152747	0.383014
mmu-miR-3068-3p	460.226	-0.0182942	0.176064	0.31947	mmu-miR-7026-5p	1.9994	-0.0115902	0.152324	0.383162
mmu-miR-450a-2-3p	2.73328	0.0243574	0.234482	0.319708	mmu-miR-490-3p	73.3166	0.0113258	0.149983	0.38331
mmu-miR-3058-3p	1.24723	0.0244994	0.237224	0.319945	mmu-miR-6951-5p	1.18023	-0.0114954	0.152557	0.383457
mmu-miR-669l-5p	4.61121	0.0238482	0.231217	0.320181	mmu-miR-299a-5p	54.0293	0.0108435	0.144491	0.383605
mmu-miR-412-3p	1.57301	-0.0243593	0.237407	0.320417	mmu-miR-423-3p	6841.29	0.0103618	0.138904	0.383752
mmu-miR-7046-5p	1.43679	0.0243574	0.237548	0.320652	mmu-miR-181b-2-3p	2.61267	0.0113308	0.152093	0.383899
mmu-miR-466q	1.43643	0.0243527	0.237548	0.320887	mmu-miR-1955-3p	4.63762	-0.0112266	0.151222	0.384045
mmu-miR-6946-5p	0.747023	0.0244098	0.238598	0.32112	mmu-miR-6938-3p	2.33217	-0.0112635	0.152418	0.384191
mmu-miR-6947-5p	0.747023	0.0244098	0.238598	0.321353	mmu-miR-483-5p	1.99491	0.0112306	0.152345	0.384337
mmu-miR-1934-5p	8.10535	-0.0230559	0.22728	0.321586	mmu-miR-743a-3p	1.21395	0.0112003	0.152735	0.384482
mmu-let-7a-5p	192624	-0.0209389	0.208332	0.321819	mmu-miR-3470b	28.922	-0.0108073	0.147427	0.384627
mmu-miR-6985-5p	2.51684	-0.0236194	0.235169	0.322051	mmu-miR-451a	2986.13	0.01018	0.138933	0.384772
mmu-miR-6909-3p	0.787917	-0.0239539	0.238514	0.322282	mmu-miR-497b	4.99859	0.0110321	0.151203	0.384916
mmu-miR-376a-3p	2.81098	-0.0237133	0.236296	0.322512	mmu-miR-615-5p	1.27169	-0.0111195	0.1526	0.38506
mmu-miR-504-5p	94.0034	0.0202554	0.202109	0.322742	mmu-miR-5122	6.10413	-0.0109343	0.151027	0.385204
mmu-miR-7669-5p	5.66178	-0.023234	0.232208	0.322971	mmu-miR-471-3p	1.25281	0.0109989	0.152717	0.385347
mmu-miR-3090-3p	0.780156	-0.0238418	0.238499	0.323199	mmu-miR-7033-5p	3.34003	-0.0108489	0.151681	0.385491
mmu-miR-216a-3p	1.25053	0.0236878	0.238154	0.323427	mmu-miR-491-5p	34.3542	-0.0104584	0.146317	0.385634
mmu-miR-7032-3p	1.82347	-0.0233524	0.236512	0.323654	mmu-miR-12191-3p	32.3991	0.0104783	0.146995	0.385776
mmu-miR-221-5p	1214.37	0.0189969	0.192441	0.323881	mmu-miR-140-3p	11151.1	-0.00950093	0.133941	0.385918
mmu-miR-1947-5p	25.4878	-0.0210227	0.212983	0.324107	mmu-miR-18b-5p	5.8495	-0.0106666	0.150974	0.38606
mmu-miR-7668-5p	1.29856	-0.023321	0.236753	0.324333	mmu-miR-1946b	0.862311	-0.0107135	0.152663	0.386202
mmu-miR-423-5p	3507.31	-0.0172046	0.174793	0.324558	mmu-miR-7659-5p	1.94545	-0.0106395	0.152166	0.386344
mmu-miR-19b-1-5p	2.24088	-0.0231712	0.236181	0.324782	mmu-miR-369-3p	100.099	-0.0103584	0.148267	0.386485
mmu-miR-7021-5p	7.7895	-0.0223974	0.228985	0.325006	mmu-miR-6909-3p	0.86938	-0.0104876	0.152644	0.386626
mmu-miR-5132-5p	22.5134	0.0209455	0.215077	0.325229	mmu-miR-6997-3p	0.86938	-0.0104876	0.152644	0.386767
mmu-miR-669b-5p	3.40128	0.0226248	0.234269	0.325452	mmu-miR-466f-3p	25.8708	0.010029	0.146285	0.386908
mmu-miR-674-3p	662.021	0.0190636	0.197677	0.325675	mmu-miR-106a-3p	1.27851	-0.0104326	0.152303	0.387048
mmu-miR-6925-5p	1.10428	0.0229865	0.238558	0.325896	mmu-miR-6948-3p	1.39229	0.0104034	0.152272	0.387188
mmu-miR-3067-5p	0.905827	0.0228254	0.23766	0.326118	mmu-miR-3090-3p	0.855242	-0.0103814	0.152635	0.387328
mmu-miR-743a-5p	1.12586	0.0228398	0.238544	0.326338	mmu-miR-3076-5p	3.07974	-0.0102647	0.15159	0.387467
mmu-miR-467c-3p	0.909708	0.0227228	0.237641	0.326558	mmu-miR-7051-3p	1.37532	-0.0103242	0.152492	0.387606
mmu-miR-467e-3p	0.909708	0.0227228	0.237641	0.326778	mmu-miR-3102-3p	313.079	-0.00921016	0.136212	0.387744
mmu-miR-203b-3p	7.03003	-0.0222445	0.232675	0.326996	mmu-miR-7219-3p	18.1068	-0.00995041	0.147444	0.387882
mmu-miR-187-5p	22.7972	0.0207888	0.217748	0.327215	mmu-miR-7085-3p	2.62558	0.0102315	0.151963	0.38802
mmu-let-7g-3p	32.5639	-0.0210486	0.224113	0.327433	mmu-miR-544-3p	1.1033	-0.0102739	0.15265	0.388157
mmu-miR-29c-3p	2019.58	-0.0187186	0.199455	0.327651	mmu-miR-12194-3p	11.2824	-0.00994647	0.149149	0.388295
mmu-miR-3066-3p	0.950293	-0.0222097	0.237463	0.327868	mmu-miR-12205-5p	0.845716	0.0101468	0.152608	0.388432
mmu-miR-669d-5p	6.47573	0.0212429	0.228736	0.328085	mmu-miR-125a-5p	40195.9	0.00940199	0.141798	0.388568
mmu-miR-7235-3p	1.28091	-0.0219479	0.236662	0.328301	mmu-miR-28b	2.43538	0.0100482	0.151821	0.388705
mmu-miR-1960	3.29119	-0.0216075	0.23447	0.328517	mmu-miR-669f-3p	12.5017	0.00992596	0.150327	0.388841
mmu-let7ac-1_2-3p_merged	3044.7	0.0161696	0.176178	0.328732	mmu-miR-31-3p	1123.73	-0.00966459	0.146957	0.388976
mmu-miR-3089-3p	1.39357	0.0216272	0.236099	0.328947	mmu-miR-7042-5p	0.991029	-0.00999928	0.15245	0.389112
mmu-miR-7049-5p	3.75134	-0.0212612	0.234309	0.329162	mmu-miR-3074-1-3p	3.27319	0.00992664	0.151691	0.389247
mmu-miR-3079-5p	1.73638	0.0213077	0.23562	0.329377	mmu-miR-423-5p	3821.66	-0.00897169	0.137135	0.389381
mmu-miR-23a-3p	32536.1	0.0141331	0.156412	0.32959	mmu-miR-7651-5p	0.953518	-0.00997011	0.152439	0.389516
mmu-miR-3102-5p.2-5p	9.51679	-0.0202067	0.22464	0.329803	mmu-miR-191-3p	105.897	0.00930974	0.143136	0.38965
mmu-miR-450b-5p	10.2367	0.0205438	0.228822	0.330016	mmu-miR-450a-2-3p	1.52913	-0.00986887	0.152232	0.389783
mmu-miR-6975-3p	1.48147	-0.0211291	0.237064	0.330229	mmu-miR-5104	2.7009	0.00976689	0.151672	0.389917
mmu-miR-193a-5p	118.08	-0.0189616	0.213006	0.33044	mmu-miR-24-2-5p	4408.63	-0.00854249	0.132888	0.39005
mmu-miR-186-3p	7.54925	-0.0207451	0.233051	0.330652	mmu-miR-7018-3p	1.1597	0.00972005	0.152446	0.390183
mmu-miR-3962	14.9867	0.0193718	0.218034	0.330862	mmu-miR-712-3p	1.61026	-0.00968035	0.152298	0.390316
mmu-miR-6909-5p	4.31224	-0.0205639	0.23221	0.331072	mmu-miR-7687-3p	3.37297	-0.00961841	0.151745	0.390448
mmu-miR-8103	14.3631	0.0197911	0.224584	0.331282	mmu-miR-6948-5p	1.33848	0.00964656	0.152277	0.390581
mmu-miR-7051-3p	1.07614	-0.0209874	0.238292	0.331491	mmu-miR-665-3p	9.48811	-0.00952656	0.150564	0.390712
mmu-miR-7673-5p	0.928758	-0.0209012	0.237351	0.3317	mmu-miR-33-3p	59.186	0.00909773	0.145011	0.390844
mmu-miR-3061-3p	22.4944	-0.0190351	0.216775	0.331908	mmu-miR-1931	2.39744	-0.00944844	0.151952	0.390976
mmu-miR-6937-3p	1.4142	-0.0205998	0.236923	0.332116	mmu-miR-666-3p	1.28298	-0.00946203	0.152228	0.391107
mmu-miR-669o-5p	19.699	-0.01928	0.222499	0.332323	mmu-miR-376c-3p	53.6285	0.00912942	0.147027	0.391238
mmu-miR-3094-5p	2.78727	-0.0202828	0.234361	0.33253	mmu-miR-1930-5p	12.4857	0.00923055	0.14895	0.391368
mmu-miR-370-5p	2.55365	-0.0203798	0.235505	0.332736	mmu-miR-7019-3p	1.75312	-0.00941908	0.15214	0.391498
mmu-miR-544-3p	1.0229	-0.0204498	0.238224	0.332942	mmu-miR-3968	441.295	-0.00876663	0.142728	0.391628
mmu-miR-30d-3p	613.249	0.0149554	0.175061	0.333148	mmu-miR-224-3p	1.39334	-0.00935287	0.152352	0.391758
mmu-miR-6917-5p	0.625232	-0.0202303	0.23805	0.333353	mmu-miR-6516-5p	39.9055	-0.00886988	0.144516	0.391887
mmu-miR-6942-3p	0.625232	-0.0202303	0.23805	0.333557	mmu-miR-7235-3p	1.36583	-0.00930043	0.152186	0.392016
mmu-miR-12187-5p	0.621352	-0.0201654	0.238042	0.333762	mmu-miR-362-5p	595.763	0.00825017	0.135301	0.392145
mmu-miR-1932	1.25789	0.0200208	0.236983	0.333965	mmu-miR-377-3p	4.72197	0.00908435	0.151452	0.392274
mmu-miR-144-3p	14.607	0.0186206	0.220823	0.334168	mmu-miR-494-5p	0.952363	-0.00913759	0.15255	0.392403
mmu-miR-1953	4.37092	-0.0196254	0.232768	0.334371	mmu-miR-3473d	8.69571	-0.00895916	0.149673	0.392531
mmu-miR-883a-3p	0.936397	0.0200445	0.238187	0.334573	mmu-miR-219c-5p	2.09938	0.00908942	0.151946	0.392659
mmu-miR-96-3p	15.7025	0.0190011	0.22625	0.334774	mmu-miR-34c-5p	913.441	-0.00837461	0.140731	0.392786
mmu-miR-3473g	4.81769	-0.0192324	0.233259	0.334976	mmu-miR-3076-3p	6.06183	-0.0089276	0.150525	0.392914
mmu-miR-3059-5p	1.57907	0.0194846	0.236635	0.335177	mmu-miR-5125	7.19707	-0.00888263	0.150163	0.393041
mmu-miR-218-1-3p	4.1826	-0.0192643	0.234273	0.335378	mmu-miR-3094-3p	1.39061	-0.00899071	0.152246	0.393168
mmu-miR-1946a	1.9681	-0.0192937	0.235099	0.335578	mmu-miR-412-3p	1.66593	-0.00895205	0.152255	0.393294
mmu-let-7i-3p	150.123	0.0153519	0.187444	0.335778	mmu-miR-101a-5p	9.16162	0.00879891	0.150043	0.39342
mmu-miR-206-3p	872.003	-0.0189324	0.235627	0.335978	mmu-miR-3572-3p	9.43969	-0.00874368	0.149761	0.393546
mmu-miR-1668	1.00904	-0.0191064	0.238088	0.336177	mmu-miR-7021-5p	8.55651	-0.00873416	0.149878	0.393672
mmu-miR-466bo-5p_merged	2.89217	0.0186095	0.233252	0.336376	mmu-miR-20b-3p	2.89441	0.00882924	0.151517	0.393798
mmu-miR-3086-5p	5.30349	-0.0182768	0.229838	0.336575	mmu-miR-147-3p	25.1164	-0.0085852	0.147333	0.393922
mmu-miR-381-5p	1.07131	-0.0187764	0.237387	0.336773	mmu-miR-20a-3p	14.0844	0.00861623	0.148242	0.394047
mmu-miR-1198-3p	7.20156	-0.0179707	0.227596	0.336971	mmu-miR-582-5p	59.5015	-0.00857598	0.149303	0.394172
mmu-miR-6964-3p	2.29446	-0.0186505	0.236264	0.337169	mmu-miR-212-3p	35.2751	-0.00833859	0.145543	0.394296
mmu-miR-363-5p	42.7381	0.0180205	0.228381	0.337365	mmu-miR-190a-3p	8.57137	0.00852139	0.149612	0.39442
mmu-miR-92b-5p	4.25815	-0.0180585	0.232495	0.337562	mmu-miR-92a-2-5p	0.680933	-0.00862203	0.152487	0.394545
mmu-miR-6538	9.27884	-0.0180263	0.232088	0.337758	mmu-miR-463-5p	0.890399	0.00859572	0.152502	0.394668
mmu-miR-7029-3p	1.72428	0.0181416	0.235791	0.337954	mmu-miR-124b-3p	2.6093	-0.00854691	0.151884	0.394792
mmu-miR-1955-5p	8.43935	-0.0175334	0.2289	0.33815	mmu-miR-6900-3p	1.99802	-0.0085546	0.152098	0.394915
mmu-miR-212-5p	73.7394	-0.0153729	0.202043	0.338346	mmu-miR-7093-3p	3.32389	-0.00836001	0.151481	0.395039
mmu-miR-378b	417.906	-0.0121688	0.159977	0.33854	mmu-miR-326-5p	1.1326	0.00837039	0.152353	0.395162
mmu-miR-551b-3p	3.40119	0.0178283	0.234679	0.338735	mmu-miR-466f	1.29929	-0.00832987	0.152191	0.395285
mmu-miR-3473e	23.6102	-0.0161403	0.212526	0.338929	mmu-miR-6989-3p	1.88502	0.00830989	0.152142	0.395408
mmu-miR-6951-5p	1.30014	-0.0179574	0.236575	0.339122	mmu-miR-6914-3p	1.4469	-0.00820046	0.152054	0.39553
mmu-miR-125a-5p	36524.9	0.0157913	0.208632	0.339315	mmu-miR-7068-3p	2.03833	0.00819057	0.151993	0.395653
mmu-miR-1843b-3p	203.795	-0.0163657	0.216529	0.339507	mmu-miR-374c-5p	0.915212	0.00816324	0.152272	0.395775
mmu-miR-3069-3p	4.95369	-0.017374	0.230813	0.339699	mmu-miR-1298-5p	1.94865	-0.00812395	0.15208	0.395897
mmu-miR-5100	7.27642	-0.0171965	0.22896	0.33989	mmu-miR-3109-3p	2.33827	-0.00809394	0.151767	0.396018
mmu-miR-1969	2.2518	-0.017672	0.236116	0.340081	mmu-miR-6958-3p	1.43595	-0.00809284	0.15217	0.39614
mmu-miR-1298-5p	1.6662	-0.0177069	0.23711	0.340272	mmu-miR-1966-3p	1.06681	-0.00802384	0.152311	0.396261
mmu-miR-6539	15.6459	0.0164906	0.221211	0.340462	mmu-let-7g-3p	36.3086	-0.00772033	0.146641	0.396382
mmu-miR-31-5p	4976.24	0.0141594	0.190141	0.340651	mmu-miR-1934-5p	10.2423	0.0078288	0.14959	0.396503
mmu-miR-3473f	4.64268	0.0172578	0.232622	0.340841	mmu-miR-188-3p	1.72965	0.00795102	0.152065	0.396623
mmu-miR-466d-3p	39.4543	0.0163113	0.223394	0.34103	mmu-miR-6946-5p	0.619255	0.00794263	0.152433	0.396744
mmu-miR-669e-5p	8.20248	-0.0167173	0.23107	0.341219	mmu-miR-466q	1.21824	0.00786765	0.152089	0.396864
mmu-miR-18b-3p	2.02774	-0.0171144	0.236769	0.341408	mmu-miR-12187-5p	0.802582	-0.00784872	0.152283	0.396984
mmu-miR-8107	1.15759	-0.0169813	0.236185	0.341596	mmu-miR-6975-3p	1.9038	-0.00773952	0.151855	0.397103
mmu-miR-7007-5p	0.882801	0.0169849	0.237322	0.341784	mmu-miR-1960	3.74166	-0.00768899	0.151276	0.397223
mmu-miR-6922-5p	0.809325	-0.0168721	0.236949	0.341972	mmu-miR-1193-5p	1.57949	0.00772188	0.152011	0.397342
mmu-miR-7054-3p	0.809325	-0.0168721	0.236949	0.342159	mmu-miR-7118-3p	1.91784	0.00771073	0.15212	0.397461
mmu-miR-7212-5p	0.809325	-0.0168721	0.236949	0.342345	mmu-miR-491-3p	2.69834	-0.0076874	0.151678	0.39758
mmu-miR-15a-3p	37.1131	0.0156527	0.219888	0.342531	mmu-miR-411-5p	1756.54	0.00688396	0.137035	0.397698
mmu-miR-6973a-3p	0.747113	0.0168584	0.237845	0.342717	mmu-miR-6971-3p	1.27183	0.00762541	0.152138	0.397817
mmu-miR-7085-5p	0.814696	-0.0167428	0.236931	0.342902	mmu-miR-147-5p	5.7607	0.00754557	0.150796	0.397935
mmu-miR-7073-5p	5.58094	-0.0163608	0.232978	0.343087	mmu-miR-467d-3p	3.49669	0.00755643	0.151171	0.398052
mmu-miR-669f-5p	5.39917	0.0162329	0.231345	0.343272	mmu-miR-3094-5p	3.11325	-0.00754027	0.151511	0.39817
mmu-miR-6986-5p	2.19031	0.0162511	0.2344	0.343456	mmu-miR-6994-5p	0.785123	-0.00757446	0.152435	0.398287
mmu-miR-7688-5p	30.6463	-0.01503	0.217338	0.34364	mmu-miR-3058-5p	3.7626	0.00752501	0.151452	0.398404
mmu-miR-494-5p	1.25531	-0.0163336	0.236508	0.343823	mmu-miR-701-3p	1.02331	0.0075448	0.152274	0.39852
mmu-miR-1b-5p	1.02914	0.0162392	0.236625	0.344007	mmu-miR-6954-5p	2.93585	-0.00750882	0.151596	0.398637
mmu-miR-452-5p	1.02914	0.0162392	0.236625	0.344189	mmu-miR-7115-5p	3.52607	-0.00748656	0.151585	0.398753
mmu-miR-191-3p	95.85	0.0143352	0.209128	0.344372	mmu-miR-18b-3p	2.41856	-0.00749494	0.151933	0.398868
mmu-miR-471-3p	0.741471	0.0162407	0.237795	0.344554	mmu-miR-193a-3p	52.4103	0.00707494	0.144277	0.398984
mmu-miR-709	4.23349	-0.0157354	0.232244	0.344735	mmu-miR-7652-3p	1.05179	-0.00736012	0.152154	0.399099
mmu-miR-6946-3p	4.04654	-0.0158087	0.233945	0.344916	mmu-miR-29b-1-5p	70.9942	-0.00691835	0.143521	0.399215
mmu-miR-203-5p	16.8951	0.0148392	0.220724	0.345097	mmu-miR-196a-2-3p	2.58624	-0.00722417	0.151655	0.39933
mmu-miR-3110-5p	0.924878	-0.0158781	0.237107	0.345278	mmu-miR-1948-3p	2.41493	-0.00723123	0.151918	0.399445
mmu-miR-6918-5p	0.924878	-0.0158781	0.237107	0.345458	mmu-miR-6917-3p	1.2149	-0.0072271	0.152046	0.39956
mmu-miR-200b-3p	539122	-0.0133355	0.200401	0.345638	mmu-miR-196a-1-3p	80.727	0.00677929	0.143312	0.399675
mmu-miR-12189-3p	0.462548	-0.0158041	0.237627	0.345817	mmu-miR-6896-5p	1.808	-0.00716201	0.151843	0.399789
mmu-miR-7031-5p	0.462548	-0.0158041	0.237627	0.345996	mmu-miR-195b	1.12562	0.00716168	0.152044	0.399903
mmu-miR-6900-3p	2.94784	0.0154535	0.233582	0.346174	mmu-miR-137-3p	164.054	-0.00711898	0.151674	0.400017
mmu-miR-30b-5p	36537.6	-0.013658	0.206553	0.346352	mmu-miR-1932	1.2014	0.00712223	0.152051	0.40013
mmu-miR-501-5p	16.1506	-0.0144119	0.218185	0.34653	mmu-miR-673-3p	5.88071	0.00704623	0.150835	0.400244
mmu-miR-1306-5p	21.8021	0.0146106	0.221824	0.346707	mmu-miR-5119	0.831615	-0.00708457	0.152208	0.400357
mmu-miR-3100-5p	4.03405	-0.0153401	0.234074	0.346884	mmu-miR-7085-5p	0.889904	-0.00707651	0.152199	0.400469
mmu-miR-669f-3p	11.2778	0.0149023	0.230386	0.347061	mmu-miR-7670-3p	0.963677	0.00702591	0.152244	0.400582
mmu-miR-181a-5p	26866.6	0.0130826	0.203556	0.347238	mmu-miR-7008-3p	6.28457	-0.00683624	0.150465	0.400695
mmu-miR-6994-3p	4.87137	-0.0147744	0.230596	0.347414	mmu-miR-203-5p	17.2291	-0.0066863	0.148182	0.400808
mmu-miR-192-3p	7.11739	-0.0145578	0.227748	0.34759	mmu-miR-6395	14.9663	-0.00661727	0.148717	0.40092
mmu-miR-7085-3p	2.09959	0.0150215	0.235385	0.347765	mmu-miR-7062-5p	0.770191	0.00676676	0.152196	0.401033
mmu-miR-6901-5p	1.06842	0.0147925	0.236486	0.34794	mmu-miR-8097	1.92181	0.00675316	0.151948	0.401145
mmu-miR-6984-5p	0.911013	-0.0148252	0.23706	0.348116	mmu-miR-5620-5p	4.34347	-0.00668869	0.151108	0.401256
mmu-miR-6994-5p	0.911013	-0.0148252	0.23706	0.34829	mmu-miR-6973b-3p	1.00951	0.00671923	0.152395	0.401368
mmu-miR-195b	1.04549	0.014713	0.23654	0.348465	mmu-miR-5624-3p	0.930698	0.00668062	0.152239	0.40148
mmu-miR-6240	88.3881	-0.0131358	0.211185	0.348638	mmu-miR-696	1.22531	0.0066185	0.152066	0.401591
mmu-miR-671-5p	297.933	0.0127328	0.207592	0.348812	mmu-miR-1953	4.95518	-0.00656595	0.150974	0.401702
mmu-miR-5129-5p	1.80781	-0.0143539	0.234543	0.348986	mmu-miR-3085-3p	3.20012	-0.00656655	0.151519	0.401813
mmu-miR-23b-5p	83.2271	-0.013181	0.216746	0.349159	mmu-miR-26b-3p	162.621	-0.00601897	0.139833	0.401923
mmu-miR-7054-5p	2.33347	-0.0142529	0.234814	0.349332	mmu-miR-6970-5p	0.497606	0.00643444	0.152343	0.402034
mmu-miR-30c-1-3p	350.733	0.0113869	0.188568	0.349504	mmu-miR-466m_669m-5p_merged	0.497606	0.00643444	0.152343	0.402145
mmu-miR-12201-5p	1.40753	0.0139354	0.23614	0.349677	mmu-miR-7117-5p	1.39821	0.00640382	0.151895	0.402255
mmu-miR-6963-3p	2.02214	-0.0137945	0.235721	0.349849	mmu-miR-1b-5p	1.20582	0.0063947	0.152136	0.402365
mmu-miR-7664-3p	1.45954	-0.0136998	0.23549	0.350022	mmu-miR-7079-3p	1.61054	-0.00620159	0.151839	0.402475
mmu-miR-7069-5p	1.16296	-0.0137241	0.236245	0.350193	mmu-miR-3103-5p	0.892499	-0.00616037	0.152202	0.402586
mmu-miR-6958-3p	1.32877	-0.0136666	0.236649	0.350365	mmu-miR-8103	14.2426	-0.00598304	0.148983	0.402696
mmu-miR-1936	1.90312	0.0135126	0.234639	0.350536	mmu-miR-1961	2.24638	-0.00605889	0.15152	0.402806
mmu-miR-6998-3p	0.617471	-0.0135969	0.237565	0.350707	mmu-miR-6944-3p	8.33123	-0.00595827	0.149497	0.402915
mmu-miR-301b-5p	1.2042	0.0131633	0.235442	0.350878	mmu-miR-218-1-3p	4.93565	-0.00600666	0.151031	0.403025
mmu-miR-871-5p	1.10401	0.0132481	0.237632	0.351049	mmu-miR-3097-3p	3.0583	0.00601144	0.151222	0.403134
mmu-miR-3101-5p	0.563021	0.0132057	0.237541	0.351219	mmu-miR-7116-3p	1.42865	0.00602703	0.151871	0.403243
mmu-miR-1970c-5p	3.74841	0.0128445	0.231757	0.351389	mmu-miR-7087-5p	0.869126	-0.00598369	0.152193	0.403352
mmu-miR-6966-5p	0.557649	0.0131261	0.237535	0.351559	mmu-miR-7212-5p	0.983706	-0.00597381	0.152013	0.40346
mmu-miR-1258-3p	0.557469	0.0131234	0.237535	0.351728	mmu-miR-7226-3p	7.60196	-0.00588329	0.150118	0.403569
mmu-miR-463-5p	0.557469	0.0131234	0.237535	0.351897	mmu-miR-3473a	4.18937	0.00590924	0.150935	0.403677
mmu-miR-140-3p	10436.1	0.00982796	0.178278	0.352066	mmu-miR-155-3p	1.41057	0.00591623	0.151904	0.403785
mmu-miR-3475-3p	3.36659	-0.0128318	0.232983	0.352234	mmu-miR-7677-3p	1.36699	-0.00588742	0.151845	0.403892
mmu-miR-12193-3p	0.552187	0.0130447	0.237529	0.352401	mmu-miR-6985-3p	2.30586	-0.00573727	0.151458	0.404
mmu-miR-3154	0.552097	0.0130433	0.237529	0.352568	mmu-miR-1981-3p	131.509	-0.00534267	0.141426	0.404108
mmu-miR-5134-5p	0.552097	0.0130433	0.237529	0.352735	mmu-miR-376c-5p	1.33873	0.00573038	0.151881	0.404215
mmu-miR-698-5p	0.552097	0.0130433	0.237529	0.352901	mmu-miR-879-3p	1.36777	0.00567766	0.151947	0.404322
mmu-miR-5620-5p	4.81159	0.0126098	0.231385	0.353067	mmu-miR-5129-5p	1.98534	-0.00564395	0.15156	0.404429
mmu-miR-326-5p	0.70399	0.0128	0.236972	0.353233	mmu-miR-191-5p	53985.9	-0.00516901	0.139629	0.404536
mmu-miR-466f	1.27852	-0.0127766	0.236545	0.353399	mmu-miR-669e-5p	10.2832	0.00551217	0.14916	0.404643
mmu-miR-130b-3p	32.0276	0.0113857	0.210984	0.353564	mmu-miR-7065-3p	0.821411	0.00560487	0.152167	0.404749
mmu-miR-3077-3p	1.41001	0.0127374	0.236149	0.353728	mmu-miR-12189-3p	0.628272	-0.00556076	0.152161	0.404856
mmu-miR-7652-3p	1.11285	-0.0127307	0.236228	0.353892	mmu-miR-6903-5p	0.628272	-0.00556076	0.152161	0.404962
mmu-miR-6943-3p	0.693246	0.012613	0.236958	0.354057	mmu-miR-6911-5p	0.628272	-0.00556076	0.152161	0.405067
mmu-miR-7064-5p	0.693156	0.0126114	0.236958	0.35422	mmu-miR-3086-5p	6.74893	0.00549314	0.150472	0.405173
mmu-miR-124b-3p	3.74771	0.0124304	0.23489	0.354384	mmu-miR-7052-3p	0.82848	0.00554655	0.152161	0.405278
mmu-miR-340-3p	3496.72	-0.011846	0.22441	0.354547	mmu-miR-324-3p	490.051	0.00503368	0.138376	0.405383
mmu-miR-7013-3p	1.5386	0.0123982	0.235257	0.354709	mmu-miR-130a-5p	36.1467	-0.00527963	0.145599	0.405488
mmu-miR-7068-3p	0.796951	-0.012472	0.236846	0.354872	mmu-miR-7021-3p	0.537066	-0.00548368	0.152317	0.405593
mmu-miR-5128	7.46092	0.0119436	0.226916	0.355033	mmu-miR-3100-5p	4.60678	-0.00539476	0.151105	0.405697
mmu-miR-6996-3p	0.783728	-0.0124569	0.236851	0.355195	mmu-miR-5113	23.4293	-0.00523887	0.147723	0.405801
mmu-miR-20a-3p	11.7199	-0.0118312	0.225766	0.355356	mmu-miR-219a-5p	7.38648	-0.00526267	0.149823	0.405906
mmu-miR-34c-3p	43.0782	-0.010701	0.20446	0.355517	mmu-miR-6967-5p	0.513693	-0.00532185	0.152309	0.40601
mmu-miR-3065-5p	0.721735	0.0123705	0.236916	0.355677	mmu-miR-6940-3p	3.06347	-0.00527693	0.151362	0.406114
mmu-miR-6999-3p	0.721735	0.0123705	0.236916	0.355837	mmu-miR-455-3p	991.073	0.00479799	0.13934	0.406218
mmu-miR-350-5p	32.8069	0.011427	0.219236	0.355997	mmu-miR-1970	0.499555	-0.00521529	0.152305	0.406321
mmu-miR-741-3p	6.14308	0.0123746	0.237644	0.356156	mmu-miR-410-5p	0.499555	-0.00521529	0.152305	0.406425
mmu-miR-6942-5p	0.725615	0.0122812	0.236905	0.356315	mmu-miR-5710	0.499555	-0.00521529	0.152305	0.406528
mmu-miR-702-3p	1.98206	-0.0120651	0.23568	0.356474	mmu-miR-6901-3p	2.73779	0.00514247	0.151503	0.406631
mmu-miR-7091-5p	2.19783	-0.0119733	0.234387	0.356632	mmu-miR-192-3p	7.7075	-0.00508692	0.150069	0.406733
mmu-miR-7670-3p	0.714872	0.0120949	0.236891	0.35679	mmu-miR-1843a-3p	226.769	-0.0047969	0.141709	0.406836
mmu-miR-669a-3-3p	2.18466	0.0119331	0.235012	0.356948	mmu-miR-7083-5p	4.34813	0.00504918	0.150751	0.406938
mmu-miR-465c-5p	11.2258	0.0120302	0.237625	0.357106	mmu-miR-6978-3p	0.696219	0.00505466	0.152307	0.407041
mmu-miR-467d-3p	3.03314	0.0117567	0.232672	0.357263	mmu-miR-7007-5p	0.717784	0.00503224	0.152156	0.407143
mmu-miR-871-3p	8.36749	0.0119488	0.237617	0.35742	mmu-miR-504-3p	0.476181	-0.00501495	0.152297	0.407245
mmu-miR-6954-3p	1.8079	-0.0117916	0.234933	0.357576	mmu-miR-6977-3p	0.476181	-0.00501495	0.152297	0.407347
mmu-miR-484	1971.03	-0.0105955	0.21274	0.357733	mmu-miR-219a-1-3p	40.8965	-0.0047659	0.145413	0.407448
mmu-miR-6916-5p	0.765983	-0.0117064	0.236829	0.357889	mmu-miR-216a-3p	0.648542	0.00496399	0.152119	0.407549
mmu-miR-3097-5p	6.66099	-0.0112752	0.2282	0.358044	mmu-miR-6960-5p	0.648542	0.00496399	0.152119	0.40765
mmu-miR-5101	6.66753	0.0113512	0.229789	0.3582	mmu-miR-465c-5p	9.95236	0.00495221	0.152338	0.407751
mmu-miR-5114	26.604	-0.0107162	0.217557	0.358355	mmu-miR-871-3p	7.24231	0.00494668	0.152336	0.407852
mmu-miR-3094-3p	1.52193	-0.0114818	0.235861	0.35851	mmu-miR-741-3p	8.29321	0.004902	0.152335	0.407952
mmu-miR-24-1-5p	665.739	-0.00980768	0.204206	0.358665	mmu-miR-8111	7.87874	-0.00480967	0.150009	0.408053
mmu-miR-1251-5p	1.06454	0.011321	0.236553	0.358819	mmu-miR-7017-5p	0.658715	-0.00486069	0.152167	0.408153
mmu-miR-6968-3p	0.64664	-0.0112565	0.236579	0.358973	mmu-miR-7069-3p	0.658715	-0.00486069	0.152167	0.408253
mmu-miR-12202-3p	0.484173	-0.0112887	0.23741	0.359127	mmu-miR-3065-3p	0.469758	0.00486313	0.152286	0.408352
mmu-miR-7647-3p	0.480293	-0.0112308	0.237406	0.359281	mmu-miR-6943-5p	0.469758	0.00486313	0.152286	0.408452
mmu-miR-1956	0.652012	-0.0111255	0.236565	0.359434	mmu-miR-7094-3p	0.469758	0.00486313	0.152286	0.408551
mmu-miR-351-3p	2.48114	-0.0109525	0.233126	0.359588	mmu-miR-7671-5p	0.469758	0.00486313	0.152286	0.40865
mmu-miR-7087-5p	1.55477	0.0110103	0.235281	0.35974	mmu-miR-802-5p	0.469758	0.00486313	0.152286	0.408748
mmu-miR-671-3p	280.216	0.00979336	0.209551	0.359893	mmu-miR-3065-5p	0.741158	0.00482966	0.152138	0.408847
mmu-miR-1893	0.466428	-0.0110207	0.237394	0.360045	mmu-miR-202-5p	0.651646	-0.00480342	0.152165	0.408945
mmu-miR-6967-5p	0.466428	-0.0110207	0.237394	0.360197	mmu-miR-466m-3p	0.973533	0.00475048	0.152005	0.409043
mmu-miR-12187-3p	0.899055	0.010986	0.237062	0.360348	mmu-miR-6935-5p	0.671915	0.00472819	0.1521	0.409142
mmu-let-7d-5p	47545.3	0.00912197	0.196991	0.360499	mmu-miR-320-5p	1.03352	-0.00466385	0.151938	0.40924
mmu-miR-712-5p	1.5633	0.0108302	0.235422	0.36065	mmu-miR-12180-3p	0.4452	0.00466015	0.152278	0.409337
mmu-miR-1970	0.458667	-0.0109031	0.237387	0.360801	mmu-miR-7231-5p	0.4452	0.00466015	0.152278	0.409435
mmu-miR-410-5p	0.458667	-0.0109031	0.237387	0.360951	mmu-miR-6918-5p	1.29903	-0.00460299	0.151846	0.409532
mmu-miR-5710	0.458667	-0.0109031	0.237387	0.361101	mmu-miR-1249-5p	0.951569	0.00459593	0.15194	0.40963
mmu-miR-6912-3p	0.458667	-0.0109031	0.237387	0.36125	mmu-miR-6932-5p	2.4158	-0.00458471	0.151644	0.409727
mmu-miR-7059-5p	5.25394	-0.0104436	0.231776	0.3614	mmu-miR-1930-3p	0.720379	0.00455367	0.152125	0.409824
mmu-miR-7024-3p	0.444802	-0.0106878	0.237375	0.361549	mmu-miR-5624-5p	0.621203	-0.00454915	0.152156	0.40992
mmu-miR-1193-5p	0.440922	-0.0106272	0.237372	0.361698	mmu-miR-6996-3p	0.893788	-0.00453681	0.152071	0.410017
mmu-miR-543-5p	0.440922	-0.0106272	0.237372	0.361846	mmu-miR-466f-5p	0.974042	-0.00453202	0.151996	0.410113
mmu-miR-6977-3p	0.440922	-0.0106272	0.237372	0.361994	mmu-miR-6942-3p	1.03611	-0.00449196	0.151989	0.410209
mmu-miR-615-5p	1.61067	-0.0105708	0.236232	0.362142	mmu-miR-7054-3p	1.03611	-0.00449196	0.151989	0.410305
mmu-miR-7647-5p	1.22573	0.0105286	0.235593	0.362289	mmu-miR-381-5p	1.51921	-0.00448018	0.151854	0.410401
mmu-miR-222-5p	134.499	0.008459	0.192699	0.362437	mmu-miR-344d-3-5p	0.725393	-0.00447277	0.152189	0.410497
mmu-miR-7226-3p	7.05949	-0.0100059	0.229406	0.362584	mmu-miR-122b-5p	1.12822	0.00446349	0.152027	0.410592
mmu-miR-208b-3p	0.73637	0.0103313	0.237423	0.362731	mmu-miR-883b-3p	0.605707	0.00446638	0.152283	0.410687
mmu-miR-6913-3p	0.73637	0.0103313	0.237423	0.362878	mmu-miR-3154	0.417352	0.0044334	0.152271	0.410782
mmu-miR-3572-5p	0.794021	-0.0102703	0.237425	0.363024	mmu-miR-1927	4.25292	0.00438609	0.150836	0.410877
mmu-miR-6944-3p	7.72462	-0.00976626	0.2258	0.36317	mmu-miR-3569-3p	0.604899	-0.00440876	0.152151	0.410971
mmu-miR-455-3p	902.416	0.00807632	0.187672	0.363316	mmu-miR-5124a	1.02122	-0.00430918	0.152062	0.411066
mmu-miR-5119	0.977163	-0.0101127	0.235792	0.363461	mmu-miR-7029-3p	1.00567	-0.00423232	0.151979	0.411161
mmu-miR-149-5p	1250.71	0.00732016	0.170809	0.363606	mmu-miR-7069-5p	2.00373	0.00421716	0.151532	0.411255
mmu-miR-147-3p	24.6	0.0092399	0.220378	0.363752	mmu-miR-6910-5p	0.544135	-0.00418541	0.152277	0.41135
mmu-miR-344c-3p	1.12672	-0.00990495	0.236396	0.363897	mmu-miR-7024-5p	0.544135	-0.00418541	0.152277	0.411444
mmu-miR-216c-3p	0.568393	0.00994235	0.237381	0.364041	mmu-miR-7676-3p	1.1633	0.00417736	0.152043	0.411538
mmu-miR-6968-5p	0.568393	0.00994235	0.237381	0.364185	mmu-miR-466i-3p	3.28324	0.00414479	0.151113	0.411632
mmu-miR-7019-5p	0.552007	0.00990317	0.237377	0.364329	mmu-miR-1197-3p	0.699763	0.00412101	0.152116	0.411725
mmu-miR-344d-3-5p	0.564236	-0.00981484	0.237374	0.364473	mmu-miR-98-5p	10453.8	-0.00357348	0.132364	0.411819
mmu-miR-1958	1.27269	0.00975732	0.236815	0.364617	mmu-miR-490-5p	21.1612	0.00403196	0.150291	0.411912
mmu-miR-3057-5p	17.5547	0.0088297	0.216936	0.36476	mmu-miR-3060-3p	16.8782	-0.00397153	0.148622	0.412005
mmu-miR-6910-5p	0.488053	-0.00954375	0.237345	0.364903	mmu-miR-6912-3p	0.67361	-0.0040491	0.152116	0.412098
mmu-miR-7219-5p	0.488053	-0.00954375	0.237345	0.365046	mmu-miR-7011-3p	1.21889	0.00404638	0.152084	0.412191
mmu-miR-7679-5p	0.488053	-0.00954375	0.237345	0.365189	mmu-miR-361-5p	1756.19	-0.00360339	0.136206	0.412284
mmu-miR-201-3p	0.862794	0.0094462	0.23622	0.365331	mmu-miR-702-3p	3.12195	0.00400705	0.151577	0.412376
mmu-miR-219b-5p	0.373557	0.0094486	0.237314	0.365473	mmu-miR-6952-5p	1.76122	-0.00399948	0.151579	0.412468
mmu-miR-6964-5p	0.373557	0.0094486	0.237314	0.365615	mmu-miR-6998-3p	1.04982	-0.00397059	0.151974	0.41256
mmu-miR-6987-5p	0.373557	0.0094486	0.237314	0.365756	mmu-miR-208b-3p	0.486595	0.00397478	0.152265	0.412652
mmu-miR-7090-3p	0.373557	0.0094486	0.237314	0.365897	mmu-miR-6915-5p	0.452808	-0.00397159	0.152267	0.412744
mmu-miR-19b-2-5p	0.373466	0.00944703	0.237314	0.366038	mmu-miR-1668	1.80005	-0.00394503	0.15179	0.412836
mmu-miR-208a-3p	0.373466	0.00944703	0.237314	0.366179	mmu-miR-1893	0.715595	-0.00392261	0.152103	0.412927
mmu-miR-670-3p	0.373466	0.00944703	0.237314	0.366319	mmu-miR-487b-5p	0.375957	0.00390162	0.152253	0.413018
mmu-miR-883b-3p	0.373466	0.00944703	0.237314	0.366458	mmu-miR-7037-5p	0.665784	-0.003881	0.152169	0.413109
mmu-miR-466m_669m-5p_merged	0.373466	0.00944703	0.237314	0.366598	mmu-miR-483-3p	1.87414	0.00386572	0.151649	0.4132
mmu-miR-297b-5p	3.00619	0.00931891	0.234127	0.366737	mmu-miR-1933-5p	1.08474	-0.00385483	0.151958	0.413291
mmu-miR-466i-5p	0.866674	0.0093263	0.236213	0.366876	mmu-miR-8093	1.06655	-0.00384708	0.152026	0.413382
mmu-miR-6936-5p	0.368095	0.00935334	0.23731	0.367014	mmu-miR-6913-5p	0.355688	-0.0038444	0.152256	0.413472
mmu-miR-7002-5p	0.368095	0.00935334	0.23731	0.367153	mmu-miR-6992-5p	0.355688	-0.0038444	0.152256	0.413562
mmu-miR-7091-3p	0.368095	0.00935334	0.23731	0.367291	mmu-miR-7005-3p	0.355688	-0.0038444	0.152256	0.413652
mmu-miR-7655-5p	0.368095	0.00935334	0.23731	0.367428	mmu-miR-7010-5p	1.56151	0.0038039	0.151741	0.413742
mmu-miR-1938	0.423177	-0.00933038	0.237324	0.367566	mmu-miR-1943-3p	3.01503	0.00378827	0.151163	0.413831
mmu-miR-6915-5p	0.423177	-0.00933038	0.237324	0.367703	mmu-miR-6999-3p	0.780016	0.00378367	0.152143	0.413921
mmu-miR-8105	0.423177	-0.00933038	0.237324	0.367839	mmu-miR-7034-5p	0.362757	-0.00377937	0.152255	0.41401
mmu-miR-7667-3p	0.861212	0.00921553	0.236206	0.367976	mmu-miR-208a-3p	0.403805	0.00375855	0.152252	0.414099
mmu-miR-675-5p	0.378928	0.00919985	0.237308	0.368112	mmu-miR-3095-5p	0.364946	0.00375707	0.152252	0.414188
mmu-miR-6976-5p	0.378928	0.00919985	0.237308	0.368248	mmu-miR-463-3p	0.364946	0.00375707	0.152252	0.414277
mmu-miR-301b-3p	1.21336	0.00912509	0.235875	0.368384	mmu-miR-3070-2-3p	0.348619	-0.00375416	0.152254	0.414366
mmu-miR-1950	0.368185	0.00915209	0.237304	0.368519	mmu-miR-3113-5p	0.348619	-0.00375416	0.152254	0.414454
mmu-miR-6981-5p	0.368185	0.00915209	0.237304	0.368655	mmu-miR-6980-3p	0.348619	-0.00375416	0.152254	0.414542
mmu-miR-6984-3p	0.368185	0.00915209	0.237304	0.368789	mmu-miR-6999-5p	0.348619	-0.00375416	0.152254	0.41463
mmu-miR-7005-5p	0.368185	0.00915209	0.237304	0.368924	mmu-miR-7051-5p	0.348619	-0.00375416	0.152254	0.414718
mmu-miR-7067-3p	0.368185	0.00915209	0.237304	0.369058	mmu-miR-714	0.348619	-0.00375416	0.152254	0.414805
mmu-miR-107-5p	0.368005	0.00915126	0.237304	0.369192	mmu-miR-344eh-5p_merged	0.348619	-0.00375416	0.152254	0.414893
mmu-miR-3082-5p	0.368005	0.00915126	0.237304	0.369326	mmu-miR-7063-3p	0.787085	0.00373213	0.152139	0.41498
mmu-miR-6991-3p	0.368005	0.00915126	0.237304	0.369459	mmu-miR-1907	0.332314	-0.00372258	0.152252	0.415067
mmu-miR-7045-5p	0.368005	0.00915126	0.237304	0.369592	mmu-miR-6910-3p	0.332314	-0.00372258	0.152252	0.415154
mmu-miR-3062-5p	0.855931	0.00910811	0.2362	0.369725	mmu-miR-1224-3p	0.325245	-0.00370898	0.152251	0.41524
mmu-miR-712-3p	1.87187	-0.00882479	0.235587	0.369858	mmu-miR-298-3p	0.325245	-0.00370898	0.152251	0.415327
mmu-miR-182-5p	101338	-0.00666015	0.179764	0.36999	mmu-miR-3069-5p	0.325245	-0.00370898	0.152251	0.415413
mmu-miR-1933-5p	0.989356	-0.00873398	0.236042	0.370123	mmu-miR-496a-5p	0.325245	-0.00370898	0.152251	0.415499
mmu-miR-341-5p	0.325369	-0.00875127	0.237272	0.370255	mmu-miR-598-5p	0.325245	-0.00370898	0.152251	0.415585
mmu-miR-6975-5p	0.325369	-0.00875127	0.237272	0.370387	mmu-miR-6991-5p	0.325245	-0.00370898	0.152251	0.415671
mmu-miR-7030-3p	0.325369	-0.00875127	0.237272	0.370519	mmu-miR-7044-5p	0.325245	-0.00370898	0.152251	0.415756
mmu-miR-7034-5p	0.325369	-0.00875127	0.237272	0.37065	mmu-miR-712-5p	1.09829	-0.00369788	0.151846	0.415841
mmu-miR-3471	0.321489	-0.00873184	0.23727	0.370781	mmu-miR-466i-5p	0.923722	0.00369431	0.151963	0.415926
mmu-miR-466j	0.321489	-0.00873184	0.23727	0.370912	mmu-miR-543-5p	1.24164	0.00366052	0.151879	0.416011
mmu-miR-6913-5p	0.321489	-0.00873184	0.23727	0.371042	mmu-miR-3070-5p	0.301872	-0.00366023	0.152248	0.416096
mmu-miR-466h-5p	11.1952	-0.00834661	0.227196	0.371172	mmu-miR-448-3p	0.301872	-0.00366023	0.152248	0.416181
mmu-miR-3113-5p	0.317608	-0.00871148	0.237269	0.371302	mmu-miR-544-5p	0.301872	-0.00366023	0.152248	0.416265
mmu-miR-6928-3p	0.317608	-0.00871148	0.237269	0.371432	mmu-miR-547-5p	0.301872	-0.00366023	0.152248	0.41635
mmu-miR-6980-3p	0.317608	-0.00871148	0.237269	0.371561	mmu-miR-6919-5p	0.301872	-0.00366023	0.152248	0.416434
mmu-miR-6999-5p	0.317608	-0.00871148	0.237269	0.37169	mmu-miR-7657-3p	0.301872	-0.00366023	0.152248	0.416518
mmu-miR-7007-3p	0.317608	-0.00871148	0.237269	0.371819	mmu-miR-7670-5p	0.301872	-0.00366023	0.152248	0.416601
mmu-miR-7040-5p	0.317608	-0.00871148	0.237269	0.371947	mmu-miR-3088-3p	0.34811	0.00365692	0.152247	0.416685
mmu-miR-7117-3p	0.317608	-0.00871148	0.237269	0.372075	mmu-miR-3966	0.34811	0.00365692	0.152247	0.416768
mmu-miR-714	0.317608	-0.00871148	0.237269	0.372203	mmu-miR-6936-5p	0.34811	0.00365692	0.152247	0.416851
mmu-miR-344eh-5p_merged	0.317608	-0.00871148	0.237269	0.372331	mmu-miR-7009-5p	0.34811	0.00365692	0.152247	0.416934
mmu-miR-3969	0.878957	0.0086404	0.236173	0.372458	mmu-miR-7048-5p	0.34811	0.00365692	0.152247	0.417017
mmu-miR-1249-5p	0.303743	-0.00863373	0.237262	0.372585	mmu-miR-7091-3p	0.34811	0.00365692	0.152247	0.417099
mmu-miR-1907	0.303743	-0.00863373	0.237262	0.372712	mmu-miR-7654-5p	0.34811	0.00365692	0.152247	0.417182
mmu-miR-6236	0.303743	-0.00863373	0.237262	0.372839	mmu-miR-126b-3p	0.596136	0.0036459	0.152112	0.417264
mmu-miR-6910-3p	0.303743	-0.00863373	0.237262	0.372965	mmu-miR-6392-5p	0.596136	0.0036459	0.152112	0.417346
mmu-miR-693-3p	0.303743	-0.00863373	0.237262	0.373091	mmu-miR-669e-3p	0.596136	0.0036459	0.152112	0.417428
mmu-miR-298-3p	0.299863	-0.00861246	0.23726	0.373217	mmu-miR-3552	0.323551	0.00359605	0.152243	0.41751
mmu-miR-3069-5p	0.299863	-0.00861246	0.23726	0.373342	mmu-miR-5617-5p	0.323551	0.00359605	0.152243	0.417591
mmu-miR-3078-5p	0.299863	-0.00861246	0.23726	0.373467	mmu-miR-670-5p	0.323551	0.00359605	0.152243	0.417673
mmu-miR-344e-3p	0.299863	-0.00861246	0.23726	0.373592	mmu-miR-6904-5p	0.323551	0.00359605	0.152243	0.417754
mmu-miR-383-3p	0.299863	-0.00861246	0.23726	0.373717	mmu-miR-6925-5p	0.323551	0.00359605	0.152243	0.417835
mmu-miR-496a-5p	0.299863	-0.00861246	0.23726	0.373841	mmu-miR-743b-5p	0.323551	0.00359605	0.152243	0.417916
mmu-miR-5709-5p	0.299863	-0.00861246	0.23726	0.373966	mmu-miR-676-5p	382.699	0.00320365	0.135837	0.417997
mmu-miR-598-5p	0.299863	-0.00861246	0.23726	0.374089	mmu-miR-6954-3p	2.05129	-0.00355174	0.151529	0.418078
mmu-miR-6921-5p	0.299863	-0.00861246	0.23726	0.374213	mmu-miR-6537-3p	0.295704	0.00353564	0.15224	0.418158
mmu-miR-6979-3p	0.299863	-0.00861246	0.23726	0.374336	mmu-miR-670-3p	0.295704	0.00353564	0.15224	0.418238
mmu-miR-6991-5p	0.299863	-0.00861246	0.23726	0.374459	mmu-miR-6898-5p	0.295704	0.00353564	0.15224	0.418319
mmu-miR-7044-5p	0.299863	-0.00861246	0.23726	0.374582	mmu-miR-7649-5p	0.295704	0.00353564	0.15224	0.418399
mmu-miR-7061-3p	0.299863	-0.00861246	0.23726	0.374704	mmu-miR-7650-5p	0.295704	0.00353564	0.15224	0.418479
mmu-miR-7662-3p	0.299863	-0.00861246	0.23726	0.374826	mmu-miR-6902-3p	0.71819	-0.00345753	0.152136	0.418558
mmu-miR-6959-5p	1.34001	-0.00853327	0.235366	0.374948	mmu-miR-3067-5p	0.619509	0.00343777	0.152097	0.418638
mmu-miR-7042-5p	1.34001	-0.00853327	0.235366	0.37507	mmu-miR-7680-3p	0.568288	0.00341324	0.152106	0.418718
mmu-miR-6997-3p	1.3401	-0.00853072	0.235366	0.375191	mmu-miR-194-1-3p	0.243297	0.00339533	0.152233	0.418797
mmu-miR-29a-5p	129.637	-0.00730549	0.202691	0.375313	mmu-miR-1963	0.243297	0.00339533	0.152233	0.418877
mmu-miR-6967-3p	0.693337	0.00853844	0.236951	0.375434	mmu-miR-3087-5p	0.243297	0.00339533	0.152233	0.418956
mmu-miR-7648-3p	0.642669	-0.00849723	0.236672	0.375554	mmu-miR-3101-3p	0.243297	0.00339533	0.152233	0.419035
mmu-miR-6540-3p	0.64276	-0.00849526	0.236671	0.375675	mmu-miR-6969-3p	0.243297	0.00339533	0.152233	0.419114
mmu-miR-3070-5p	0.282118	-0.00850896	0.237252	0.375795	mmu-miR-7067-3p	0.243297	0.00339533	0.152233	0.419192
mmu-miR-3072-5p	0.282118	-0.00850896	0.237252	0.375915	mmu-miR-7211-3p	0.243297	0.00339533	0.152233	0.419271
mmu-miR-3080-5p	0.282118	-0.00850896	0.237252	0.376035	mmu-miR-7660-3p	0.243297	0.00339533	0.152233	0.419349
mmu-miR-448-3p	0.282118	-0.00850896	0.237252	0.376154	mmu-miR-706	0.626578	0.00337837	0.152093	0.419428
mmu-miR-544-5p	0.282118	-0.00850896	0.237252	0.376273	mmu-miR-1948-5p	13.354	0.00327144	0.148986	0.419506
mmu-miR-547-5p	0.282118	-0.00850896	0.237252	0.376392	mmu-miR-6929-3p	2.48996	0.00332365	0.151399	0.419584
mmu-miR-7016-5p	0.282118	-0.00850896	0.237252	0.376511	mmu-miR-5101	7.22106	0.00324677	0.150184	0.419662
mmu-miR-7653-3p	0.282118	-0.00850896	0.237252	0.37663	mmu-miR-452-3p	1.09265	0.00325207	0.152056	0.419739
mmu-miR-7670-5p	0.282118	-0.00850896	0.237252	0.376748	mmu-miR-3109-5p	2.18984	-0.00323679	0.151375	0.419817
mmu-miR-6917-3p	1.31848	-0.00841966	0.235256	0.376866	mmu-miR-6239	2.39706	-0.0032242	0.151335	0.419895
mmu-miR-7036b-5p	0.975582	-0.00843924	0.236025	0.376983	mmu-miR-7084-5p	0.574457	-0.00323513	0.152151	0.419972
mmu-miR-6970-3p	1.00028	-0.00842722	0.236026	0.377101	mmu-miR-3077-3p	0.780363	-0.00313386	0.152041	0.42005
mmu-miR-320-5p	0.971611	-0.00836297	0.236021	0.377218	mmu-miR-7046-3p	0.780363	-0.00313386	0.152041	0.420127
mmu-miR-34a-5p	3616.12	-0.00625556	0.180172	0.377336	mmu-miR-7024-3p	1.19631	0.00312717	0.151863	0.420204
mmu-miR-7649-3p	0.711082	0.00820861	0.236913	0.377453	mmu-miR-1306-5p	22.7361	-0.00302223	0.147035	0.420281
mmu-miR-6929-3p	1.78442	-0.00814775	0.235504	0.37757	mmu-miR-344c-3p	1.31139	-0.00310621	0.151922	0.420358
mmu-miR-7238-5p	0.624924	-0.00815564	0.236656	0.377686	mmu-miR-103-1-5p	0.181378	-0.00311232	0.152223	0.420435
mmu-miR-297a-5p	0.973283	-0.00812848	0.236009	0.377803	mmu-miR-12196-5p	0.181378	-0.00311232	0.152223	0.420512
mmu-miR-224-3p	1.81079	-0.00810113	0.235469	0.377919	mmu-miR-1968-3p	0.181378	-0.00311232	0.152223	0.420588
mmu-miR-1955-3p	4.72006	-0.00795715	0.231466	0.378035	mmu-miR-1970c-3p	0.181378	-0.00311232	0.152223	0.420664
mmu-miR-7667-5p	0.714962	0.00813925	0.236906	0.378151	mmu-miR-3971	0.181378	-0.00311232	0.152223	0.420741
mmu-miR-541-3p	2.49369	-0.00801094	0.234333	0.378267	mmu-miR-466k	0.181378	-0.00311232	0.152223	0.420817
mmu-let-7d-3p	7383.04	-0.00659976	0.199361	0.378382	mmu-miR-488-5p	0.181378	-0.00311232	0.152223	0.420892
mmu-miR-7075-3p	0.748238	-0.00765175	0.236865	0.378498	mmu-miR-6926-3p	0.181378	-0.00311232	0.152223	0.420968
mmu-miR-497b	3.56603	-0.00747273	0.231937	0.378614	mmu-miR-6940-5p	0.181378	-0.00311232	0.152223	0.421044
mmu-miR-7674-5p	0.514616	0.00755762	0.236721	0.37873	mmu-miR-6942-5p	0.181378	-0.00311232	0.152223	0.421119
mmu-miR-146a-3p	1.57233	0.00752411	0.235714	0.378845	mmu-miR-6957-5p	0.181378	-0.00311232	0.152223	0.421194
mmu-miR-375-5p	0.514525	0.00755578	0.236721	0.37896	mmu-miR-6972-3p	0.181378	-0.00311232	0.152223	0.421269
mmu-miR-6516-3p	0.514525	0.00755578	0.236721	0.379075	mmu-miR-6990-5p	0.181378	-0.00311232	0.152223	0.421344
mmu-miR-879-3p	1.17557	0.00749043	0.236272	0.37919	mmu-miR-6995-3p	0.181378	-0.00311232	0.152223	0.421419
mmu-miR-12200-5p	0.189464	0.00750751	0.237183	0.379304	mmu-miR-702-5p	0.181378	-0.00311232	0.152223	0.421493
mmu-miR-1971	0.189464	0.00750751	0.237183	0.379418	mmu-miR-7027-3p	0.181378	-0.00311232	0.152223	0.421567
mmu-miR-202-3p	0.189464	0.00750751	0.237183	0.379532	mmu-miR-7038-5p	0.181378	-0.00311232	0.152223	0.421642
mmu-miR-215-3p	0.189464	0.00750751	0.237183	0.379646	mmu-miR-7090-5p	0.181378	-0.00311232	0.152223	0.421716
mmu-miR-3074-2-3p	0.189464	0.00750751	0.237183	0.37976	mmu-miR-718	0.181378	-0.00311232	0.152223	0.42179
mmu-miR-3087-5p	0.189464	0.00750751	0.237183	0.379873	mmu-miR-7648-5p	0.181378	-0.00311232	0.152223	0.421863
mmu-miR-3101-3p	0.189464	0.00750751	0.237183	0.379986	mmu-miR-8118	0.181378	-0.00311232	0.152223	0.421937
mmu-miR-467h	0.189464	0.00750751	0.237183	0.380099	mmu-miR-101b-5p	0.174309	-0.0030852	0.152222	0.42201
mmu-miR-551b-5p	0.189464	0.00750751	0.237183	0.380211	mmu-miR-12185-5p	0.174309	-0.0030852	0.152222	0.422084
mmu-miR-6402	0.189464	0.00750751	0.237183	0.380324	mmu-miR-135a-1-3p	0.174309	-0.0030852	0.152222	0.422157
mmu-miR-669k-5p	0.189464	0.00750751	0.237183	0.380436	mmu-miR-219b-3p	0.174309	-0.0030852	0.152222	0.42223
mmu-miR-6904-5p	0.189464	0.00750751	0.237183	0.380548	mmu-miR-302b-3p	0.174309	-0.0030852	0.152222	0.422303
mmu-miR-6943-5p	0.189464	0.00750751	0.237183	0.380659	mmu-miR-3075-5p	0.174309	-0.0030852	0.152222	0.422376
mmu-miR-6959-3p	0.189464	0.00750751	0.237183	0.380771	mmu-miR-30f	0.174309	-0.0030852	0.152222	0.422448
mmu-miR-6962-5p	0.189464	0.00750751	0.237183	0.380882	mmu-miR-5098	0.174309	-0.0030852	0.152222	0.422521
mmu-miR-6978-3p	0.189464	0.00750751	0.237183	0.380993	mmu-miR-6399	0.174309	-0.0030852	0.152222	0.422593
mmu-miR-7001-3p	0.189464	0.00750751	0.237183	0.381103	mmu-miR-675-3p	0.174309	-0.0030852	0.152222	0.422665
mmu-miR-7004-3p	0.189464	0.00750751	0.237183	0.381214	mmu-miR-679-3p	0.174309	-0.0030852	0.152222	0.422737
mmu-miR-7018-5p	0.189464	0.00750751	0.237183	0.381324	mmu-miR-6896-3p	0.174309	-0.0030852	0.152222	0.422809
mmu-miR-7052-5p	0.189464	0.00750751	0.237183	0.381434	mmu-miR-6907-3p	0.174309	-0.0030852	0.152222	0.422881
mmu-miR-7065-5p	0.189464	0.00750751	0.237183	0.381544	mmu-miR-6965-3p	0.174309	-0.0030852	0.152222	0.422952
mmu-miR-7082-3p	0.189464	0.00750751	0.237183	0.381653	mmu-miR-6993-5p	0.174309	-0.0030852	0.152222	0.423024
mmu-miR-7084-3p	0.189464	0.00750751	0.237183	0.381763	mmu-miR-7000-3p	0.174309	-0.0030852	0.152222	0.423095
mmu-miR-7116-5p	0.189464	0.00750751	0.237183	0.381872	mmu-miR-7010-3p	0.174309	-0.0030852	0.152222	0.423166
mmu-miR-741-5p	0.189464	0.00750751	0.237183	0.381981	mmu-miR-7027-5p	0.174309	-0.0030852	0.152222	0.423237
mmu-miR-743b-5p	0.189464	0.00750751	0.237183	0.382089	mmu-miR-7028-5p	0.174309	-0.0030852	0.152222	0.423308
mmu-miR-762	0.189464	0.00750751	0.237183	0.382198	mmu-miR-7057-5p	0.174309	-0.0030852	0.152222	0.423378
mmu-miR-7680-5p	0.189464	0.00750751	0.237183	0.382306	mmu-miR-7070-3p	0.174309	-0.0030852	0.152222	0.423449
mmu-miR-1199-5p	0.184093	0.00745722	0.237179	0.382414	mmu-miR-7071-3p	0.174309	-0.0030852	0.152222	0.423519
mmu-miR-12186-3p	0.184093	0.00745722	0.237179	0.382522	mmu-miR-7074-3p	0.174309	-0.0030852	0.152222	0.423589
mmu-miR-12196-3p	0.184093	0.00745722	0.237179	0.38263	mmu-miR-7075-5p	0.174309	-0.0030852	0.152222	0.423659
mmu-miR-12197-3p	0.184093	0.00745722	0.237179	0.382737	mmu-miR-7078-5p	0.174309	-0.0030852	0.152222	0.423729
mmu-miR-12205-5p	0.184093	0.00745722	0.237179	0.382844	mmu-miR-7089-3p	0.174309	-0.0030852	0.152222	0.423799
mmu-miR-181d-3p	0.184093	0.00745722	0.237179	0.382951	mmu-miR-7240-3p	0.174309	-0.0030852	0.152222	0.423869
mmu-miR-344f-3p	0.184093	0.00745722	0.237179	0.383058	mmu-miR-7658-5p	0.174309	-0.0030852	0.152222	0.423938
mmu-miR-3620-5p	0.184093	0.00745722	0.237179	0.383164	mmu-miR-8117	0.174309	-0.0030852	0.152222	0.424008
mmu-miR-5625-3p	0.184093	0.00745722	0.237179	0.383271	mmu-miR-8107	1.50941	-0.00306036	0.15171	0.424077
mmu-miR-6413	0.184093	0.00745722	0.237179	0.383377	mmu-miR-7647-3p	0.8257	-0.00305786	0.151976	0.424146
mmu-miR-669d-2-3p	0.184093	0.00745722	0.237179	0.383483	mmu-miR-12193-3p	0.201902	0.00303431	0.152219	0.424215
mmu-miR-669d-3p	0.184093	0.00745722	0.237179	0.383588	mmu-miR-466n-3p	0.201902	0.00303431	0.152219	0.424284
mmu-miR-6898-5p	0.184093	0.00745722	0.237179	0.383694	mmu-miR-5134-3p	0.201902	0.00303431	0.152219	0.424353
mmu-miR-6908-5p	0.184093	0.00745722	0.237179	0.383799	mmu-miR-693-5p	0.201902	0.00303431	0.152219	0.424422
mmu-miR-6939-3p	0.184093	0.00745722	0.237179	0.383904	mmu-miR-6945-5p	0.201902	0.00303431	0.152219	0.42449
mmu-miR-7006-3p	0.184093	0.00745722	0.237179	0.384009	mmu-miR-7014-5p	0.201902	0.00303431	0.152219	0.424558
mmu-miR-7009-3p	0.184093	0.00745722	0.237179	0.384113	mmu-miR-7030-5p	0.201902	0.00303431	0.152219	0.424627
mmu-miR-7026-3p	0.184093	0.00745722	0.237179	0.384218	mmu-miR-7058-5p	0.201902	0.00303431	0.152219	0.424695
mmu-miR-7035-3p	0.184093	0.00745722	0.237179	0.384322	mmu-miR-742-5p	0.201902	0.00303431	0.152219	0.424763
mmu-miR-7042-3p	0.184093	0.00745722	0.237179	0.384426	mmu-miR-743a-5p	0.201902	0.00303431	0.152219	0.424831
mmu-miR-7086-3p	0.184093	0.00745722	0.237179	0.38453	mmu-miR-8104	0.201902	0.00303431	0.152219	0.424898
mmu-miR-7236-5p	0.184093	0.00745722	0.237179	0.384633	mmu-miR-12193-5p	0.150936	-0.00298638	0.152219	0.424966
mmu-miR-7649-5p	0.184093	0.00745722	0.237179	0.384737	mmu-miR-1264-5p	0.150936	-0.00298638	0.152219	0.425033
mmu-miR-7653-5p	0.184093	0.00745722	0.237179	0.38484	mmu-miR-1298-3p	0.150936	-0.00298638	0.152219	0.425101
mmu-miR-7a-2-3p	0.184093	0.00745722	0.237179	0.384943	mmu-miR-1967	0.150936	-0.00298638	0.152219	0.425168
mmu-miR-8092	0.184093	0.00745722	0.237179	0.385045	mmu-miR-216b-3p	0.150936	-0.00298638	0.152219	0.425235
mmu-miR-8101	0.184093	0.00745722	0.237179	0.385148	mmu-miR-3060-5p	0.150936	-0.00298638	0.152219	0.425302
mmu-miR-12180-3p	0.184002	0.00745636	0.237179	0.38525	mmu-miR-3086-3p	0.150936	-0.00298638	0.152219	0.425369
mmu-miR-1271-5p	0.184002	0.00745636	0.237179	0.385352	mmu-miR-344g-3p	0.150936	-0.00298638	0.152219	0.425436
mmu-miR-1966-5p	0.184002	0.00745636	0.237179	0.385454	mmu-miR-374c-3p	0.150936	-0.00298638	0.152219	0.425503
mmu-miR-3095-5p	0.184002	0.00745636	0.237179	0.385556	mmu-miR-449b	0.150936	-0.00298638	0.152219	0.425569
mmu-miR-421-5p	0.184002	0.00745636	0.237179	0.385658	mmu-miR-5120	0.150936	-0.00298638	0.152219	0.425635
mmu-miR-466a-5p	0.184002	0.00745636	0.237179	0.385759	mmu-miR-5626-3p	0.150936	-0.00298638	0.152219	0.425702
mmu-miR-466p-5p	0.184002	0.00745636	0.237179	0.38586	mmu-miR-592-3p	0.150936	-0.00298638	0.152219	0.425768
mmu-miR-5134-3p	0.184002	0.00745636	0.237179	0.385961	mmu-miR-6405	0.150936	-0.00298638	0.152219	0.425834
mmu-miR-6481	0.184002	0.00745636	0.237179	0.386061	mmu-miR-6546-3p	0.150936	-0.00298638	0.152219	0.425899
mmu-miR-6537-3p	0.184002	0.00745636	0.237179	0.386162	mmu-miR-6769b-5p	0.150936	-0.00298638	0.152219	0.425965
mmu-miR-6902-5p	0.184002	0.00745636	0.237179	0.386262	mmu-miR-688	0.150936	-0.00298638	0.152219	0.426031
mmu-miR-6927-3p	0.184002	0.00745636	0.237179	0.386362	mmu-miR-6907-5p	0.150936	-0.00298638	0.152219	0.426096
mmu-miR-6929-5p	0.184002	0.00745636	0.237179	0.386462	mmu-miR-6920-3p	0.150936	-0.00298638	0.152219	0.426161
mmu-miR-6970-5p	0.184002	0.00745636	0.237179	0.386562	mmu-miR-6943-3p	0.150936	-0.00298638	0.152219	0.426227
mmu-miR-6973b-3p	0.184002	0.00745636	0.237179	0.386661	mmu-miR-6967-3p	0.150936	-0.00298638	0.152219	0.426292
mmu-miR-6996-5p	0.184002	0.00745636	0.237179	0.386761	mmu-miR-6980-5p	0.150936	-0.00298638	0.152219	0.426356
mmu-miR-7012-3p	0.184002	0.00745636	0.237179	0.38686	mmu-miR-7036a-5p	0.150936	-0.00298638	0.152219	0.426421
mmu-miR-7041-5p	0.184002	0.00745636	0.237179	0.386959	mmu-miR-7064-5p	0.150936	-0.00298638	0.152219	0.426486
mmu-miR-7047-5p	0.184002	0.00745636	0.237179	0.387058	mmu-miR-7224-5p	0.150936	-0.00298638	0.152219	0.42655
mmu-miR-7070-5p	0.184002	0.00745636	0.237179	0.387156	mmu-miR-7679-3p	0.150936	-0.00298638	0.152219	0.426615
mmu-miR-7231-5p	0.184002	0.00745636	0.237179	0.387254	mmu-miR-6945-3p	11.0007	-0.00290532	0.148865	0.426679
mmu-miR-874-5p	8.67936	0.00693151	0.226483	0.387353	mmu-miR-3572-5p	1.42156	-0.00296373	0.151945	0.426743
mmu-miR-3057-3p	1.36331	-0.00718858	0.235693	0.387451	mmu-miR-211-3p	0.174055	0.00292508	0.152215	0.426807
mmu-miR-219c-3p	0.532361	0.00711856	0.236681	0.387549	mmu-miR-3083b-3p	0.174055	0.00292508	0.152215	0.426872
mmu-miR-7022-5p	0.532361	0.00711856	0.236681	0.387648	mmu-miR-3112-3p	0.174055	0.00292508	0.152215	0.426935
mmu-miR-28c	59.6343	0.00619088	0.208543	0.387746	mmu-miR-546	0.174055	0.00292508	0.152215	0.426999
mmu-miR-6995-3p	0.536151	0.0070253	0.236673	0.387844	mmu-miR-5616-3p	0.174055	0.00292508	0.152215	0.427063
mmu-miR-103-1-5p	0.162684	-0.00703507	0.237159	0.387941	mmu-miR-5616-5p	0.174055	0.00292508	0.152215	0.427127
mmu-miR-12196-5p	0.162684	-0.00703507	0.237159	0.388039	mmu-miR-5627-5p	0.174055	0.00292508	0.152215	0.42719
mmu-miR-126b-5p	0.162684	-0.00703507	0.237159	0.388136	mmu-miR-6413	0.174055	0.00292508	0.152215	0.427253
mmu-miR-1903	0.162684	-0.00703507	0.237159	0.388233	mmu-miR-6987-5p	0.174055	0.00292508	0.152215	0.427316
mmu-miR-3083b-5p	0.162684	-0.00703507	0.237159	0.38833	mmu-miR-7006-3p	0.174055	0.00292508	0.152215	0.42738
mmu-miR-488-5p	0.162684	-0.00703507	0.237159	0.388427	mmu-miR-7012-3p	0.174055	0.00292508	0.152215	0.427442
mmu-miR-5104b-5p	0.162684	-0.00703507	0.237159	0.388523	mmu-miR-7026-3p	0.174055	0.00292508	0.152215	0.427505
mmu-miR-5621-5p	0.162684	-0.00703507	0.237159	0.38862	mmu-miR-7043-5p	0.174055	0.00292508	0.152215	0.427568
mmu-miR-6908-3p	0.162684	-0.00703507	0.237159	0.388716	mmu-miR-7053-3p	0.174055	0.00292508	0.152215	0.427631
mmu-miR-6916-3p	0.162684	-0.00703507	0.237159	0.388812	mmu-miR-7087-3p	0.174055	0.00292508	0.152215	0.427693
mmu-miR-6926-5p	0.162684	-0.00703507	0.237159	0.388908	mmu-miR-7213-3p	0.174055	0.00292508	0.152215	0.427755
mmu-miR-6940-5p	0.162684	-0.00703507	0.237159	0.389003	mmu-miR-7227-3p	0.174055	0.00292508	0.152215	0.427818
mmu-miR-6950-5p	0.162684	-0.00703507	0.237159	0.389099	mmu-miR-8092	0.174055	0.00292508	0.152215	0.42788
mmu-miR-6957-5p	0.162684	-0.00703507	0.237159	0.389194	mmu-miR-8100	0.174055	0.00292508	0.152215	0.427942
mmu-miR-6992-3p	0.162684	-0.00703507	0.237159	0.389289	mmu-miR-3105-5p	10.3811	0.00285784	0.149504	0.428004
mmu-miR-7052-3p	0.162684	-0.00703507	0.237159	0.389384	mmu-miR-3471	0.477336	-0.00284141	0.152115	0.428065
mmu-miR-706	0.162684	-0.00703507	0.237159	0.389479	mmu-miR-7661-3p	0.477336	-0.00284141	0.152115	0.428127
mmu-miR-7063-3p	0.162684	-0.00703507	0.237159	0.389573	mmu-miR-3102-5p	1.18276	0.00282672	0.151812	0.428189
mmu-miR-7090-5p	0.162684	-0.00703507	0.237159	0.389668	mmu-miR-6540-3p	0.742852	-0.00282705	0.152035	0.428251
mmu-miR-718	0.162684	-0.00703507	0.237159	0.389762	mmu-miR-7675-3p	0.626863	-0.00281723	0.152122	0.428312
mmu-miR-7648-5p	0.162684	-0.00703507	0.237159	0.389856	mmu-miR-8105	0.626863	-0.00281723	0.152122	0.428374
mmu-miR-7685-3p	0.162684	-0.00703507	0.237159	0.38995	mmu-miR-7091-5p	2.99307	0.00277906	0.151188	0.428435
mmu-miR-6935-5p	0.526899	0.00700798	0.236678	0.390043	mmu-miR-1929-5p	2.6182	0.0027778	0.151309	0.428496
mmu-miR-6963-5p	0.526899	0.00700798	0.236678	0.390137	mmu-miR-1188-5p	0.879732	0.00276643	0.152014	0.428557
mmu-miR-8111	7.33548	-0.00674945	0.228553	0.39023	mmu-miR-1970c-5p	3.53849	-0.00271134	0.150893	0.428618
mmu-miR-12185-5p	0.158804	-0.00699342	0.237157	0.390323	mmu-miR-3066-3p	1.82314	0.00271817	0.151519	0.42868
mmu-miR-135a-1-3p	0.158804	-0.00699342	0.237157	0.390416	mmu-miR-669a-3-3p	1.75274	-0.00271761	0.151547	0.42874
mmu-miR-1a-2-5p	0.158804	-0.00699342	0.237157	0.390509	mmu-miR-6984-5p	1.27172	-0.00271087	0.151926	0.428801
mmu-miR-219b-3p	0.158804	-0.00699342	0.237157	0.390602	mmu-miR-201-3p	0.930952	0.00269095	0.152014	0.428862
mmu-miR-302b-3p	0.158804	-0.00699342	0.237157	0.390694	mmu-miR-1b-3p	5.21936	-0.00265834	0.150332	0.428923
mmu-miR-3075-5p	0.158804	-0.00699342	0.237157	0.390786	mmu-miR-8120	9.0574	0.00263916	0.149291	0.428983
mmu-miR-5098	0.158804	-0.00699342	0.237157	0.390878	mmu-miR-3066-5p	24.3845	-0.00257005	0.146681	0.429044
mmu-miR-5625-5p	0.158804	-0.00699342	0.237157	0.39097	mmu-miR-107-5p	0.121649	0.00265836	0.152206	0.429104
mmu-miR-6399	0.158804	-0.00699342	0.237157	0.391062	mmu-miR-1191b-3p	0.121649	0.00265836	0.152206	0.429165
mmu-miR-675-3p	0.158804	-0.00699342	0.237157	0.391154	mmu-miR-1199-5p	0.121649	0.00265836	0.152206	0.429225
mmu-miR-679-3p	0.158804	-0.00699342	0.237157	0.391245	mmu-miR-1258-3p	0.121649	0.00265836	0.152206	0.429285
mmu-miR-6896-3p	0.158804	-0.00699342	0.237157	0.391336	mmu-miR-1271-3p	0.121649	0.00265836	0.152206	0.429345
mmu-miR-6914-5p	0.158804	-0.00699342	0.237157	0.391427	mmu-miR-1950	0.121649	0.00265836	0.152206	0.429405
mmu-miR-692	0.158804	-0.00699342	0.237157	0.391518	mmu-miR-1951	0.121649	0.00265836	0.152206	0.429464
mmu-miR-6957-3p	0.158804	-0.00699342	0.237157	0.391609	mmu-miR-19b-2-5p	0.121649	0.00265836	0.152206	0.429524
mmu-miR-7010-3p	0.158804	-0.00699342	0.237157	0.3917	mmu-miR-290b-3p	0.121649	0.00265836	0.152206	0.429584
mmu-miR-7027-5p	0.158804	-0.00699342	0.237157	0.39179	mmu-miR-344h-3p	0.121649	0.00265836	0.152206	0.429643
mmu-miR-7036a-3p	0.158804	-0.00699342	0.237157	0.39188	mmu-miR-3547-3p	0.121649	0.00265836	0.152206	0.429702
mmu-miR-7047-3p	0.158804	-0.00699342	0.237157	0.39197	mmu-miR-3960	0.121649	0.00265836	0.152206	0.429762
mmu-miR-7057-5p	0.158804	-0.00699342	0.237157	0.39206	mmu-miR-421-5p	0.121649	0.00265836	0.152206	0.429821
mmu-miR-7065-3p	0.158804	-0.00699342	0.237157	0.39215	mmu-miR-449a-3p	0.121649	0.00265836	0.152206	0.42988
mmu-miR-7071-3p	0.158804	-0.00699342	0.237157	0.392239	mmu-miR-466e-5p	0.121649	0.00265836	0.152206	0.429938
mmu-miR-7075-5p	0.158804	-0.00699342	0.237157	0.392329	mmu-miR-5106	0.121649	0.00265836	0.152206	0.429997
mmu-miR-7089-3p	0.158804	-0.00699342	0.237157	0.392418	mmu-miR-5134-5p	0.121649	0.00265836	0.152206	0.430056
mmu-miR-7240-3p	0.158804	-0.00699342	0.237157	0.392507	mmu-miR-5622-3p	0.121649	0.00265836	0.152206	0.430114
mmu-miR-7658-5p	0.158804	-0.00699342	0.237157	0.392596	mmu-miR-5623-3p	0.121649	0.00265836	0.152206	0.430173
mmu-miR-8117	0.158804	-0.00699342	0.237157	0.392685	mmu-miR-6546-5p	0.121649	0.00265836	0.152206	0.430231
mmu-miR-30d-5p	213247	-0.0059905	0.206093	0.392773	mmu-miR-669c-3p	0.121649	0.00265836	0.152206	0.430289
mmu-miR-28b	1.71515	0.00670585	0.234248	0.392862	mmu-miR-669n	0.121649	0.00265836	0.152206	0.430347
mmu-miR-12206-5p	0.141059	-0.00678819	0.237146	0.392951	mmu-miR-6715-5p	0.121649	0.00265836	0.152206	0.430405
mmu-miR-1264-3p	0.141059	-0.00678819	0.237146	0.393039	mmu-miR-6906-3p	0.121649	0.00265836	0.152206	0.430463
mmu-miR-1264-5p	0.141059	-0.00678819	0.237146	0.393127	mmu-miR-6906-5p	0.121649	0.00265836	0.152206	0.430521
mmu-miR-126b-3p	0.141059	-0.00678819	0.237146	0.393215	mmu-miR-6920-5p	0.121649	0.00265836	0.152206	0.430579
mmu-miR-1298-3p	0.141059	-0.00678819	0.237146	0.393303	mmu-miR-6928-5p	0.121649	0.00265836	0.152206	0.430636
mmu-miR-1934-3p	0.141059	-0.00678819	0.237146	0.393391	mmu-miR-6939-3p	0.121649	0.00265836	0.152206	0.430694
mmu-miR-1967	0.141059	-0.00678819	0.237146	0.393479	mmu-miR-6939-5p	0.121649	0.00265836	0.152206	0.430751
mmu-miR-216b-3p	0.141059	-0.00678819	0.237146	0.393566	mmu-miR-6941-5p	0.121649	0.00265836	0.152206	0.430808
mmu-miR-3060-5p	0.141059	-0.00678819	0.237146	0.393653	mmu-miR-6947-5p	0.121649	0.00265836	0.152206	0.430865
mmu-miR-3073b-5p	0.141059	-0.00678819	0.237146	0.39374	mmu-miR-6961-3p	0.121649	0.00265836	0.152206	0.430922
mmu-miR-3081-5p	0.141059	-0.00678819	0.237146	0.393827	mmu-miR-6962-5p	0.121649	0.00265836	0.152206	0.430979
mmu-miR-344g-3p	0.141059	-0.00678819	0.237146	0.393914	mmu-miR-6971-5p	0.121649	0.00265836	0.152206	0.431036
mmu-miR-3569-5p	0.141059	-0.00678819	0.237146	0.394001	mmu-miR-6973a-3p	0.121649	0.00265836	0.152206	0.431093
mmu-miR-374c-3p	0.141059	-0.00678819	0.237146	0.394087	mmu-miR-6987-3p	0.121649	0.00265836	0.152206	0.43115
mmu-miR-449b	0.141059	-0.00678819	0.237146	0.394173	mmu-miR-6989-5p	0.121649	0.00265836	0.152206	0.431206
mmu-miR-5120	0.141059	-0.00678819	0.237146	0.39426	mmu-miR-6996-5p	0.121649	0.00265836	0.152206	0.431262
mmu-miR-5624-3p	0.141059	-0.00678819	0.237146	0.394346	mmu-miR-6997-5p	0.121649	0.00265836	0.152206	0.431319
mmu-miR-5626-3p	0.141059	-0.00678819	0.237146	0.394431	mmu-miR-7032-5p	0.121649	0.00265836	0.152206	0.431375
mmu-miR-5626-5p	0.141059	-0.00678819	0.237146	0.394517	mmu-miR-7034-3p	0.121649	0.00265836	0.152206	0.431431
mmu-miR-6405	0.141059	-0.00678819	0.237146	0.394603	mmu-miR-7041-5p	0.121649	0.00265836	0.152206	0.431487
mmu-miR-6546-3p	0.141059	-0.00678819	0.237146	0.394688	mmu-miR-7042-3p	0.121649	0.00265836	0.152206	0.431543
mmu-miR-6769b-5p	0.141059	-0.00678819	0.237146	0.394773	mmu-miR-7045-3p	0.121649	0.00265836	0.152206	0.431599
mmu-miR-6900-5p	0.141059	-0.00678819	0.237146	0.394858	mmu-miR-7045-5p	0.121649	0.00265836	0.152206	0.431655
mmu-miR-6907-5p	0.141059	-0.00678819	0.237146	0.394943	mmu-miR-7086-3p	0.121649	0.00265836	0.152206	0.43171
mmu-miR-6920-3p	0.141059	-0.00678819	0.237146	0.395028	mmu-miR-7090-3p	0.121649	0.00265836	0.152206	0.431766
mmu-miR-6936-3p	0.141059	-0.00678819	0.237146	0.395112	mmu-miR-7094b-2-5p	0.121649	0.00265836	0.152206	0.431821
mmu-miR-6980-5p	0.141059	-0.00678819	0.237146	0.395197	mmu-miR-7116-5p	0.121649	0.00265836	0.152206	0.431876
mmu-miR-7015-5p	0.141059	-0.00678819	0.237146	0.395281	mmu-miR-7118-5p	0.121649	0.00265836	0.152206	0.431931
mmu-miR-7018-3p	0.141059	-0.00678819	0.237146	0.395365	mmu-miR-7237-5p	0.121649	0.00265836	0.152206	0.431987
mmu-miR-7036a-5p	0.141059	-0.00678819	0.237146	0.395449	mmu-miR-7653-5p	0.121649	0.00265836	0.152206	0.432042
mmu-miR-7224-5p	0.141059	-0.00678819	0.237146	0.395533	mmu-miR-7655-5p	0.121649	0.00265836	0.152206	0.432096
mmu-miR-7673-3p	0.141059	-0.00678819	0.237146	0.395617	mmu-miR-7665-5p	0.121649	0.00265836	0.152206	0.432151
mmu-miR-7685-5p	0.141059	-0.00678819	0.237146	0.3957	mmu-miR-7666-3p	0.121649	0.00265836	0.152206	0.432206
mmu-miR-8094	1.18117	0.00663769	0.236248	0.395784	mmu-miR-7674-3p	0.121649	0.00265836	0.152206	0.432261
mmu-miR-8093	1.02579	-0.00659243	0.236319	0.395867	mmu-miR-7a-2-3p	0.121649	0.00265836	0.152206	0.432315
mmu-miR-7661-3p	0.889881	0.00647103	0.236411	0.395951	mmu-miR-802-3p	0.121649	0.00265836	0.152206	0.432369
mmu-miR-7213-5p	1.0242	-0.00644744	0.236365	0.396034	mmu-miR-883b-5p	0.121649	0.00265836	0.152206	0.432424
mmu-miR-7659-5p	2.76632	0.00636667	0.234219	0.396117	mmu-miR-297b-5p	3.12326	0.00263751	0.151286	0.432478
mmu-miR-452-3p	0.877466	0.0063297	0.236371	0.396201	mmu-miR-5123	5.47248	-0.00262259	0.150879	0.432532
mmu-miR-33-5p	3.53361	-0.00609146	0.231919	0.396284	mmu-miR-301b-3p	0.837244	-0.00262973	0.151962	0.432586
mmu-miR-1231-3p	0.672146	-0.00620868	0.236817	0.396367	mmu-miR-6932-3p	0.822851	0.00261959	0.15191	0.43264
mmu-miR-6902-3p	0.672146	-0.00620868	0.236817	0.39645	mmu-miR-1938	0.654711	-0.00261131	0.15211	0.432694
mmu-miR-7676-3p	0.873766	0.00619763	0.236401	0.396533	mmu-miR-12206-5p	0.526893	0.00260575	0.152096	0.432748
mmu-miR-7037-5p	0.677518	-0.00611694	0.236808	0.396616	mmu-miR-3569-5p	0.526893	0.00260575	0.152096	0.432802
mmu-miR-466f-3p	22.4773	-0.00554901	0.21624	0.396699	mmu-miR-375-5p	0.526893	0.00260575	0.152096	0.432855
mmu-miR-466f-5p	0.978655	-0.00602778	0.236255	0.396782	mmu-miR-877-3p	35.6727	-0.00245968	0.145595	0.432909
mmu-miR-7019-3p	2.05668	-0.00589576	0.23467	0.396864	mmu-miR-1231-5p	0.446894	-0.00256729	0.15211	0.432963
mmu-miR-296-5p	11.3104	0.00557287	0.22326	0.396947	mmu-miR-3078-5p	0.446894	-0.00256729	0.15211	0.433016
mmu-miR-677-5p	35.7406	0.00500699	0.204639	0.39703	mmu-miR-383-3p	0.446894	-0.00256729	0.15211	0.433069
mmu-miR-1929-5p	2.00797	-0.00572065	0.234311	0.397112	mmu-miR-5709-5p	0.446894	-0.00256729	0.15211	0.433123
mmu-miR-542-5p	1.32742	0.00557416	0.235207	0.397195	mmu-miR-6921-5p	0.446894	-0.00256729	0.15211	0.433176
mmu-miR-5123	5.38992	0.00524163	0.230438	0.397277	mmu-miR-7061-3p	0.446894	-0.00256729	0.15211	0.433229
mmu-miR-12193-5p	0.519987	0.00532766	0.236842	0.39736	mmu-miR-7238-5p	0.771885	-0.00255744	0.151967	0.433282
mmu-miR-3108-3p	0.519987	0.00532766	0.236842	0.397443	mmu-miR-2137	12.104	-0.0025208	0.150018	0.433335
mmu-miR-5619-3p	0.519987	0.00532766	0.236842	0.397525	mmu-miR-190b-3p	0.851884	0.00255359	0.152011	0.433388
mmu-miR-7656-5p	1.70423	0.00524368	0.234741	0.397608	mmu-miR-7679-5p	0.787432	-0.00255284	0.152077	0.43344
mmu-miR-12205-3p	0.607179	-0.00526033	0.236789	0.39769	mmu-miR-6917-5p	1.21346	-0.00254047	0.151803	0.433493
mmu-miR-5130	0.607269	-0.00525877	0.236789	0.397772	mmu-miR-6236	0.82992	0.00254208	0.151908	0.433546
mmu-miR-6950-3p	0.612641	-0.00516655	0.236781	0.397854	mmu-miR-673-5p	27.6318	0.0024555	0.147316	0.433598
mmu-miR-7675-3p	0.612641	-0.00516655	0.236781	0.397936	mmu-miR-7016-5p	0.799478	0.00250836	0.151962	0.433651
mmu-miR-7062-5p	0.509244	0.00515429	0.236838	0.398018	mmu-miR-669b-5p	2.68648	-0.00248117	0.151311	0.433703
mmu-miR-7679-3p	0.509244	0.00515429	0.236838	0.3981	mmu-miR-7036b-5p	1.13439	-0.00248229	0.15187	0.433755
mmu-miR-3086-3p	0.509063	0.00515135	0.236838	0.398181	mmu-miR-7048-3p	1.22691	0.00246709	0.151875	0.433808
mmu-miR-6238	5.29368	0.00505955	0.233298	0.398263	mmu-miR-1958	0.929605	0.00245144	0.151988	0.43386
mmu-let-7f-1-3p	351.7	-0.00381168	0.177836	0.398344	mmu-miR-370-5p	3.16711	-0.00242846	0.151742	0.433912
mmu-miR-374c-5p	0.537733	0.00498623	0.236813	0.398425	mmu-miR-219c-3p	0.550266	0.00238828	0.152084	0.433964
mmu-miR-7224-3p	1.30589	0.00485951	0.235679	0.398507	mmu-miR-301b-5p	0.882581	-0.00234545	0.151899	0.434017
mmu-miR-1197-3p	0.526989	0.00481297	0.236809	0.398588	mmu-miR-669p-3p	3.02696	-0.00232193	0.151165	0.434069
mmu-miR-7074-3p	0.526989	0.00481297	0.236809	0.398669	mmu-miR-142b	0.557336	0.0023267	0.152081	0.434121
mmu-miR-7078-5p	0.526809	0.00481003	0.236809	0.39875	mmu-miR-3965	0.557336	0.0023267	0.152081	0.434173
mmu-miR-7081-3p	0.526809	0.00481003	0.236809	0.398831	mmu-miR-7667-5p	0.557336	0.0023267	0.152081	0.434225
mmu-miR-1966-3p	1.73132	0.00475146	0.234741	0.398912	mmu-miR-7668-3p	0.557336	0.0023267	0.152081	0.434276
mmu-miR-5124a	1.01892	-0.00474747	0.236581	0.398993	mmu-miR-505-5p	10.587	0.00225403	0.148849	0.434328
mmu-miR-6912-5p	0.53087	0.00474088	0.236803	0.399073	mmu-miR-7015-5p	0.554741	0.00230169	0.152121	0.43438
mmu-miR-6926-3p	0.53087	0.00474088	0.236803	0.399154	mmu-miR-7656-5p	1.88537	0.00223474	0.151504	0.434432
mmu-miR-6955-3p	0.53087	0.00474088	0.236803	0.399234	mmu-miR-6968-3p	0.854733	-0.00223656	0.15195	0.434483
mmu-miR-6990-5p	0.530689	0.00473795	0.236803	0.399314	mmu-miR-12202-3p	1.23657	0.00223051	0.151794	0.434535
mmu-miR-6985-3p	2.34017	-0.00457543	0.233197	0.399395	mmu-miR-6516-3p	0.515882	0.00223513	0.15212	0.434586
mmu-miR-212-3p	33.7898	0.00428871	0.219535	0.399475	mmu-miR-1964-5p	0.470267	-0.00222922	0.152134	0.434638
mmu-miR-200a-3p	286534	-0.00325775	0.167839	0.399555	mmu-miR-744-3p	68.4966	-0.0020373	0.141953	0.434689
mmu-miR-7005-3p	0.505491	-0.00445028	0.236591	0.399635	mmu-miR-6901-5p	0.881141	0.00217453	0.151946	0.43474
mmu-miR-12201-3p	0.505581	-0.00444823	0.236591	0.399715	mmu-miR-7687-5p	0.881141	0.00217453	0.151946	0.434792
mmu-miR-7687-5p	0.505581	-0.00444823	0.236591	0.399794	mmu-miR-351-3p	3.09288	0.00214603	0.151037	0.434843
mmu-miR-7228-5p	0.510953	-0.00432747	0.236583	0.399874	mmu-miR-132-3p	438.937	0.00190224	0.136183	0.434894
mmu-miR-7237-3p	0.510953	-0.00432747	0.236583	0.399954	mmu-miR-3962	15.5794	-0.00205068	0.147547	0.434945
mmu-miR-7026-5p	2.8779	0.00422741	0.23267	0.400034	mmu-miR-1264-3p	0.474487	0.00211112	0.15209	0.434996
mmu-miR-1927	3.45668	-0.00418551	0.232631	0.400113	mmu-miR-3098-5p	0.474487	0.00211112	0.15209	0.435047
mmu-miR-7084-5p	0.980736	0.00415422	0.235882	0.400193	mmu-miR-6900-5p	0.474487	0.00211112	0.15209	0.435098
mmu-miR-3097-3p	2.32621	-0.00410556	0.233274	0.400272	mmu-miR-7647-5p	0.885176	-0.00208369	0.151996	0.435149
mmu-miR-466i-3p	2.86309	0.00401591	0.232726	0.400351	mmu-miR-7228-5p	0.55759	-0.00208289	0.152074	0.4352
mmu-miR-7057-3p	0.487746	-0.00405904	0.236584	0.400431	mmu-miR-467c-3p	0.585183	0.00206241	0.152108	0.43525
mmu-miR-6921-3p	0.487836	-0.00405699	0.236584	0.40051	mmu-miR-183-3p	77.9785	-0.00194864	0.143735	0.435301
mmu-miR-6932-5p	2.3896	-0.00401543	0.234704	0.400589	mmu-miR-7032-3p	2.95502	0.00204107	0.15132	0.435352
mmu-miR-6903-5p	1.02002	0.00398559	0.235492	0.400668	mmu-miR-12199-3p	0.88965	-0.00202724	0.151942	0.435402
mmu-miR-495-5p	0.483865	-0.00397532	0.236583	0.400746	mmu-miR-6937-3p	2.06619	-0.00202286	0.151655	0.435453
mmu-miR-1224-3p	0.483956	-0.00397327	0.236583	0.400825	mmu-miR-28c	64.511	-0.00185254	0.143568	0.435503
mmu-miR-5615-3p	0.483956	-0.00397327	0.236583	0.400904	mmu-miR-3062-5p	0.802073	0.00194077	0.151948	0.435554
mmu-miR-3967	0.493208	-0.00393589	0.236577	0.400982	mmu-miR-669m-3p	0.802073	0.00194077	0.151948	0.435604
mmu-miR-7061-5p	1.00385	0.00392188	0.23582	0.401061	mmu-miR-6922-5p	1.26586	-0.00192125	0.151787	0.435654
mmu-miR-7021-3p	0.852268	-0.00390252	0.23599	0.401139	mmu-miR-3057-3p	1.61682	-0.00191345	0.151785	0.435705
mmu-miR-376c-5p	0.998571	0.00381052	0.235817	0.401217	mmu-miR-7648-3p	0.875512	-0.00190276	0.151941	0.435755
mmu-miR-8120	7.91571	-0.00361118	0.225974	0.401295	mmu-miR-6962-3p	0.49786	0.00189412	0.152079	0.435805
mmu-miR-7017-5p	0.85773	-0.00376358	0.235987	0.401373	mmu-miR-6975-5p	0.536812	-0.00189392	0.152111	0.435855
mmu-miR-3102-5p	1.00227	0.00370309	0.235815	0.401451	mmu-miR-7030-3p	0.536812	-0.00189392	0.152111	0.435905
mmu-miR-365-2-5p	33.3089	0.00334693	0.214928	0.401529	mmu-miR-6953-3p	0.499046	0.00188955	0.152117	0.435955
mmu-miR-29b-1-5p	66.3178	0.00318074	0.207954	0.401607	mmu-miR-7040-5p	0.874072	0.00187723	0.151992	0.436005
mmu-miR-7048-3p	1.02169	0.00344434	0.23581	0.401685	mmu-miR-3072-5p	0.423521	-0.00187331	0.152131	0.436054
mmu-miR-425-5p	3718.33	-0.00222644	0.153764	0.401763	mmu-miR-7016-3p	0.423521	-0.00187331	0.152131	0.436104
mmu-miR-7116-3p	0.839985	-0.00334311	0.235977	0.401841	mmu-miR-3072-3p	8.44701	0.00184011	0.149733	0.436154
mmu-miR-483-5p	0.826762	-0.00330434	0.235977	0.401919	mmu-miR-7685-3p	0.504929	0.00183203	0.152076	0.436203
mmu-miR-12185-3p	0.509371	-0.00319759	0.236766	0.401996	mmu-miR-3083-3p	0.527148	-0.00180912	0.152072	0.436253
mmu-miR-6956-3p	0.509371	-0.00319759	0.236766	0.402074	mmu-miR-344e-3p	0.527148	-0.00180912	0.152072	0.436302
mmu-miR-6911-5p	0.841476	-0.00311646	0.235972	0.402152	mmu-miR-6979-3p	0.527148	-0.00180912	0.152072	0.436352
mmu-miR-1964-5p	0.501611	-0.00306832	0.236765	0.402229	mmu-miR-7117-3p	0.522673	-0.00178986	0.15211	0.436401
mmu-miR-6915-3p	0.501701	-0.00306669	0.236765	0.402307	mmu-miR-6963-5p	0.522419	0.00170896	0.152108	0.436451
mmu-miR-672-3p	0.852178	-0.00302542	0.236271	0.402384	mmu-miR-7646-5p	0.522419	0.00170896	0.152108	0.4365
mmu-miR-7046-3p	0.852358	-0.00302143	0.236271	0.402462	mmu-miR-216a-5p	2.27178	0.00169443	0.151663	0.436549
mmu-miR-7069-3p	0.852358	-0.00302143	0.236271	0.402539	mmu-miR-1956	0.910428	-0.0016954	0.151934	0.436599
mmu-miR-3076-3p	6.24814	0.00290362	0.227935	0.402616	mmu-miR-466d-5p	0.777514	0.00166239	0.151945	0.436648
mmu-miR-3070-2-3p	0.507072	-0.0029702	0.236759	0.402693	mmu-miR-466n-5p	0.777514	0.00166239	0.151945	0.436697
mmu-miR-7011-3p	0.507072	-0.0029702	0.236759	0.40277	mmu-miR-7667-3p	0.777514	0.00166239	0.151945	0.436746
mmu-miR-1961	2.52011	0.00289147	0.23333	0.402846	mmu-miR-8090	0.529488	0.00165454	0.152106	0.436795
mmu-miR-7092-5p	2.66762	-0.00281573	0.233192	0.402923	mmu-miR-12184-3p	15.6309	-0.00157746	0.148729	0.436844
mmu-miR-3569-3p	0.818359	-0.00282594	0.235967	0.403	mmu-miR-541-3p	2.89752	-0.00159611	0.151116	0.436893
mmu-miR-511-3p	32.5357	0.00246521	0.208091	0.403076	mmu-miR-3091-3p	0.824291	-0.00158955	0.151991	0.436942
mmu-miR-188-3p	1.03776	0.00275361	0.235798	0.403153	mmu-miR-6915-3p	0.550521	-0.00157794	0.152101	0.436991
mmu-miR-449c-5p	0.67342	0.00275638	0.236115	0.403229	mmu-miR-6928-3p	0.550521	-0.00157794	0.152101	0.43704
mmu-miR-6932-3p	0.67342	0.00275638	0.236115	0.403306	mmu-miR-1936	1.8613	0.00151712	0.151656	0.437089
mmu-miR-202-5p	0.859221	-0.00271198	0.236264	0.403382	mmu-miR-8094	1.07466	0.00150723	0.151854	0.437137
mmu-miR-1941-5p	3.96344	0.00265464	0.233184	0.403458	mmu-miR-466g	11.0428	-0.0014399	0.14915	0.437186
mmu-miR-466d-5p	0.67721	0.0026481	0.236112	0.403534	mmu-miR-1982-3p	6.96977	0.00144776	0.150013	0.437235
mmu-miR-466n-5p	0.67721	0.0026481	0.236112	0.40361	mmu-miR-6412	9.56508	-0.0014334	0.149411	0.437283
mmu-miR-7117-5p	0.99708	0.00264825	0.236176	0.403686	mmu-miR-297a-5p	1.13709	-0.00143631	0.151909	0.437332
mmu-miR-5624-5p	1.02706	0.00263356	0.236174	0.403761	mmu-miR-3080-5p	0.475927	-0.00143404	0.152108	0.43738
mmu-miR-6412	8.64574	-0.00250055	0.228668	0.403837	mmu-miR-497a-3p	0.475927	-0.00143404	0.152108	0.437429
mmu-miR-466m-3p	0.655675	0.00253727	0.236382	0.403912	mmu-miR-7653-3p	0.475927	-0.00143404	0.152108	0.437477
mmu-miR-6948-5p	0.655675	0.00253727	0.236382	0.403988	mmu-miR-7668-5p	1.90036	-0.00142685	0.151523	0.437526
mmu-miR-7016-3p	0.655584	0.00253539	0.236382	0.404063	mmu-miR-701-5p	5.14204	0.00140737	0.150827	0.437574
mmu-miR-3108-5p	0.826852	-0.00251611	0.236264	0.404138	mmu-miR-7658-3p	0.719224	0.00141733	0.152	0.437622
mmu-miR-7658-3p	0.46612	-0.00245382	0.236763	0.404214	mmu-miR-7013-3p	1.24249	-0.00139712	0.151842	0.43767
mmu-miR-1188-5p	0.46621	-0.00245217	0.236763	0.404289	mmu-miR-376a-3p	4.00193	-0.00138896	0.15098	0.437718
mmu-miR-6919-5p	0.46621	-0.00245217	0.236763	0.404364	mmu-miR-6922-3p	1.46208	-0.00138868	0.151759	0.437766
mmu-miR-190b-3p	0.650213	0.00242436	0.236381	0.404438	mmu-miR-6970-3p	1.44639	0.00138349	0.151691	0.437814
mmu-miR-497a-3p	0.650213	0.00242436	0.236381	0.404513	mmu-miR-3475-3p	3.95826	-0.00130641	0.150932	0.437862
mmu-miR-335-5p	111.656	0.00217868	0.218378	0.404588	mmu-miR-26a-5p	631788	-0.00116987	0.136839	0.43791
mmu-miR-7012-5p	0.471582	-0.00235467	0.236757	0.404662	mmu-miR-192-5p	5375.74	0.00113928	0.135566	0.437958
mmu-miR-504-3p	0.808927	-0.00215855	0.236261	0.404737	mmu-miR-3079-5p	1.28664	-0.00123981	0.151848	0.438006
mmu-miR-6901-3p	2.17287	0.00203222	0.234278	0.404812	mmu-miR-1198-3p	8.4209	-0.00113623	0.149497	0.438054
mmu-miR-92a-2-5p	1.17363	-0.00204082	0.235693	0.404887	mmu-miR-5100	8.7259	0.00111585	0.149642	0.438102
mmu-miR-7115-5p	3.94953	0.00200773	0.234483	0.404961	mmu-miR-935	1.27941	-0.00112814	0.151726	0.43815
mmu-miR-3103-5p	1.38323	0.00200718	0.236037	0.405036	mmu-miR-7674-5p	0.394233	0.00102152	0.152117	0.438198
mmu-miR-490-5p	18.7314	0.00195538	0.231846	0.40511	mmu-let-7i-5p	268658	-0.000873327	0.131921	0.438246
mmu-miR-3083-3p	0.667868	0.00198896	0.236371	0.405184	mmu-miR-145b	47.5159	0.000910836	0.144245	0.438294
mmu-miR-450a-1-3p	3.0404	-0.00191804	0.232334	0.405258	mmu-miR-3108-5p	0.916907	-0.000912458	0.151891	0.438342
mmu-miR-669m-3p	0.671928	0.00190269	0.236369	0.405332	mmu-miR-7092-5p	3.06563	0.000907231	0.151075	0.43839
mmu-miR-8106	0.671928	0.00190269	0.236369	0.405406	mmu-miR-196b-3p	45.8612	0.000853885	0.143954	0.438438
mmu-miR-7024-5p	1.04024	0.00173786	0.23616	0.405481	mmu-miR-1251-5p	0.591916	-0.000885001	0.152071	0.438486
mmu-miR-1931	2.93722	0.00171256	0.233655	0.405555	mmu-miR-7075-3p	1.3311	0.000871142	0.151897	0.438534
mmu-miR-7657-3p	0.650303	0.00171823	0.236624	0.405628	mmu-miR-6914-5p	0.417607	0.000837637	0.152109	0.438581
mmu-miR-3474	29.0991	-0.00149974	0.220882	0.405702	mmu-miR-692	0.417607	0.000837637	0.152109	0.438629
mmu-miR-5113	21.9583	0.00147074	0.217642	0.405776	mmu-miR-7655-3p	0.417607	0.000837637	0.152109	0.438677
mmu-miR-7677-3p	1.52411	-0.0015406	0.234915	0.40585	mmu-miR-5121	58.6151	0.000798474	0.145084	0.438724
mmu-miR-6992-5p	0.689493	0.00147273	0.236361	0.405924	mmu-miR-136-3p	305.095	-0.00079825	0.146939	0.438772
mmu-miR-6903-3p	1.53106	-0.00141394	0.234415	0.405997	mmu-miR-5133	0.424676	0.000784186	0.152107	0.43882
mmu-miR-6934-5p	3.38308	-0.00140873	0.233616	0.406071	mmu-miR-6937-5p	4.63379	0.000774131	0.150839	0.438867
mmu-miR-128-3p	4361.68	-0.00125375	0.224508	0.406145	mmu-miR-1954	0.900603	-0.000751997	0.151891	0.438914
mmu-miR-8097	1.13796	-0.0012389	0.235681	0.406218	mmu-miR-669h-5p	11.1331	-0.000713054	0.14885	0.438962
mmu-miR-7669-3p	0.696537	0.00123697	0.236607	0.406292	mmu-miR-3969	0.651391	-0.000702874	0.151973	0.439009
mmu-miR-3473b	59.6917	-0.00100622	0.200684	0.406365	mmu-miR-7061-5p	0.893534	-0.000686986	0.151891	0.439057
mmu-miR-1946b	1.52005	-0.00113914	0.235455	0.406438	mmu-miR-7013-5p	2.1042	0.000679559	0.151586	0.439104
mmu-miR-1839-5p	9649.33	0.000716157	0.153369	0.406512	mmu-miR-12185-3p	0.65846	-0.0006698	0.152016	0.439151
mmu-miR-6392-5p	0.330523	0.00110551	0.236826	0.406585	mmu-miR-6956-3p	0.65846	-0.0006698	0.152016	0.439199
mmu-miR-7680-3p	0.330523	0.00110551	0.236826	0.406658	mmu-miR-1231-3p	1.01389	-0.000658688	0.151946	0.439246
mmu-miR-3087-3p	1.52727	-0.00108765	0.234912	0.406731	mmu-miR-495-5p	0.72905	0.000631598	0.152008	0.439293
mmu-miR-5116	1.50794	-0.00106093	0.2344	0.406804	mmu-miR-128-1-5p	14.9758	-0.000616158	0.148954	0.43934
mmu-miR-7051-5p	0.685613	0.0010611	0.236608	0.406877	mmu-miR-452-5p	0.677829	0.000614164	0.152013	0.439387
mmu-miR-3470a	10.0056	0.000983053	0.226334	0.406949	mmu-miR-18a-3p	33.0207	-0.00057699	0.144272	0.439434
mmu-miR-669e-3p	0.325151	0.00100647	0.236824	0.407022	mmu-miR-12187-3p	0.303027	-0.000606373	0.152128	0.439481
mmu-miR-688	0.325151	0.00100647	0.236824	0.407094	mmu-miR-1903	0.303027	-0.000606373	0.152128	0.439528
mmu-miR-6953-3p	0.325151	0.00100647	0.236824	0.407167	mmu-miR-5104b-5p	0.303027	-0.000606373	0.152128	0.439574
mmu-miR-7004-5p	0.325151	0.00100647	0.236824	0.407239	mmu-miR-6380	0.303027	-0.000606373	0.152128	0.439621
mmu-miR-3098-5p	0.325061	0.00100478	0.236824	0.407311	mmu-miR-6908-3p	0.303027	-0.000606373	0.152128	0.439668
mmu-miR-592-3p	0.325061	0.00100478	0.236824	0.407383	mmu-miR-6916-3p	0.303027	-0.000606373	0.152128	0.439714
mmu-miR-669h-3p	0.325061	0.00100478	0.236824	0.407455	mmu-miR-5615-5p	9.03958	0.00059093	0.149735	0.43976
mmu-miR-3066-5p	22.6053	0.000872071	0.213273	0.407527	mmu-miR-3967	0.736119	0.00057017	0.152007	0.439807
mmu-miR-181b-2-3p	1.4986	-0.000948262	0.234787	0.407599	mmu-miR-8106	0.736119	0.00057017	0.152007	0.439853
mmu-miR-122b-5p	0.693554	0.000927632	0.236605	0.407671	mmu-miR-1a-2-5p	0.295958	-0.000551332	0.152128	0.4399
mmu-miR-7651-5p	1.50943	-0.000817223	0.234399	0.407742	mmu-miR-6957-3p	0.295958	-0.000551332	0.152128	0.439946
mmu-miR-101b-5p	0.348268	0.000706811	0.236822	0.407814	mmu-miR-7022-5p	0.295958	-0.000551332	0.152128	0.439992
mmu-miR-7646-5p	0.348268	0.000706811	0.236822	0.407886	mmu-miR-7037-3p	0.295958	-0.000551332	0.152128	0.440038
mmu-miR-183-5p	39893	0.000571368	0.197634	0.407957	mmu-miR-7047-3p	0.295958	-0.000551332	0.152128	0.440084
mmu-miR-142b	0.352149	0.000624582	0.236821	0.408029	mmu-miR-7213-5p	1.49098	0.000549417	0.15186	0.44013
mmu-miR-3965	0.352149	0.000624582	0.236821	0.4081	mmu-miR-6921-3p	0.628018	-0.000463796	0.151974	0.440176
mmu-miR-466k	0.352149	0.000624582	0.236821	0.408171	mmu-miR-466j	0.679239	-0.000438603	0.151968	0.440222
mmu-miR-5133	0.352149	0.000624582	0.236821	0.408243	mmu-miR-12201-3p	0.720634	0.000424395	0.151994	0.440268
mmu-miR-702-5p	0.352149	0.000624582	0.236821	0.408314	mmu-miR-5615-3p	0.620949	-0.00039498	0.151975	0.440314
mmu-miR-7038-5p	0.352149	0.000624582	0.236821	0.408385	mmu-miR-6950-3p	0.870161	-0.00037717	0.151957	0.44036
mmu-miR-7652-5p	0.352149	0.000624582	0.236821	0.408456	mmu-miR-3073b-5p	0.352838	0.000370567	0.152124	0.440406
mmu-miR-8118	0.352149	0.000624582	0.236821	0.408526	mmu-miR-5619-3p	0.352838	0.000370567	0.152124	0.440452
mmu-miR-299b-3p	0.342897	0.000607362	0.236821	0.408597	mmu-miR-669h-3p	0.352838	0.000370567	0.152124	0.440498
mmu-miR-30f	0.342897	0.000607362	0.236821	0.408668	mmu-miR-7669-3p	0.752423	0.000366457	0.152047	0.440543
mmu-miR-6907-3p	0.342897	0.000607362	0.236821	0.408738	mmu-miR-1934-3p	0.272585	-0.000353123	0.152126	0.440589
mmu-miR-6962-3p	0.342897	0.000607362	0.236821	0.408808	mmu-miR-3108-3p	0.272585	-0.000353123	0.152126	0.440635
mmu-miR-7000-3p	0.342897	0.000607362	0.236821	0.408879	mmu-miR-5626-5p	0.272585	-0.000353123	0.152126	0.44068
mmu-miR-701-3p	0.342897	0.000607362	0.236821	0.408949	mmu-miR-6936-3p	0.272585	-0.000353123	0.152126	0.440726
mmu-miR-7028-5p	0.342897	0.000607362	0.236821	0.409019	mmu-miR-7004-5p	0.272585	-0.000353123	0.152126	0.440771
mmu-miR-7037-3p	0.342897	0.000607362	0.236821	0.409089	mmu-miR-28a-3p	2066.79	0.000303776	0.136762	0.440816
mmu-miR-7070-3p	0.342897	0.000607362	0.236821	0.409158	mmu-miR-5130	0.950414	0.000335416	0.151893	0.440862
mmu-miR-7655-3p	0.342897	0.000607362	0.236821	0.409228	mmu-miR-7012-5p	0.649982	0.000327221	0.152057	0.440907
mmu-miR-6965-3p	0.342806	0.000605669	0.236821	0.409298	mmu-miR-542-5p	1.25344	-0.000317257	0.151737	0.440952
mmu-miR-6993-5p	0.342806	0.000605669	0.236821	0.409367	mmu-miR-7007-3p	0.672169	-0.000310108	0.152013	0.440997
mmu-miR-1968-3p	0.346777	0.000525073	0.23682	0.409437	mmu-miR-325-3p	3.94124	0.000271603	0.151181	0.441042
mmu-miR-1970c-3p	0.346777	0.000525073	0.23682	0.409506	mmu-miR-7031-5p	1.00423	-0.000268366	0.151767	0.441087
mmu-miR-653-5p	0.346777	0.000525073	0.23682	0.409575	mmu-miR-7224-3p	1.25085	0.000261472	0.15189	0.441132
mmu-miR-677-3p	0.346777	0.000525073	0.23682	0.409644	mmu-miR-6916-5p	1.24637	-0.000248115	0.151737	0.441177
mmu-miR-6972-3p	0.346777	0.000525073	0.23682	0.409713	mmu-miR-3083-5p	1.33451	0.000207938	0.151796	0.441222
mmu-miR-7027-3p	0.346777	0.000525073	0.23682	0.409782	mmu-miR-693-3p	0.655865	-0.000199566	0.15197	0.441267
mmu-miR-8090	0.346777	0.000525073	0.23682	0.409851	mmu-miR-299b-3p	0.376212	0.000172833	0.152119	0.441312
mmu-miR-1930-3p	0.346687	0.000523379	0.23682	0.40992	mmu-miR-5625-5p	0.376212	0.000172833	0.152119	0.441357
mmu-miR-3971	0.346687	0.000523379	0.23682	0.409988	mmu-miR-7036a-3p	0.376212	0.000172833	0.152119	0.441402
mmu-miR-6380	0.346687	0.000523379	0.23682	0.410057	mmu-miR-7081-3p	0.376212	0.000172833	0.152119	0.441446
mmu-miR-7668-3p	0.346687	0.000523379	0.23682	0.410125	mmu-miR-551b-3p	2.91623	0.000155042	0.151337	0.441491
mmu-miR-7079-3p	1.87246	-0.000406371	0.234087	0.410194	mmu-miR-3081-5p	0.324991	0.000151183	0.152125	0.441536
mmu-miR-1941-3p	5.99625	-0.000370697	0.232013	0.410262	mmu-miR-7673-3p	0.324991	0.000151183	0.152125	0.44158
mmu-miR-669p-3p	2.9562	0.000155179	0.233166	0.410331	mmu-miR-6959-5p	1.77079	0.000146039	0.151567	0.441625
mmu-miR-5099	2652.36	0.000122002	0.204862	0.410399	mmu-miR-1945	14.9647	-0.000139353	0.148022	0.441669
mmu-miR-483-3p	1.46302	8.57466e-05	0.235516	0.410468	mmu-miR-7662-3p	0.648796	-0.000130764	0.15197	0.441713
mmu-miR-6952-5p	1.84935	-7.42067e-05	0.2347	0.410536	mmu-miR-467e-3p	0.383281	0.000115269	0.152118	0.441758
mmu-miR-105	0	NA	NA	NA	mmu-miR-5621-5p	0.383281	0.000115269	0.152118	0.441802
mmu-miR-1187	0	NA	NA	NA	mmu-miR-653-5p	0.383281	0.000115269	0.152118	0.441846
mmu-miR-1188-3p	0	NA	NA	NA	mmu-miR-677-3p	0.383281	0.000115269	0.152118	0.44189
mmu-miR-1190	0	NA	NA	NA	mmu-miR-6950-5p	0.383281	0.000115269	0.152118	0.441934
mmu-miR-1191b-3p	0	NA	NA	NA	mmu-miR-126b-5p	0.355433	-0.000107878	0.152122	0.441978
mmu-miR-1192	0	NA	NA	NA	mmu-miR-3083b-5p	0.355433	-0.000107878	0.152122	0.442022
mmu-miR-1197-5p	0	NA	NA	NA	mmu-miR-6912-5p	0.355433	-0.000107878	0.152122	0.442066
mmu-miR-1199-3p	0	NA	NA	NA	mmu-miR-6926-5p	0.355433	-0.000107878	0.152122	0.44211
mmu-miR-12178-3p	0	NA	NA	NA	mmu-miR-6955-3p	0.355433	-0.000107878	0.152122	0.442154
mmu-miR-12178-5p	0	NA	NA	NA	mmu-miR-6992-3p	0.355433	-0.000107878	0.152122	0.442197
mmu-miR-12179-5p	0	NA	NA	NA	mmu-miR-7652-5p	0.355433	-0.000107878	0.152122	0.442241
mmu-miR-12181-3p	0	NA	NA	NA	mmu-miR-7046-5p	0.703797	-0.000105061	0.152008	0.442285
mmu-miR-12181-5p	0	NA	NA	NA	mmu-miR-7237-3p	0.703797	-0.000105061	0.152008	0.442328
mmu-miR-12182-5p	0	NA	NA	NA	mmu-miR-100-3p	13.7457	0.000101373	0.148998	0.442371
mmu-miR-12183-5p	0	NA	NA	NA	mmu-miR-1949	4.89661	-9.33749e-05	0.150802	0.442415
mmu-miR-12186-5p	0	NA	NA	NA	mmu-miR-341-5p	0.738714	6.75323e-05	0.152005	0.442458
mmu-miR-12188-3p	0	NA	NA	NA	mmu-miR-12201-5p	1.04838	-5.44597e-05	0.151941	0.442501
mmu-miR-12188-5p	0	NA	NA	NA	mmu-miR-7219-5p	1.09415	1.32368e-05	0.151937	0.442545
mmu-miR-12190-3p	0	NA	NA	NA	mmu-miR-874-5p	9.16094	-1.12695e-05	0.150049	0.442588
mmu-miR-12191-5p	0	NA	NA	NA	mmu-miR-7673-5p	1.62636	9.05227e-06	0.151667	0.442631
mmu-miR-12192-5p	0	NA	NA	NA	mmu-miR-105	0	NA	NA	NA
mmu-miR-12195-3p	0	NA	NA	NA	mmu-miR-1187	0	NA	NA	NA
mmu-miR-12195-5p	0	NA	NA	NA	mmu-miR-1188-3p	0	NA	NA	NA
mmu-miR-12198-3p	0	NA	NA	NA	mmu-miR-1190	0	NA	NA	NA
mmu-miR-12200-3p	0	NA	NA	NA	mmu-miR-1192	0	NA	NA	NA
mmu-miR-12202-5p	0	NA	NA	NA	mmu-miR-1197-5p	0	NA	NA	NA
mmu-miR-12203-3p	0	NA	NA	NA	mmu-miR-1199-3p	0	NA	NA	NA
mmu-miR-12203-5p	0	NA	NA	NA	mmu-miR-12178-3p	0	NA	NA	NA
mmu-miR-12204-5p	0	NA	NA	NA	mmu-miR-12178-5p	0	NA	NA	NA
mmu-miR-122-3p	0	NA	NA	NA	mmu-miR-12179-5p	0	NA	NA	NA
mmu-miR-122b-3p	0	NA	NA	NA	mmu-miR-12181-3p	0	NA	NA	NA
mmu-miR-1251-3p	0	NA	NA	NA	mmu-miR-12181-5p	0	NA	NA	NA
mmu-miR-1258-5p	0	NA	NA	NA	mmu-miR-12182-5p	0	NA	NA	NA
mmu-miR-1271-3p	0	NA	NA	NA	mmu-miR-12183-5p	0	NA	NA	NA
mmu-miR-128-2-5p	0	NA	NA	NA	mmu-miR-12186-3p	0	NA	NA	NA
mmu-miR-129b-3p	0	NA	NA	NA	mmu-miR-12186-5p	0	NA	NA	NA
mmu-miR-129b-5p	0	NA	NA	NA	mmu-miR-12188-3p	0	NA	NA	NA
mmu-miR-130c	0	NA	NA	NA	mmu-miR-12188-5p	0	NA	NA	NA
mmu-miR-133b-5p	0	NA	NA	NA	mmu-miR-12190-3p	0	NA	NA	NA
mmu-miR-133c	0	NA	NA	NA	mmu-miR-12191-5p	0	NA	NA	NA
mmu-miR-149-3p	0	NA	NA	NA	mmu-miR-12192-5p	0	NA	NA	NA
mmu-miR-184-5p	0	NA	NA	NA	mmu-miR-12195-3p	0	NA	NA	NA
mmu-miR-1892	0	NA	NA	NA	mmu-miR-12195-5p	0	NA	NA	NA
mmu-miR-1894-3p	0	NA	NA	NA	mmu-miR-12196-3p	0	NA	NA	NA
mmu-miR-1894-5p	0	NA	NA	NA	mmu-miR-12197-3p	0	NA	NA	NA
mmu-miR-1896	0	NA	NA	NA	mmu-miR-12198-3p	0	NA	NA	NA
mmu-miR-1897-3p	0	NA	NA	NA	mmu-miR-12200-3p	0	NA	NA	NA
mmu-miR-1897-5p	0	NA	NA	NA	mmu-miR-12200-5p	0	NA	NA	NA
mmu-miR-1898	0	NA	NA	NA	mmu-miR-12202-5p	0	NA	NA	NA
mmu-miR-1899	0	NA	NA	NA	mmu-miR-12203-3p	0	NA	NA	NA
mmu-miR-1900	0	NA	NA	NA	mmu-miR-12203-5p	0	NA	NA	NA
mmu-miR-1901	0	NA	NA	NA	mmu-miR-12204-5p	0	NA	NA	NA
mmu-miR-1902	0	NA	NA	NA	mmu-miR-122-3p	0	NA	NA	NA
mmu-miR-1904	0	NA	NA	NA	mmu-miR-122b-3p	0	NA	NA	NA
mmu-miR-1905	0	NA	NA	NA	mmu-miR-1251-3p	0	NA	NA	NA
mmu-miR-1906	0	NA	NA	NA	mmu-miR-1258-5p	0	NA	NA	NA
mmu-miR-1911-3p	0	NA	NA	NA	mmu-miR-1271-5p	0	NA	NA	NA
mmu-miR-1911-5p	0	NA	NA	NA	mmu-miR-128-2-5p	0	NA	NA	NA
mmu-miR-1912-3p	0	NA	NA	NA	mmu-miR-129b-3p	0	NA	NA	NA
mmu-miR-1912-5p	0	NA	NA	NA	mmu-miR-129b-5p	0	NA	NA	NA
mmu-miR-1928	0	NA	NA	NA	mmu-miR-130c	0	NA	NA	NA
mmu-miR-1929-3p	0	NA	NA	NA	mmu-miR-133b-5p	0	NA	NA	NA
mmu-miR-194-1-3p	0	NA	NA	NA	mmu-miR-133c	0	NA	NA	NA
mmu-miR-1942	0	NA	NA	NA	mmu-miR-149-3p	0	NA	NA	NA
mmu-miR-1947-3p	0	NA	NA	NA	mmu-miR-181d-3p	0	NA	NA	NA
mmu-miR-1951	0	NA	NA	NA	mmu-miR-184-5p	0	NA	NA	NA
mmu-miR-1952	0	NA	NA	NA	mmu-miR-1892	0	NA	NA	NA
mmu-miR-1962	0	NA	NA	NA	mmu-miR-1894-3p	0	NA	NA	NA
mmu-miR-1963	0	NA	NA	NA	mmu-miR-1894-5p	0	NA	NA	NA
mmu-miR-1970b-5p	0	NA	NA	NA	mmu-miR-1896	0	NA	NA	NA
mmu-miR-1982-5p	0	NA	NA	NA	mmu-miR-1897-3p	0	NA	NA	NA
mmu-miR-19a-5p	0	NA	NA	NA	mmu-miR-1897-5p	0	NA	NA	NA
mmu-miR-203b-5p	0	NA	NA	NA	mmu-miR-1898	0	NA	NA	NA
mmu-miR-206-5p	0	NA	NA	NA	mmu-miR-1899	0	NA	NA	NA
mmu-miR-207	0	NA	NA	NA	mmu-miR-1900	0	NA	NA	NA
mmu-miR-208a-5p	0	NA	NA	NA	mmu-miR-1901	0	NA	NA	NA
mmu-miR-208b-5p	0	NA	NA	NA	mmu-miR-1902	0	NA	NA	NA
mmu-miR-211-3p	0	NA	NA	NA	mmu-miR-1904	0	NA	NA	NA
mmu-miR-2136	0	NA	NA	NA	mmu-miR-1905	0	NA	NA	NA
mmu-miR-2139	0	NA	NA	NA	mmu-miR-1906	0	NA	NA	NA
mmu-miR-216c-5p	0	NA	NA	NA	mmu-miR-1911-3p	0	NA	NA	NA
mmu-miR-217-3p	0	NA	NA	NA	mmu-miR-1911-5p	0	NA	NA	NA
mmu-miR-2183	0	NA	NA	NA	mmu-miR-1912-3p	0	NA	NA	NA
mmu-miR-2861	0	NA	NA	NA	mmu-miR-1912-5p	0	NA	NA	NA
mmu-miR-290a-3p	0	NA	NA	NA	mmu-miR-1928	0	NA	NA	NA
mmu-miR-290a-5p	0	NA	NA	NA	mmu-miR-1929-3p	0	NA	NA	NA
mmu-miR-290b-3p	0	NA	NA	NA	mmu-miR-1942	0	NA	NA	NA
mmu-miR-290b-5p	0	NA	NA	NA	mmu-miR-1947-3p	0	NA	NA	NA
mmu-miR-291a-3p	0	NA	NA	NA	mmu-miR-1952	0	NA	NA	NA
mmu-miR-291a-5p	0	NA	NA	NA	mmu-miR-1962	0	NA	NA	NA
mmu-miR-291b-3p	0	NA	NA	NA	mmu-miR-1966-5p	0	NA	NA	NA
mmu-miR-291b-5p	0	NA	NA	NA	mmu-miR-1970b-5p	0	NA	NA	NA
mmu-miR-292a-3p	0	NA	NA	NA	mmu-miR-1971	0	NA	NA	NA
mmu-miR-292a-5p	0	NA	NA	NA	mmu-miR-1982-5p	0	NA	NA	NA
mmu-miR-292b-3p	0	NA	NA	NA	mmu-miR-19a-5p	0	NA	NA	NA
mmu-miR-292b-5p	0	NA	NA	NA	mmu-miR-202-3p	0	NA	NA	NA
mmu-miR-293-3p	0	NA	NA	NA	mmu-miR-203b-5p	0	NA	NA	NA
mmu-miR-293-5p	0	NA	NA	NA	mmu-miR-206-5p	0	NA	NA	NA
mmu-miR-294-3p	0	NA	NA	NA	mmu-miR-207	0	NA	NA	NA
mmu-miR-294-5p	0	NA	NA	NA	mmu-miR-208a-5p	0	NA	NA	NA
mmu-miR-295-3p	0	NA	NA	NA	mmu-miR-208b-5p	0	NA	NA	NA
mmu-miR-295-5p	0	NA	NA	NA	mmu-miR-2136	0	NA	NA	NA
mmu-miR-297c-5p	0	NA	NA	NA	mmu-miR-2139	0	NA	NA	NA
mmu-miR-299b-5p	0	NA	NA	NA	mmu-miR-215-3p	0	NA	NA	NA
mmu-miR-302a-3p	0	NA	NA	NA	mmu-miR-216c-3p	0	NA	NA	NA
mmu-miR-302a-5p	0	NA	NA	NA	mmu-miR-216c-5p	0	NA	NA	NA
mmu-miR-302b-5p	0	NA	NA	NA	mmu-miR-217-3p	0	NA	NA	NA
mmu-miR-302c-3p	0	NA	NA	NA	mmu-miR-2183	0	NA	NA	NA
mmu-miR-302c-5p	0	NA	NA	NA	mmu-miR-219b-5p	0	NA	NA	NA
mmu-miR-302d-3p	0	NA	NA	NA	mmu-miR-2861	0	NA	NA	NA
mmu-miR-302d-5p	0	NA	NA	NA	mmu-miR-290a-3p	0	NA	NA	NA
mmu-miR-3059-3p	0	NA	NA	NA	mmu-miR-290a-5p	0	NA	NA	NA
mmu-miR-3062-3p	0	NA	NA	NA	mmu-miR-290b-5p	0	NA	NA	NA
mmu-miR-3063-3p	0	NA	NA	NA	mmu-miR-291a-3p	0	NA	NA	NA
mmu-miR-3063-5p	0	NA	NA	NA	mmu-miR-291a-5p	0	NA	NA	NA
mmu-miR-3065-3p	0	NA	NA	NA	mmu-miR-291b-3p	0	NA	NA	NA
mmu-miR-3067-3p	0	NA	NA	NA	mmu-miR-291b-5p	0	NA	NA	NA
mmu-miR-3070-3p	0	NA	NA	NA	mmu-miR-292a-3p	0	NA	NA	NA
mmu-miR-3071-3p	0	NA	NA	NA	mmu-miR-292a-5p	0	NA	NA	NA
mmu-miR-3071-5p	0	NA	NA	NA	mmu-miR-292b-3p	0	NA	NA	NA
mmu-miR-3073a-3p	0	NA	NA	NA	mmu-miR-292b-5p	0	NA	NA	NA
mmu-miR-3073a-5p	0	NA	NA	NA	mmu-miR-293-3p	0	NA	NA	NA
mmu-miR-3073b-3p	0	NA	NA	NA	mmu-miR-293-5p	0	NA	NA	NA
mmu-miR-3075-3p	0	NA	NA	NA	mmu-miR-294-3p	0	NA	NA	NA
mmu-miR-3077-5p	0	NA	NA	NA	mmu-miR-294-5p	0	NA	NA	NA
mmu-miR-3078-3p	0	NA	NA	NA	mmu-miR-295-3p	0	NA	NA	NA
mmu-miR-3079-3p	0	NA	NA	NA	mmu-miR-295-5p	0	NA	NA	NA
mmu-miR-3080-3p	0	NA	NA	NA	mmu-miR-297c-5p	0	NA	NA	NA
mmu-miR-3083b-3p	0	NA	NA	NA	mmu-miR-299b-5p	0	NA	NA	NA
mmu-miR-3085-5p	0	NA	NA	NA	mmu-miR-302a-3p	0	NA	NA	NA
mmu-miR-3088-3p	0	NA	NA	NA	mmu-miR-302a-5p	0	NA	NA	NA
mmu-miR-3088-5p	0	NA	NA	NA	mmu-miR-302b-5p	0	NA	NA	NA
mmu-miR-3089-5p	0	NA	NA	NA	mmu-miR-302c-3p	0	NA	NA	NA
mmu-miR-3090-5p	0	NA	NA	NA	mmu-miR-302c-5p	0	NA	NA	NA
mmu-miR-3091-5p	0	NA	NA	NA	mmu-miR-302d-3p	0	NA	NA	NA
mmu-miR-3092-3p	0	NA	NA	NA	mmu-miR-302d-5p	0	NA	NA	NA
mmu-miR-3092-5p	0	NA	NA	NA	mmu-miR-3059-3p	0	NA	NA	NA
mmu-miR-3093-3p	0	NA	NA	NA	mmu-miR-3062-3p	0	NA	NA	NA
mmu-miR-3093-5p	0	NA	NA	NA	mmu-miR-3063-3p	0	NA	NA	NA
mmu-miR-3099-5p	0	NA	NA	NA	mmu-miR-3063-5p	0	NA	NA	NA
mmu-miR-3100-3p	0	NA	NA	NA	mmu-miR-3067-3p	0	NA	NA	NA
mmu-miR-3104-3p	0	NA	NA	NA	mmu-miR-3070-3p	0	NA	NA	NA
mmu-miR-3104-5p	0	NA	NA	NA	mmu-miR-3071-3p	0	NA	NA	NA
mmu-miR-3106-3p	0	NA	NA	NA	mmu-miR-3071-5p	0	NA	NA	NA
mmu-miR-3106-5p	0	NA	NA	NA	mmu-miR-3073a-3p	0	NA	NA	NA
mmu-miR-3110-3p	0	NA	NA	NA	mmu-miR-3073a-5p	0	NA	NA	NA
mmu-miR-3112-3p	0	NA	NA	NA	mmu-miR-3073b-3p	0	NA	NA	NA
mmu-miR-3112-5p	0	NA	NA	NA	mmu-miR-3074-2-3p	0	NA	NA	NA
mmu-miR-3113-3p	0	NA	NA	NA	mmu-miR-3075-3p	0	NA	NA	NA
mmu-miR-327	0	NA	NA	NA	mmu-miR-3077-5p	0	NA	NA	NA
mmu-miR-343	0	NA	NA	NA	mmu-miR-3078-3p	0	NA	NA	NA
mmu-miR-344-5p	0	NA	NA	NA	mmu-miR-3079-3p	0	NA	NA	NA
mmu-miR-344b-5p	0	NA	NA	NA	mmu-miR-3080-3p	0	NA	NA	NA
mmu-miR-344c-5p	0	NA	NA	NA	mmu-miR-3085-5p	0	NA	NA	NA
mmu-miR-344d-1-5p	0	NA	NA	NA	mmu-miR-3088-5p	0	NA	NA	NA
mmu-miR-344d-2-5p	0	NA	NA	NA	mmu-miR-3089-5p	0	NA	NA	NA
mmu-miR-344f-5p	0	NA	NA	NA	mmu-miR-3090-5p	0	NA	NA	NA
mmu-miR-344g-5p	0	NA	NA	NA	mmu-miR-3091-5p	0	NA	NA	NA
mmu-miR-344h-3p	0	NA	NA	NA	mmu-miR-3092-3p	0	NA	NA	NA
mmu-miR-344i	0	NA	NA	NA	mmu-miR-3092-5p	0	NA	NA	NA
mmu-miR-346-3p	0	NA	NA	NA	mmu-miR-3093-3p	0	NA	NA	NA
mmu-miR-3472	0	NA	NA	NA	mmu-miR-3093-5p	0	NA	NA	NA
mmu-miR-3473c	0	NA	NA	NA	mmu-miR-3099-5p	0	NA	NA	NA
mmu-miR-3475-5p	0	NA	NA	NA	mmu-miR-3100-3p	0	NA	NA	NA
mmu-miR-3544-3p	0	NA	NA	NA	mmu-miR-3101-5p	0	NA	NA	NA
mmu-miR-3544-5p	0	NA	NA	NA	mmu-miR-3104-3p	0	NA	NA	NA
mmu-miR-3547-3p	0	NA	NA	NA	mmu-miR-3104-5p	0	NA	NA	NA
mmu-miR-3547-5p	0	NA	NA	NA	mmu-miR-3106-3p	0	NA	NA	NA
mmu-miR-3552	0	NA	NA	NA	mmu-miR-3106-5p	0	NA	NA	NA
mmu-miR-3618-3p	0	NA	NA	NA	mmu-miR-3110-3p	0	NA	NA	NA
mmu-miR-3618-5p	0	NA	NA	NA	mmu-miR-3112-5p	0	NA	NA	NA
mmu-miR-3620-3p	0	NA	NA	NA	mmu-miR-3113-3p	0	NA	NA	NA
mmu-miR-367-3p	0	NA	NA	NA	mmu-miR-327	0	NA	NA	NA
mmu-miR-367-5p	0	NA	NA	NA	mmu-miR-343	0	NA	NA	NA
mmu-miR-374b-3p	0	NA	NA	NA	mmu-miR-344-5p	0	NA	NA	NA
mmu-miR-3960	0	NA	NA	NA	mmu-miR-344b-5p	0	NA	NA	NA
mmu-miR-3961	0	NA	NA	NA	mmu-miR-344c-5p	0	NA	NA	NA
mmu-miR-3966	0	NA	NA	NA	mmu-miR-344d-1-5p	0	NA	NA	NA
mmu-miR-429-5p	0	NA	NA	NA	mmu-miR-344d-2-5p	0	NA	NA	NA
mmu-miR-432	0	NA	NA	NA	mmu-miR-344f-3p	0	NA	NA	NA
mmu-miR-448-5p	0	NA	NA	NA	mmu-miR-344f-5p	0	NA	NA	NA
mmu-miR-449a-3p	0	NA	NA	NA	mmu-miR-344g-5p	0	NA	NA	NA
mmu-miR-449c-3p	0	NA	NA	NA	mmu-miR-344i	0	NA	NA	NA
mmu-miR-451b	0	NA	NA	NA	mmu-miR-346-3p	0	NA	NA	NA
mmu-miR-453	0	NA	NA	NA	mmu-miR-3472	0	NA	NA	NA
mmu-miR-463-3p	0	NA	NA	NA	mmu-miR-3473c	0	NA	NA	NA
mmu-miR-465d-3p	0	NA	NA	NA	mmu-miR-3475-5p	0	NA	NA	NA
mmu-miR-465d-5p	0	NA	NA	NA	mmu-miR-3544-3p	0	NA	NA	NA
mmu-miR-466e-5p	0	NA	NA	NA	mmu-miR-3544-5p	0	NA	NA	NA
mmu-miR-466l-3p	0	NA	NA	NA	mmu-miR-3547-5p	0	NA	NA	NA
mmu-miR-466l-5p	0	NA	NA	NA	mmu-miR-3618-3p	0	NA	NA	NA
mmu-miR-466n-3p	0	NA	NA	NA	mmu-miR-3618-5p	0	NA	NA	NA
mmu-miR-466o-3p	0	NA	NA	NA	mmu-miR-3620-3p	0	NA	NA	NA
mmu-miR-467b-3p	0	NA	NA	NA	mmu-miR-3620-5p	0	NA	NA	NA
mmu-miR-467f	0	NA	NA	NA	mmu-miR-367-3p	0	NA	NA	NA
mmu-miR-467g	0	NA	NA	NA	mmu-miR-367-5p	0	NA	NA	NA
mmu-miR-468-3p	0	NA	NA	NA	mmu-miR-374b-3p	0	NA	NA	NA
mmu-miR-468-5p	0	NA	NA	NA	mmu-miR-3961	0	NA	NA	NA
mmu-miR-470-3p	0	NA	NA	NA	mmu-miR-429-5p	0	NA	NA	NA
mmu-miR-487b-5p	0	NA	NA	NA	mmu-miR-432	0	NA	NA	NA
mmu-miR-489-3p	0	NA	NA	NA	mmu-miR-448-5p	0	NA	NA	NA
mmu-miR-489-5p	0	NA	NA	NA	mmu-miR-449c-3p	0	NA	NA	NA
mmu-miR-496b	0	NA	NA	NA	mmu-miR-451b	0	NA	NA	NA
mmu-miR-499-3p	0	NA	NA	NA	mmu-miR-453	0	NA	NA	NA
mmu-miR-5046	0	NA	NA	NA	mmu-miR-465d-3p	0	NA	NA	NA
mmu-miR-509-3p	0	NA	NA	NA	mmu-miR-465d-5p	0	NA	NA	NA
mmu-miR-509-5p	0	NA	NA	NA	mmu-miR-466a-5p	0	NA	NA	NA
mmu-miR-5106	0	NA	NA	NA	mmu-miR-466l-3p	0	NA	NA	NA
mmu-miR-5108	0	NA	NA	NA	mmu-miR-466l-5p	0	NA	NA	NA
mmu-miR-5110	0	NA	NA	NA	mmu-miR-466o-3p	0	NA	NA	NA
mmu-miR-5112	0	NA	NA	NA	mmu-miR-466p-5p	0	NA	NA	NA
mmu-miR-5118	0	NA	NA	NA	mmu-miR-467b-3p	0	NA	NA	NA
mmu-miR-5124b	0	NA	NA	NA	mmu-miR-467f	0	NA	NA	NA
mmu-miR-5127	0	NA	NA	NA	mmu-miR-467g	0	NA	NA	NA
mmu-miR-5131	0	NA	NA	NA	mmu-miR-467h	0	NA	NA	NA
mmu-miR-5135	0	NA	NA	NA	mmu-miR-468-3p	0	NA	NA	NA
mmu-miR-5136	0	NA	NA	NA	mmu-miR-468-5p	0	NA	NA	NA
mmu-miR-539-3p	0	NA	NA	NA	mmu-miR-470-3p	0	NA	NA	NA
mmu-miR-546	0	NA	NA	NA	mmu-miR-489-3p	0	NA	NA	NA
mmu-miR-5616-3p	0	NA	NA	NA	mmu-miR-489-5p	0	NA	NA	NA
mmu-miR-5616-5p	0	NA	NA	NA	mmu-miR-496b	0	NA	NA	NA
mmu-miR-5617-3p	0	NA	NA	NA	mmu-miR-499-3p	0	NA	NA	NA
mmu-miR-5617-5p	0	NA	NA	NA	mmu-miR-5046	0	NA	NA	NA
mmu-miR-5618-3p	0	NA	NA	NA	mmu-miR-509-3p	0	NA	NA	NA
mmu-miR-5618-5p	0	NA	NA	NA	mmu-miR-509-5p	0	NA	NA	NA
mmu-miR-5619-5p	0	NA	NA	NA	mmu-miR-5108	0	NA	NA	NA
mmu-miR-5620-3p	0	NA	NA	NA	mmu-miR-5110	0	NA	NA	NA
mmu-miR-5622-3p	0	NA	NA	NA	mmu-miR-5112	0	NA	NA	NA
mmu-miR-5622-5p	0	NA	NA	NA	mmu-miR-5118	0	NA	NA	NA
mmu-miR-5623-3p	0	NA	NA	NA	mmu-miR-5124b	0	NA	NA	NA
mmu-miR-5623-5p	0	NA	NA	NA	mmu-miR-5127	0	NA	NA	NA
mmu-miR-5627-3p	0	NA	NA	NA	mmu-miR-5131	0	NA	NA	NA
mmu-miR-5627-5p	0	NA	NA	NA	mmu-miR-5135	0	NA	NA	NA
mmu-miR-568	0	NA	NA	NA	mmu-miR-5136	0	NA	NA	NA
mmu-miR-5709-3p	0	NA	NA	NA	mmu-miR-539-3p	0	NA	NA	NA
mmu-miR-590-3p	0	NA	NA	NA	mmu-miR-551b-5p	0	NA	NA	NA
mmu-miR-590-5p	0	NA	NA	NA	mmu-miR-5617-3p	0	NA	NA	NA
mmu-miR-599	0	NA	NA	NA	mmu-miR-5618-3p	0	NA	NA	NA
mmu-miR-6237	0	NA	NA	NA	mmu-miR-5618-5p	0	NA	NA	NA
mmu-miR-6241	0	NA	NA	NA	mmu-miR-5619-5p	0	NA	NA	NA
mmu-miR-6244	0	NA	NA	NA	mmu-miR-5620-3p	0	NA	NA	NA
mmu-miR-6335	0	NA	NA	NA	mmu-miR-5622-5p	0	NA	NA	NA
mmu-miR-6336	0	NA	NA	NA	mmu-miR-5623-5p	0	NA	NA	NA
mmu-miR-6337	0	NA	NA	NA	mmu-miR-5625-3p	0	NA	NA	NA
mmu-miR-6338	0	NA	NA	NA	mmu-miR-5627-3p	0	NA	NA	NA
mmu-miR-6339	0	NA	NA	NA	mmu-miR-568	0	NA	NA	NA
mmu-miR-6340	0	NA	NA	NA	mmu-miR-5709-3p	0	NA	NA	NA
mmu-miR-6341	0	NA	NA	NA	mmu-miR-590-3p	0	NA	NA	NA
mmu-miR-6342	0	NA	NA	NA	mmu-miR-590-5p	0	NA	NA	NA
mmu-miR-6343	0	NA	NA	NA	mmu-miR-599	0	NA	NA	NA
mmu-miR-6344	0	NA	NA	NA	mmu-miR-6237	0	NA	NA	NA
mmu-miR-6345	0	NA	NA	NA	mmu-miR-6241	0	NA	NA	NA
mmu-miR-6346	0	NA	NA	NA	mmu-miR-6244	0	NA	NA	NA
mmu-miR-6347	0	NA	NA	NA	mmu-miR-6335	0	NA	NA	NA
mmu-miR-6348	0	NA	NA	NA	mmu-miR-6336	0	NA	NA	NA
mmu-miR-6349	0	NA	NA	NA	mmu-miR-6337	0	NA	NA	NA
mmu-miR-6350	0	NA	NA	NA	mmu-miR-6338	0	NA	NA	NA
mmu-miR-6351	0	NA	NA	NA	mmu-miR-6339	0	NA	NA	NA
mmu-miR-6352	0	NA	NA	NA	mmu-miR-6340	0	NA	NA	NA
mmu-miR-6353	0	NA	NA	NA	mmu-miR-6341	0	NA	NA	NA
mmu-miR-6354	0	NA	NA	NA	mmu-miR-6342	0	NA	NA	NA
mmu-miR-6355	0	NA	NA	NA	mmu-miR-6343	0	NA	NA	NA
mmu-miR-6356	0	NA	NA	NA	mmu-miR-6344	0	NA	NA	NA
mmu-miR-6357	0	NA	NA	NA	mmu-miR-6345	0	NA	NA	NA
mmu-miR-6358	0	NA	NA	NA	mmu-miR-6346	0	NA	NA	NA
mmu-miR-6359	0	NA	NA	NA	mmu-miR-6347	0	NA	NA	NA
mmu-miR-6360	0	NA	NA	NA	mmu-miR-6348	0	NA	NA	NA
mmu-miR-6361	0	NA	NA	NA	mmu-miR-6349	0	NA	NA	NA
mmu-miR-6362	0	NA	NA	NA	mmu-miR-6350	0	NA	NA	NA
mmu-miR-6363	0	NA	NA	NA	mmu-miR-6351	0	NA	NA	NA
mmu-miR-6364	0	NA	NA	NA	mmu-miR-6352	0	NA	NA	NA
mmu-miR-6365	0	NA	NA	NA	mmu-miR-6353	0	NA	NA	NA
mmu-miR-6366	0	NA	NA	NA	mmu-miR-6354	0	NA	NA	NA
mmu-miR-6367	0	NA	NA	NA	mmu-miR-6355	0	NA	NA	NA
mmu-miR-6368	0	NA	NA	NA	mmu-miR-6356	0	NA	NA	NA
mmu-miR-6369	0	NA	NA	NA	mmu-miR-6357	0	NA	NA	NA
mmu-miR-6370	0	NA	NA	NA	mmu-miR-6358	0	NA	NA	NA
mmu-miR-6371	0	NA	NA	NA	mmu-miR-6359	0	NA	NA	NA
mmu-miR-6372	0	NA	NA	NA	mmu-miR-6360	0	NA	NA	NA
mmu-miR-6373	0	NA	NA	NA	mmu-miR-6361	0	NA	NA	NA
mmu-miR-6374	0	NA	NA	NA	mmu-miR-6362	0	NA	NA	NA
mmu-miR-6375	0	NA	NA	NA	mmu-miR-6363	0	NA	NA	NA
mmu-miR-6376	0	NA	NA	NA	mmu-miR-6364	0	NA	NA	NA
mmu-miR-6377	0	NA	NA	NA	mmu-miR-6365	0	NA	NA	NA
mmu-miR-6378	0	NA	NA	NA	mmu-miR-6366	0	NA	NA	NA
mmu-miR-6379	0	NA	NA	NA	mmu-miR-6367	0	NA	NA	NA
mmu-miR-6381	0	NA	NA	NA	mmu-miR-6368	0	NA	NA	NA
mmu-miR-6382	0	NA	NA	NA	mmu-miR-6369	0	NA	NA	NA
mmu-miR-6383	0	NA	NA	NA	mmu-miR-6370	0	NA	NA	NA
mmu-miR-6384	0	NA	NA	NA	mmu-miR-6371	0	NA	NA	NA
mmu-miR-6385	0	NA	NA	NA	mmu-miR-6372	0	NA	NA	NA
mmu-miR-6386	0	NA	NA	NA	mmu-miR-6373	0	NA	NA	NA
mmu-miR-6387	0	NA	NA	NA	mmu-miR-6374	0	NA	NA	NA
mmu-miR-6388	0	NA	NA	NA	mmu-miR-6375	0	NA	NA	NA
mmu-miR-6389	0	NA	NA	NA	mmu-miR-6376	0	NA	NA	NA
mmu-miR-6390	0	NA	NA	NA	mmu-miR-6377	0	NA	NA	NA
mmu-miR-6391	0	NA	NA	NA	mmu-miR-6378	0	NA	NA	NA
mmu-miR-6392-3p	0	NA	NA	NA	mmu-miR-6379	0	NA	NA	NA
mmu-miR-6393	0	NA	NA	NA	mmu-miR-6381	0	NA	NA	NA
mmu-miR-6394	0	NA	NA	NA	mmu-miR-6382	0	NA	NA	NA
mmu-miR-6396	0	NA	NA	NA	mmu-miR-6383	0	NA	NA	NA
mmu-miR-6397	0	NA	NA	NA	mmu-miR-6384	0	NA	NA	NA
mmu-miR-6398	0	NA	NA	NA	mmu-miR-6385	0	NA	NA	NA
mmu-miR-6400	0	NA	NA	NA	mmu-miR-6386	0	NA	NA	NA
mmu-miR-6401	0	NA	NA	NA	mmu-miR-6387	0	NA	NA	NA
mmu-miR-6403	0	NA	NA	NA	mmu-miR-6388	0	NA	NA	NA
mmu-miR-6404	0	NA	NA	NA	mmu-miR-6389	0	NA	NA	NA
mmu-miR-6406	0	NA	NA	NA	mmu-miR-6390	0	NA	NA	NA
mmu-miR-6407	0	NA	NA	NA	mmu-miR-6391	0	NA	NA	NA
mmu-miR-6408	0	NA	NA	NA	mmu-miR-6392-3p	0	NA	NA	NA
mmu-miR-6409	0	NA	NA	NA	mmu-miR-6393	0	NA	NA	NA
mmu-miR-6410	0	NA	NA	NA	mmu-miR-6394	0	NA	NA	NA
mmu-miR-6411	0	NA	NA	NA	mmu-miR-6396	0	NA	NA	NA
mmu-miR-6414	0	NA	NA	NA	mmu-miR-6397	0	NA	NA	NA
mmu-miR-6415	0	NA	NA	NA	mmu-miR-6398	0	NA	NA	NA
mmu-miR-6416-3p	0	NA	NA	NA	mmu-miR-6400	0	NA	NA	NA
mmu-miR-6416-5p	0	NA	NA	NA	mmu-miR-6401	0	NA	NA	NA
mmu-miR-6417	0	NA	NA	NA	mmu-miR-6402	0	NA	NA	NA
mmu-miR-6418-5p	0	NA	NA	NA	mmu-miR-6403	0	NA	NA	NA
mmu-miR-6419	0	NA	NA	NA	mmu-miR-6404	0	NA	NA	NA
mmu-miR-6420	0	NA	NA	NA	mmu-miR-6406	0	NA	NA	NA
mmu-miR-653-3p	0	NA	NA	NA	mmu-miR-6407	0	NA	NA	NA
mmu-miR-6537-5p	0	NA	NA	NA	mmu-miR-6408	0	NA	NA	NA
mmu-miR-6541	0	NA	NA	NA	mmu-miR-6409	0	NA	NA	NA
mmu-miR-654-3p	0	NA	NA	NA	mmu-miR-6410	0	NA	NA	NA
mmu-miR-654-5p	0	NA	NA	NA	mmu-miR-6411	0	NA	NA	NA
mmu-miR-6546-5p	0	NA	NA	NA	mmu-miR-6414	0	NA	NA	NA
mmu-miR-665-5p	0	NA	NA	NA	mmu-miR-6415	0	NA	NA	NA
mmu-miR-668-5p	0	NA	NA	NA	mmu-miR-6416-3p	0	NA	NA	NA
mmu-miR-669b-3p	0	NA	NA	NA	mmu-miR-6416-5p	0	NA	NA	NA
mmu-miR-669c-3p	0	NA	NA	NA	mmu-miR-6417	0	NA	NA	NA
mmu-miR-669g	0	NA	NA	NA	mmu-miR-6418-5p	0	NA	NA	NA
mmu-miR-669i	0	NA	NA	NA	mmu-miR-6419	0	NA	NA	NA
mmu-miR-669j	0	NA	NA	NA	mmu-miR-6420	0	NA	NA	NA
mmu-miR-669k-3p	0	NA	NA	NA	mmu-miR-6481	0	NA	NA	NA
mmu-miR-669l-3p	0	NA	NA	NA	mmu-miR-653-3p	0	NA	NA	NA
mmu-miR-669n	0	NA	NA	NA	mmu-miR-6537-5p	0	NA	NA	NA
mmu-miR-670-5p	0	NA	NA	NA	mmu-miR-6541	0	NA	NA	NA
mmu-miR-6715-3p	0	NA	NA	NA	mmu-miR-654-3p	0	NA	NA	NA
mmu-miR-6715-5p	0	NA	NA	NA	mmu-miR-654-5p	0	NA	NA	NA
mmu-miR-6769b-3p	0	NA	NA	NA	mmu-miR-665-5p	0	NA	NA	NA
mmu-miR-678	0	NA	NA	NA	mmu-miR-668-5p	0	NA	NA	NA
mmu-miR-680	0	NA	NA	NA	mmu-miR-669b-3p	0	NA	NA	NA
mmu-miR-681	0	NA	NA	NA	mmu-miR-669d-2-3p	0	NA	NA	NA
mmu-miR-682	0	NA	NA	NA	mmu-miR-669d-3p	0	NA	NA	NA
mmu-miR-683	0	NA	NA	NA	mmu-miR-669g	0	NA	NA	NA
mmu-miR-684	0	NA	NA	NA	mmu-miR-669i	0	NA	NA	NA
mmu-miR-686	0	NA	NA	NA	mmu-miR-669j	0	NA	NA	NA
mmu-miR-687	0	NA	NA	NA	mmu-miR-669k-3p	0	NA	NA	NA
mmu-miR-6897-3p	0	NA	NA	NA	mmu-miR-669k-5p	0	NA	NA	NA
mmu-miR-6898-3p	0	NA	NA	NA	mmu-miR-669l-3p	0	NA	NA	NA
mmu-miR-6899-5p	0	NA	NA	NA	mmu-miR-6715-3p	0	NA	NA	NA
mmu-miR-6904-3p	0	NA	NA	NA	mmu-miR-675-5p	0	NA	NA	NA
mmu-miR-6905-3p	0	NA	NA	NA	mmu-miR-6769b-3p	0	NA	NA	NA
mmu-miR-6905-5p	0	NA	NA	NA	mmu-miR-678	0	NA	NA	NA
mmu-miR-6906-3p	0	NA	NA	NA	mmu-miR-680	0	NA	NA	NA
mmu-miR-6906-5p	0	NA	NA	NA	mmu-miR-681	0	NA	NA	NA
mmu-miR-691	0	NA	NA	NA	mmu-miR-682	0	NA	NA	NA
mmu-miR-6918-3p	0	NA	NA	NA	mmu-miR-683	0	NA	NA	NA
mmu-miR-6919-3p	0	NA	NA	NA	mmu-miR-684	0	NA	NA	NA
mmu-miR-6920-5p	0	NA	NA	NA	mmu-miR-686	0	NA	NA	NA
mmu-miR-6923-3p	0	NA	NA	NA	mmu-miR-687	0	NA	NA	NA
mmu-miR-6923-5p	0	NA	NA	NA	mmu-miR-6897-3p	0	NA	NA	NA
mmu-miR-6924-3p	0	NA	NA	NA	mmu-miR-6898-3p	0	NA	NA	NA
mmu-miR-6924-5p	0	NA	NA	NA	mmu-miR-6899-5p	0	NA	NA	NA
mmu-miR-6925-3p	0	NA	NA	NA	mmu-miR-6902-5p	0	NA	NA	NA
mmu-miR-6927-5p	0	NA	NA	NA	mmu-miR-6904-3p	0	NA	NA	NA
mmu-miR-6928-5p	0	NA	NA	NA	mmu-miR-6905-3p	0	NA	NA	NA
mmu-miR-6930-3p	0	NA	NA	NA	mmu-miR-6905-5p	0	NA	NA	NA
mmu-miR-6930-5p	0	NA	NA	NA	mmu-miR-6908-5p	0	NA	NA	NA
mmu-miR-6931-3p	0	NA	NA	NA	mmu-miR-691	0	NA	NA	NA
mmu-miR-6931-5p	0	NA	NA	NA	mmu-miR-6918-3p	0	NA	NA	NA
mmu-miR-6933-3p	0	NA	NA	NA	mmu-miR-6919-3p	0	NA	NA	NA
mmu-miR-6934-3p	0	NA	NA	NA	mmu-miR-6923-3p	0	NA	NA	NA
mmu-miR-6935-3p	0	NA	NA	NA	mmu-miR-6923-5p	0	NA	NA	NA
mmu-miR-693-5p	0	NA	NA	NA	mmu-miR-6924-3p	0	NA	NA	NA
mmu-miR-6938-5p	0	NA	NA	NA	mmu-miR-6924-5p	0	NA	NA	NA
mmu-miR-6939-5p	0	NA	NA	NA	mmu-miR-6925-3p	0	NA	NA	NA
mmu-miR-6941-3p	0	NA	NA	NA	mmu-miR-6927-3p	0	NA	NA	NA
mmu-miR-6941-5p	0	NA	NA	NA	mmu-miR-6927-5p	0	NA	NA	NA
mmu-miR-6944-5p	0	NA	NA	NA	mmu-miR-6929-5p	0	NA	NA	NA
mmu-miR-6945-5p	0	NA	NA	NA	mmu-miR-6930-3p	0	NA	NA	NA
mmu-miR-6947-3p	0	NA	NA	NA	mmu-miR-6930-5p	0	NA	NA	NA
mmu-miR-6949-3p	0	NA	NA	NA	mmu-miR-6931-3p	0	NA	NA	NA
mmu-miR-6949-5p	0	NA	NA	NA	mmu-miR-6931-5p	0	NA	NA	NA
mmu-miR-695	0	NA	NA	NA	mmu-miR-6933-3p	0	NA	NA	NA
mmu-miR-6951-3p	0	NA	NA	NA	mmu-miR-6934-3p	0	NA	NA	NA
mmu-miR-6953-5p	0	NA	NA	NA	mmu-miR-6935-3p	0	NA	NA	NA
mmu-miR-6956-5p	0	NA	NA	NA	mmu-miR-6938-5p	0	NA	NA	NA
mmu-miR-6958-5p	0	NA	NA	NA	mmu-miR-6941-3p	0	NA	NA	NA
mmu-miR-6960-3p	0	NA	NA	NA	mmu-miR-6944-5p	0	NA	NA	NA
mmu-miR-6961-3p	0	NA	NA	NA	mmu-miR-6947-3p	0	NA	NA	NA
mmu-miR-6961-5p	0	NA	NA	NA	mmu-miR-6949-3p	0	NA	NA	NA
mmu-miR-6965-5p	0	NA	NA	NA	mmu-miR-6949-5p	0	NA	NA	NA
mmu-miR-6969-3p	0	NA	NA	NA	mmu-miR-695	0	NA	NA	NA
mmu-miR-6969-5p	0	NA	NA	NA	mmu-miR-6951-3p	0	NA	NA	NA
mmu-miR-697	0	NA	NA	NA	mmu-miR-6953-5p	0	NA	NA	NA
mmu-miR-6971-5p	0	NA	NA	NA	mmu-miR-6956-5p	0	NA	NA	NA
mmu-miR-6972-5p	0	NA	NA	NA	mmu-miR-6958-5p	0	NA	NA	NA
mmu-miR-6973a-5p	0	NA	NA	NA	mmu-miR-6959-3p	0	NA	NA	NA
mmu-miR-6973b-5p	0	NA	NA	NA	mmu-miR-6960-3p	0	NA	NA	NA
mmu-miR-6974-3p	0	NA	NA	NA	mmu-miR-6961-5p	0	NA	NA	NA
mmu-miR-6974-5p	0	NA	NA	NA	mmu-miR-6964-5p	0	NA	NA	NA
mmu-miR-6976-3p	0	NA	NA	NA	mmu-miR-6965-5p	0	NA	NA	NA
mmu-miR-6977-5p	0	NA	NA	NA	mmu-miR-6966-5p	0	NA	NA	NA
mmu-miR-6978-5p	0	NA	NA	NA	mmu-miR-6968-5p	0	NA	NA	NA
mmu-miR-6979-5p	0	NA	NA	NA	mmu-miR-6969-5p	0	NA	NA	NA
mmu-miR-6981-3p	0	NA	NA	NA	mmu-miR-697	0	NA	NA	NA
mmu-miR-6982-3p	0	NA	NA	NA	mmu-miR-6972-5p	0	NA	NA	NA
mmu-miR-6982-5p	0	NA	NA	NA	mmu-miR-6973a-5p	0	NA	NA	NA
mmu-miR-6983-3p	0	NA	NA	NA	mmu-miR-6973b-5p	0	NA	NA	NA
mmu-miR-6983-5p	0	NA	NA	NA	mmu-miR-6974-3p	0	NA	NA	NA
mmu-miR-698-3p	0	NA	NA	NA	mmu-miR-6974-5p	0	NA	NA	NA
mmu-miR-6986-3p	0	NA	NA	NA	mmu-miR-6976-3p	0	NA	NA	NA
mmu-miR-6987-3p	0	NA	NA	NA	mmu-miR-6976-5p	0	NA	NA	NA
mmu-miR-6988-5p	0	NA	NA	NA	mmu-miR-6977-5p	0	NA	NA	NA
mmu-miR-6989-5p	0	NA	NA	NA	mmu-miR-6978-5p	0	NA	NA	NA
mmu-miR-6990-3p	0	NA	NA	NA	mmu-miR-6979-5p	0	NA	NA	NA
mmu-miR-6993-3p	0	NA	NA	NA	mmu-miR-6981-3p	0	NA	NA	NA
mmu-miR-6995-5p	0	NA	NA	NA	mmu-miR-6981-5p	0	NA	NA	NA
mmu-miR-6997-5p	0	NA	NA	NA	mmu-miR-6982-3p	0	NA	NA	NA
mmu-miR-6998-5p	0	NA	NA	NA	mmu-miR-6982-5p	0	NA	NA	NA
mmu-miR-7000-5p	0	NA	NA	NA	mmu-miR-6983-3p	0	NA	NA	NA
mmu-miR-7001-5p	0	NA	NA	NA	mmu-miR-6983-5p	0	NA	NA	NA
mmu-miR-7002-3p	0	NA	NA	NA	mmu-miR-698-3p	0	NA	NA	NA
mmu-miR-7003-3p	0	NA	NA	NA	mmu-miR-6984-3p	0	NA	NA	NA
mmu-miR-7003-5p	0	NA	NA	NA	mmu-miR-698-5p	0	NA	NA	NA
mmu-miR-7006-5p	0	NA	NA	NA	mmu-miR-6986-3p	0	NA	NA	NA
mmu-miR-7009-5p	0	NA	NA	NA	mmu-miR-6988-5p	0	NA	NA	NA
mmu-miR-7011-5p	0	NA	NA	NA	mmu-miR-6990-3p	0	NA	NA	NA
mmu-miR-7014-3p	0	NA	NA	NA	mmu-miR-6991-3p	0	NA	NA	NA
mmu-miR-7014-5p	0	NA	NA	NA	mmu-miR-6993-3p	0	NA	NA	NA
mmu-miR-7017-3p	0	NA	NA	NA	mmu-miR-6995-5p	0	NA	NA	NA
mmu-miR-7020-3p	0	NA	NA	NA	mmu-miR-6998-5p	0	NA	NA	NA
mmu-miR-7020-5p	0	NA	NA	NA	mmu-miR-7000-5p	0	NA	NA	NA
mmu-miR-7022-3p	0	NA	NA	NA	mmu-miR-7001-3p	0	NA	NA	NA
mmu-miR-7023-3p	0	NA	NA	NA	mmu-miR-7001-5p	0	NA	NA	NA
mmu-miR-7023-5p	0	NA	NA	NA	mmu-miR-7002-3p	0	NA	NA	NA
mmu-miR-7025-5p	0	NA	NA	NA	mmu-miR-7002-5p	0	NA	NA	NA
mmu-miR-7028-3p	0	NA	NA	NA	mmu-miR-7003-3p	0	NA	NA	NA
mmu-miR-7029-5p	0	NA	NA	NA	mmu-miR-7003-5p	0	NA	NA	NA
mmu-miR-703	0	NA	NA	NA	mmu-miR-7004-3p	0	NA	NA	NA
mmu-miR-7030-5p	0	NA	NA	NA	mmu-miR-7005-5p	0	NA	NA	NA
mmu-miR-7031-3p	0	NA	NA	NA	mmu-miR-7006-5p	0	NA	NA	NA
mmu-miR-7032-5p	0	NA	NA	NA	mmu-miR-7009-3p	0	NA	NA	NA
mmu-miR-7033-3p	0	NA	NA	NA	mmu-miR-7011-5p	0	NA	NA	NA
mmu-miR-7034-3p	0	NA	NA	NA	mmu-miR-7014-3p	0	NA	NA	NA
mmu-miR-7035-5p	0	NA	NA	NA	mmu-miR-7017-3p	0	NA	NA	NA
mmu-miR-7036b-3p	0	NA	NA	NA	mmu-miR-7018-5p	0	NA	NA	NA
mmu-miR-7038-3p	0	NA	NA	NA	mmu-miR-7019-5p	0	NA	NA	NA
mmu-miR-7039-3p	0	NA	NA	NA	mmu-miR-7020-3p	0	NA	NA	NA
mmu-miR-7039-5p	0	NA	NA	NA	mmu-miR-7020-5p	0	NA	NA	NA
mmu-miR-7040-3p	0	NA	NA	NA	mmu-miR-7022-3p	0	NA	NA	NA
mmu-miR-7041-3p	0	NA	NA	NA	mmu-miR-7023-3p	0	NA	NA	NA
mmu-miR-7043-5p	0	NA	NA	NA	mmu-miR-7023-5p	0	NA	NA	NA
mmu-miR-7044-3p	0	NA	NA	NA	mmu-miR-7025-5p	0	NA	NA	NA
mmu-miR-7045-3p	0	NA	NA	NA	mmu-miR-7028-3p	0	NA	NA	NA
mmu-miR-7048-5p	0	NA	NA	NA	mmu-miR-7029-5p	0	NA	NA	NA
mmu-miR-7049-3p	0	NA	NA	NA	mmu-miR-703	0	NA	NA	NA
mmu-miR-705	0	NA	NA	NA	mmu-miR-7031-3p	0	NA	NA	NA
mmu-miR-7050-3p	0	NA	NA	NA	mmu-miR-7033-3p	0	NA	NA	NA
mmu-miR-7050-5p	0	NA	NA	NA	mmu-miR-7035-3p	0	NA	NA	NA
mmu-miR-7053-3p	0	NA	NA	NA	mmu-miR-7035-5p	0	NA	NA	NA
mmu-miR-7053-5p	0	NA	NA	NA	mmu-miR-7036b-3p	0	NA	NA	NA
mmu-miR-7055-3p	0	NA	NA	NA	mmu-miR-7038-3p	0	NA	NA	NA
mmu-miR-7055-5p	0	NA	NA	NA	mmu-miR-7039-3p	0	NA	NA	NA
mmu-miR-7056-3p	0	NA	NA	NA	mmu-miR-7039-5p	0	NA	NA	NA
mmu-miR-7056-5p	0	NA	NA	NA	mmu-miR-7040-3p	0	NA	NA	NA
mmu-miR-7058-3p	0	NA	NA	NA	mmu-miR-7041-3p	0	NA	NA	NA
mmu-miR-7058-5p	0	NA	NA	NA	mmu-miR-7044-3p	0	NA	NA	NA
mmu-miR-7059-3p	0	NA	NA	NA	mmu-miR-7047-5p	0	NA	NA	NA
mmu-miR-7060-3p	0	NA	NA	NA	mmu-miR-7049-3p	0	NA	NA	NA
mmu-miR-7060-5p	0	NA	NA	NA	mmu-miR-705	0	NA	NA	NA
mmu-miR-7062-3p	0	NA	NA	NA	mmu-miR-7050-3p	0	NA	NA	NA
mmu-miR-7064-3p	0	NA	NA	NA	mmu-miR-7050-5p	0	NA	NA	NA
mmu-miR-7066-3p	0	NA	NA	NA	mmu-miR-7052-5p	0	NA	NA	NA
mmu-miR-7066-5p	0	NA	NA	NA	mmu-miR-7053-5p	0	NA	NA	NA
mmu-miR-7067-5p	0	NA	NA	NA	mmu-miR-7055-3p	0	NA	NA	NA
mmu-miR-7068-5p	0	NA	NA	NA	mmu-miR-7055-5p	0	NA	NA	NA
mmu-miR-707	0	NA	NA	NA	mmu-miR-7056-3p	0	NA	NA	NA
mmu-miR-7071-5p	0	NA	NA	NA	mmu-miR-7056-5p	0	NA	NA	NA
mmu-miR-7072-3p	0	NA	NA	NA	mmu-miR-7058-3p	0	NA	NA	NA
mmu-miR-7072-5p	0	NA	NA	NA	mmu-miR-7059-3p	0	NA	NA	NA
mmu-miR-7073-3p	0	NA	NA	NA	mmu-miR-7060-3p	0	NA	NA	NA
mmu-miR-7074-5p	0	NA	NA	NA	mmu-miR-7060-5p	0	NA	NA	NA
mmu-miR-7076-3p	0	NA	NA	NA	mmu-miR-7062-3p	0	NA	NA	NA
mmu-miR-7076-5p	0	NA	NA	NA	mmu-miR-7064-3p	0	NA	NA	NA
mmu-miR-7077-3p	0	NA	NA	NA	mmu-miR-7065-5p	0	NA	NA	NA
mmu-miR-7077-5p	0	NA	NA	NA	mmu-miR-7066-3p	0	NA	NA	NA
mmu-miR-7078-3p	0	NA	NA	NA	mmu-miR-7066-5p	0	NA	NA	NA
mmu-miR-7079-5p	0	NA	NA	NA	mmu-miR-7067-5p	0	NA	NA	NA
mmu-miR-7080-3p	0	NA	NA	NA	mmu-miR-7068-5p	0	NA	NA	NA
mmu-miR-7080-5p	0	NA	NA	NA	mmu-miR-707	0	NA	NA	NA
mmu-miR-7081-5p	0	NA	NA	NA	mmu-miR-7070-5p	0	NA	NA	NA
mmu-miR-7082-5p	0	NA	NA	NA	mmu-miR-7071-5p	0	NA	NA	NA
mmu-miR-7083-3p	0	NA	NA	NA	mmu-miR-7072-3p	0	NA	NA	NA
mmu-miR-7086-5p	0	NA	NA	NA	mmu-miR-7072-5p	0	NA	NA	NA
mmu-miR-7087-3p	0	NA	NA	NA	mmu-miR-7073-3p	0	NA	NA	NA
mmu-miR-7088-3p	0	NA	NA	NA	mmu-miR-7074-5p	0	NA	NA	NA
mmu-miR-7088-5p	0	NA	NA	NA	mmu-miR-7076-3p	0	NA	NA	NA
mmu-miR-7089-5p	0	NA	NA	NA	mmu-miR-7076-5p	0	NA	NA	NA
mmu-miR-7093-5p	0	NA	NA	NA	mmu-miR-7077-3p	0	NA	NA	NA
mmu-miR-7094-1-5p	0	NA	NA	NA	mmu-miR-7077-5p	0	NA	NA	NA
mmu-miR-7094-3p	0	NA	NA	NA	mmu-miR-7078-3p	0	NA	NA	NA
mmu-miR-7094b-2-5p	0	NA	NA	NA	mmu-miR-7079-5p	0	NA	NA	NA
mmu-miR-710	0	NA	NA	NA	mmu-miR-7080-3p	0	NA	NA	NA
mmu-miR-711	0	NA	NA	NA	mmu-miR-7080-5p	0	NA	NA	NA
mmu-miR-7115-3p	0	NA	NA	NA	mmu-miR-7081-5p	0	NA	NA	NA
mmu-miR-7118-5p	0	NA	NA	NA	mmu-miR-7082-3p	0	NA	NA	NA
mmu-miR-7119-3p	0	NA	NA	NA	mmu-miR-7082-5p	0	NA	NA	NA
mmu-miR-7119-5p	0	NA	NA	NA	mmu-miR-7083-3p	0	NA	NA	NA
mmu-miR-713	0	NA	NA	NA	mmu-miR-7084-3p	0	NA	NA	NA
mmu-miR-717	0	NA	NA	NA	mmu-miR-7086-5p	0	NA	NA	NA
mmu-miR-719	0	NA	NA	NA	mmu-miR-7088-3p	0	NA	NA	NA
mmu-miR-721	0	NA	NA	NA	mmu-miR-7088-5p	0	NA	NA	NA
mmu-miR-7210-3p	0	NA	NA	NA	mmu-miR-7089-5p	0	NA	NA	NA
mmu-miR-7210-5p	0	NA	NA	NA	mmu-miR-7093-5p	0	NA	NA	NA
mmu-miR-7211-3p	0	NA	NA	NA	mmu-miR-7094-1-5p	0	NA	NA	NA
mmu-miR-7211-5p	0	NA	NA	NA	mmu-miR-710	0	NA	NA	NA
mmu-miR-7212-3p	0	NA	NA	NA	mmu-miR-711	0	NA	NA	NA
mmu-miR-7213-3p	0	NA	NA	NA	mmu-miR-7115-3p	0	NA	NA	NA
mmu-miR-7214-3p	0	NA	NA	NA	mmu-miR-7119-3p	0	NA	NA	NA
mmu-miR-7214-5p	0	NA	NA	NA	mmu-miR-7119-5p	0	NA	NA	NA
mmu-miR-7215-3p	0	NA	NA	NA	mmu-miR-713	0	NA	NA	NA
mmu-miR-7215-5p	0	NA	NA	NA	mmu-miR-717	0	NA	NA	NA
mmu-miR-7216-3p	0	NA	NA	NA	mmu-miR-719	0	NA	NA	NA
mmu-miR-7216-5p	0	NA	NA	NA	mmu-miR-721	0	NA	NA	NA
mmu-miR-7217-3p	0	NA	NA	NA	mmu-miR-7210-3p	0	NA	NA	NA
mmu-miR-7217-5p	0	NA	NA	NA	mmu-miR-7210-5p	0	NA	NA	NA
mmu-miR-7218-3p	0	NA	NA	NA	mmu-miR-7211-5p	0	NA	NA	NA
mmu-miR-7218-5p	0	NA	NA	NA	mmu-miR-7212-3p	0	NA	NA	NA
mmu-miR-7220-3p	0	NA	NA	NA	mmu-miR-7214-3p	0	NA	NA	NA
mmu-miR-7220-5p	0	NA	NA	NA	mmu-miR-7214-5p	0	NA	NA	NA
mmu-miR-7221-3p	0	NA	NA	NA	mmu-miR-7215-3p	0	NA	NA	NA
mmu-miR-7221-5p	0	NA	NA	NA	mmu-miR-7215-5p	0	NA	NA	NA
mmu-miR-7222-3p	0	NA	NA	NA	mmu-miR-7216-3p	0	NA	NA	NA
mmu-miR-7222-5p	0	NA	NA	NA	mmu-miR-7216-5p	0	NA	NA	NA
mmu-miR-7223-3p	0	NA	NA	NA	mmu-miR-7217-3p	0	NA	NA	NA
mmu-miR-7223-5p	0	NA	NA	NA	mmu-miR-7217-5p	0	NA	NA	NA
mmu-miR-7225-3p	0	NA	NA	NA	mmu-miR-7218-3p	0	NA	NA	NA
mmu-miR-7225-5p	0	NA	NA	NA	mmu-miR-7218-5p	0	NA	NA	NA
mmu-miR-7226-5p	0	NA	NA	NA	mmu-miR-7220-3p	0	NA	NA	NA
mmu-miR-7227-3p	0	NA	NA	NA	mmu-miR-7220-5p	0	NA	NA	NA
mmu-miR-7227-5p	0	NA	NA	NA	mmu-miR-7221-3p	0	NA	NA	NA
mmu-miR-7228-3p	0	NA	NA	NA	mmu-miR-7221-5p	0	NA	NA	NA
mmu-miR-7229-3p	0	NA	NA	NA	mmu-miR-7222-3p	0	NA	NA	NA
mmu-miR-7229-5p	0	NA	NA	NA	mmu-miR-7222-5p	0	NA	NA	NA
mmu-miR-7230-3p	0	NA	NA	NA	mmu-miR-7223-3p	0	NA	NA	NA
mmu-miR-7230-5p	0	NA	NA	NA	mmu-miR-7223-5p	0	NA	NA	NA
mmu-miR-7231-3p	0	NA	NA	NA	mmu-miR-7225-3p	0	NA	NA	NA
mmu-miR-7232-3p	0	NA	NA	NA	mmu-miR-7225-5p	0	NA	NA	NA
mmu-miR-7232-5p	0	NA	NA	NA	mmu-miR-7226-5p	0	NA	NA	NA
mmu-miR-7233-3p	0	NA	NA	NA	mmu-miR-7227-5p	0	NA	NA	NA
mmu-miR-7233-5p	0	NA	NA	NA	mmu-miR-7228-3p	0	NA	NA	NA
mmu-miR-7234-3p	0	NA	NA	NA	mmu-miR-7229-3p	0	NA	NA	NA
mmu-miR-7234-5p	0	NA	NA	NA	mmu-miR-7229-5p	0	NA	NA	NA
mmu-miR-7235-5p	0	NA	NA	NA	mmu-miR-7230-3p	0	NA	NA	NA
mmu-miR-7237-5p	0	NA	NA	NA	mmu-miR-7230-5p	0	NA	NA	NA
mmu-miR-7238-3p	0	NA	NA	NA	mmu-miR-7231-3p	0	NA	NA	NA
mmu-miR-7239-3p	0	NA	NA	NA	mmu-miR-7232-3p	0	NA	NA	NA
mmu-miR-7239-5p	0	NA	NA	NA	mmu-miR-7232-5p	0	NA	NA	NA
mmu-miR-7241-3p	0	NA	NA	NA	mmu-miR-7233-3p	0	NA	NA	NA
mmu-miR-7241-5p	0	NA	NA	NA	mmu-miR-7233-5p	0	NA	NA	NA
mmu-miR-7242-3p	0	NA	NA	NA	mmu-miR-7234-3p	0	NA	NA	NA
mmu-miR-7242-5p	0	NA	NA	NA	mmu-miR-7234-5p	0	NA	NA	NA
mmu-miR-7243-3p	0	NA	NA	NA	mmu-miR-7235-5p	0	NA	NA	NA
mmu-miR-7243-5p	0	NA	NA	NA	mmu-miR-7236-5p	0	NA	NA	NA
mmu-miR-742-3p	0	NA	NA	NA	mmu-miR-7238-3p	0	NA	NA	NA
mmu-miR-742-5p	0	NA	NA	NA	mmu-miR-7239-3p	0	NA	NA	NA
mmu-miR-7578	0	NA	NA	NA	mmu-miR-7239-5p	0	NA	NA	NA
mmu-miR-758-5p	0	NA	NA	NA	mmu-miR-7241-3p	0	NA	NA	NA
mmu-miR-759	0	NA	NA	NA	mmu-miR-7241-5p	0	NA	NA	NA
mmu-miR-760-5p	0	NA	NA	NA	mmu-miR-7242-3p	0	NA	NA	NA
mmu-miR-761	0	NA	NA	NA	mmu-miR-7242-5p	0	NA	NA	NA
mmu-miR-763	0	NA	NA	NA	mmu-miR-7243-3p	0	NA	NA	NA
mmu-miR-764-3p	0	NA	NA	NA	mmu-miR-7243-5p	0	NA	NA	NA
mmu-miR-764-5p	0	NA	NA	NA	mmu-miR-741-5p	0	NA	NA	NA
mmu-miR-7646-3p	0	NA	NA	NA	mmu-miR-742-3p	0	NA	NA	NA
mmu-miR-7650-3p	0	NA	NA	NA	mmu-miR-7578	0	NA	NA	NA
mmu-miR-7650-5p	0	NA	NA	NA	mmu-miR-758-5p	0	NA	NA	NA
mmu-miR-7651-3p	0	NA	NA	NA	mmu-miR-759	0	NA	NA	NA
mmu-miR-7654-3p	0	NA	NA	NA	mmu-miR-760-5p	0	NA	NA	NA
mmu-miR-7654-5p	0	NA	NA	NA	mmu-miR-761	0	NA	NA	NA
mmu-miR-7656-3p	0	NA	NA	NA	mmu-miR-762	0	NA	NA	NA
mmu-miR-7657-5p	0	NA	NA	NA	mmu-miR-763	0	NA	NA	NA
mmu-miR-7659-3p	0	NA	NA	NA	mmu-miR-764-3p	0	NA	NA	NA
mmu-miR-7660-3p	0	NA	NA	NA	mmu-miR-764-5p	0	NA	NA	NA
mmu-miR-7660-5p	0	NA	NA	NA	mmu-miR-7646-3p	0	NA	NA	NA
mmu-miR-7661-5p	0	NA	NA	NA	mmu-miR-7650-3p	0	NA	NA	NA
mmu-miR-7662-5p	0	NA	NA	NA	mmu-miR-7651-3p	0	NA	NA	NA
mmu-miR-7663-3p	0	NA	NA	NA	mmu-miR-7654-3p	0	NA	NA	NA
mmu-miR-7663-5p	0	NA	NA	NA	mmu-miR-7656-3p	0	NA	NA	NA
mmu-miR-7664-5p	0	NA	NA	NA	mmu-miR-7657-5p	0	NA	NA	NA
mmu-miR-7665-3p	0	NA	NA	NA	mmu-miR-7659-3p	0	NA	NA	NA
mmu-miR-7665-5p	0	NA	NA	NA	mmu-miR-7660-5p	0	NA	NA	NA
mmu-miR-7666-3p	0	NA	NA	NA	mmu-miR-7661-5p	0	NA	NA	NA
mmu-miR-7666-5p	0	NA	NA	NA	mmu-miR-7662-5p	0	NA	NA	NA
mmu-miR-767	0	NA	NA	NA	mmu-miR-7663-3p	0	NA	NA	NA
mmu-miR-7671-3p	0	NA	NA	NA	mmu-miR-7663-5p	0	NA	NA	NA
mmu-miR-7671-5p	0	NA	NA	NA	mmu-miR-7664-5p	0	NA	NA	NA
mmu-miR-7672-3p	0	NA	NA	NA	mmu-miR-7665-3p	0	NA	NA	NA
mmu-miR-7672-5p	0	NA	NA	NA	mmu-miR-7666-5p	0	NA	NA	NA
mmu-miR-7674-3p	0	NA	NA	NA	mmu-miR-767	0	NA	NA	NA
mmu-miR-7675-5p	0	NA	NA	NA	mmu-miR-7671-3p	0	NA	NA	NA
mmu-miR-7676-5p	0	NA	NA	NA	mmu-miR-7672-3p	0	NA	NA	NA
mmu-miR-7677-5p	0	NA	NA	NA	mmu-miR-7672-5p	0	NA	NA	NA
mmu-miR-7678-3p	0	NA	NA	NA	mmu-miR-7675-5p	0	NA	NA	NA
mmu-miR-7678-5p	0	NA	NA	NA	mmu-miR-7676-5p	0	NA	NA	NA
mmu-miR-7681-3p	0	NA	NA	NA	mmu-miR-7677-5p	0	NA	NA	NA
mmu-miR-7681-5p	0	NA	NA	NA	mmu-miR-7678-3p	0	NA	NA	NA
mmu-miR-7682-3p	0	NA	NA	NA	mmu-miR-7678-5p	0	NA	NA	NA
mmu-miR-7682-5p	0	NA	NA	NA	mmu-miR-7680-5p	0	NA	NA	NA
mmu-miR-7683-3p	0	NA	NA	NA	mmu-miR-7681-3p	0	NA	NA	NA
mmu-miR-7683-5p	0	NA	NA	NA	mmu-miR-7681-5p	0	NA	NA	NA
mmu-miR-7684-3p	0	NA	NA	NA	mmu-miR-7682-3p	0	NA	NA	NA
mmu-miR-7684-5p	0	NA	NA	NA	mmu-miR-7682-5p	0	NA	NA	NA
mmu-miR-7686-3p	0	NA	NA	NA	mmu-miR-7683-3p	0	NA	NA	NA
mmu-miR-7686-5p	0	NA	NA	NA	mmu-miR-7683-5p	0	NA	NA	NA
mmu-miR-7688-3p	0	NA	NA	NA	mmu-miR-7684-3p	0	NA	NA	NA
mmu-miR-7689-5p	0	NA	NA	NA	mmu-miR-7684-5p	0	NA	NA	NA
mmu-miR-7b-3p	0	NA	NA	NA	mmu-miR-7686-3p	0	NA	NA	NA
mmu-miR-802-3p	0	NA	NA	NA	mmu-miR-7686-5p	0	NA	NA	NA
mmu-miR-802-5p	0	NA	NA	NA	mmu-miR-7688-3p	0	NA	NA	NA
mmu-miR-804	0	NA	NA	NA	mmu-miR-7689-5p	0	NA	NA	NA
mmu-miR-8091	0	NA	NA	NA	mmu-miR-7b-3p	0	NA	NA	NA
mmu-miR-8095	0	NA	NA	NA	mmu-miR-804	0	NA	NA	NA
mmu-miR-8096	0	NA	NA	NA	mmu-miR-8091	0	NA	NA	NA
mmu-miR-8098	0	NA	NA	NA	mmu-miR-8095	0	NA	NA	NA
mmu-miR-8099	0	NA	NA	NA	mmu-miR-8096	0	NA	NA	NA
mmu-miR-8100	0	NA	NA	NA	mmu-miR-8098	0	NA	NA	NA
mmu-miR-8102	0	NA	NA	NA	mmu-miR-8099	0	NA	NA	NA
mmu-miR-8104	0	NA	NA	NA	mmu-miR-8101	0	NA	NA	NA
mmu-miR-8108	0	NA	NA	NA	mmu-miR-8102	0	NA	NA	NA
mmu-miR-8109	0	NA	NA	NA	mmu-miR-8108	0	NA	NA	NA
mmu-miR-8110	0	NA	NA	NA	mmu-miR-8109	0	NA	NA	NA
mmu-miR-8113	0	NA	NA	NA	mmu-miR-8110	0	NA	NA	NA
mmu-miR-8115	0	NA	NA	NA	mmu-miR-8113	0	NA	NA	NA
mmu-miR-8116	0	NA	NA	NA	mmu-miR-8115	0	NA	NA	NA
mmu-miR-8119	0	NA	NA	NA	mmu-miR-8116	0	NA	NA	NA
mmu-miR-873b	0	NA	NA	NA	mmu-miR-8119	0	NA	NA	NA
mmu-miR-875-3p	0	NA	NA	NA	mmu-miR-873b	0	NA	NA	NA
mmu-miR-875-5p	0	NA	NA	NA	mmu-miR-875-3p	0	NA	NA	NA
mmu-miR-876-3p	0	NA	NA	NA	mmu-miR-875-5p	0	NA	NA	NA
mmu-miR-876-5p	0	NA	NA	NA	mmu-miR-876-3p	0	NA	NA	NA
mmu-miR-880-5p	0	NA	NA	NA	mmu-miR-876-5p	0	NA	NA	NA
mmu-miR-881-5p	0	NA	NA	NA	mmu-miR-880-5p	0	NA	NA	NA
mmu-miR-882	0	NA	NA	NA	mmu-miR-881-5p	0	NA	NA	NA
mmu-miR-883a-5p	0	NA	NA	NA	mmu-miR-882	0	NA	NA	NA
mmu-miR-883b-5p	0	NA	NA	NA	mmu-miR-883a-5p	0	NA	NA	NA
mmu-miR-9718	0	NA	NA	NA	mmu-miR-9718	0	NA	NA	NA
mmu-miR-9768-3p	0	NA	NA	NA	mmu-miR-9768-3p	0	NA	NA	NA
mmu-miR-9768-5p	0	NA	NA	NA	mmu-miR-9768-5p	0	NA	NA	NA
mmu-miR-9769-5p	0	NA	NA	NA	mmu-miR-9769-5p	0	NA	NA	NA
mmu-miR-9b-3p	0	NA	NA	NA	mmu-miR-9b-3p	0	NA	NA	NA
mmu-miR-9b-5p	0	NA	NA	NA	mmu-miR-9b-5p	0	NA	NA	NA

## Sheet: Elac2-TRAMP lines 10 weeks
KO-TRAMP					A537T-TRAMP
miRNA	baseMean	log2FoldChange	lfcSE	svalue	miRNA	baseMean	log2FoldChange	lfcSE	svalue
mmu-miR-99a-5p	204040	0.000745689	0.00156366	0.316722	mmu-miR-122-5p	107.804	2.87833	0.647812	4.43233e-06
mmu-let-7d-5p	24308.2	-0.000494778	0.00148963	0.343305	mmu-miR-135a-5p	189.55	2.24136	0.615716	7.03113e-05
mmu-miR-199ab-3p_merged	37404	-0.000423374	0.00147615	0.357913	mmu-miR-10b-5p	38172	1.29384	0.517447	0.00211427
mmu-miR-103-3p	9560.13	-0.000422698	0.00147601	0.365258	mmu-let-7d-3p	5696.49	0.00108776	0.00177276	0.069021
mmu-miR-185-5p	4420.18	-0.00039495	0.00147151	0.371046	mmu-miR-222-3p	2782.21	-0.000550455	0.00150219	0.126621
mmu-miR-141-3p	7044.32	0.000220783	0.00145129	0.382462	mmu-miR-23b-3p	33133.9	0.000511844	0.00149327	0.166499
mmu-miR-423-5p	1740.65	0.000181284	0.00144844	0.392139	mmu-let-7i-5p	242770	-0.000374373	0.00146842	0.199768
mmu-miR-375-3p	7746.05	-0.000161767	0.00144727	0.400059	mmu-miR-7a-5p	41073.3	-0.000284899	0.00145722	0.227609
mmu-miR-361-5p	1007.08	-0.000156733	0.00144696	0.406372	mmu-miR-23a-3p	19058.8	0.000265107	0.00145522	0.249844
mmu-miR-320-3p	1623.01	-0.000147108	0.00144644	0.411684	mmu-miR-1a-3p	36794.2	-0.00021946	0.0014512	0.268849
mmu-miR-146b-5p	5427.92	0.000136195	0.00144591	0.416302	mmu-miR-429-3p	32071.1	0.000153653	0.0014468	0.286018
mmu-miR-140-3p	4576.1	0.000123007	0.0014453	0.42045	mmu-miR-191-5p	26590.7	-0.000152544	0.00144674	0.300351
mmu-miR-29a-3p	63548.4	-0.000122267	0.00144527	0.423977	mmu-let-7b-5p	133126	-0.000142192	0.0014462	0.312696
mmu-miR-200c-3p	115965	-0.000110235	0.00144479	0.427235	mmu-miR-455-5p	1081.93	0.000107345	0.00144468	0.32396
mmu-miR-10a-5p	66851.7	-0.000100443	0.00144444	0.430238	mmu-miR-126a-3p	60596.7	9.41617e-05	0.00144422	0.333963
mmu-miR-182-5p	45007.4	-9.96899e-05	0.00144439	0.432878	mmu-miR-21a-5p	871425	8.44817e-05	0.00144392	0.342882
mmu-miR-10b-5p	22743.7	9.62079e-05	0.0014443	0.435265	mmu-miR-203-3p	7591.66	-8.36303e-05	0.00144388	0.350766
mmu-miR-145a-5p	30653.3	7.95752e-05	0.00144379	0.43764	mmu-miR-199ab-3p_merged	42870.3	-7.4137e-05	0.00144363	0.357919
mmu-miR-25-3p	26910.5	-7.68124e-05	0.00144369	0.439806	mmu-miR-127-3p	7377.8	-5.46872e-05	0.00144319	0.364602
mmu-let-7e-5p	4530.2	6.98343e-05	0.00144352	0.441851	mmu-miR-182-5p	51311.1	5.33426e-05	0.00144316	0.370634
mmu-miR-98-5p	10627.5	-5.02898e-05	0.00144311	0.443958	mmu-miR-96-5p	9421.19	5.19575e-05	0.00144313	0.376111
mmu-miR-145a-3p	10237.9	4.61464e-05	0.00144304	0.445925	mmu-miR-146b-5p	6575.03	5.08369e-05	0.00144312	0.381104
mmu-miR-181b-5p	2491.3	-4.60565e-05	0.00144302	0.447723	mmu-miR-29a-3p	73937.5	4.7343e-05	0.00144306	0.385704
mmu-miR-7a-5p	33936.7	-4.42865e-05	0.00144301	0.449391	mmu-let-7j	7588.01	-4.57185e-05	0.00144303	0.38994
mmu-miR-99b-5p	11522.3	3.86142e-05	0.00144292	0.450988	mmu-miR-142a-5p	2455.06	-4.47518e-05	0.00144303	0.393847
mmu-miR-379-5p	1728.7	3.85023e-05	0.00144293	0.452464	mmu-miR-30e-5p	13590.3	-3.93187e-05	0.00144293	0.397512
mmu-miR-93-5p	9655.56	3.8198e-05	0.00144291	0.453834	mmu-miR-185-5p	4796.15	3.20438e-05	0.00144285	0.40098
mmu-let-7j	6538.31	3.58384e-05	0.0014429	0.455129	mmu-miR-139-5p	1128.2	3.20258e-05	0.00144286	0.4042
mmu-miR-126a-3p	50896.1	3.24328e-05	0.00144287	0.456367	mmu-miR-31-5p	3572.5	2.96088e-05	0.00144283	0.407221
mmu-miR-130a-3p	370.277	2.81057e-05	0.0014428	0.457562	mmu-miR-450a-5p	127.689	2.94854e-05	0.00144283	0.410042
mmu-miR-29c-3p	500.223	2.61812e-05	0.0014428	0.458698	mmu-miR-3084-5p	11.79	2.39612e-05	0.00144279	0.41273
mmu-let-7f-1-3p	276.359	2.39702e-05	0.00144277	0.459781	mmu-miR-200c-5p	60.1923	2.33279e-05	0.00144278	0.415256
mmu-let-7d-3p	4799.97	-2.0437e-05	0.00144273	0.460829	mmu-miR-152-3p	65443.4	-2.12811e-05	0.00144275	0.417646
mmu-miR-744-5p	1820.96	-2.02548e-05	0.00144273	0.461816	mmu-miR-181a-5p	17392.2	2.05562e-05	0.00144273	0.419901
mmu-miR-3081-3p	211.083	1.84333e-05	0.00144274	0.462761	mmu-miR-423-3p	4735.4	2.01062e-05	0.00144275	0.42203
mmu-miR-378a-3p	18309.8	1.65087e-05	0.00144273	0.463669	mmu-miR-214-3p	773.771	1.92921e-05	0.00144274	0.424048
mmu-miR-200b-5p	1670.22	1.51066e-05	0.00144271	0.464538	mmu-miR-380-3p	33.099	1.81022e-05	0.00144275	0.425965
mmu-miR-27a-3p	31530.1	1.44055e-05	0.00144271	0.465366	mmu-miR-221-5p	490.815	-1.68568e-05	0.00144272	0.427791
mmu-miR-195a-5p	6026.77	1.36149e-05	0.00144269	0.466158	mmu-miR-148a-3p	2.27278e+06	1.62098e-05	0.00144272	0.429528
mmu-miR-139-5p	816.052	1.15267e-05	0.0014427	0.466924	mmu-miR-30c-5p	44376.7	1.38392e-05	0.0014427	0.431194
mmu-miR-378b	235.6	1.13133e-05	0.00144271	0.467655	mmu-miR-486ab-5p_merged	2042.27	1.32537e-05	0.00144272	0.432783
mmu-miR-365-3p	455.524	-1.03405e-05	0.00144269	0.468357	mmu-miR-106b-5p	1480.02	1.26596e-05	0.0014427	0.4343
mmu-miR-423-3p	4226.93	9.93672e-06	0.00144269	0.469029	mmu-miR-3081-3p	272.548	1.18048e-05	0.0014427	0.435752
mmu-miR-194-5p	1416.63	9.89962e-06	0.00144267	0.46967	mmu-let7ac-1_2-3p_merged	4012.3	-1.16749e-05	0.00144269	0.437138
mmu-miR-1843b-5p	1547.41	9.57313e-06	0.00144268	0.470286	mmu-miR-30b-5p	18582.3	1.15759e-05	0.0014427	0.438464
mmu-miR-30a-5p	80459.6	9.34669e-06	0.00144268	0.470875	mmu-miR-20a-5p	2460.12	-1.13165e-05	0.0014427	0.439734
mmu-miR-1198-5p	627.875	8.80465e-06	0.00144269	0.471443	mmu-miR-27a-3p	36110.1	1.11735e-05	0.00144269	0.44095
mmu-miR-192-5p	2589.45	8.04858e-06	0.00144268	0.471992	mmu-miR-181d-5p	811.484	1.07862e-05	0.0014427	0.442119
mmu-miR-146a-5p	21027.6	-7.84569e-06	0.00144268	0.472519	mmu-miR-484	1038.52	-1.04614e-05	0.0014427	0.443241
mmu-miR-495-3p	111.099	-7.84073e-06	0.0014427	0.473025	mmu-miR-652-3p	6638.37	1.04245e-05	0.00144269	0.444318
mmu-miR-22-3p	13059.5	-7.78886e-06	0.00144267	0.473512	mmu-miR-101b-3p	6939.79	1.04066e-05	0.00144269	0.445354
mmu-miR-101b-3p	5977.33	7.7721e-06	0.00144267	0.47398	mmu-miR-10a-5p	92209.1	9.4855e-06	0.00144269	0.446354
mmu-miR-99b-3p	445.895	7.74155e-06	0.00144268	0.474431	mmu-miR-378c	1642.48	9.24051e-06	0.00144269	0.447318
mmu-miR-221-5p	450.704	7.45078e-06	0.00144269	0.474866	mmu-miR-382-5p	299.257	-9.15044e-06	0.00144269	0.448247
mmu-miR-27b-3p	153638	7.43591e-06	0.00144266	0.475286	mmu-miR-362-5p	205.331	9.09382e-06	0.00144269	0.449142
mmu-miR-382-5p	241.096	-7.25725e-06	0.00144269	0.475691	mmu-miR-337-5p	234.996	-8.28676e-06	0.00144269	0.450009
mmu-miR-127-3p	6107.38	-7.13688e-06	0.00144269	0.476083	mmu-miR-434-3p	819.66	-7.83499e-06	0.00144268	0.450848
mmu-miR-135a-5p	69.603	7.11972e-06	0.0014427	0.476461	mmu-miR-99a-5p	253459	7.67392e-06	0.00144269	0.451659
mmu-miR-337-5p	198.351	-6.95998e-06	0.00144269	0.476828	mmu-miR-152-5p	1497.86	-7.61679e-06	0.00144269	0.452443
mmu-miR-5121	103.121	-6.7737e-06	0.00144269	0.477183	mmu-miR-194-5p	1643.66	7.42932e-06	0.00144267	0.453201
mmu-miR-30c-5p	38429.4	6.62619e-06	0.00144268	0.477527	mmu-miR-24-2-5p	2140.49	7.42327e-06	0.00144269	0.453935
mmu-miR-30e-5p	11792.5	6.34648e-06	0.00144265	0.477861	mmu-miR-196b-5p	8873.92	7.04265e-06	0.00144268	0.454646
mmu-miR-200a-5p	8371.04	6.26892e-06	0.00144268	0.478185	mmu-miR-30a-5p	94437.1	7.03015e-06	0.00144268	0.455335
mmu-miR-101a-3p	10280.3	6.21245e-06	0.00144268	0.478499	mmu-miR-100-5p	17269	6.98647e-06	0.00144269	0.456003
mmu-miR-300-3p	594.513	-6.18919e-06	0.00144269	0.478803	mmu-miR-30c-2-3p	1463.52	6.94799e-06	0.00144268	0.45665
mmu-miR-125b-5p	28368.4	6.04233e-06	0.00144268	0.479099	mmu-miR-196a-5p	4417.89	-6.77546e-06	0.00144269	0.457279
mmu-miR-143-3p	814388	5.96567e-06	0.00144268	0.479386	mmu-miR-143-3p	1.13063e+06	6.75214e-06	0.00144269	0.457889
mmu-miR-181a-5p	15883.5	5.70155e-06	0.00144266	0.479666	mmu-miR-192-5p	3071.03	6.69132e-06	0.00144267	0.458481
mmu-miR-30c-2-3p	1250.11	5.68214e-06	0.00144267	0.479938	mmu-miR-101a-3p	11888.5	6.17025e-06	0.00144268	0.459058
mmu-miR-224-5p	208.824	5.67816e-06	0.00144269	0.480202	mmu-miR-135b-5p	129.379	6.1659e-06	0.0014427	0.459618
mmu-miR-30e-3p	2348.96	5.62882e-06	0.00144268	0.480459	mmu-let-7c-5p	347587	-6.144e-06	0.00144268	0.460163
mmu-miR-872-3p	223.519	-5.54842e-06	0.00144268	0.480709	mmu-miR-15b-3p	314.365	-6.14213e-06	0.00144268	0.460693
mmu-miR-196b-5p	6923.63	5.51431e-06	0.00144266	0.480953	mmu-miR-210-3p	1762.97	-6.09875e-06	0.00144268	0.461208
mmu-miR-409-3p	109.522	-5.46931e-06	0.00144269	0.48119	mmu-miR-1843b-5p	1836.33	6.07812e-06	0.00144267	0.46171
mmu-miR-199a-5p	10590.6	5.35341e-06	0.00144268	0.481421	mmu-miR-467a-5p	50.8579	6.05749e-06	0.00144269	0.462198
mmu-miR-299a-3p	80.0116	-5.34329e-06	0.00144269	0.481646	mmu-miR-3473b	364.593	-6.05131e-06	0.00144269	0.462673
mmu-miR-541-5p	908.868	-5.32231e-06	0.00144269	0.481865	mmu-miR-10b-3p	177.118	5.99913e-06	0.00144269	0.463136
mmu-miR-1981-5p	265.317	5.25725e-06	0.00144268	0.482079	mmu-miR-29c-5p	369.415	5.99271e-06	0.00144269	0.463588
mmu-miR-223-3p	100.861	-5.24113e-06	0.00144269	0.482287	mmu-miR-708-3p	80.9944	5.92758e-06	0.00144269	0.464028
mmu-let7ac-1_2-3p_merged	3572.7	-5.22545e-06	0.00144267	0.482491	mmu-miR-30a-3p	4892.69	5.86977e-06	0.00144268	0.464457
mmu-miR-24-3p	33330.7	5.21602e-06	0.00144265	0.482689	mmu-miR-99b-3p	551.085	5.8244e-06	0.00144269	0.464876
mmu-miR-214-3p	667.712	5.19549e-06	0.00144268	0.482883	mmu-miR-1981-5p	370.941	5.74654e-06	0.00144269	0.465285
mmu-miR-674-3p	231.17	5.18503e-06	0.00144268	0.483072	mmu-miR-5121	127.191	-5.74576e-06	0.00144269	0.465684
mmu-miR-181d-5p	656.781	5.14493e-06	0.00144269	0.483256	mmu-miR-15b-5p	2054.85	-5.64645e-06	0.00144268	0.466074
mmu-miR-3968	160.939	5.05066e-06	0.00144269	0.483437	mmu-miR-379-3p	52.4568	-5.59241e-06	0.00144269	0.466455
mmu-let-7b-5p	115253	-5.03992e-06	0.00144267	0.483613	mmu-miR-495-3p	153.753	-5.57262e-06	0.00144268	0.466827
mmu-miR-671-5p	130.439	4.92027e-06	0.00144268	0.483786	mmu-miR-497a-5p	2492.13	-5.49892e-06	0.00144267	0.467191
mmu-miR-434-3p	676.756	-4.87754e-06	0.00144269	0.483955	mmu-miR-378a-3p	19727.9	5.46668e-06	0.00144268	0.467547
mmu-miR-148b-3p	7261.97	4.80303e-06	0.00144267	0.48412	mmu-miR-125a-5p	11896.5	5.31874e-06	0.00144268	0.467895
mmu-miR-203-3p	6397.48	4.78184e-06	0.00144267	0.484282	mmu-miR-574-5p	430.18	-5.28789e-06	0.00144268	0.468235
mmu-miR-140-5p	1118.92	4.68328e-06	0.00144267	0.48444	mmu-miR-329-3p	60.3654	-5.28776e-06	0.00144269	0.468568
mmu-miR-148b-5p	138.018	4.62187e-06	0.00144268	0.484596	mmu-miR-224-5p	243.018	5.2048e-06	0.00144269	0.468894
mmu-miR-329-3p	51.8776	-4.61827e-06	0.00144269	0.484748	mmu-let-7a-5p	112891	-5.19938e-06	0.00144268	0.469213
mmu-miR-187-3p	165.104	4.57625e-06	0.00144268	0.484896	mmu-miR-187-3p	214.486	5.19336e-06	0.00144268	0.469526
mmu-miR-142a-5p	2363.53	-4.47388e-06	0.00144268	0.485042	mmu-miR-582-3p	66.2381	5.17492e-06	0.00144269	0.469831
mmu-miR-23b-3p	30464.5	4.2899e-06	0.00144267	0.485186	mmu-miR-181c-5p	199.853	5.16077e-06	0.00144269	0.470131
mmu-miR-27b-5p	223.683	4.25131e-06	0.00144268	0.485326	mmu-miR-351-5p	111.218	5.12517e-06	0.00144269	0.470424
mmu-miR-369-5p	23.6594	-4.20241e-06	0.00144269	0.485464	mmu-miR-324-5p	257.692	5.11122e-06	0.00144268	0.470711
mmu-miR-1981-3p	20.2875	4.15767e-06	0.00144269	0.4856	mmu-miR-136-3p	226.12	5.10343e-06	0.00144269	0.470993
mmu-miR-210-3p	1497.32	-4.08846e-06	0.00144268	0.485732	mmu-miR-143-5p	4797.85	5.05873e-06	0.00144269	0.471269
mmu-let-7g-5p	203967	4.08152e-06	0.00144267	0.485862	mmu-miR-541-5p	1127.6	-5.00416e-06	0.00144267	0.47154
mmu-miR-342-3p	1184.48	4.02959e-06	0.00144268	0.48599	mmu-let-7e-5p	5422.48	4.9167e-06	0.00144268	0.471805
mmu-miR-30c-1-3p	117.554	3.97295e-06	0.00144268	0.486115	mmu-miR-223-3p	120.36	-4.9102e-06	0.00144268	0.472066
mmu-miR-196a-5p	4047.68	-3.96562e-06	0.00144268	0.486238	mmu-miR-676-5p	311.186	4.83491e-06	0.00144269	0.472322
mmu-miR-485-5p	35.8333	-3.95812e-06	0.00144269	0.486359	mmu-miR-345-3p	1222.53	-4.80778e-06	0.00144267	0.472573
mmu-miR-195a-3p	691.941	3.90813e-06	0.00144269	0.486477	mmu-miR-21a-3p	115.364	-4.75359e-06	0.00144269	0.472819
mmu-miR-467a-5p	39.6922	3.89966e-06	0.00144269	0.486594	mmu-miR-199a-5p	12379	4.72029e-06	0.00144268	0.473061
mmu-miR-134-5p	143.49	-3.89653e-06	0.00144269	0.486708	mmu-miR-28a-5p	1606.04	-4.69066e-06	0.00144267	0.473298
mmu-miR-345-3p	1037.81	3.86556e-06	0.00144267	0.48682	mmu-miR-671-5p	157.914	4.68255e-06	0.00144268	0.473531
mmu-miR-322-3p	125.98	3.86325e-06	0.00144269	0.48693	mmu-miR-199b-5p	1968.69	-4.60897e-06	0.00144269	0.47376
mmu-miR-7a-1-3p	229.628	3.82764e-06	0.00144268	0.487038	mmu-miR-145a-5p	41976.2	4.55929e-06	0.00144269	0.473985
mmu-miR-3473e	218.805	-3.82424e-06	0.00144269	0.487145	mmu-miR-99b-5p	14066.1	4.55546e-06	0.00144268	0.474207
mmu-miR-29b-1-5p	26.8334	-3.81975e-06	0.00144269	0.487249	mmu-miR-27b-5p	237.648	-4.53848e-06	0.00144268	0.474424
mmu-miR-467e-5p	24.1844	3.81818e-06	0.00144269	0.487352	mmu-miR-361-5p	1058.85	-4.50907e-06	0.00144267	0.474637
mmu-miR-3473b	276.649	-3.74233e-06	0.00144269	0.487453	mmu-let-7d-5p	27144.4	-4.50782e-06	0.00144267	0.474847
mmu-miR-106b-5p	1350.1	3.73974e-06	0.00144266	0.487552	mmu-miR-30b-3p	1001.82	-4.50661e-06	0.00144268	0.475053
mmu-miR-542-3p	14.4391	3.71539e-06	0.00144269	0.487649	mmu-miR-107-3p	971.525	-4.4962e-06	0.00144267	0.475255
mmu-miR-23a-3p	15495.9	3.71208e-06	0.00144268	0.487745	mmu-miR-30e-3p	2654.63	4.48417e-06	0.00144267	0.475455
mmu-miR-125b-2-3p	861.398	3.70292e-06	0.00144268	0.48784	mmu-miR-5114	116.25	-4.33873e-06	0.00144269	0.475651
mmu-miR-107-3p	863.169	-3.63797e-06	0.00144267	0.487933	mmu-miR-146a-5p	24300.8	4.32394e-06	0.00144268	0.475844
mmu-miR-344-3p	23.9154	-3.63188e-06	0.00144269	0.488024	mmu-miR-449a-5p	112.176	-4.27072e-06	0.00144269	0.476034
mmu-miR-191-5p	24796.9	3.58346e-06	0.00144267	0.488114	mmu-miR-382-3p	103.613	-4.26885e-06	0.00144268	0.47622
mmu-miR-382-3p	88.0608	-3.57691e-06	0.00144269	0.488203	mmu-miR-3102-3p	62.2484	4.22968e-06	0.00144269	0.476404
mmu-miR-149-5p	607.842	-3.56866e-06	0.00144269	0.48829	mmu-miR-155-5p	234.401	-4.21336e-06	0.00144268	0.476585
mmu-miR-29c-5p	284.386	3.55968e-06	0.00144268	0.488376	mmu-miR-20b-5p	170.57	-4.17328e-06	0.00144269	0.476763
mmu-miR-23b-5p	52.7795	-3.55594e-06	0.00144269	0.48846	mmu-miR-29c-3p	635.477	4.14319e-06	0.00144268	0.476939
mmu-miR-148a-3p	1.93505e+06	3.53491e-06	0.00144268	0.488543	mmu-miR-24-3p	39691.3	4.13013e-06	0.00144267	0.477111
mmu-miR-410-3p	65.3537	-3.52479e-06	0.00144269	0.488625	mmu-let-7k	53.5273	-4.1037e-06	0.00144269	0.477281
mmu-miR-455-3p	438.081	3.5167e-06	0.00144268	0.488706	mmu-miR-339-5p	851.844	-4.09697e-06	0.00144267	0.477448
mmu-miR-214-5p	418.765	3.47914e-06	0.00144268	0.488785	mmu-miR-374b-5p	3447.18	-4.08931e-06	0.00144267	0.477613
mmu-miR-100-5p	14640.1	3.41845e-06	0.00144269	0.488864	mmu-miR-142a-3p	823.46	-4.07508e-06	0.00144269	0.477776
mmu-miR-671-3p	127.498	3.39733e-06	0.00144268	0.488941	mmu-miR-200a-5p	9766.64	-3.98673e-06	0.00144267	0.477936
mmu-miR-1247-5p	29.6364	3.37997e-06	0.00144269	0.489017	mmu-miR-467e-5p	30.0451	3.97596e-06	0.00144269	0.478093
mmu-miR-20a-5p	2268.32	3.33746e-06	0.00144267	0.489092	mmu-miR-5099	2030.53	-3.96828e-06	0.00144269	0.478248
mmu-miR-10b-3p	118.563	3.28837e-06	0.00144269	0.489166	mmu-miR-26a-1-3p	31.1624	-3.90383e-06	0.00144269	0.478402
mmu-miR-378c	1635.99	3.28118e-06	0.00144269	0.489239	mmu-let-7e-3p	88.2886	3.89275e-06	0.00144268	0.478552
mmu-miR-429-3p	27999.1	-3.26951e-06	0.00144266	0.489311	mmu-miR-214-5p	548.879	3.88336e-06	0.00144268	0.478701
mmu-miR-5099	1784.82	3.18291e-06	0.00144269	0.489382	mmu-miR-125b-2-3p	1015.81	3.85407e-06	0.00144268	0.478848
mmu-miR-106a-5p	66.7648	3.15546e-06	0.00144268	0.489452	mmu-miR-669c-5p	138.546	3.84301e-06	0.00144269	0.478992
mmu-miR-204-3p	83.6123	-3.11655e-06	0.00144269	0.489522	mmu-miR-29b-3p	1550.14	3.74997e-06	0.00144268	0.479135
mmu-miR-30b-5p	15917.4	-3.11361e-06	0.00144267	0.48959	mmu-miR-12191-3p	24.6154	-3.73827e-06	0.00144269	0.479276
mmu-miR-193b-3p	663.233	-3.10562e-06	0.00144269	0.489657	mmu-miR-204-3p	98.3216	-3.6999e-06	0.00144269	0.479414
mmu-miR-540-3p	32.6825	-3.0907e-06	0.00144269	0.489723	mmu-miR-99a-3p	42.2737	3.59872e-06	0.00144269	0.479551
mmu-miR-676-5p	236.356	3.09039e-06	0.00144268	0.489789	mmu-miR-93-3p	150.377	-3.58046e-06	0.00144268	0.479687
mmu-miR-15b-3p	276.687	-3.08224e-06	0.00144267	0.489853	mmu-let-7b-3p	821.041	-3.5782e-06	0.00144268	0.47982
mmu-miR-26a-1-3p	26.2806	-3.05577e-06	0.00144269	0.489917	mmu-miR-874-3p	100.685	-3.56545e-06	0.00144268	0.479951
mmu-miR-126a-5p	1471.67	-3.04188e-06	0.00144269	0.48998	mmu-miR-204-5p	9008.18	-3.55046e-06	0.00144269	0.480081
mmu-miR-342-5p	91.5455	-3.03281e-06	0.00144268	0.490042	mmu-miR-125b-5p	31005.6	3.51443e-06	0.00144267	0.480209
mmu-miR-25-5p	162.341	2.99098e-06	0.00144268	0.490103	mmu-miR-25-5p	174.242	-3.5107e-06	0.00144269	0.480335
mmu-miR-5128	30.8183	-2.99063e-06	0.00144269	0.490164	mmu-miR-674-3p	267.612	3.50943e-06	0.00144268	0.48046
mmu-miR-326-3p	564.11	2.99047e-06	0.00144268	0.490223	mmu-miR-106a-5p	65.8911	-3.45687e-06	0.00144269	0.480583
mmu-miR-16-5p	10809	2.98102e-06	0.00144266	0.490282	mmu-miR-486a-3p	37.1449	3.45591e-06	0.00144269	0.480704
mmu-miR-1843a-5p	1770.39	-2.98054e-06	0.00144267	0.49034	mmu-miR-10a-3p	834.229	3.43588e-06	0.00144268	0.480824
mmu-miR-543-3p	46.8361	-2.97986e-06	0.00144269	0.490398	mmu-miR-672-5p	26.3691	3.42476e-06	0.00144269	0.480943
mmu-miR-669ao-3p_merged	23.5541	2.94132e-06	0.00144269	0.490455	mmu-miR-16-2-3p	68.1119	-3.40311e-06	0.00144268	0.48106
mmu-miR-10a-3p	637.159	2.86576e-06	0.00144268	0.490511	mmu-let-7f-5p	367100	-3.3821e-06	0.00144267	0.481175
mmu-miR-32-5p	450.972	2.8569e-06	0.00144268	0.490566	mmu-miR-872-3p	262.83	-3.36035e-06	0.00144267	0.481289
mmu-miR-26a-2-3p	257.151	-2.85487e-06	0.00144267	0.490621	mmu-miR-29b-2-5p	47.5961	-3.34661e-06	0.00144269	0.481402
mmu-miR-1947-5p	31.0022	-2.83821e-06	0.00144269	0.490675	mmu-miR-19b-3p	883.73	-3.32309e-06	0.00144267	0.481513
mmu-miR-181a-2-3p	16.7941	2.82214e-06	0.00144269	0.490728	mmu-miR-23b-5p	58.0293	-3.29623e-06	0.00144269	0.481623
mmu-miR-1843b-3p	43.1157	2.80515e-06	0.00144269	0.490781	mmu-miR-1191a	73.2699	3.29277e-06	0.00144268	0.481731
mmu-miR-15b-5p	2020.44	2.7941e-06	0.00144267	0.490833	mmu-miR-195a-3p	757.113	3.29132e-06	0.00144268	0.481838
mmu-miR-669c-5p	95.6478	2.78039e-06	0.00144268	0.490885	mmu-miR-3535	1421.06	3.27268e-06	0.00144267	0.481944
mmu-miR-221-3p	6897.29	-2.77786e-06	0.00144266	0.490936	mmu-miR-16-5p	12177.4	-3.26856e-06	0.00144267	0.482049
mmu-miR-26a-5p	385591	2.76912e-06	0.00144267	0.490986	mmu-let-7f-1-3p	323.994	-3.26079e-06	0.00144267	0.482152
mmu-miR-434-5p	1021.53	-2.76742e-06	0.00144268	0.491036	mmu-miR-134-5p	195.231	-3.20764e-06	0.00144267	0.482254
mmu-miR-494-3p	40.4005	-2.73762e-06	0.00144269	0.491085	mmu-miR-6240	128.001	-3.1914e-06	0.00144269	0.482355
mmu-miR-351-5p	93.3553	2.73125e-06	0.00144269	0.491133	mmu-miR-17-3p	111.487	-3.15755e-06	0.00144268	0.482455
mmu-miR-411-3p	47.2212	-2.71766e-06	0.00144269	0.491181	mmu-miR-132-3p	288.921	3.13262e-06	0.00144268	0.482554
mmu-miR-379-3p	47.8897	-2.69351e-06	0.00144268	0.491229	mmu-miR-151-3p	6783.37	3.11066e-06	0.00144268	0.482651
mmu-miR-345-5p	1789.08	2.68984e-06	0.00144268	0.491276	mmu-miR-92a-1-5p	43.2739	-3.10642e-06	0.00144269	0.482748
mmu-miR-152-5p	1377.18	-2.68608e-06	0.00144268	0.491322	mmu-miR-330-5p	558.008	3.09318e-06	0.00144268	0.482843
mmu-miR-186-5p	2728.42	-2.68525e-06	0.00144266	0.491368	mmu-miR-344-3p	28.4593	-3.0755e-06	0.00144269	0.482937
mmu-miR-324-3p	201.333	-2.66085e-06	0.00144268	0.491413	mmu-miR-3473e	281.292	-3.06477e-06	0.00144269	0.48303
mmu-miR-322-5p	97.6476	2.65194e-06	0.00144269	0.491458	mmu-miR-669pa-5p_merged	46.8526	3.04365e-06	0.00144269	0.483123
mmu-miR-339-5p	787.652	-2.62935e-06	0.00144266	0.491503	mmu-miR-21c	44.1145	-3.03444e-06	0.00144269	0.483214
mmu-miR-143-5p	3423.37	2.61554e-06	0.00144268	0.491547	mmu-miR-154-5p	71.0207	-3.02064e-06	0.00144269	0.483304
mmu-let-7c-5p	313275	-2.60899e-06	0.00144267	0.49159	mmu-miR-181c-3p	79.2849	3.01683e-06	0.00144269	0.483393
mmu-miR-411-5p	937.267	-2.60085e-06	0.00144268	0.491633	mmu-miR-22-3p	15897.3	-3.00189e-06	0.00144267	0.483481
mmu-miR-154-5p	54.8134	-2.59452e-06	0.00144269	0.491675	mmu-miR-409-5p	111.283	-2.99284e-06	0.00144269	0.483568
mmu-miR-700-3p	124.169	2.5927e-06	0.00144268	0.491718	mmu-miR-211-5p	120.06	-2.978e-06	0.00144269	0.483655
mmu-miR-125a-3p	84.6295	2.5776e-06	0.00144268	0.491759	mmu-miR-322-5p	114.342	2.9718e-06	0.00144268	0.48374
mmu-miR-370-3p	156.222	-2.5701e-06	0.00144269	0.4918	mmu-miR-872-5p	3757.34	2.97156e-06	0.00144267	0.483824
mmu-miR-150-5p	588.628	2.57005e-06	0.00144268	0.491841	mmu-miR-324-3p	248.195	-2.9715e-06	0.00144268	0.483908
mmu-miR-130a-5p	19.2391	2.5655e-06	0.00144269	0.491881	mmu-miR-193b-3p	883.807	-2.96977e-06	0.00144267	0.48399
mmu-miR-433-3p	51.4046	-2.56284e-06	0.00144269	0.491921	mmu-miR-363-3p	231.2	-2.96916e-06	0.00144268	0.484072
mmu-miR-34c-5p	332.662	2.56233e-06	0.00144269	0.49196	mmu-miR-9-3p	148.72	-2.94315e-06	0.00144269	0.484153
mmu-miR-125b-1-3p	329.471	-2.53684e-06	0.00144267	0.492	mmu-miR-425-5p	2210.79	2.94208e-06	0.00144267	0.484233
mmu-miR-152-3p	59353.1	2.51316e-06	0.00144267	0.492038	mmu-miR-129-5p	577.861	2.93997e-06	0.00144269	0.484312
mmu-miR-185-3p	93.6563	2.49819e-06	0.00144269	0.492076	mmu-miR-26a-2-3p	294.759	-2.91075e-06	0.00144268	0.48439
mmu-miR-222-5p	46.702	-2.4918e-06	0.00144269	0.492114	mmu-miR-582-5p	18.2397	2.91017e-06	0.00144269	0.484468
mmu-miR-874-3p	97.8547	2.47995e-06	0.00144268	0.492152	mmu-miR-223-5p	79.3889	-2.90069e-06	0.00144269	0.484544
mmu-miR-486ab-5p_merged	1547.72	2.47777e-06	0.00144269	0.492189	mmu-miR-15a-5p	390.204	-2.89819e-06	0.00144268	0.48462
mmu-miR-200a-3p	221597	2.45994e-06	0.00144267	0.492226	mmu-miR-19a-3p	210.902	-2.89511e-06	0.00144268	0.484695
mmu-let-7b-3p	730.914	-2.44255e-06	0.00144267	0.492262	mmu-miR-148a-5p	6189.94	2.88735e-06	0.00144268	0.48477
mmu-miR-485-3p	26.7629	-2.42347e-06	0.00144269	0.492298	mmu-miR-92a-3p	8429.95	-2.86354e-06	0.00144267	0.484843
mmu-miR-449a-5p	98.3455	-2.41132e-06	0.00144269	0.492334	mmu-miR-106b-3p	2842.67	-2.86077e-06	0.00144267	0.484916
mmu-miR-181c-3p	65.0095	2.40948e-06	0.00144269	0.492369	mmu-miR-1224-5p	19.0626	2.84043e-06	0.00144269	0.484989
mmu-miR-183-3p	26.3679	2.4051e-06	0.00144269	0.492404	mmu-miR-3473f	15.7889	2.82503e-06	0.00144269	0.48506
mmu-miR-652-5p	18.25	2.36925e-06	0.00144269	0.492439	mmu-miR-494-3p	47.2167	-2.82339e-06	0.00144269	0.485131
mmu-miR-324-5p	207.267	-2.36681e-06	0.00144268	0.492473	mmu-miR-503-5p	18.15	2.82319e-06	0.00144269	0.485201
mmu-miR-30d-5p	91159	2.32436e-06	0.00144268	0.492507	mmu-miR-369-3p	65.9955	-2.8088e-06	0.00144268	0.48527
mmu-miR-7021-5p	3.22525	-2.30527e-06	0.00144269	0.492541	mmu-miR-221-3p	8376.84	-2.80265e-06	0.00144267	0.485339
mmu-miR-18a-5p	47.0708	2.30466e-06	0.00144269	0.492575	mmu-miR-34a-5p	401.347	2.7961e-06	0.00144269	0.485407
mmu-miR-378d	1176.65	2.30282e-06	0.00144269	0.492608	mmu-miR-1981-3p	20.1556	2.79272e-06	0.00144269	0.485475
mmu-miR-135b-5p	83.0225	2.30024e-06	0.00144269	0.49264	mmu-miR-191-3p	65.8005	-2.77423e-06	0.00144268	0.485541
mmu-miR-21c	41.2444	-2.2919e-06	0.00144269	0.492673	mmu-miR-200b-5p	1874.73	-2.73897e-06	0.00144268	0.485608
mmu-miR-106b-3p	2653.59	2.27544e-06	0.00144267	0.492705	mmu-miR-8112	35.9481	2.69376e-06	0.00144269	0.485673
mmu-miR-378a-5p	210.714	2.26359e-06	0.00144269	0.492737	mmu-miR-542-3p	13.5366	2.68981e-06	0.00144269	0.485738
mmu-miR-455-5p	815.927	2.25884e-06	0.00144268	0.492769	mmu-miR-485-5p	51.5221	-2.68844e-06	0.00144269	0.485803
mmu-miR-133b-3p	593.213	2.23313e-06	0.00144269	0.4928	mmu-miR-744-5p	2080.42	-2.66424e-06	0.00144267	0.485866
mmu-miR-125a-5p	11136.7	2.23181e-06	0.00144268	0.492831	mmu-miR-1198-5p	795.522	2.65365e-06	0.00144268	0.48593
mmu-miR-381-3p	792.092	-2.22873e-06	0.00144269	0.492862	mmu-miR-298-5p	23.8988	-2.62886e-06	0.00144269	0.485992
mmu-miR-1943-5p	11.3918	2.14757e-06	0.00144269	0.492892	mmu-miR-1839-3p	100.315	2.58168e-06	0.00144268	0.486054
mmu-miR-323-3p	32.1257	-2.13026e-06	0.00144269	0.492923	mmu-miR-664-3p	114.375	2.57672e-06	0.00144268	0.486116
mmu-miR-204-5p	8081.97	2.11454e-06	0.00144268	0.492953	mmu-miR-26b-3p	140.147	-2.55967e-06	0.00144268	0.486177
mmu-miR-148a-5p	5451.48	2.11361e-06	0.00144268	0.492983	mmu-miR-501-3p	320.539	2.55326e-06	0.00144268	0.486237
mmu-miR-365-1-5p	50.5064	-2.10817e-06	0.00144268	0.493012	mmu-miR-186-5p	3179.48	-2.53943e-06	0.00144266	0.486297
mmu-miR-338-5p	237.942	-2.10368e-06	0.00144269	0.493041	mmu-miR-490-3p	42.1656	2.53821e-06	0.00144269	0.486357
mmu-miR-1839-3p	79.1866	2.1027e-06	0.00144268	0.49307	mmu-miR-326-3p	631.554	2.53326e-06	0.00144268	0.486415
mmu-miR-598-3p	75.5066	-2.09391e-06	0.00144269	0.493099	mmu-miR-329-5p	115.146	-2.52735e-06	0.00144268	0.486474
mmu-miR-421-3p	155.793	-2.08883e-06	0.00144267	0.493128	mmu-miR-328-3p	3276.8	2.50199e-06	0.00144267	0.486532
mmu-miR-299a-5p	16.9178	-2.08072e-06	0.00144269	0.493156	mmu-miR-141-3p	8382.92	2.49861e-06	0.00144267	0.486589
mmu-miR-144-5p	14.6111	2.07239e-06	0.00144269	0.493184	mmu-miR-103-3p	10860.5	2.49207e-06	0.00144267	0.486646
mmu-miR-486a-3p	26.7989	2.06872e-06	0.00144269	0.493212	mmu-miR-101c	88.8972	2.48322e-06	0.00144269	0.486702
mmu-miR-9-3p	114.551	-2.05202e-06	0.00144269	0.493239	mmu-miR-433-3p	62.9998	-2.46634e-06	0.00144269	0.486758
mmu-miR-339-3p	134.552	2.04865e-06	0.00144268	0.493266	mmu-miR-504-5p	31.6114	2.46583e-06	0.00144269	0.486813
mmu-let-7e-3p	69.647	2.04163e-06	0.00144268	0.493293	mmu-miR-451a	864.094	2.43053e-06	0.00144269	0.486868
mmu-miR-615-3p	56.341	-2.03999e-06	0.00144269	0.49332	mmu-miR-21b	47.765	-2.40152e-06	0.00144269	0.486922
mmu-miR-101c	74.9688	2.02645e-06	0.00144269	0.493347	mmu-miR-708-5p	150.383	2.38351e-06	0.00144268	0.486976
mmu-miR-3970	48.8103	2.02035e-06	0.00144268	0.493373	mmu-miR-1964-3p	102.892	2.38147e-06	0.00144269	0.48703
mmu-miR-451a	666.784	2.02005e-06	0.00144268	0.493399	mmu-miR-3105-3p	44.2872	-2.37843e-06	0.00144269	0.487083
mmu-miR-29b-3p	1278.19	2.00946e-06	0.00144267	0.493425	mmu-miR-2137	90.6326	-2.37734e-06	0.00144269	0.487136
mmu-miR-136-5p	57.0692	-1.98583e-06	0.00144269	0.493451	mmu-miR-125b-1-3p	440.241	2.34374e-06	0.00144268	0.487188
mmu-miR-5114	114.65	-1.98301e-06	0.00144269	0.493477	mmu-miR-210-5p	53.8236	-2.32009e-06	0.00144269	0.48724
mmu-miR-142a-3p	747.241	-1.9592e-06	0.00144268	0.493502	mmu-miR-540-3p	46.3958	-2.31929e-06	0.00144269	0.487291
mmu-miR-151-3p	5321.11	1.95083e-06	0.00144268	0.493527	mmu-miR-547-3p	58.5187	2.30772e-06	0.00144269	0.487342
mmu-miR-210-5p	46.7363	-1.9397e-06	0.00144269	0.493552	mmu-miR-149-5p	700.754	2.30579e-06	0.00144268	0.487392
mmu-miR-341-3p	117.183	-1.93545e-06	0.00144269	0.493577	mmu-miR-668-3p	14.7723	-2.29999e-06	0.00144269	0.487443
mmu-miR-496a-3p	17.708	-1.92984e-06	0.00144269	0.493601	mmu-miR-411-3p	57.1171	-2.27997e-06	0.00144268	0.487492
mmu-miR-34b-3p	31.0172	1.91226e-06	0.00144269	0.493626	mmu-miR-543-3p	55.5047	-2.27729e-06	0.00144269	0.487542
mmu-miR-487b-3p	21.0839	-1.90358e-06	0.00144269	0.49365	mmu-miR-15a-3p	34.2182	-2.24074e-06	0.00144269	0.48759
mmu-miR-3068-5p	297.762	1.9013e-06	0.00144267	0.493674	mmu-miR-667-3p	15.1717	-2.23309e-06	0.00144269	0.487639
mmu-miR-19b-3p	781.568	1.89801e-06	0.00144267	0.493698	mmu-miR-322-3p	131.92	2.2083e-06	0.00144268	0.487687
mmu-miR-181c-5p	149.336	1.89544e-06	0.00144269	0.493721	mmu-miR-24-1-5p	235.821	2.19469e-06	0.00144268	0.487735
mmu-miR-376b-3p	46.384	-1.88849e-06	0.00144269	0.493745	mmu-miR-493-5p	38.2772	-2.1539e-06	0.00144269	0.487782
mmu-miR-431-5p	26.0556	-1.84777e-06	0.00144269	0.493768	mmu-miR-183-5p	23368.8	-2.14255e-06	0.00144267	0.487829
mmu-miR-493-5p	27.4911	-1.82513e-06	0.00144269	0.493791	mmu-miR-410-3p	89.4	-2.14062e-06	0.00144269	0.487876
mmu-miR-21a-3p	111.225	-1.82495e-06	0.00144268	0.493814	mmu-miR-467d-5p	9.61834	2.14057e-06	0.00144269	0.487922
mmu-miR-296-3p	12.8437	-1.80984e-06	0.00144269	0.493837	mmu-miR-181a-1-3p	195.436	-2.1128e-06	0.00144268	0.487968
mmu-miR-708-3p	55.941	1.79673e-06	0.00144268	0.493859	mmu-miR-376b-5p	103.531	-2.10817e-06	0.00144268	0.488014
mmu-miR-690	72.6507	1.7702e-06	0.00144269	0.493882	mmu-miR-376b-3p	61.0584	-2.09015e-06	0.00144269	0.488059
mmu-miR-409-5p	94.7619	-1.73607e-06	0.00144269	0.493904	mmu-miR-3068-3p	193.505	-2.0776e-06	0.00144268	0.488104
mmu-miR-666-5p	15.8513	-1.72967e-06	0.00144269	0.493926	mmu-miR-27a-5p	157.275	2.0667e-06	0.00144268	0.488149
mmu-miR-26b-3p	124.689	1.72517e-06	0.00144267	0.493948	mmu-miR-144-3p	13.9765	2.06462e-06	0.00144269	0.488193
mmu-miR-1983	10.5089	-1.70543e-06	0.00144269	0.49397	mmu-miR-126a-5p	1735.79	2.0634e-06	0.00144268	0.488237
mmu-miR-223-5p	70.3631	-1.7043e-06	0.00144269	0.493991	mmu-miR-690	54.4737	-2.04286e-06	0.00144269	0.48828
mmu-miR-467c-5p	7.6226	1.68789e-06	0.00144269	0.494013	mmu-miR-215-5p	7.0734	2.04176e-06	0.00144269	0.488324
mmu-miR-547-3p	45.3153	1.68081e-06	0.00144269	0.494034	mmu-miR-574-3p	1027.54	-2.03216e-06	0.00144266	0.488367
mmu-miR-708-5p	125.299	1.67042e-06	0.00144269	0.494055	mmu-miR-219a-1-3p	30.2886	2.02546e-06	0.00144269	0.488409
mmu-miR-330-5p	413.689	1.65714e-06	0.00144268	0.494076	mmu-miR-190b-5p	28.0791	-2.01489e-06	0.00144269	0.488452
mmu-miR-301a-5p	64.0723	1.65494e-06	0.00144268	0.494097	mmu-miR-34c-5p	374.673	1.99993e-06	0.00144268	0.488493
mmu-miR-8114	30.9086	-1.65169e-06	0.00144269	0.494118	mmu-miR-669ao-3p_merged	25.3107	1.99107e-06	0.00144269	0.488535
mmu-miR-669d-5p	3.90375	1.65134e-06	0.00144269	0.494138	mmu-miR-148b-5p	162.649	1.96834e-06	0.00144268	0.488576
mmu-miR-582-3p	54.9332	1.64529e-06	0.00144269	0.494159	mmu-miR-709	10.8342	-1.93406e-06	0.00144269	0.488618
mmu-miR-128-3p	3004.48	1.64179e-06	0.00144269	0.494179	mmu-miR-188-5p	14.0397	1.90258e-06	0.00144269	0.488658
mmu-miR-504-5p	26.2736	1.63098e-06	0.00144269	0.494199	mmu-miR-340-5p	8702.4	-1.89721e-06	0.00144269	0.488699
mmu-miR-127-5p	143.547	-1.6295e-06	0.00144268	0.494219	mmu-miR-6238	7.99531	-1.87666e-06	0.00144269	0.488739
mmu-miR-181a-1-3p	182.914	1.62937e-06	0.00144268	0.494239	mmu-miR-29a-5p	50.0175	1.87058e-06	0.00144269	0.488779
mmu-miR-196b-3p	14.8491	-1.61468e-06	0.00144269	0.494259	mmu-miR-3968	185.031	1.87009e-06	0.00144269	0.488819
mmu-miR-3470b	45.0047	1.61239e-06	0.00144269	0.494278	mmu-miR-677-5p	123.742	-1.86552e-06	0.00144268	0.488858
mmu-miR-3963	67.197	-1.61183e-06	0.00144269	0.494298	mmu-miR-467c-5p	7.95467	1.84608e-06	0.00144269	0.488897
mmu-miR-3470a	29.1617	1.57092e-06	0.00144269	0.494317	mmu-miR-301a-5p	65.1089	-1.81888e-06	0.00144268	0.488936
mmu-miR-26b-5p	60241	1.57063e-06	0.00144266	0.494336	mmu-miR-337-3p	12.6161	-1.81405e-06	0.00144269	0.488975
mmu-miR-5126	26.4032	-1.56684e-06	0.00144269	0.494355	mmu-miR-8103	6.2846	1.80141e-06	0.00144269	0.489013
mmu-miR-28c	45.2792	1.56318e-06	0.00144269	0.494374	mmu-miR-182-3p	55.0691	-1.79784e-06	0.00144269	0.489051
mmu-miR-211-5p	105.966	-1.55794e-06	0.00144269	0.494393	mmu-miR-12184-3p	12.582	1.78788e-06	0.00144269	0.489089
mmu-miR-184-3p	78.9069	-1.55622e-06	0.00144269	0.494411	mmu-miR-342-3p	1385.75	1.77737e-06	0.00144267	0.489126
mmu-miR-12191-3p	30.4242	1.55373e-06	0.00144269	0.49443	mmu-miR-219a-5p	11.4912	-1.7474e-06	0.00144269	0.489163
mmu-miR-24-1-5p	201.774	1.54442e-06	0.00144268	0.494448	mmu-miR-3068-5p	345.336	1.69662e-06	0.00144267	0.4892
mmu-miR-218-5p	4671.91	-1.54151e-06	0.00144269	0.494466	mmu-miR-181b-1-3p	9.74195	-1.69339e-06	0.00144269	0.489237
mmu-miR-16-2-3p	61.9555	-1.534e-06	0.00144268	0.494485	mmu-miR-487b-3p	25.1863	-1.67372e-06	0.00144269	0.489274
mmu-miR-335-3p	89.2181	-1.53125e-06	0.00144269	0.494503	mmu-miR-431-5p	33.8589	-1.67163e-06	0.00144269	0.48931
mmu-miR-21b	43.1234	-1.52835e-06	0.00144269	0.49452	mmu-miR-98-3p	104.12	1.66967e-06	0.00144268	0.489346
mmu-miR-22-5p	475.006	-1.52066e-06	0.00144268	0.494538	mmu-miR-376a-5p	11.5849	-1.66945e-06	0.00144269	0.489382
mmu-miR-1306-5p	22.9299	-1.51125e-06	0.00144269	0.494556	mmu-miR-532-5p	2697.02	1.65056e-06	0.00144268	0.489417
mmu-miR-137-3p	54.2541	-1.51023e-06	0.00144269	0.494573	mmu-miR-379-5p	2119	-1.64266e-06	0.00144266	0.489452
mmu-miR-9-5p	2785.43	-1.49614e-06	0.00144269	0.494591	mmu-miR-1306-5p	27.3434	-1.63962e-06	0.00144269	0.489488
mmu-miR-34a-5p	256.431	-1.49307e-06	0.00144268	0.494608	mmu-miR-205-5p	17887.1	1.62551e-06	0.00144268	0.489522
mmu-miR-1191a	60.0746	1.48527e-06	0.00144268	0.494625	mmu-miR-22-5p	562.952	-1.61935e-06	0.00144267	0.489557
mmu-miR-33-5p	12.2802	1.48349e-06	0.00144269	0.494642	mmu-miR-409-3p	166.978	-1.61561e-06	0.00144268	0.489591
mmu-miR-92a-1-5p	39.1834	-1.45998e-06	0.00144269	0.494659	mmu-miR-1249-3p	52.6032	-1.61372e-06	0.00144268	0.489625
mmu-miR-12184-3p	11.8056	1.45872e-06	0.00144269	0.494676	mmu-miR-532-3p	65.4438	1.58128e-06	0.00144268	0.489659
mmu-miR-3084-5p	9.0243	-1.4561e-06	0.00144269	0.494693	mmu-miR-7043-3p	12.5415	1.55831e-06	0.00144269	0.489693
mmu-miR-96-5p	7879	-1.45223e-06	0.00144267	0.494709	mmu-miR-183-3p	30.2855	1.54309e-06	0.00144269	0.489727
mmu-miR-27a-5p	133.849	1.44521e-06	0.00144269	0.494726	mmu-miR-5126	30.4615	-1.5347e-06	0.00144269	0.48976
mmu-miR-146b-3p	14.116	-1.4443e-06	0.00144269	0.494742	mmu-miR-496a-3p	25.0254	-1.53411e-06	0.00144269	0.489793
mmu-miR-28a-5p	1404.22	-1.4432e-06	0.00144267	0.494759	mmu-miR-744-3p	35.0904	1.53048e-06	0.00144269	0.489826
mmu-miR-1a-1-5p	11.4342	1.44297e-06	0.00144269	0.494775	mmu-miR-7688-5p	14.6332	1.52938e-06	0.00144269	0.489858
mmu-miR-18b-5p	2.77116	1.43872e-06	0.00144269	0.494791	mmu-miR-421-3p	184.891	-1.52511e-06	0.00144267	0.489891
mmu-miR-770-3p	21.3316	-1.42684e-06	0.00144269	0.494807	mmu-miR-219a-2-3p	9.60913	-1.52398e-06	0.00144269	0.489923
mmu-miR-491-5p	6.58664	1.42661e-06	0.00144269	0.494823	mmu-miR-1291	273.128	-1.52393e-06	0.00144268	0.489955
mmu-miR-93-3p	144.796	1.42606e-06	0.00144268	0.494839	mmu-miR-34b-5p	26.2846	1.50924e-06	0.00144269	0.489987
mmu-miR-350-3p	158.056	1.42436e-06	0.00144268	0.494854	mmu-miR-1247-5p	30.7582	1.50165e-06	0.00144269	0.490018
mmu-miR-99a-3p	31.1281	1.42405e-06	0.00144269	0.49487	mmu-miR-150-5p	621.916	-1.49098e-06	0.00144267	0.49005
mmu-miR-450b-3p	10.3826	1.41645e-06	0.00144269	0.494885	mmu-miR-365-3p	597.856	-1.48043e-06	0.00144268	0.490081
mmu-miR-141-5p	551.592	-1.38971e-06	0.00144267	0.494901	mmu-miR-1306-3p	24.6955	-1.46758e-06	0.00144269	0.490112
mmu-miR-132-5p	53.3524	-1.38898e-06	0.00144268	0.494916	mmu-miR-375-3p	13268.1	1.45803e-06	0.00144269	0.490143
mmu-miR-219a-5p	10.7269	-1.38702e-06	0.00144269	0.494931	mmu-miR-466f-3p	5.44111	1.45051e-06	0.00144269	0.490173
mmu-miR-6238	7.28717	-1.3862e-06	0.00144269	0.494946	mmu-miR-3962	8.65871	1.44238e-06	0.00144269	0.490204
mmu-miR-3105-3p	40.3566	-1.37101e-06	0.00144269	0.494961	mmu-miR-297abc-3p_merged	9.32407	1.44223e-06	0.00144269	0.490234
mmu-miR-361-3p	3035.6	1.36338e-06	0.00144267	0.494976	mmu-miR-140-3p	5055.89	1.42245e-06	0.00144267	0.490264
mmu-miR-1933-3p	2.62059	-1.36264e-06	0.00144269	0.494991	mmu-miR-505-3p	10.0367	-1.42079e-06	0.00144269	0.490294
mmu-miR-488-3p	27.5165	-1.3497e-06	0.00144269	0.495006	mmu-miR-381-3p	1065.55	1.41486e-06	0.00144268	0.490323
mmu-miR-500-3p	66.7236	1.34543e-06	0.00144268	0.495021	mmu-miR-130a-3p	417.078	1.4059e-06	0.00144267	0.490353
mmu-miR-12182-3p	7.41341	-1.34403e-06	0.00144269	0.495035	mmu-miR-669l-5p	4.60681	1.40516e-06	0.00144269	0.490382
mmu-miR-1249-3p	45.1994	-1.33798e-06	0.00144268	0.49505	mmu-miR-138-5p	414.224	-1.39921e-06	0.00144269	0.490411
mmu-miR-151-5p	471.48	-1.30856e-06	0.00144267	0.495064	mmu-miR-193a-5p	33.4982	-1.38234e-06	0.00144269	0.49044
mmu-miR-31-5p	3474.27	-1.30805e-06	0.00144267	0.495079	mmu-miR-378b	220.169	1.37423e-06	0.00144268	0.490469
mmu-miR-744-3p	27.1839	-1.30113e-06	0.00144269	0.495093	mmu-miR-138-1-3p	6.45025	-1.37183e-06	0.00144269	0.490498
mmu-miR-664-5p	54.0358	-1.30001e-06	0.00144268	0.495107	mmu-miR-466h-5p	5.82454	1.37169e-06	0.00144269	0.490526
mmu-miR-1964-3p	84.114	1.29485e-06	0.00144269	0.495121	mmu-miR-130a-5p	21.9826	1.34989e-06	0.00144269	0.490554
mmu-miR-3076-3p	3.89524	1.28571e-06	0.00144269	0.495135	mmu-miR-378d	1225.22	1.34525e-06	0.00144268	0.490582
mmu-miR-147-3p	25.9858	-1.28528e-06	0.00144269	0.495149	mmu-miR-466bcp-3p_merged	7.1203	1.34453e-06	0.00144269	0.49061
mmu-miR-3962	7.1393	1.28226e-06	0.00144269	0.495163	mmu-miR-18a-3p	31.6307	1.33826e-06	0.00144269	0.490638
mmu-miR-30d-3p	484.596	-1.26837e-06	0.00144267	0.495177	mmu-miR-3105-5p	5.39797	-1.32021e-06	0.00144269	0.490666
mmu-miR-6539	15.4996	1.26128e-06	0.00144269	0.49519	mmu-miR-128-1-5p	9.60291	1.31532e-06	0.00144269	0.490693
mmu-miR-5113	11.807	-1.25983e-06	0.00144269	0.495204	mmu-miR-16-1-3p	413.656	-1.31415e-06	0.00144267	0.49072
mmu-miR-34c-3p	12.4025	1.2503e-06	0.00144269	0.495217	mmu-miR-205-3p	34.6414	-1.31054e-06	0.00144269	0.490747
mmu-miR-129-5p	338.373	-1.24963e-06	0.00144269	0.495231	mmu-miR-135a-2-3p	4.64429	1.3084e-06	0.00144269	0.490774
mmu-miR-1839-5p	3232.74	1.24735e-06	0.00144266	0.495244	mmu-miR-200b-3p	265501	-1.30553e-06	0.00144268	0.490801
mmu-miR-34b-5p	23.5917	1.23761e-06	0.00144269	0.495258	mmu-miR-151-5p	556.893	-1.3047e-06	0.00144267	0.490828
mmu-miR-338-3p	158.659	-1.22818e-06	0.00144269	0.495271	mmu-miR-6539	18.5136	1.27975e-06	0.00144269	0.490854
mmu-miR-1a-3p	61647.6	1.22728e-06	0.00144269	0.495284	mmu-miR-485-3p	42.4353	1.27965e-06	0.00144269	0.490881
mmu-miR-329-5p	105.109	-1.2188e-06	0.00144269	0.495297	mmu-miR-190a-5p	90.2253	1.27739e-06	0.00144269	0.490907
mmu-let-7i-3p	104.903	1.21639e-06	0.00144268	0.49531	mmu-miR-338-5p	306.072	-1.26568e-06	0.00144268	0.490933
mmu-miR-363-3p	214.257	-1.21431e-06	0.00144268	0.495323	mmu-miR-652-5p	17.7871	1.26242e-06	0.00144269	0.490959
mmu-miR-3061-3p	6.84409	-1.19759e-06	0.00144269	0.495336	mmu-miR-1a-1-5p	9.98448	1.25211e-06	0.00144269	0.490984
mmu-miR-3084-3p	5.21219	-1.19598e-06	0.00144269	0.495349	mmu-miR-23a-5p	5.00631	-1.23916e-06	0.00144269	0.49101
mmu-miR-380-3p	24.6121	-1.18929e-06	0.00144269	0.495361	mmu-miR-98-5p	13277.9	-1.23061e-06	0.00144268	0.491035
mmu-miR-6516-5p	7.86859	1.18602e-06	0.00144269	0.495374	mmu-miR-3102-5p.2-5p	6.54221	1.22936e-06	0.00144269	0.491061
mmu-miR-877-3p	7.12488	-1.18398e-06	0.00144269	0.495386	mmu-miR-450b-3p	11.2666	1.22456e-06	0.00144269	0.491086
mmu-let-7f-2-3p	211.692	1.18391e-06	0.00144267	0.495399	mmu-miR-8111	4.80812	1.223e-06	0.00144269	0.491111
mmu-miR-574-5p	338.156	1.17112e-06	0.00144268	0.495411	mmu-miR-193b-5p	14.6535	-1.20862e-06	0.00144269	0.491136
mmu-miR-362-5p	150.702	-1.16643e-06	0.00144268	0.495424	mmu-miR-185-3p	105.943	-1.20357e-06	0.00144268	0.49116
mmu-miR-5132-5p	8.28975	-1.16362e-06	0.00144269	0.495436	mmu-miR-137-3p	76.2837	-1.20163e-06	0.00144269	0.491185
mmu-miR-582-5p	13.4607	1.16238e-06	0.00144269	0.495448	mmu-miR-1193-3p	13.0518	-1.20135e-06	0.00144269	0.491209
mmu-miR-652-3p	5468.1	1.15313e-06	0.00144266	0.49546	mmu-miR-466d-3p	11.2612	1.20117e-06	0.00144269	0.491234
mmu-miR-3068-3p	185.466	1.1518e-06	0.00144268	0.495473	mmu-miR-7b-5p	1926.6	-1.19427e-06	0.00144269	0.491258
mmu-miR-760-3p	11.4163	-1.15089e-06	0.00144269	0.495485	mmu-miR-676-3p	1713.01	1.19204e-06	0.00144268	0.491282
mmu-miR-673-5p	13.8624	-1.15011e-06	0.00144269	0.495496	mmu-miR-323-3p	49.7229	-1.177e-06	0.00144269	0.491306
mmu-miR-532-3p	55.4064	1.1475e-06	0.00144268	0.495508	mmu-miR-455-3p	438.58	-1.17618e-06	0.00144267	0.49133
mmu-miR-7226-3p	4.54704	1.14598e-06	0.00144269	0.49552	mmu-miR-760-3p	14.5424	-1.17381e-06	0.00144269	0.491353
mmu-miR-96-3p	18.1176	-1.12643e-06	0.00144269	0.495532	mmu-miR-362-3p	252.073	1.16981e-06	0.00144268	0.491377
mmu-miR-133a-5p	93.3401	1.1189e-06	0.00144269	0.495544	mmu-miR-93-5p	10236.6	-1.1671e-06	0.00144267	0.4914
mmu-miR-130b-3p	19.7604	-1.11681e-06	0.00144269	0.495555	mmu-miR-146b-3p	17.9391	-1.16393e-06	0.00144269	0.491423
mmu-miR-200b-3p	239846	1.115e-06	0.00144268	0.495567	mmu-miR-128-3p	3114.27	-1.15464e-06	0.00144268	0.491447
mmu-miR-376a-5p	9.41861	-1.11341e-06	0.00144269	0.495578	mmu-miR-96-3p	20.6934	-1.15311e-06	0.00144269	0.49147
mmu-miR-191-3p	63.5829	1.11129e-06	0.00144268	0.49559	mmu-miR-147-3p	30.7716	-1.14481e-06	0.00144269	0.491492
mmu-miR-466f-3p	4.56866	1.10746e-06	0.00144269	0.495601	mmu-miR-5128	39.8592	-1.12353e-06	0.00144269	0.491515
mmu-miR-467d-5p	7.32014	1.10692e-06	0.00144269	0.495613	mmu-miR-145b	14.5591	1.11852e-06	0.00144269	0.491538
mmu-miR-668-3p	13.4873	-1.10645e-06	0.00144269	0.495624	mmu-miR-144-5p	15.2279	1.11834e-06	0.00144269	0.49156
mmu-miR-138-1-3p	4.99728	-1.09165e-06	0.00144269	0.495635	mmu-miR-7a-1-3p	249.834	-1.10561e-06	0.00144268	0.491583
mmu-miR-133a-3p	6959.89	1.08914e-06	0.00144269	0.495646	mmu-miR-200c-3p	135778	-1.10195e-06	0.00144267	0.491605
mmu-miR-664-3p	92.6538	1.08879e-06	0.00144268	0.495657	mmu-miR-3061-3p	8.26166	-1.09392e-06	0.00144269	0.491627
mmu-miR-466g	3.17508	1.07311e-06	0.00144269	0.495668	mmu-miR-181a-2-3p	15.5065	1.09116e-06	0.00144269	0.491649
mmu-miR-511-3p	14.9444	-1.07221e-06	0.00144269	0.495679	mmu-miR-511-3p	17.7151	-1.09116e-06	0.00144269	0.491671
mmu-miR-298-5p	20.6809	-1.06681e-06	0.00144269	0.49569	mmu-miR-467b-5p	5.25355	1.08564e-06	0.00144269	0.491693
mmu-miR-337-3p	12.6595	-1.03968e-06	0.00144269	0.495701	mmu-miR-7219-3p	24.6311	-1.08382e-06	0.00144269	0.491715
mmu-miR-503-5p	13.8627	1.03152e-06	0.00144269	0.495712	mmu-miR-5101	5.96634	-1.08112e-06	0.00144269	0.491736
mmu-miR-17-3p	101.96	-1.02749e-06	0.00144268	0.495723	mmu-miR-667-5p	5.80741	1.07087e-06	0.00144269	0.491758
mmu-miR-501-3p	257.488	1.02223e-06	0.00144268	0.495734	mmu-miR-218-5p	6939.76	1.06795e-06	0.00144269	0.491779
mmu-miR-101a-5p	7.60141	1.01918e-06	0.00144269	0.495744	mmu-miR-335-5p	78.2332	-1.06342e-06	0.00144268	0.4918
mmu-miR-3473h-5p	4.11913	1.01339e-06	0.00144269	0.495755	mmu-miR-130b-3p	28.7789	1.06172e-06	0.00144269	0.491822
mmu-miR-6412	5.62272	1.00923e-06	0.00144269	0.495766	mmu-miR-17-5p	2060.82	-1.06035e-06	0.00144267	0.491843
mmu-miR-706	5.3078	-1.00854e-06	0.00144269	0.495776	mmu-miR-879-5p	3.47629	-1.0524e-06	0.00144269	0.491864
mmu-miR-676-3p	1421.59	-1.0039e-06	0.00144266	0.495787	mmu-miR-6395	6.58073	-1.04699e-06	0.00144269	0.491884
mmu-miR-18a-3p	23.0502	-1.00319e-06	0.00144269	0.495797	mmu-miR-3066-5p	13.4084	-1.04668e-06	0.00144269	0.491905
mmu-miR-384-5p	16.4893	-9.92986e-07	0.00144269	0.495807	mmu-miR-7083-5p	5.1636	1.04e-06	0.00144269	0.491926
mmu-miR-205-5p	14831.6	-9.92864e-07	0.00144268	0.495818	mmu-miR-331-5p	25.9696	1.03808e-06	0.00144269	0.491946
mmu-miR-215-5p	4.55415	9.7954e-07	0.00144269	0.495828	mmu-miR-350-3p	184.078	1.03101e-06	0.00144268	0.491967
mmu-miR-1941-3p	2.36552	9.72557e-07	0.00144269	0.495838	mmu-miR-1968-5p	27.6258	1.03027e-06	0.00144269	0.491987
mmu-miR-145b	11.9848	9.70276e-07	0.00144269	0.495848	mmu-miR-141-5p	639.717	-1.02532e-06	0.00144267	0.492007
mmu-miR-1968-5p	24.312	9.65209e-07	0.00144269	0.495858	mmu-miR-125a-3p	117.556	1.02465e-06	0.00144268	0.492027
mmu-miR-3099-3p	4.9078	-9.51415e-07	0.00144269	0.495868	mmu-miR-184-3p	109.251	1.02309e-06	0.00144269	0.492047
mmu-miR-1306-3p	21.5938	-9.39746e-07	0.00144269	0.495879	mmu-miR-18a-5p	53.5848	-1.02279e-06	0.00144269	0.492067
mmu-miR-92a-3p	7535.54	-9.30452e-07	0.00144266	0.495889	mmu-miR-3086-5p	3.02805	1.01014e-06	0.00144269	0.492087
mmu-miR-122-5p	20.7374	9.29017e-07	0.00144269	0.495898	mmu-miR-350-5p	14.3741	-1.00639e-06	0.00144269	0.492106
mmu-miR-6909-5p	1.70006	-9.24524e-07	0.00144269	0.495908	mmu-miR-384-5p	22.6768	-1.00486e-06	0.00144269	0.492126
mmu-miR-134-3p	5.44758	-9.23903e-07	0.00144269	0.495918	mmu-miR-665-3p	2.90988	-1.00485e-06	0.00144269	0.492145
mmu-miR-193a-3p	14.17	-9.19141e-07	0.00144269	0.495928	mmu-miR-299a-5p	21.4044	-9.8852e-07	0.00144269	0.492165
mmu-miR-129-2-3p	12.6856	-9.18517e-07	0.00144269	0.495938	mmu-miR-380-5p	14.96	-9.88412e-07	0.00144269	0.492184
mmu-miR-7b-5p	1258.74	-9.08865e-07	0.00144269	0.495947	mmu-miR-342-5p	126.516	9.74484e-07	0.00144269	0.492203
mmu-miR-467b-5p	4.2247	9.08039e-07	0.00144269	0.495957	mmu-miR-666-5p	19.3779	-9.74151e-07	0.00144269	0.492222
mmu-miR-8112	28.1952	9.03821e-07	0.00144269	0.495967	mmu-miR-26b-5p	70606.8	9.69615e-07	0.00144267	0.492241
mmu-miR-16-1-3p	359.807	9.03383e-07	0.00144267	0.495976	mmu-miR-6944-3p	3.13168	9.63221e-07	0.00144269	0.49226
mmu-miR-3060-3p	7.26686	8.9568e-07	0.00144269	0.495986	mmu-miR-30c-1-3p	111.946	-9.53799e-07	0.00144268	0.492279
mmu-miR-23a-5p	4.57989	-8.84358e-07	0.00144269	0.495995	mmu-miR-6516-5p	8.77607	9.38857e-07	0.00144269	0.492298
mmu-miR-466q	1.91145	8.78489e-07	0.00144269	0.496005	mmu-miR-1247-3p	13.1714	-9.34237e-07	0.00144269	0.492317
mmu-let-7k	51.5925	-8.74809e-07	0.00144268	0.496014	mmu-miR-34c-3p	12.9448	9.33438e-07	0.00144269	0.492335
mmu-miR-700-5p	82.1993	-8.66274e-07	0.00144268	0.496023	mmu-miR-6945-3p	2.83787	9.30487e-07	0.00144269	0.492354
mmu-miR-17-5p	1806.74	-8.61493e-07	0.00144267	0.496033	mmu-miR-5132-5p	10.4528	-9.24229e-07	0.00144269	0.492372
mmu-miR-7688-5p	9.23519	-8.56904e-07	0.00144269	0.496042	mmu-miR-511-5p	4.98819	-9.1262e-07	0.00144269	0.49239
mmu-miR-212-5p	26.0274	-8.55078e-07	0.00144269	0.496051	mmu-miR-339-3p	164.971	-9.09974e-07	0.00144268	0.492409
mmu-miR-181b-1-3p	11.965	8.52604e-07	0.00144269	0.49606	mmu-miR-378a-5p	208.244	-9.0801e-07	0.00144268	0.492427
mmu-miR-6395	5.7229	-8.48071e-07	0.00144269	0.496069	mmu-miR-92b-5p	3.85447	-8.97302e-07	0.00144269	0.492445
mmu-miR-574-3p	852.235	8.44881e-07	0.00144266	0.496078	mmu-miR-101a-5p	5.98448	-8.91824e-07	0.00144269	0.492463
mmu-miR-6945-3p	2.33809	8.42631e-07	0.00144269	0.496088	mmu-miR-431-3p	10.3411	8.64106e-07	0.00144269	0.492481
mmu-miR-335-5p	66.1272	-8.41352e-07	0.00144269	0.496097	mmu-miR-598-3p	97.5679	-8.63727e-07	0.00144268	0.492498
mmu-miR-592-5p	3.29166	-8.31361e-07	0.00144269	0.496105	mmu-miR-301a-3p	9.9802	8.63653e-07	0.00144269	0.492516
mmu-miR-497a-5p	2296.32	-8.29207e-07	0.00144265	0.496114	mmu-miR-770-5p	4.04728	-8.58417e-07	0.00144269	0.492534
mmu-miR-677-5p	116.741	8.27163e-07	0.00144268	0.496123	mmu-miR-340-3p	1257.92	-8.58371e-07	0.00144269	0.492551
mmu-miR-532-5p	2149.05	-8.26571e-07	0.00144266	0.496132	mmu-miR-425-3p	402.797	-8.5664e-07	0.00144267	0.492569
mmu-miR-92b-5p	2.76403	-8.25085e-07	0.00144269	0.496141	mmu-miR-3473d	3.58438	-8.54299e-07	0.00144269	0.492586
mmu-miR-709	10.1333	-8.2296e-07	0.00144269	0.49615	mmu-miR-9769-3p	7.43204	8.48257e-07	0.00144269	0.492603
mmu-miR-3102-3p.2-3p	2.41265	-8.15092e-07	0.00144269	0.496158	mmu-miR-873a-3p	2.96204	-8.38013e-07	0.00144269	0.492621
mmu-miR-425-3p	352.886	8.09091e-07	0.00144267	0.496167	mmu-miR-376c-3p	24.4428	-8.37893e-07	0.00144269	0.492638
mmu-miR-362-3p	198.111	-8.06135e-07	0.00144268	0.496176	mmu-miR-18b-5p	2.61624	-8.34698e-07	0.00144269	0.492655
mmu-miR-205-3p	33.4502	8.04145e-07	0.00144269	0.496184	mmu-miR-877-3p	11.4868	8.33475e-07	0.00144269	0.492672
mmu-miR-193b-5p	12.4864	-8.0345e-07	0.00144269	0.496193	mmu-miR-503-3p	40.2823	8.29583e-07	0.00144269	0.492689
mmu-miR-203-5p	12.9173	-8.01331e-07	0.00144269	0.496201	mmu-miR-194-2-3p	15.1045	8.29294e-07	0.00144269	0.492705
mmu-miR-7091-5p	3.13738	8.00879e-07	0.00144269	0.49621	mmu-miR-7669-5p	3.11966	8.18183e-07	0.00144269	0.492722
mmu-miR-188-5p	7.78096	-7.98833e-07	0.00144269	0.496218	mmu-miR-5113	13.7891	-8.17711e-07	0.00144269	0.492739
mmu-miR-2137	86.4624	-7.73271e-07	0.00144269	0.496227	mmu-miR-3970	49.0742	-8.16535e-07	0.00144269	0.492755
mmu-miR-669o-5p	8.40969	7.70064e-07	0.00144269	0.496235	mmu-miR-1843b-3p	42.7689	8.10105e-07	0.00144269	0.492772
mmu-miR-301a-3p	7.97741	7.63872e-07	0.00144269	0.496243	mmu-miR-1933-3p	4.46429	-8.02366e-07	0.00144269	0.492788
mmu-miR-328-3p	2653.76	7.63117e-07	0.00144266	0.496252	mmu-miR-5104	1.42665	8.01948e-07	0.00144269	0.492805
mmu-miR-340-5p	8092.67	-7.62183e-07	0.00144268	0.49626	mmu-miR-3057-5p	12.9447	7.99062e-07	0.00144269	0.492821
mmu-miR-1955-3p	2.45902	-7.56579e-07	0.00144269	0.496268	mmu-miR-1931	4.40051	7.96514e-07	0.00144269	0.492837
mmu-miR-153-3p	9.18023	7.52852e-07	0.00144269	0.496276	mmu-miR-3470a	19.3219	-7.91078e-07	0.00144269	0.492853
mmu-miR-219a-2-3p	9.63065	-7.45492e-07	0.00144269	0.496285	mmu-miR-341-3p	152.972	-7.83713e-07	0.00144268	0.49287
mmu-miR-7033-5p	4.48523	-7.44681e-07	0.00144269	0.496293	mmu-miR-6412	6.2838	7.83551e-07	0.00144269	0.492886
mmu-miR-1843a-3p	48.1574	7.4275e-07	0.00144268	0.496301	mmu-let-7g-5p	227374	7.81844e-07	0.00144266	0.492902
mmu-miR-376c-3p	21.7713	-7.36315e-07	0.00144269	0.496309	mmu-miR-664-5p	69.9949	7.65279e-07	0.00144268	0.492917
mmu-miR-541-3p	1.68559	-7.34799e-07	0.00144269	0.496317	mmu-miR-1194	7.66092	-7.61421e-07	0.00144269	0.492933
mmu-miR-144-3p	9.91207	7.22115e-07	0.00144269	0.496325	mmu-miR-1969	1.58508	7.52987e-07	0.00144269	0.492949
mmu-miR-7670-3p	2.00248	-7.21833e-07	0.00144269	0.496333	mmu-miR-541-3p	2.22676	-7.50733e-07	0.00144269	0.492965
mmu-miR-667-3p	14.2747	-7.1938e-07	0.00144269	0.496341	mmu-miR-615-3p	76.5696	-7.50537e-07	0.00144269	0.49298
mmu-miR-384-3p	17.7625	-7.17609e-07	0.00144269	0.496349	mmu-miR-377-5p	2.90036	-7.46971e-07	0.00144269	0.492996
mmu-miR-344d-3p	5.54461	7.17387e-07	0.00144269	0.496356	mmu-miR-217-5p	6.11084	7.33571e-07	0.00144269	0.493011
mmu-miR-5122	1.61498	7.11311e-07	0.00144269	0.496364	mmu-miR-671-3p	149.523	7.23343e-07	0.00144268	0.493027
mmu-miR-98-3p	81.9763	-7.09461e-07	0.00144268	0.496372	mmu-miR-103-2-5p	5.22889	7.22498e-07	0.00144269	0.493042
mmu-miR-135a-2-3p	2.65046	7.00798e-07	0.00144269	0.49638	mmu-miR-212-3p	14.9818	-7.14316e-07	0.00144269	0.493057
mmu-miR-190a-5p	69.7633	-6.93683e-07	0.00144269	0.496387	mmu-miR-467a-3p	11.3095	7.04109e-07	0.00144269	0.493072
[truncated: 1,519 more rows]

## Sheet: Elac2-TRAMP lines 30 weeks
KO-TRAMP					A537T-TRAMP
[truncated: 1,964 more rows]
