# Supplementary material for: Multi‐omic profiling reveals an RNA processing rheostat that predisposes to prostate cancer
Source: EMBO Mol Med. 2023 Apr 24;15(6):e17463. doi: 10.15252/emmm.202317463 (PMC10245041; doi:10.15252/emmm.202317463)
Supplement: Supplementary file 7 — Dataset EV6 [file EMMM-15-e17463-s001.xlsx]

## Sheet: Dataset Legend
Dataset EV6. List of identified proteins associated with WT and A537T ELAC2

## Sheet: Identified proteins
Accession	Gene Symbol	Abundance Ratio log2 Elac2 WT Control	Abundance Ratio Adj P-Value Elac2 WT Control	Accession	Gene Symbol	Abundance Ratio log2 Elac2 mut Control	Abundance Ratio Adj P-Value Elac2 mut Control
F8WE18		-3.44	1.35231e-08	V9GYM8		6.64
Q8NC51	SERBP1	5.03	7.93595e-07	P57772	EEFSEC	6.64
Q7Z4V5	HDGFRP2; HDGFL2	-3.87	8.16903e-07	P29692	EEF1D	6.64
P23246	SFPQ	4.57	8.16903e-07	P22626	HNRNPA2B1	6.64
P23588	EIF4B	4.23	2.78187e-06	A0A3B3ITT5		6.64
Q9UQ35	SRRM2	2.09	2.78187e-06	A0A0U1RRE5	LOC550643; LINC01420; NBDY	6.64
H7C2N1		2.85	2.78187e-06	K7EN31		6.64
Q92900	UPF1	2.1	2.78187e-06	E7EMN6		6.64
Q5T7C4	HMGB1	-2.85	2.78187e-06	E9PKU4		6.64
P55884	EIF3B	3.94	2.78187e-06	Q5JSZ5	PRRC2B	6.64
P62857	RPS28	3.35	3.30138e-06	E9PQ15		6.64
Q86UE4	MTDH	3.39	4.06958e-06	P0DSO3		6.64
M0R2L9		-1.93	5.53986e-06	Q9Y4F5	CEP170B; KIAA0284	6.64
P61513	RPL37A	-1.88	5.6661e-06	Q6PKG0	LARP1	5.3	4.24459e-06
P05787	KRT8	-2.85	8.8614e-06	P05387	RPLP2	5.27	1.22271e-05
C9J1Z8		0.93	9.72078e-06	G5E9D5	ELAC2	5.27	0.00051641
Q6UXH1	CRELD2	-1.45	9.72078e-06	Q71RC2	LARP4	4.5	2.21971e-05
Q8TC05	MDM1	3	9.72078e-06	Q8NC51	SERBP1	3.58	0.000180366
Q14011	CIRBP	0.98	1.01083e-05	Q9Y520	PRRC2C	3.43	0.0509261
A0A494C0B4		1.09	1.76655e-05	K7ER96		3	0.00113816
A0A2R8Y811		3.23	2.02711e-05	Q15233	NONO	2.96	0.00213508
P04792	HSPB1	-1.23	2.69893e-05	P48634	PRRC2A	2.74	0.00964994
P27816	MAP4	1.84	2.69893e-05	P62857	RPS28	2.64	4.99692e-06
A0A0A0MTT8		-0.92	3.17704e-05	Q32MZ4	LRRFIP1	2.61	0.0027937
E7EX73	EIF4G1	2.42	3.22758e-05	Q9P206	KIAA1522	2.57	0.00193272
P25325	MPST	-1.09	3.67852e-05	P55884	EIF3B	2.55	0.000102788
Q15370	TCEB2; ELOB	-0.98	3.67852e-05	G5E972	TMPO	2.5	0.000755271
Q92841	DDX17	2.38	3.8145e-05	P06748	NPM1	2.5	0.0201514
O60814	HIST1H2BK	-2.13	4.69926e-05	P46821	MAP1B	2.43	0.0546992
E9PB61	ALYREF	0.97	5.26557e-05	H7C2N1		2.38	9.73585e-07
P26373	RPL13	2.71	5.26557e-05	A0A2R8Y811		2.37	0.000123596
P67809	YBX1	2.47	5.27929e-05	O60869	EDF1	2.19	0.00100766
P55072	VCP	-3.79	5.27929e-05	Q9UQ35	SRRM2	2.13	3.27313e-07
Q16778	HIST2H2BE	-2.13	5.27929e-05	P23246	SFPQ	1.99	0.0247282
P06748	NPM1	2.6	5.80326e-05	C9J0J7		1.98	0.0353335
P23396	RPS3	3.16	6.12629e-05	Q9UBB4	ATXN10	1.76	0.214979
P05198	EIF2S1	-2.11	7.0121e-05	P63220	RPS21	1.68	9.83575e-08
Q9UK76	HN1; JPT1	0.66	7.0121e-05	H0Y449		1.67	0.00394802
Q9Y520	PRRC2C	3.54	7.32213e-05	Q16630	CPSF6	1.64	0.0197957
Q9HB71	CACYBP	-2.11	7.47337e-05	E9PB61	ALYREF	1.61	1.45336e-06
H0YNJ9		-1.16	7.47337e-05	Q99714	HSD17B10	1.58	0.000508169
Q9BQA1	WDR77	-1.4	7.72373e-05	P23396	RPS3	1.57	0.0131787
A0A087WYS6	PSMA8	-0.93	7.75289e-05	E9PEJ4		1.55
P02768	ALB	-1.49	7.75289e-05	Q8TC05	MDM1	1.5	0.0058566
H0YCG1		2.24	8.17208e-05	G3V4C1		1.46
P00491	PNP	-3.13	0.000110293	E9PQA1		1.45	0.00605744
O15144	ARPC2	-4.02	0.000119012	P49321	NASP	1.42	0.0737656
P62937	PPIA	-3.14	0.000119012	F8VR77		1.41	0.00125853
H0Y4R1		-2.99	0.000129253	O15511	ARPC5	1.4	0.000220896
P05783	KRT18	-3.01	0.000135	B4DLR8	NQO1	1.39	0.00898461
Q9UMX0	UBQLN1	0.54	0.000135	Q09666	AHNAK	1.39	0.0544805
Q07666	KHDRBS1	0.84	0.000135	Q92900	UPF1	1.38	0.000163639
Q9H2U2	PPA2	-1.59	0.000191707	Q96PK6	RBM14; RBM14-RBM4	1.37
Q8TAP9	MPLKIP	-0.46	0.000196028	P63173	RPL38	1.35	8.15261e-05
A0A087WX59	ADRM1	0.98	0.000225089	Q7KZF4	SND1	1.35	0.00671337
Q15056	EIF4H	-1.74	0.000235099	Q9H1E3	NUCKS1	1.33	0.00807531
P63220	RPS21	1.89	0.000242686	Q969E4	TCEAL3	1.32	2.14515e-05
Q3KQU3	MAP7D1	3.96	0.00024875	A2ABF4		1.31	0.220885
P05387	RPLP2	5.36	0.000263651	P35637	FUS	1.31
Q7KZF4	SND1	2.6	0.000337109	P26373	RPL13	1.29	0.0054518
P13798	APEH	-2.63	0.000369861	P17174	GOT1	1.28	3.37968e-07
P37837	TALDO1	-1.26	0.000369861	P62829	RPL23	1.27	0.00314151
Q8WWM7	ATXN2L	2.25	0.000384667	A0A5F9ZHW5		1.21	0.000720729
Q9UDT6	CLIP2	-2.76	0.000403408	Q96CP2	FLYWCH2	1.21	0.0313606
P32119	PRDX2	0.39	0.000403696	E9PHT9		1.2	0.000318944
Q9NZ01	TECR	-1.9	0.000415877	O43678	NDUFA2	1.2
Q9BTZ2	DHRS4	-2.62	0.000415877	E7EX73	EIF4G1	1.17	0.00117495
R4GN69		-3.02	0.00044579	E7EW49	CLASP2	1.17	0.0505075
Q14847	LASP1	-0.95	0.000528362	Q8WVJ2	NUDCD2	1.16	0.0125754
G5E9D5	ELAC2	5.59	0.000528362	F5H423		1.15	0.000876855
P17174	GOT1	0.93	0.000561178	Q7Z2W4	ZC3HAV1	1.15	0.03267
Q9H1E3	NUCKS1	1.45	0.00058499	Q9BW04	C1orf116	1.14	0.00081141
P07737	PFN1	1.45	0.000595355	P63313	TMSB10	1.11	0.0028083
P0C7P0	CISD3	-0.91	0.000612197	Q9C0C2	TNKS1BP1	1.11	0.376616
Q12906	ILF3	1.41	0.000630746	P48735	IDH2	1.05	0.0446979
P49588	AARS	-2.03	0.000642166	A0A1X7SBS1		1.04	0.0184516
H0YKD8	RPL28	-0.66	0.000658745	M0R2N0		1.04	0.0878511
A0A087X0H8	TSC22D1	0.55	0.000658745	P58546	LUZP6; MTPN	1.02	3.70017e-05
F5GXD8		-2.48	0.000658745	P31937	HIBADH	1.02
Q9P206	KIAA1522	4.57	0.000658745	H0YCG1		1.01	0.000807273
P51991	HNRNPA3	0.9	0.000658745	P09497	CLTB	1	0.000176728
Q7Z4H3	HDDC2	-0.97	0.000658745	C9J1Z8		0.97	0.000444103
A0A0C4DGB5	CAST	1.13	0.000658745	J3QS36		0.97	0.00270488
Q13347	EIF3I	-0.96	0.000658745	Q8WWM7	ATXN2L	0.97	0.0191768
I3L397		-3.02	0.00066925	Q9H910	HN1L; JPT2	0.96	2.1456e-05
P35270	SPR	-0.48	0.000676935	H0Y512		0.95	0.00825472
Q8N1G4	LRRC47	-1.46	0.000732882	P07737	PFN1	0.93	1.41761e-05
Q6PKG0	LARP1	5.5	0.000734272	Q9H3K6	BOLA2B; BOLA2; LOC107984053	0.93	4.8861e-05
P18859	ATP5J	-0.58	0.000794122	Q9UN86	G3BP2	0.93	0.0244002
Q7Z2W4	ZC3HAV1	3.04	0.000794416	P54725	RAD23A	0.9	1.25146e-05
A0A087X0X3		-0.86	0.000817548	O15145	ARPC3	0.9	0.00423479
P78540	ARG2	-2.2	0.000837634	P29966	MARCKS	0.9	0.0153655
P63313	TMSB10	1.63	0.000872518	A0A0G2JQH2		0.89	0.0022471
Q9UII2	ATPIF1	-2.4	0.000877057	Q92841	DDX17	0.89	0.0419751
P62328	TMSB4X	1.26	0.000877057	Q86UU0	BCL9L	0.88	0.00555706
Q6P1L8	MRPL14	-2.13	0.000877057	O60701	UGDH	0.87	0.0447456
G5E972	TMPO	2.69	0.00101877	A0A087X090	FDPS	0.86	0.0147884
A0A1W2PRL9		-2.97	0.00110028	F8VVB9		0.84	0.0156396
O75347	TBCA	-0.44	0.00114811	Q9HB07		0.84	0.269888
O75937	DNAJC8	-3.15	0.00114811	Q14011	CIRBP	0.83	2.525e-06
Q9H910	HN1L; JPT2	1.54	0.00114811	Q7L2J0	MEPCE	0.83	0.111502
P48634	PRRC2A	5.27	0.00114811	P20962	PTMS	0.81	0.00129478
C9JZR2	CTNND1	-1.67	0.0013725	E7ESC6	XPO7	0.81	0.0056937
A0A5H1ZRP4		0.61	0.00141003	Q9UMX0	UBQLN1	0.8	1.42866e-05
Q15233	NONO	4.99	0.00142459	Q92667	AKAP1	0.79	0.0054518
Q9Y5L4	TIMM13	-1.26	0.00142554	P27816	MAP4	0.78	0.000131888
Q9BPW8	NIPSNAP1	-3.35	0.00143974	Q8WUM4	PDCD6IP	0.77	0.153531
H7BZJ3		-3.11	0.00144709	P20073	ANXA7	0.76	5.92603e-05
O15145	ARPC3	0.61	0.00150013	Q96B54	ZNF428	0.75	0.0067413
Q92667	AKAP1	1.27	0.00156555	P04080	CSTB	0.73	0.0311292
A0A0G2JQH2		0.83	0.00156586	I3L172	FAM195A; MCRIP2	0.7	0.00023271
Q9UN86	G3BP2	2.57	0.00157826	Q96HY3	CALM1; CALM2; CALM3	0.7	0.00345672
Q9UIJ7	AK3	-1.52	0.00157826	O00115	DNASE2	0.7	0.0478964
P61088	UBE2N	-1.23	0.00162305	B7Z6Z4	MYL6	0.69	0.105274
Q9BW04	C1orf116	1.23	0.00171554	P00558	PGK1	0.67	0.00990829
P0DP25	CALM3; CALM2; CALM1	0.9	0.00180064	A0A087X1X5		0.67	0.0301727
P62805	HIST1H4A; HIST1H4F; HIST1H4D; HIST1H4J; HIST2H4A; HIST2H4B; HIST1H4H; HIST1H4C; HIST4H4; HIST1H4E; HIST1H4I; HIST1H4B; HIST1H4K; HIST1H4L	-1.57	0.00180064	P30153	PPP2R1A	0.67	0.0580874
Q6XQN6	NAPRT1; NAPRT	-2.98	0.00180064	E7EQV3	PABPC1	0.66	0.00456425
C9J0J7		1.55	0.00180064	A0A286YFM8		0.66	0.757927
Q02790	FKBP4	-2.51	0.00180064	A0A087WY61		0.65	0.00964994
P08590	MYL3	1.68	0.00187651	Q15691	MAPRE1	0.65	0.0275007
A0A0A0MT64	FDXR	-2.11	0.00187651	Q969H8	C19orf10; MYDGF	0.62	0.0268374
Q9NZT2	OGFR	-1.36	0.00187651	D6RA11		0.62	0.0323947
P31153	MAT2A	-3.7	0.0019916	D6RCA5		0.62	0.0353963
A0A0G2JIW1		-1.73	0.00201191	Q6P996	PDXDC1; LOC102724985	0.62	0.0389988
A0A0B4J2D5	C21orf33; LOC102724023	-1.88	0.00202356	P08865	RPSA	0.62	0.0458042
H0YLF3		-3.21	0.00205788	P05114	HMGN1	0.59	0.00415862
P00441	SOD1	0.5	0.00205788	Q13442	PDAP1	0.58	0.0126838
Q13057	COASY	-2.47	0.00205788	M0QX69		0.57	0.00129252
H3BV90		-1.23	0.00205788	P51858	HDGF	0.57	0.00145958
P00568	AK1	-3.91	0.00205788	Q8N8N7	PTGR2	0.57	0.00495507
D6RBD8		-1.13	0.00209366	P30044	PRDX5	0.57	0.235628
Q494V2	CCDC37; CFAP100	1.2	0.00209366	Q15459	SF3A1	0.56	0.03267
P23526	AHCY	-3.35	0.0021122	P60866	RPS20	0.56	0.0353588
P51858	HDGF	0.55	0.0021191	P49006	MARCKSL1	0.56	0.0922069
Q8NFU3	TSTD1	-0.86	0.00216493	Q8WZA9	IRGQ	0.56	0.878088
H0Y8X4		-1	0.00227225	P35221	CTNNA1	0.56
A0A590PXD8		1.68	0.0022889	Q96A49	SYAP1	0.55	0.00184986
Q96KP4	CNDP2	-4.29	0.00229308	P05023	ATP1A1	0.55	0.0888385
O60664	PLIN3	0.9	0.00243451	P99999	CYCS	0.55	0.299094
M0QX76		-2.01	0.00243451	P78417	GSTO1	0.54	0.00730263
B1APQ0	PITRM1	-2.39	0.0024666	P39023	RPL3	0.54	0.199326
E7EQV3	PABPC1	1.41	0.00249839	B4DDC6	PTGES3	0.54	0.371793
P16949	STMN1	-0.88	0.00249839	M0R213		0.53	0.0265376
Q06830	PRDX1	0.5	0.00249839	F8VZQ9		0.52	0.000583771
A0A1X7SBS1		2.15	0.00249839	P54727	RAD23B	0.51	0.00541422
Q71RC2	LARP4	2.17	0.0025596	A0A3B3IUB5		0.51	0.0187073
P60174	TPI1	-2.01	0.00262331	Q92786	PROX1	0.51	0.0222196
H7C5V3		0.74	0.00262331	H0Y4T6		0.51	0.03267
E7EWI1		-1.39	0.00264464	O95721	SNAP29	0.51	0.0714335
F5H423		1.29	0.00271859	E9PQY2		0.51	0.179766
Q5JSL0	HMGN5	1.66	0.00271859	K7ERU7		0.51	0.226388
P12532	CKMT1B; CKMT1A	-2.67	0.00271859	A0A5H1ZRP4		0.5	0.001549
P16989	CSDA; YBX3	0.89	0.0027907	P30043	BLVRB	0.5	0.1343
Q96CP2	FLYWCH2	1.1	0.00288675	Q12904	AIMP1	0.5	0.226388
Q96B54	ZNF428	1.15	0.00289507	Q06830	PRDX1	0.49	0.00506274
P29966	MARCKS	1.01	0.00289762	A0A087X2I4	PSMB6	0.49	0.00629587
I3L172	FAM195A; MCRIP2	1.43	0.00290465	A0A096LNZ9		0.49	0.00678939
J3KRR1		-1.18	0.00290465	P10809	HSPD1	0.48	0.000246857
A0A669KAX3		-1.3	0.00291003	F8WE88		0.47	0.0473044
Q32MZ4	LRRFIP1	2.17	0.00317863	P21796	VDAC1	0.47	0.140164
Q01085	TIAL1	-3.74	0.00320183	Q9UK76	HN1; JPT1	0.45	0.000362876
P39023	RPL3	3.13	0.00344675	P30041	PRDX6	0.45	0.00334572
Q8N8N7	PTGR2	0.58	0.00345402	Q5JTJ3	COA6	0.45	0.0072268
E7EQB2		-4.04	0.00348743	K7EQA1		0.44	0.00296552
P84243	H3F3A; H3F3AP4; H3F3B	-1.57	0.00348743	P40926	MDH2	0.44	0.00605744
P14618	PKM	-3.58	0.00354172	P53999	SUB1	0.44	0.0839698
Q9UHV9	PFDN2	-1.34	0.00354923	Q15181	PPA1	0.43	0.11016
Q00796	SORD	-2.79	0.00359117	Q6NT46	GAGE2A	0.43	0.36606
H3BUZ9		-1.73	0.00361016	P16989	CSDA; YBX3	0.42	0.143821
A0A0C4DGH5	CAND1	-1.36	0.00361016	P49903	SEPHS1	0.41	0.0573783
P61978	HNRNPK	-1.45	0.00365501	Q9NTZ6	RBM12	0.4	0.000125553
Q99801	NKX3-1	1.35	0.00373514	H0Y8W8		0.4	0.11914
E9PKE3		-2.16	0.00374486	P32119	PRDX2	0.39	0.000152376
E9PHT9		0.71	0.0039977	P00441	SOD1	0.39	0.00663091
Q12972	PPP1R8	-3.39	0.00409058	B8ZZL8	HSPE1	0.39	0.0248458
Q01167	FOXK2	0.72	0.00416792	A0A0J9YYF6		0.39	0.331208
D6RFN0		-3.93	0.00420678	Q92945	KHSRP	0.38	0.00678939
A0A087WVV1	PSMB2	-2.59	0.0043674	A0A0C4DGB5	CAST	0.38	0.0285529
P27144	AK4; LOC100507855	-1.42	0.00437333	Q5T123	SH3BGRL3	0.38	0.099298
H0Y8G5		-3.61	0.00437645	K7ERZ3		0.38	0.103606
P62316	SNRPD2	-1.93	0.00437645	A0A2R8Y6W5		0.38
P00338	LDHA	-1.47	0.00447783	D6RAV0		0.36	0.0668064
H7C131		-0.88	0.00450323	Q9P2X0	DPM3	0.36	0.0694898
P18206	VCL	-1.18	0.00464911	P30626	SRI	0.36	0.0694898
P12277	CKB	-3.05	0.00494887	Q9Y316	MEMO1	0.35	0.469243
P55145	MANF	-1.37	0.00511239	P06576	ATP5B	0.34	0.156912
B4DLR8	NQO1	0.95	0.00513388	P51991	HNRNPA3	0.32	0.0416831
P06744	GPI	-3.53	0.00516586	P83731	RPL24	0.32	0.226388
Q04837	SSBP1	-4.09	0.00530132	Q8WVC0	LEO1	0.32	0.310111
Q9C010	PKIB	1.71	0.00540835	P36507	MAP2K2	0.32	0.318923
I3L3E9		-3.32	0.00570252	P28066	PSMA5	0.31	0.274211
P23284	PPIB	-2.92	0.00578308	Q96CT7	CCDC124	0.31	0.354186
P05455	SSB	-3.02	0.00578308	P40227	CCT6A	0.3	0.199806
Q05682	CALD1	-0.47	0.00578308	P00338	LDHA	0.3	0.252395
D6RBC5		-2.36	0.00578308	Q13263	TRIM28	0.3	0.341959
Q5JTJ3	COA6	0.71	0.00594658	A0A0C4DH44		0.3	0.442593
P17948	FLT1	-2.45	0.0060487	I3L4C2	BAIAP2	0.28	0.249546
J3KMX3		-3.65	0.00608422	F8WB72		0.28	0.60707
P20073	ANXA7	0.43	0.00621387	E7EX17	EIF4B	0.28	0.68058
E5RH53	FAM82B; RMDN1	-3.15	0.00651582	F8VZX2	PCBP2	0.27	0.0886995
Q5T123	SH3BGRL3	1.01	0.00651582	O14745	SLC9A3R1	0.27	0.169209
I3L4P8		-1.75	0.00651582	H0Y2Y8		0.26	0.0190276
Q5SRR8		-1.77	0.00700615	P85037	FOXK1	0.26	0.169381
P49327	FASN	-4.3	0.00700615	P31946	YWHAB	0.26	0.362527
P40926	MDH2	0.68	0.00705727	P55145	MANF	0.25	0.0605015
Q9Y266	NUDC	-2.78	0.00709838	A0A494C1B1		0.25	0.186045
P43686	PSMC4	-2.35	0.00730041	A8MXP9		0.25	0.84574
P53004	BLVRA	-2.16	0.00736708	A0A087WVQ9		0.23	0.174128
Q7L7L0	HIST3H2A	-0.9	0.00749692	H3BNT3		0.23	0.290054
Q92786	PROX1	0.4	0.00749692	Q07666	KHDRBS1	0.21	0.0283829
Q8TEA8	DTD1	-1.09	0.00753656	A0A087WZ51	TPD52L2	0.21	0.307111
Q9P270	SLAIN2	1.67	0.00753656	H0YJT9		0.21	0.372488
P49773	HINT1	-1.83	0.00787864	K7ESG8		0.21	0.698928
Q99714	HSD17B10	0.93	0.00805299	Q99497	PARK7	0.2	0.52764
A0A0C4DGI3	CS	-2.68	0.008078	H7BY16		0.19	0.145838
A0A087X2I4	PSMB6	0.47	0.00817738	Q14847	LASP1	0.19	0.165671
P55060	CSE1L	-1.19	0.00819093	P35270	SPR	0.18	0.277758
Q5TDF0	NTPCR	-1.91	0.00831175	A0A024RCR6	BAG6	0.18	0.836001
Q13185	CBX3; C15orf57; CCDC32	-1.38	0.00831175	P08238	HSP90AB1	0.17	0.535355
P34897	SHMT2	-2.32	0.00851949	O14646	CHD1	0.17	0.837431
Q9NRF9	POLE3	-0.31	0.00856947	H7C5W9		0.16	0.343718
B0QYA8	EIF3D	-0.39	0.00857685	Q5T0R1	CAP1	0.15	0.566232
P56385	ATP5I	-1.56	0.00891867	Q9Y5M8	SRPRB	0.15	0.835595
P11021	HSPA5	-3.18	0.00904195	H0Y827		0.14	0.471057
P48047	ATP5O	-2.64	0.00923854	O15127	SCAMP2	0.14	0.683237
O00115	DNASE2	0.93	0.00929595	J3KS13		0.13	0.579982
P05114	HMGN1	1.08	0.00939017	P14625	HSP90B1	0.13	0.636656
P39019	RPS19	-0.48	0.0095613	Q06323	PSME1	0.12	0.278965
O75323	GBAS; NIPSNAP2	-3.12	0.00961757	Q05639	EEF1A2	0.12	0.29371
D6RJF4		-2.78	0.00961757	A0A5F9ZHM4		0.12	0.638991
P08865	RPSA	0.91	0.00961757	F5GXW5	C12orf57	0.11	0.16526
A0A087WY61		0.38	0.00961757	D6RBW1	EIF4E	0.1	0.757927
Q5VVC8		-0.94	0.00997807	A0A1B0GUS7		0.1	0.973201
A0A5F9ZHW5		1.83	0.0101188	P26358	DNMT1	0.09	0.30956
P04075	ALDOA	-1.75	0.0101188	O75369	FLNB	0.09	0.520958
P34932	HSPA4	-2.51	0.0102771	Q92734	TFG	0.07	0.092925
P62851	RPS25	-1.7	0.010375	Q9NRF9	POLE3	0.07	0.592991
P52597	HNRNPF	-4.24	0.010396	G3V1M7		0.07	0.656613
Q16222	UAP1	-3.11	0.0104279	F8W7S5		0.07	0.913281
E9PBS1		-2.55	0.0106626	Q8TF72	SHROOM3	0.06	0.772919
P62280	RPS11	-1.49	0.0107864	P15531	NME1	0.06	0.94281
Q96GA7	SDSL	-1.69	0.0107864	O43760	SYNGR2	0.05	0.985796
P38117	ETFB	-1.53	0.0109797	A0MZ66	KIAA1598; SHTN1	0.04	0.86036
Q16543	CDC37	-1.11	0.011771	Q9H1B7	IRF2BPL	0.04	0.993887
P04040	CAT	-0.5	0.0123744	Q92905	COPS5	0.02	0.604693
A0A087X2I5		-1.27	0.0124186	E9PEX6	DLD	0.01	0.44715
K7EK77		-2.12	0.0125558	Q14974	KPNB1	0.01	0.656613
J3KN16	KIAA0368	-1.66	0.0128192	Q8TAP9	MPLKIP	0.01	0.673157
P30101	PDIA3	-3.01	0.0128193	P14854	COX6B1	0.01	0.720017
F8VY02	ERP29	-2.18	0.0129134	F8WF02		0.01	0.761301
P50991	CCT4	-1.66	0.0129942	O14949	UQCRQ	0.01	0.857258
P18124	RPL7	2.07	0.0129942	P62851	RPS25	0	0.903452
P20618	PSMB1	-2.93	0.0136485	P12532	CKMT1B; CKMT1A	0	0.909285
B1AHC9	XRCC6	-1.67	0.0136942	P68371	TUBB4B	-0.01	0.86358
F8W6I7		0.2	0.0137282	P55060	CSE1L	-0.02	0.662359
E9PKU7	GANAB	-3.73	0.0137479	Q8NFU3	TSTD1	-0.02	0.695953
P38646	HSPA9	-0.51	0.0139522	G5EA31	SEC24C	-0.02	0.790108
P68366	TUBA4A	-3.22	0.0140369	Q53H96	PYCRL; PYCR3	-0.03	0.470237
K7EQA1		0.21	0.0142393	A0A286YFL8		-0.03	0.527107
Q9NYJ1	COA4	1.3	0.0142834	P18859	ATP5J	-0.03	0.645899
Q07065	CKAP4	-1.88	0.0147119	C9J1V9		-0.03	0.806694
Q14974	KPNB1	-1.26	0.0147324	P21964	COMT	-0.03	0.995114
E5RJY1		-0.95	0.0149562	A0A087X1A9		-0.04	0.680332
Q16630	CPSF6	1.91	0.0149756	Q99536	VAT1	-0.04
B4DM58	DHFR	-3.15	0.0152415	P54577	YARS	-0.05	0.45723
Q9C0C2	TNKS1BP1	1.91	0.0152415	C9JPM4		-0.05	0.527107
P06493	CDK1	-2.13	0.0154462	P14174	MIF	-0.05	0.787273
M0QX69		0.32	0.0155135	P22392	NME2; NME1-NME2	-0.05	0.86358
C9JLK0		-2.77	0.0156075	P78371	CCT2	-0.05	0.99078
P23381	WARS	-2.1	0.0158863	P50991	CCT4	-0.06	0.974855
P06733	ENO1	-1.2	0.0158863	A0A0A0MT56	CSTF2	-0.06	0.998391
A0A0G2JMX7		1.6	0.0158863	P04406	GAPDH	-0.07	0.377337
P22314	UBA1	-0.86	0.0158863	Q9HAV7	GRPEL1	-0.07	0.496502
Q9NPA8	ENY2	-1.31	0.0158863	C9J4N6		-0.07	0.624828
Q9UNF1	MAGED2	1.13	0.0159119	P06733	ENO1	-0.08	0.4107
O60869	EDF1	1.74	0.0160142	P04040	CAT	-0.09	0.436377
Q8WVJ2	NUDCD2	0.97	0.0162952	A0A087WWI4		-0.09	0.500842
M0QZQ8		-2.43	0.0163387	P38646	HSPA9	-0.09	0.548594
A0A3B3ISX8		-2.08	0.0163387	A0A087X2I5		-0.09	0.932062
A0A087WVI1		-1.32	0.0163435	P30086	PEBP1	-0.09	0.986002
P49411	TUFM	-3.71	0.0167018	Q9UFG5	C19orf25	-0.09
H7BZ94		-2.94	0.0168238	O75347	TBCA	-0.11	0.0839698
A0A2R8Y5H6		-1.89	0.0171347	Q8TEA8	DTD1	-0.11	0.141704
H3BNV7		-0.76	0.0173467	Q9NP61	ARFGAP3	-0.11	0.574661
K7EKX1		-1.29	0.0174874	Q9H2U2	PPA2	-0.12	0.525754
P11766	ADH5	-2.54	0.0175413	Q9NPA8	ENY2	-0.12	0.528799
Q86UP2	KTN1	0.66	0.0175979	P00167	CYB5A	-0.12	0.657564
Q96PK6	RBM14; RBM14-RBM4	1.73	0.018065	Q9UHD8	2009-09-01	-0.12	0.662897
P35579	MYH9	-0.66	0.0185187	P31949	S100A11	-0.13	0.52119
Q6P996	PDXDC1; LOC102724985	0.62	0.0185669	O75914	PAK3	-0.13	0.592991
E7EWE1		-1.74	0.0185669	Q9BW60	ELOVL1	-0.14	0.130141
Q8N0Y7	PGAM4	-2.53	0.0186699	Q6P499	NIPAL3	-0.14	0.419186
C9JDS9		-2.5	0.0187509	P16949	STMN1	-0.14	0.757927
P85037	FOXK1	1	0.0187509	Q8N5N7	MRPL50	-0.15	0.0484824
Q53GQ0	HSD17B12	-1.88	0.0188392	J3QLL0		-0.15	0.303578
P46976	GYG1	-0.7	0.0190553	P49773	HINT1	-0.15	0.488744
E5RIT6		2.2	0.019803	Q9H3N1	TMX1	-0.16	0.157481
P49368	CCT3	-2.19	0.0204659	Q3LXA3	DAK; TKFC	-0.16	0.291519
A0A1W2PQM2		-2.12	0.0205994	H0YK49		-0.16	0.333273
B4DJF2	YWHAE	-1.1	0.0213475	P60709	ACTB	-0.18	0.0233215
Q3LXA3	DAK; TKFC	-2.17	0.0214353	Q07065	CKAP4	-0.19	0.690977
P16152	CBR1; SETD4	-4.09	0.0214789	Q07812	BAX	-0.19	0.703294
P10644	PRKAR1A	-1.47	0.0214789	Q9HB71	CACYBP	-0.2	0.130152
E7EW49	CLASP2	1.7	0.021619	B4DJF2	YWHAE	-0.2	0.195815
P58546	LUZP6; MTPN	0.49	0.0219755	M0R2K3		-0.2	0.390612
Q9NP61	ARFGAP3	-0.69	0.0223126	A0A1W2PRQ0		-0.21	0.624828
H0Y8P3		-4.87	0.022913	B0QZ18	CPNE1	-0.22	0.60198
A0A087X090	FDPS	0.62	0.0234359	P21333	FLNA	-0.22	0.837093
P00505	GOT2	-1.25	0.023762	H7C1V0		-0.23	0.332316
E9PQA1		1.67	0.0238421	H3BNV7		-0.24	0.0711001
P20962	PTMS	1.76	0.0238421	Q5TH30	NDRG3	-0.24	0.12313
P61981	YWHAG	-2.33	0.0244957	G3V438	AHSA1	-0.24	0.246288
P30085	CMPK1	-2.96	0.0247856	P40222	TXLNA	-0.24	0.971726
Q13263	TRIM28	-1.25	0.0248255	O43809	NUDT21	-0.25	0.384456
Q15365	PCBP1	0.48	0.0249789	P0C7P0	CISD3	-0.27	0.0147884
F5H6I7	ATL3	-1.74	0.0251063	E9PG15		-0.27	0.0259469
Q8N5N7	MRPL50	-0.91	0.0255216	P37108	SRP14	-0.27	0.179408
A0A2R8Y4A2		-0.71	0.0261941	G3V2S9		-0.27	0.344511
Q9HAV7	GRPEL1	-1.02	0.0287315	A0A1W2PQM2		-0.28	0.0343612
P25786	PSMA1	-1.6	0.0295213	P27797	CALR	-0.28	0.216641
P63104	YWHAZ	-1.7	0.0295213	F8VWV9		-0.28	0.287974
O00148	DDX39A	-2.59	0.0295213	H0Y8X4		-0.28	0.335894
Q9BW60	ELOVL1	-0.71	0.029591	C9JIG9		-0.3	0.0391155
Q9NYL9	TMOD3	-0.43	0.0298177	Q9UHR4	BAIAP2L1	-0.31	0.414013
Q6ZSJ8	C1orf122	1.13	0.0298837	P25325	MPST	-0.32	0.0183765
H0Y579		0.76	0.030055	Q5T1J5	CHCHD2P9	-0.32	0.199326
P49006	MARCKSL1	0.79	0.0308842	P45974	USP5	-0.32	0.309745
E9PCA1	CCT5	-0.97	0.0313823	C9J8P9	CLTA	-0.32	0.56498
K7ER96		4	0.031586	H7C131		-0.33	0.0297694
F8VWV9		-2.84	0.0322994	Q9UIJ7	AK3	-0.33	0.103072
A0A2R8Y7R5		-1.92	0.0332795	E9PIQ7		-0.33	0.187856
A8MVZ9		-1.58	0.0338184	A0A5F9ZHJ7		-0.34	0.162462
A0A087WWI4		-2.67	0.0338184	F6TLX2		-0.34	0.195815
P68371	TUBB4B	-2.21	0.0342275	Q8WW12	PCNP	-0.34	0.284094
E9PG15		-1.19	0.0342552	P12883	MYH7	-0.36	0.34503
O60493	SNX3	-1.82	0.0346583	P63104	YWHAZ	-0.38	0.00470795
Q9H3N1	TMX1	-0.42	0.0348457	E7EX44		-0.38	0.180007
B0QZ18	CPNE1	-1.8	0.0355437	E5RJY1		-0.39	0.0153954
Q04323	UBXN1	-2.46	0.0361361	P18206	VCL	-0.39	0.0609154
A0A0D9SF20	PTBP1	-1.04	0.0363982	A0A087WVI1		-0.4	0.1561
A0MZ66	KIAA1598; SHTN1	-0.55	0.0363982	P07858	CTSB	-0.4	0.344511
Q96IJ6	GMPPA	-2.32	0.0370223	Q8WVX3	C4orf3	-0.42	0.399692
P0C7P4	UQCRFS1P1	-1.5	0.0371172	P38117	ETFB	-0.43	0.00073009
P15531	NME1	-1.79	0.0381757	B1AHC9	XRCC6	-0.43	0.00718981
D6RD66		-5.06	0.0387359	P49368	CCT3	-0.43	0.0196672
C9JIG9		-1.03	0.0396044	A0A5F9ZHP2		-0.43	0.0573558
Q9H1B7	IRF2BPL	-0.52	0.0396838	H0YNJ9		-0.44	0.00166323
A0A3B3IRV5		0.64	0.0396838	P56385	ATP5I	-0.44	0.00939148
Q96K17	BTF3L4	-0.87	0.0397902	P32322	PYCR1	-0.45	0.519477
P30049	ATP5D	1.5	0.0403632	P06493	CDK1	-0.46	0.00361542
P13639	EEF2	-2.91	0.0403657	J3KN67	TPM3	-0.46
P60709	ACTB	-1.16	0.0403657	E7EWI1		-0.47	0.0104977
A0A0B4J1R6	TKT	-1.81	0.0405375	A8MVZ9		-0.47	0.0195578
G8JLK1		-0.59	0.0407429	P25786	PSMA1	-0.48	0.00653494
P50395	GDI2	-0.79	0.0413046	Q13347	EIF3I	-0.5	0.0228015
K7ERU7		1.03	0.0414062	A0A0C4DGH5	CAND1	-0.5	0.0711001
J3QLL0		-1.73	0.0419078	H0YKD8	RPL28	-0.51	0.0446458
P54577	YARS	-1.29	0.0419078	J3KRY3		-0.51	0.056823
Q5TH30	NDRG3	-1.09	0.0419078	Q9Y678	COPG1	-0.51	0.235336
P30084	ECHS1	-2.15	0.0439509	P00505	GOT2	-0.51	0.243347
O75351	VPS4B	-2.29	0.0450179	H7BZ94		-0.52	0.00334572
P08238	HSP90AB1	-1.02	0.0453514	A0A0B4J1R6	TKT	-0.52	0.0297694
A0A087X0R6		-2.98	0.0457155	P11766	ADH5	-0.52	0.140246
H3BRV9		1.55	0.0482832	H0YL69		-0.53	0.00025903
A0A0U1RQH1		-0.82	0.0483379	E9PCA1	CCT5	-0.53	0.00394802
P40227	CCT6A	-1.66	0.0493049	P29084	GTF2E2	-0.54	0.0129489
Q9P2X0	DPM3	-0.95	0.0498285	M0QZM1		-0.54	0.0621585
P30626	SRI	-0.95	0.0498285	P27695	APEX1	-0.54	0.761639
Q92734	TFG	-0.18	0.0500669	P13639	EEF2	-0.55	0.00254495
P53597	SUCLG1	-2.45	0.0501872	P34897	SHMT2	-0.55	0.00304074
A0A494C0G1		-2.75	0.0511096	Q15370	TCEB2; ELOB	-0.55	0.00476309
P22392	NME2; NME1-NME2	-1.79	0.0538923	Q5VVC8		-0.55	0.0437032
A6NG45		-2.13	0.0556813	P62316	SNRPD2	-0.56	0.0053896
Q9NRX4	PHPT1	-1.61	0.0559547	F8W6I7		-0.57	0.0147066
O15511	ARPC5	0.4	0.0561973	Q8N0Y7	PGAM4	-0.58	0.000137894
A0A494C1B1		-0.39	0.0566586	P23381	WARS	-0.58	0.000986136
P30086	PEBP1	0.58	0.0572222	P04075	ALDOA	-0.58	0.00192832
H0YCB0		-3.69	0.0572222	P48047	ATP5O	-0.58	0.109095
Q8WVX3	C4orf3	-1.33	0.0573021	Q9Y5L4	TIMM13	-0.59	0.00184986
P00558	PGK1	0.23	0.0596921	A6NG45		-0.6	0.00619723
A2A274	ACO2	-3.28	0.0612019	J3KN16	KIAA0368	-0.6	0.0170974
F8WB72		-0.36	0.0619468	Q9NRX4	PHPT1	-0.61	0.152108
H0Y8W8		-0.63	0.0628835	P30084	ECHS1	-0.61	0.207861
M0R2N0		1.46	0.0635581	P39019	RPS19	-0.62	0.000486663
P21964	COMT	-0.94	0.0635974	P22314	UBA1	-0.63	0.00146201
F8WF02		-0.95	0.0640819	Q9UHV9	PFDN2	-0.64	0.00538296
P12270	TPR	-1.96	0.0652061	Q13185	CBX3; C15orf57; CCDC32	-0.64	0.0147066
F8W7S5		-1.46	0.0672172	A0A2R8YF45		-0.65	0.0722736
O75369	FLNB	-2.26	0.0680444	E9PBS1		-0.66	0.000386763
P26358	DNMT1	0.14	0.0717129	P35579	MYH9	-0.66	0.00394802
A0A1W2PRQ0		-0.85	0.0719895	A0A669KAX3		-0.66	0.00458746
P27695	APEX1	-1.47	0.0723064	Q5SRR8		-0.66	0.00591906
P63173	RPL38	0.3	0.0723237	Q7LBR1	CHMP1B	-0.66	0.0330967
P49321	NASP	2.08	0.0746405	P27144	AK4; LOC100507855	-0.66	0.0555195
C9J1V9		-1.08	0.0764571	Q8WUD4	CCDC12	-0.67	0.148148
B7Z6Z4	MYL6	0.66	0.0764571	F5H6I7	ATL3	-0.67	0.199326
D6RAW2		-3.22	0.0764571	P04792	HSPB1	-0.68	0.000665586
Q5T1J5	CHCHD2P9	-0.4	0.0774025	D6RBD8		-0.69	0.00066917
Q06323	PSME1	-0.45	0.0779895	P60174	TPI1	-0.7	0.00015864
A0A1B0GUS4	UBE2L5P; UBE2L5	-0.94	0.0788357	F8VY02	ERP29	-0.7	0.0132048
A0A5F9ZHJ7		-0.33	0.0810644	Q6P1L8	MRPL14	-0.71	0.0187073
F8WBW6		0.35	0.0824699	Q13057	COASY	-0.72	0.00354096
Q9UQ80	PA2G4	-0.46	0.0828371	A0A0U1RQH1		-0.72	0.0270755
H7BY16		-0.98	0.0874794	C9JLK0		-0.73	0.000342537
Q9Y678	COPG1	-1.53	0.0883896	O14818	PSMA7	-0.73	0.00241715
P32322	PYCR1	-0.65	0.0906887	Q9NZT2	OGFR	-0.73	0.0150869
Q15459	SF3A1	0.3	0.0913298	Q96GA7	SDSL	-0.76	0.0683586
P31946	YWHAB	-1.12	0.0924037	A0A087X0R6		-0.78	0.184114
C9JPM4		-0.73	0.0938547	Q9BQA1	WDR77	-0.79	0.000229766
O43809	NUDT21	-0.4	0.0938547	E7EWE1		-0.8	0.000245572
P78371	CCT2	-1.76	0.0978703	Q7L7L0	HIST3H2A	-0.8	0.0104977
P29084	GTF2E2	0.17	0.105933	O60493	SNX3	-0.81	0.000857726
G3V438	AHSA1	-1.52	0.106234	J3KSW3		-0.81	0.124771
C9J8P9	CLTA	-0.61	0.106437	Q9BTZ2	DHRS4	-0.83	0.0539599
A0A0A0MT56	CSTF2	-0.67	0.111114	P61981	YWHAG	-0.84	0.00440447
Q16775	HAGH	-3.48	0.111143	P30085	CMPK1	-0.84	0.0104977
O14964	HGS	-2.16	0.111146	P61513	RPL37A	-0.85	3.09483e-05
O14745	SLC9A3R1	-0.24	0.111146	Q53GQ0	HSD17B12	-0.85	0.177096
F8VVB9		-1.79	0.116755	P43686	PSMC4	-0.86	0.000180366
P49903	SEPHS1	-0.69	0.123198	H3BUZ9		-0.86	0.00394802
A0A087X1A9		-0.75	0.128118	Q5TDF0	NTPCR	-0.86	0.0683586
P31949	S100A11	0.35	0.128387	P61088	UBE2N	-0.87	0.0176886
P14625	HSP90B1	-0.79	0.129663	O43823	AKAP8	-0.87	0.092079
Q05639	EEF1A2	-0.51	0.129663	Q6UXH1	CRELD2	-0.9	1.6115e-05
F8VZX2	PCBP2	-0.51	0.130663	O75323	GBAS; NIPSNAP2	-0.9	0.00037826
K7ESG8		-1.23	0.132909	Q9NZ01	TECR	-0.9	0.00501996
P04080	CSTB	0.36	0.14142	A0A0C4DGI3	CS	-0.9	0.0580874
P30041	PRDX6	0.29	0.142734	A0A087X0X3		-0.91	4.8861e-05
Q09666	AHNAK	0.03	0.143104	A0A0A0MTT8		-0.91	0.0270755
H0YJT9		-0.62	0.146391	Q13200	PSMD2	-0.91	0.0673116
E9PEX6	DLD	0.26	0.148786	A0A0A0MT64	FDXR	-0.95	4.8861e-05
O43760	SYNGR2	-0.12	0.151737	A0A087WTV2		-0.95	0.00242357
P60866	RPS20	-0.85	0.153213	A0A0D9SEI7		-0.96	0.153919
O43399	TPD52L2	-0.18	0.153487	P68366	TUBA4A	-0.97	0.000341552
Q92945	KHSRP	-0.35	0.156452	A0A0B4J2D5	C21orf33; LOC102724023	-0.97	0.00304074
A0A096LNZ9		0.72	0.157084	Q7Z4H3	HDDC2	-0.98	0.000462991
P21333	FLNA	-1.21	0.157849	P20618	PSMB1	-0.98	0.00375863
P12883	MYH7	-0.98	0.16042	K7EK77		-0.98	0.0296355
B3KWE1	HARS	-2.59	0.163889	A0A0G2JIW1		-0.99	0.000959371
Q5T0R1	CAP1	-0.73	0.164281	A0A2R8Y7R5		-0.99	0.124693
P40222	TXLNA	0.18	0.164281	C9JZR2	CTNND1	-1	1.09e-05
H0YDU8		-0.38	0.172747	P53004	BLVRA	-1	0.00147304
P28066	PSMA5	-0.39	0.177255	P34932	HSPA4	-1.01	0.000150054
P83731	RPL24	-0.26	0.179364	P49588	AARS	-1.02	0.00392863
O95721	SNAP29	-0.14	0.1797	K7EKX1		-1.04	0.0184125
P54819	AK2	-0.33	0.185022	P23284	PPIB	-1.05	4.09308e-05
Q9UBQ7	GRHPR	-2.91	0.18629	I3L3E9		-1.05	0.00100075
Q9Y394	DHRS7	-2.44	0.19868	P37837	TALDO1	-1.06	0.00142029
J3KSW3		-1.11	0.19868	P78540	ARG2	-1.06	0.00196955
U3KQ55		-1.47	0.201734	P30101	PDIA3	-1.07	2.4551e-07
Q9UHR4	BAIAP2L1	-0.47	0.201734	Q96K17	BTF3L4	-1.07	0.0270755
P36507	MAP2K2	-0.94	0.202901	J3KRR1		-1.09	0.00486723
Q96CS3	FAF2	-0.76	0.209449	P49411	TUFM	-1.1	0.00853329
Q9H3K6	BOLA2B; BOLA2; LOC107984053	0.43	0.212107	Q00796	SORD	-1.14	5.24278e-05
Q53H96	PYCRL; PYCR3	-0.88	0.212218	Q8N1G4	LRRC47	-1.14	0.000876855
B8ZZL8	HSPE1	-0.15	0.220203	P62805	HIST1H4A; HIST1H4F; HIST1H4D; HIST1H4J; HIST2H4A; HIST2H4B; HIST1H4H; HIST1H4C; HIST4H4; HIST1H4E; HIST1H4I; HIST1H4B; HIST1H4K; HIST1H4L	-1.15	0.00113197
F6TLX2		-0.28	0.220279	E5RH53	FAM82B; RMDN1	-1.15	0.0722736
A0A3B3IUB5		-0.67	0.222423	O75351	VPS4B	-1.16	0.00123218
P09497	CLTB	0.11	0.227868	P84243	H3F3A; H3F3AP4; H3F3B	-1.17	0.00185587
Q07812	BAX	0.14	0.228591	P61978	HNRNPK	-1.17	0.0021149
Q9NTZ6	RBM12	0.12	0.242478	A0A3B3ISX8		-1.17	0.0357
P35527	KRT9	1.32	0.245447	B4E127	TDG	-1.17	0.136763
Q15427	SF3B4	-0.11	0.245772	U3KQ55		-1.19	0.00752776
Q8WW12	PCNP	0.5	0.253357	Q9UII2	ATPIF1	-1.2	0.000167691
A0A2R8Y4G3		-2.29	0.262039	P05198	EIF2S1	-1.2	0.00133801
Q9Y5M8	SRPRB	-0.56	0.262318	C9JDS9		-1.21	0.00788827
A0A286YFL8		0.14	0.264953	P16152	CBR1; SETD4	-1.23	3.56504e-05
O15127	SCAMP2	-0.84	0.264953	P12277	CKB	-1.23	0.000131888
P04406	GAPDH	-0.08	0.283035	O95749	GGPS1	-1.23	0.0177783
X6RJP6	TAGLN2	1.46	0.285079	Q16543	CDC37	-1.24	0.0499205
Q15691	MAPRE1	0.25	0.290152	A0A1W2PRL9		-1.25	0.00724539
J3QS36		0.13	0.307276	O00148	DDX39A	-1.27	9.63069e-05
A8MXP9		-0.03	0.314591	Q04323	UBXN1	-1.27	0.00059463
A0A5F9ZHM4		-0.31	0.317388	H0Y8G5		-1.27	0.00394802
Q92905	COPS5	-0.36	0.326362	P10644	PRKAR1A	-1.27	0.0297694
O75348	ATP6V1G1	-0.3	0.331589	P14618	PKM	-1.28	3.03605e-08
P45974	USP5	-0.33	0.334819	P62937	PPIA	-1.28	0.000916821
P21796	VDAC1	-0.71	0.344733	E9PKE3		-1.29	0.000875056
F8VVW8		-0.06	0.355686	Q02790	FKBP4	-1.3	0.000126527
H0Y4T6		0.21	0.355686	P62280	RPS11	-1.3	0.00204302
D6RBW1	EIF4E	-0.01	0.361221	I3L4P8		-1.32	0.000217489
Q14126	DSG2	0.51	0.366749	Q96IJ6	GMPPA	-1.32	0.00196955
Q13200	PSMD2	-1.02	0.368306	Q9Y394	DHRS7	-1.32	0.448971
H0Y512		0.14	0.384399	P35527	KRT9	-1.34	4.8861e-05
P14854	COX6B1	0.22	0.388718	M0R2L9		-1.35	8.28354e-06
M0R2K3		-0.19	0.39525	F5GXD8		-1.36	0.000389888
P06576	ATP5B	-0.57	0.39628	P05455	SSB	-1.37	0.00121519
H0Y2Y8		0.11	0.41325	A0A087WVV1	PSMB2	-1.38	1.31993e-05
Q15181	PPA1	0.02	0.413464	P06744	GPI	-1.38	7.07987e-05
A0A087WVQ9		-0.44	0.42497	P53597	SUCLG1	-1.38	0.00171691
Q99536	VAT1	0.09	0.427667	P00491	PNP	-1.39	0.000508169
M0R213		-0.43	0.451477	D6RBC5		-1.39	0.0353963
P35030	PRSS3	-0.03	0.454119	P11021	HSPA5	-1.42	5.72953e-07
Q96CT7	CCDC124	-0.1	0.456366	Q6XQN6	NAPRT1; NAPRT	-1.45	1.71792e-06
M0QZM1		-0.33	0.468282	O60814	HIST1H2BK	-1.45	4.8861e-05
P14174	MIF	-0.25	0.47237	P0C7P4	UQCRFS1P1	-1.45	0.0402872
G5EA36	CDC27	0.04	0.478963	A0A0D9SF20	PTBP1	-1.47	0.00173865
P46937	YAP1	-0.69	0.487752	Q16222	UAP1	-1.47	0.00280077
O60701	UGDH	-0.15	0.530603	M0QX76		-1.47	0.0920341
P30153	PPP2R1A	-0.25	0.536597	P55072	VCP	-1.48	0.0072268
P10809	HSPD1	-0.2	0.565413	K7EJ44	PFN1	-1.5	0.10127
I3L4C2	BAIAP2	0.12	0.565413	Q9Y266	NUDC	-1.51	0.00343887
P30044	PRDX5	0.29	0.576547	B1APQ0	PITRM1	-1.52	1.75306e-06
B4DDC6	PTGES3	-0.44	0.579373	Q15056	EIF4H	-1.54	1.43096e-06
A0A0C4DH44		0.31	0.58911	P23526	AHCY	-1.54	0.00661156
Q7L2J0	MEPCE	0.11	0.596777	P13798	APEH	-1.55	3.56504e-05
Q8N2K0	ABHD12	-0.15	0.599623	M0QZQ8		-1.55	0.00630097
D6RA11		-0.04	0.619282	Q92598	HSPH1	-1.58	0.000949713
P46108	CRK	-0.39	0.621954	P31153	MAT2A	-1.61	1.59276e-06
P27797	CALR	-0.47	0.64418	Q04837	SSBP1	-1.64	2.59401e-05
A0A286YFM8		0.57	0.670957	Q15428	SF3A2	-1.67
H0Y827		-0.34	0.688599	Q9BPW8	NIPSNAP1	-1.72	4.8861e-05
F5GXW5	C12orf57	-0.26	0.688599	Q16778	HIST2H2BE	-1.73	0.000180366
Q86UU0	BCL9L	0.12	0.749309	I3L397		-1.74	2.21971e-05
Q969H8	C19orf10; MYDGF	0.19	0.755088	P49327	FASN	-1.74	5.52246e-05
P07858	CTSB	0.17	0.797913	O14964	HGS	-1.74
A0A024RCR6	BAG6	0.37	0.832349	E9PP21		-1.77	0.00845664
Q9C005	DPY30	0.21	0.832582	O15144	ARPC2	-1.77	0.0550706
E9PQY2		-0.04	0.842913	Q9UDT6	CLIP2	-1.78	0.00036579
A2ABF4		-0.35	0.851098	H7BZJ3		-1.82	0.000489746
P35637	FUS	-0.07	0.855814	Q5T7C4	HMGB1	-1.84	0.00111111
O15027		0.37	0.916566	P33552	CKS2	-1.84	0.0883863
Q9Y623	MYH4	0.35	0.924297	P17948	FLT1	-1.86	0.000102477
Q8WUM4	PDCD6IP	-0.34	0.929262	Q9UBQ7	GRHPR	-1.92	3.56504e-05
P99999	CYCS	0.01	0.935942	D6RFN0		-1.92	4.56203e-05
G3V4C1		0.25	0.939394	B3KWE1	HARS	-1.92	0.00342326
P05023	ATP1A1	0.16	0.940905	D6RJF4		-1.93	3.14532e-07
A0A0C4DGG8	CCAR1	0.09	0.96642	F8WE18		-1.96	2.59401e-05
H0YHG0		-0.36	0.96642	A0A494C0G1		-1.98	0.000275682
O43823	AKAP8	-0.23	0.973003	Q96KP4	CNDP2	-2.01	2.28858e-06
Q6NT46	GAGE2A	-0.1	0.973003	O75937	DNAJC8	-2.06	0.000246844
Q9UHD8	2009-09-01	-0.08	0.978366	P02768	ALB	-2.08	4.80836e-09
Q99497	PARK7	0.09	0.980493	E9PKU7	GANAB	-2.08	5.1652e-08
P78417	GSTO1	-0.07	0.988661	A2A274	ACO2	-2.11	1.52104e-05
Q7L0Y3	TRMT10C	-0.12	0.999784	B4DM58	DHFR	-2.21	4.8861e-05
Q9Y6X9	MORC2	6.64		A0A1B0GUS4	UBE2L5P; UBE2L5	-2.21
A0A0C4DG79	FAM120A	1.54		P52597	HNRNPF	-2.28	0.000684307
Q13228	SELENBP1	6.64		P00568	AK1	-2.33	1.41761e-05
H3BNT3		-0.75		Q16775	HAGH	-2.34	0.031891
A0A0D9SEI7		-6.64		J3KMX3		-2.35	2.21971e-05
Q14008	CKAP5	6.64		P05787	KRT8	-2.35	2.59401e-05
P51116	FXR2	6.64		A0A2R8Y4G3		-2.35	0.300248
O95749	GGPS1	-6.64		Q01085	TIAL1	-2.52	3.03605e-08
E9PLL0		6.64		P05783	KRT18	-2.57	0.000131888
H0YHS6				D6RAW2		-2.58	9.18548e-05
K7ER00		6.64		H0Y8P3		-2.63	4.8861e-05
P08621	SNRNP70	6.64		H0YCB0		-2.68	0.0082856
Q9BUJ2	HNRNPUL1	6.64		H0Y4R1		-2.73	0.117097
Q9H6F5	CCDC86	6.64		E7EQB2		-2.75	2.0596e-07
Q7Z422	SZRD1	6.64		D6RD66		-2.99	1.52104e-05
Q15428	SF3A2	-1.71		P50395	GDI2	-3.83	1.39722e-08
J3KTD8				Q7Z4V5	HDGFRP2; HDGFL2	-4.47	1.58622e-08
Q5JSZ5	PRRC2B	2.34		P35030	PRSS3	-6.64
Q9UBQ5	EIF3K	6.64		Q12972	PPP1R8	-6.64
H0Y4V9		6.64		Q9C010	PKIB
M0QY97		6.64		J3KTD8
Q7Z417	NUFIP2	6.64		A0A3B3IRV5
Q86W56	PARG; BPHL	6.64		B8ZZB2
P46821	MAP1B	0.13		O95757	HSPA4L
K7EJ44	PFN1			P54886	ALDH18A1
P00167	CYB5A	0.55		H0YHS6
A0A2R8Y6W5		0.15		Q9Y623	MYH4
E9PIQ7		-1.8		Q14126	DSG2
F8W726	UBAP2L	6.64		F1T0I1	SEC16A
V9GYM8		6.64		A0A096LP25
P57772	EEFSEC	6.64
P46783	RPS10	2.98
P02461	COL3A1	-3.33
Q8IYB3	SRRM1	6.64
O95218	ZRANB2	0.57
H3BUF6	ATXN2L
B4E127	TDG	-1.61
Q9BY77	POLDIP3	6.64
Q8WUD4	CCDC12	-6.64
Q8WUH6	C12orf23; TMEM263	6.64
Q08J23	NSUN2	6.64
A0A3B3ITT5		6.64
Q7Z434	MAVS	6.64
Q96C36	PYCR2	-0.1
Q5SW79	CEP170	6.64
A0A096LP25		0.46
Q13070	GAGE6	6.64
E9PP21		-6.64
P0DSO3		6.64
Q14152	EIF3A	6.64
E9PQ15		6.64
Q7LBR1	CHMP1B	-6.64
E9PB51		6.64
Q5JXX2	MORF4L2	6.64
P49207	RPL34	1.38
P54886	ALDH18A1
O75131	CPNE3	6.64
K7EK53	EIF3K	2.53
Q9HB07		0.82
E7EMN6		6.64
A0A0U1RRE5	LOC550643; LINC01420; NBDY	6.64
O95757	HSPA4L
P22626	HNRNPA2B1	6.64
Q9Y4F5	CEP170B; KIAA0284	6.64
K7EN31		6.64
P33552	CKS2	-6.64
E9PKU4		6.64
D6RAV0		6.64
O95793	STAU1	2.02
P31937	HIBADH	0.41
