# Supplementary material for: Multi‐omic profiling reveals an RNA processing rheostat that predisposes to prostate cancer
Source: EMBO Mol Med. 2023 Apr 24;15(6):e17463. doi: 10.15252/emmm.202317463 (PMC10245041; doi:10.15252/emmm.202317463)
Supplement: Supplementary file 8 — Source Data for Figure 1 [file EMMM-15-e17463-s009.zip]

Archive with 12 entries (10 files):
- Figure 1/
- Figure 1/.DS_Store
- __MACOSX/Figure 1/._.DS_Store
- Figure 1/1E and 1G.pzfx
- __MACOSX/Figure 1/._1E and 1G.pzfx
- Figure 1/1C/
- Figure 1/1C/HSP60.tif
- __MACOSX/Figure 1/1C/._HSP60.tif
- Figure 1/1C/ELAC2.tif
- __MACOSX/Figure 1/1C/._ELAC2.tif
- Figure 1/1C/quantification.xlsx
- __MACOSX/Figure 1/1C/._quantification.xlsx
