# Supplementary material for: Multi‐omic profiling reveals an RNA processing rheostat that predisposes to prostate cancer
Source: EMBO Mol Med. 2023 Apr 24;15(6):e17463. doi: 10.15252/emmm.202317463 (PMC10245041; doi:10.15252/emmm.202317463)
Supplement: Supplementary file 8 — Source Data for Figure 1 [file EMMM-15-e17463-s009.zip › Figure 1/1C/quantification.xlsx]

## Sheet: Sheet1
Elac2	99.89	95.75	94.34	1	1	1	64.77	62.71	61.83
loading control	89.62	83.53	85.52	84.74	82.93	82.03	80.7	79.02	80.48
	1.11459	1.14629	1.10313	0.0118008	0.0120584	0.0121907	0.802602	0.793597	0.768265
	1.12134
	99.3984	102.225	98.3763	1.05238	1.07535	1.08715	71.5752	70.7721	68.5131
	A537T	KO	WT			WT	KO	A537T
Average	70.2868	1.07163	100			100	1.07163	70.2868		1.09909e-07	3.55091e-05
STDEV	1.5877	0.0176802	1.9938			1.9938	0.0176802	1.5877
