# Supplementary material for: Multi‐omic profiling reveals an RNA processing rheostat that predisposes to prostate cancer
Source: EMBO Mol Med. 2023 Apr 24;15(6):e17463. doi: 10.15252/emmm.202317463 (PMC10245041; doi:10.15252/emmm.202317463)
Supplement: Supplementary file 9 — Source Data for Figure 2 [file EMMM-15-e17463-s005.zip]

Archive with 29 entries (27 files):
- Figure 2/
- Figure 2/.DS_Store
- __MACOSX/Figure 2/._.DS_Store
- Figure 2/2A/
- Figure 2/2B.pzfx
- __MACOSX/Figure 2/._2B.pzfx
- Figure 2/2A/Ventral lobe A537T.tif
- __MACOSX/Figure 2/2A/._Ventral lobe A537T.tif
- Figure 2/2A/Dorsal lobe KO.tif
- __MACOSX/Figure 2/2A/._Dorsal lobe KO.tif
- Figure 2/2A/Anterior lobe WT.tif
- __MACOSX/Figure 2/2A/._Anterior lobe WT.tif
- Figure 2/2A/Lateral lobe WT.tif
- __MACOSX/Figure 2/2A/._Lateral lobe WT.tif
- Figure 2/2A/Dorsal lobe A537T.tif
- __MACOSX/Figure 2/2A/._Dorsal lobe A537T.tif
- Figure 2/2A/Dorsal lobe WT.tif
- __MACOSX/Figure 2/2A/._Dorsal lobe WT.tif
- Figure 2/2A/Anterior lobe KO.tif
- __MACOSX/Figure 2/2A/._Anterior lobe KO.tif
- Figure 2/2A/Lateral lobe KO.tif
- __MACOSX/Figure 2/2A/._Lateral lobe KO.tif
- Figure 2/2A/Ventral lobe WT.tif
- __MACOSX/Figure 2/2A/._Ventral lobe WT.tif
- Figure 2/2A/Lateral lobe A537T.tif
- __MACOSX/Figure 2/2A/._Lateral lobe A537T.tif
- Figure 2/2A/Anterior lobe A537T.tif
- __MACOSX/Figure 2/2A/._Anterior lobe A537T.tif
- Figure 2/2A/Ventral lobe KO.tif
