# Supplementary material for: Multi‐omic profiling reveals an RNA processing rheostat that predisposes to prostate cancer
Source: EMBO Mol Med. 2023 Apr 24;15(6):e17463. doi: 10.15252/emmm.202317463 (PMC10245041; doi:10.15252/emmm.202317463)
Supplement: Supplementary file 10 — Source Data for Figure 3 [file EMMM-15-e17463-s011.zip]

Archive with 37 entries (34 files):
- Figure 3/
- Figure 3/3C/
- Figure 3/.DS_Store
- __MACOSX/Figure 3/._.DS_Store
- Figure 3/3A/
- Figure 3/3B.pzfx
- __MACOSX/Figure 3/._3B.pzfx
- Figure 3/3C/TRAMP.tif
- __MACOSX/Figure 3/3C/._TRAMP.tif
- Figure 3/3C/A537T-TRAMP.tif
- __MACOSX/Figure 3/3C/._A537T-TRAMP.tif
- Figure 3/3C/TRAMP-KO.tif
- __MACOSX/Figure 3/3C/._TRAMP-KO.tif
- Figure 3/3A/Dorsal lobe TRAMP.tif
- __MACOSX/Figure 3/3A/._Dorsal lobe TRAMP.tif
- Figure 3/3A/Ventral lobe TRAMP.tif
- __MACOSX/Figure 3/3A/._Ventral lobe TRAMP.tif
- Figure 3/3A/Dorsal lobe A537T-TRAMP.tif
- __MACOSX/Figure 3/3A/._Dorsal lobe A537T-TRAMP.tif
- Figure 3/3A/Lateral lobe KO-TRAMP.tif
- __MACOSX/Figure 3/3A/._Lateral lobe KO-TRAMP.tif
- Figure 3/3A/Anterior lobe A537T-TRAMP.tif
- __MACOSX/Figure 3/3A/._Anterior lobe A537T-TRAMP.tif
- Figure 3/3A/Dorsal lobe KO-TRAMP.tif
- __MACOSX/Figure 3/3A/._Dorsal lobe KO-TRAMP.tif
- Figure 3/3A/Anterior lobe KO-TRAMP.tif
- __MACOSX/Figure 3/3A/._Anterior lobe KO-TRAMP.tif
- Figure 3/3A/Lateral lobe A537T-TRAMP.tif
- __MACOSX/Figure 3/3A/._Lateral lobe A537T-TRAMP.tif
- Figure 3/3A/Ventral lobe A537T-TRAMP.tif
- __MACOSX/Figure 3/3A/._Ventral lobe A537T-TRAMP.tif
- Figure 3/3A/Ventral lobe KO-TRAMP.tif
- __MACOSX/Figure 3/3A/._Ventral lobe KO-TRAMP.tif
- Figure 3/3A/Lateral lobe TRAMP.tif
- __MACOSX/Figure 3/3A/._Lateral lobe TRAMP.tif
- Figure 3/3A/Anterior lobe TRAMP.tif
- __MACOSX/Figure 3/3A/._Anterior lobe TRAMP.tif
